# Supplementary material for: Selective sorption of oxygen and nitrous oxide by an electron donor-incorporated flexible coordination network
Source: Commun Chem. 2023 Apr 4;6:62. doi: 10.1038/s42004-023-00853-1 (PMC10073098; doi:10.1038/s42004-023-00853-1)
Supplement: Supplementary file 3 — Supplementary Data 1 [file 42004_2023_853_MOESM3_ESM.txt]

INCAR file for VASP calculations (take adsorption of 1 O2 molecule as an example)

NPAR   = 4
LPLAN  = .True.
ALGO   = Fast
ISTART = 1 
ISPIN  = 2
MAGMOM = 1*5 1*-5 10*0 2*6 128*0 16*6
ICHARG = 1  
PREC = Accurate
ISMEAR = 0    
SIGMA  = 0.05
NELMIN = 4
NELM   = 60   
EDIFF  = 1E-05 
NSW    = 900
IBRION = 2
EDIFFG = -0.01    
ISIF   = 3
LORBIT = 12
LREAL = Auto   
GGA = PE 
ENCUT = 500
LWAVE = .F.
LCHARG = .F.
IVDW = 11
LVDW_EWALD = .TRUE.
LDAU = .TRUE.
LDAUTYPE = 2
LDAUL = 2 -1 -1 -1 -1 -1
LDAUU = 7.40 0.00 0.00 0.00 0.00 0.00
LDAUJ = 1.00 0.00 0.00 0.00 0.00 0.00
LDAUPRINT = 0
LASPH = .TRUE.
LMAXMIX = 4
