# Supplementary material for: Selective sorption of oxygen and nitrous oxide by an electron donor-incorporated flexible coordination network
Source: Commun Chem. 2023 Apr 4;6:62. doi: 10.1038/s42004-023-00853-1 (PMC10073098; doi:10.1038/s42004-023-00853-1)
Supplement: Supplementary file 4 — Supplementary Data 2 [file 42004_2023_853_MOESM4_ESM.txt]

Coordinates for optimized adsorption structures of different gas molecules in 1β phase

4Ar@1β
1.0
       11.7139625549         0.0000000000         0.0000000000
        1.5585319657        12.3559372971         0.0000000000
        2.1104715708         5.9859628227        11.3928256133
   Ni    N    O    C    H    S   Ar
    2    2    8   70   40    8    4
Direct
     0.057169192         0.951605558         0.576894522
     0.953301966         0.061490320         0.380525678
     0.950110316         0.060529120         0.226103246
     0.059507016         0.952710330         0.731336355
     0.086849682         0.170888215         0.317034036
     0.928931296         0.098218031         0.540102422
     0.832041681         0.193778351         0.383495688
     0.173358187         0.081773557         0.485035241
     0.836093485         0.931268215         0.472301632
     0.178399935         0.819588006         0.575238228
     0.923934400         0.840930998         0.639379203
     0.080928713         0.912283182         0.418761790
     0.936919332         0.475227237         0.236184463
     0.992548347         0.021154730         0.028310157
     0.165166259         0.162497729         0.378822207
     0.768018663         0.233418733         0.547158062
     0.251253933         0.258925915         0.321530730
     0.302976578         0.734091759         0.248778000
     0.668544352         0.591228306         0.815021157
     0.342905462         0.421214461         0.143984675
     0.074756667         0.533701301         0.729866862
     0.003723786         0.143307433         0.124481916
     0.387770742         0.468241125         0.208252937
     0.118110985         0.036065321         0.736196280
     0.402207196         0.400824815         0.720890403
     0.405866981         0.671321988         0.296269089
     0.024406537         0.128455311         0.023869751
     0.503945887         0.147989750         0.124799095
     0.705786824         0.268930793         0.716336429
     0.981906474         0.889355838         0.822960377
     0.423864990         0.972452879         0.620183289
     0.466890037         0.033675581         0.211806938
     0.959360659         0.907684147         0.921257555
     0.915446639         0.959456503         0.230254412
     0.098670773         0.061528061         0.830427468
     0.449856430         0.580892742         0.154269263
     0.492718369         0.619520843         0.233615696
     0.274263084         0.321356237         0.198984832
     0.624597013         0.542287111         0.751887619
     0.369308740         0.399406940         0.332191318
     0.101890512         0.375250459         0.628330588
     0.223338455         0.786591172         0.305983931
     0.785084546         0.217475101         0.657828152
     0.551225007         0.347942978         0.926478624
     0.981242716         0.512902081         0.688597500
     0.339570820         0.706267774         0.466196656
     0.844748735         0.850058615         0.578249335
     0.705740273         0.714524746         0.571683049
     0.936573327         0.935780287         0.135152817
     0.604444325         0.335549146         0.667859018
     0.419643223         0.655931711         0.408140004
     0.518718779         0.389071256         0.729972601
     0.461068541         0.664050758         0.035890244
     0.609107137         0.608030140         0.243461803
     0.579718530         0.209676787         0.149155915
     0.670691550         0.304564655         0.495580226
     0.495732009         0.036118530         0.645758569
     0.304362923         0.296511769         0.387251139
     0.181665555         0.471914053         0.723649085
     0.591042101         0.354073495         0.554792762
     0.391675115         0.855530322         0.703895211
     0.241334230         0.775106907         0.414671630
     0.994143426         0.433317870         0.639478803
     0.562839091         0.429372400         0.807461441
     0.642191827         0.610524476         0.627844691
     0.195406422         0.394607097         0.670932770
     0.535302699         0.985274255         0.755786538
     0.905269146         0.623208821         0.349025339
     0.758646965         0.753640950         0.636326134
     0.502365351         0.868517518         0.840687454
     0.813961029         0.609274268         0.299947768
     0.508060515         0.982381463         0.321058452
     0.017000349         0.997080743         0.926224113
     0.013325397         0.565621912         0.338234574
     0.585486352         0.043173511         0.343926311
     0.847464025         0.173307136         0.486156791
     0.162357122         0.837664604         0.473489136
     0.028528687         0.491690189         0.282890558
     0.621403158         0.157907873         0.258386701
     0.431859821         0.804182768         0.813786268
     0.829644144         0.536395967         0.242497832
     0.735908508         0.692023337         0.758954585
     0.948907077         0.413474172         0.197591126
     0.286808819         0.742957294         0.165051669
     0.649749756         0.551533937         0.909849226
     0.361704379         0.461486191         0.049142987
     0.064629301         0.598970830         0.764409959
     0.032471612         0.222033113         0.126443744
     0.180902004         0.083620027         0.660353065
     0.065573297         0.200546548         0.943447292
     0.721172988         0.256621957         0.801602602
     0.935776949         0.824306309         0.813815117
     0.390927315         0.014146541         0.535255134
     0.407895744         0.984505534         0.194700748
     0.894822061         0.853564620         0.991649747
     0.871832490         0.896107554         0.314507127
     0.148346230         0.130905122         0.828200281
     0.237401605         0.290752918         0.146403447
     0.404910505         0.429042041         0.386089027
     0.113110095         0.316991687         0.585689902
     0.146226063         0.838353932         0.266162872
     0.861269951         0.163343400         0.697897136
     0.897766948         0.560269415         0.694329619
     0.352726102         0.693623602         0.552127898
     0.717532039         0.765055060         0.476093620
     0.911124468         0.849315166         0.146606952
     0.494547844         0.602799356         0.450952739
     0.657967567         0.319852322         0.408621669
     0.521058559         0.127014920         0.579645336
     0.291281343         0.246054471         0.482788742
     0.516889095         0.409416944         0.511940360
     0.334530741         0.806838930         0.683971763
     0.920598745         0.418164462         0.607330978
     0.606923699         0.579677761         0.574691296
     0.589945436         0.036573403         0.775105178
     0.891847253         0.676731944         0.396565855
     0.479718417         0.893209279         0.388659567
     0.085261591         0.576973915         0.375058621
     0.619885623         0.000913565         0.428148657
     0.112280868         0.445013016         0.276768386
     0.682267189         0.204516500         0.276562274
     0.772055328         0.723735809         0.811065257
     0.541091442         0.794152200         0.983589709
     0.675568461         0.677647829         0.306934804
     0.465545863         0.221554741         0.981756389
     0.397592902         0.659134626         0.925545573
     0.707944036         0.527161658         0.184798434
     0.304821908         0.485306591         0.776584625
     0.618822873         0.351968944         0.034949508
     0.334269762         0.327989072         0.661354005
     0.308148474         0.003982012         0.993939459
     0.693656147         0.002149398         0.004819153
     0.106038541         0.614676595         0.970506430
     0.900601923         0.436975151         0.984780550

4N2@1β
1.0
       11.6787338257         0.0000000000         0.0000000000
        1.3641309590        12.3502121184         0.0000000000
        1.8796417030         5.9589501743        11.4898527526
   Ni    N    O    C    H    S
    2   10    8   70   40    8
Direct
     0.059208501         0.951545596         0.569777608
     0.948274970         0.065181516         0.367213070
     0.941318929         0.061823964         0.214078128
     0.059223581         0.954944372         0.723451972
     0.131363168         0.709151387         0.065772131
     0.130432755         0.647121072         0.026191259
     0.905362368         0.575557292         0.964886665
     0.925442219         0.477945626         0.986806989
     0.295290619         0.988742471         0.975749612
     0.267686069         0.039647467         0.026888629
     0.698282897         0.979313672         0.079716049
     0.686742067         0.003233521         0.988209903
     0.086797610         0.171932116         0.307864070
     0.928787231         0.100334890         0.536348343
     0.827208459         0.195074826         0.382133484
     0.172680438         0.083275683         0.476817787
     0.833000839         0.928605437         0.463346541
     0.181173846         0.820904851         0.568923354
     0.924155533         0.843704939         0.628722608
     0.082814544         0.908502460         0.412923694
     0.932909310         0.458077312         0.255016118
     0.982150197         0.026662545         0.015692499
     0.165148407         0.162835732         0.371059835
     0.766160309         0.230107307         0.547013521
     0.252717942         0.258143276         0.315437376
     0.309142292         0.738896430         0.243279174
     0.671899378         0.592985868         0.809485316
     0.345972508         0.418575644         0.140493453
     0.082661174         0.535754442         0.744016469
     0.966027498         0.156333730         0.108471319
     0.390705884         0.466546088         0.205086172
     0.113022238         0.042549059         0.728189349
     0.405005246         0.399379045         0.721036792
     0.409464002         0.672562957         0.293599755
     0.985936046         0.143049762         0.007450968
     0.508672059         0.149636626         0.122264951
     0.707471073         0.264798552         0.715683579
     0.980824590         0.890780509         0.812301815
     0.418066740         0.968994498         0.624564111
     0.465471268         0.039545409         0.210538775
     0.952989280         0.912133098         0.908042252
     0.934261978         0.950704098         0.222233295
     0.088989623         0.070393108         0.820460916
     0.451394439         0.580265999         0.152813479
     0.494693398         0.619342029         0.232625619
     0.276013047         0.319407403         0.194084123
     0.629342139         0.539023221         0.748958170
     0.371915013         0.398752093         0.327906311
     0.093614541         0.381708026         0.638701975
     0.229432493         0.790155411         0.299923539
     0.785856009         0.215171143         0.656438231
     0.561827183         0.343643129         0.923847079
     0.983633101         0.516898632         0.707171977
     0.341763973         0.704256177         0.463823825
     0.843222976         0.850936532         0.569180965
     0.705073774         0.710134625         0.567705810
     0.954776406         0.929348111         0.126220047
     0.604518116         0.328756183         0.669073582
     0.421650171         0.654248834         0.406645894
     0.521805584         0.382907003         0.730769217
     0.462252945         0.663018644         0.035590254
     0.610708177         0.604628146         0.246007949
     0.585952640         0.211610362         0.146575317
     0.666571796         0.297484815         0.497886866
     0.485450745         0.036582641         0.651868343
     0.306389660         0.296052665         0.381686956
     0.186977401         0.474415690         0.731227875
     0.587787867         0.345359892         0.557735682
     0.391465425         0.849988222         0.705816865
     0.245276019         0.775129855         0.410316408
     0.988572299         0.439402491         0.656196415
     0.570130408         0.424349695         0.806164086
     0.644310176         0.604129493         0.625815034
     0.192719549         0.399347454         0.676676154
     0.525733829         0.987822294         0.761207223
     0.906884670         0.613316655         0.360023797
     0.756922960         0.754587412         0.629650891
     0.498205096         0.868944883         0.843625307
     0.815238535         0.600845814         0.308806002
     0.501578808         0.992615402         0.321376204
     0.007365942         0.004181083         0.913545728
     0.012342819         0.550020099         0.355863959
     0.580250025         0.053651016         0.344417751
     0.845646441         0.172890022         0.484648585
     0.165163830         0.836852908         0.467929304
     0.024430910         0.471865505         0.305151373
     0.622474015         0.164110824         0.257409275
     0.432563394         0.800603926         0.814934134
     0.828377247         0.524844050         0.254679590
     0.735328555         0.696927011         0.751286387
     0.942943096         0.393520683         0.219595537
     0.294963211         0.751319528         0.157875553
     0.654802859         0.554614127         0.903587043
     0.365332931         0.457738131         0.046628732
     0.079460166         0.599477589         0.779877841
     0.971457183         0.244323567         0.106210694
     0.176069498         0.091059305         0.654235661
     0.004048730         0.222948387         0.923767924
     0.724916160         0.253239661         0.800014853
     0.938656688         0.822419822         0.803106964
     0.384071976         0.009330768         0.540312290
     0.405105472         0.990449607         0.193438068
     0.888148546         0.857785940         0.976782560
     0.913741231         0.877998173         0.309765100
     0.135320693         0.141919971         0.820112228
     0.238349468         0.288340002         0.141530752
     0.407436013         0.429552525         0.381697029
     0.098254688         0.324953437         0.594921529
     0.154110014         0.844204009         0.258290440
     0.863470316         0.163310140         0.694849730
     0.902254164         0.564464390         0.717091024
     0.353619903         0.689250648         0.550744712
     0.715892732         0.758244157         0.472876757
     0.952343225         0.836515844         0.138890356
     0.494834691         0.598773539         0.451130152
     0.651410818         0.311429232         0.412181169
     0.506576419         0.129038706         0.587587178
     0.292545646         0.246580273         0.476390630
     0.512272537         0.398738056         0.516294420
     0.337567180         0.798391402         0.684559405
     0.910775185         0.425760597         0.627470374
     0.609798253         0.568961203         0.574959517
     0.576664567         0.042020343         0.782065988
     0.895344555         0.669677079         0.404620230
     0.468411177         0.906750917         0.389994919
     0.084678017         0.560626924         0.393982381
     0.610729575         0.014730670         0.430128843
     0.106049463         0.420800418         0.304190844
     0.684032738         0.210735351         0.276227027
     0.769981742         0.733819067         0.800728977
     0.536761820         0.797034562         0.986108780
     0.679189444         0.673928499         0.309898823
     0.476109564         0.216587245         0.978265047
     0.404735565         0.653257549         0.923707187
     0.706909478         0.519063830         0.192695528
     0.315811634         0.485894829         0.778360367
     0.632446289         0.349247038         0.030747134
     0.329130679         0.333497822         0.658871472

4O2@1β
1.0
       11.5036182404         0.0000000000         0.0000000000
        1.4067228825        12.1817069842         0.0000000000
        1.6180915806         5.9692652629        11.5133333452
   Ni    N    O    C    H    S
    2    2   16   70   40    8
Direct
     0.061114460         0.950650573         0.578549862
     0.945840657         0.066375621         0.371201038
     0.931422532         0.064921163         0.217104569
     0.077218808         0.945091426         0.734001815
     0.088809602         0.168379307         0.312431127
     0.936606884         0.104159921         0.545398176
     0.831532776         0.200026140         0.389244169
     0.177984133         0.078902833         0.482445747
     0.827543616         0.933267117         0.472146720
     0.177805871         0.815669239         0.572685540
     0.922104955         0.847043514         0.638710916
     0.074207395         0.905928731         0.416394770
     0.265314788         0.057641085         0.033526916
     0.732755542         0.964333475         0.937038481
     0.309159100         0.004438379         0.975420833
     0.699865282         0.008723231         0.004917581
     0.913299263         0.464597791         0.982812226
     0.092602678         0.559078515         0.983146787
     0.909709215         0.575905383         0.959779143
     0.096870944         0.447746485         0.006680754
     0.944781601         0.477504522         0.232084304
     0.987775028         0.017251149         0.025775690
     0.169390991         0.158063710         0.376178920
     0.769291699         0.234248087         0.553408384
     0.258459657         0.252665669         0.320077091
     0.305905044         0.745799839         0.241337121
     0.665537775         0.598699152         0.816560626
     0.346841872         0.414553642         0.144258142
     0.068142250         0.533757269         0.738480866
     0.970081985         0.154485449         0.113342166
     0.390313059         0.466388911         0.207574382
     0.116918087         0.043256663         0.735538483
     0.398769289         0.400510222         0.722456694
     0.408388823         0.676726639         0.292639434
     0.996999502         0.135123461         0.016161494
     0.520485461         0.141370699         0.121824376
     0.706402957         0.263950646         0.723672152
     0.017718891         0.864145637         0.830242455
     0.417537570         0.966659009         0.619915009
     0.482507557         0.027142270         0.207769334
     0.990245163         0.882052541         0.928008080
     0.914919734         0.954068303         0.225400314
     0.092398345         0.068072088         0.829474390
     0.447176695         0.583221197         0.153636113
     0.494286507         0.623797297         0.231521174
     0.280802608         0.311683059         0.199038997
     0.621448457         0.544703364         0.755328834
     0.375083745         0.399151474         0.330327392
     0.088352568         0.383588433         0.625982523
     0.225255147         0.795554101         0.299202770
     0.787157893         0.214778677         0.665185630
     0.561781108         0.343121201         0.927907228
     0.970234156         0.514729798         0.697009742
     0.340893686         0.702862263         0.465148687
     0.839190125         0.855479777         0.578383386
     0.696952701         0.716319621         0.575247467
     0.942753315         0.926611781         0.133444548
     0.602721274         0.331364095         0.673693001
     0.422289670         0.655285597         0.406491995
     0.517401874         0.385156572         0.734481335
     0.449859262         0.668730319         0.036935702
     0.612667263         0.608353198         0.244840324
     0.590597987         0.209052190         0.149452612
     0.668702066         0.304551959         0.501341641
     0.486776978         0.034710467         0.647256851
     0.311749756         0.294117451         0.385250151
     0.176194772         0.474229544         0.726778626
     0.587242484         0.351251721         0.560666263
     0.382406741         0.851231992         0.704212427
     0.241823122         0.775242686         0.411540210
     0.979943931         0.439875007         0.641793370
     0.565108657         0.427506983         0.810838342
     0.634884238         0.610538483         0.632441223
     0.186323687         0.400530577         0.669438481
     0.521345675         0.989448249         0.759409368
     0.917973995         0.618347108         0.354018778
     0.750945747         0.760113895         0.638083637
     0.486303240         0.873544455         0.844609797
     0.822423458         0.605213642         0.304835171
     0.515896440         0.982414305         0.320253730
     0.023772629         0.988809109         0.927784383
     0.027540911         0.563944876         0.338505685
     0.586820304         0.049546059         0.347020656
     0.851400852         0.177130550         0.491991132
     0.159574986         0.834232748         0.471058160
     0.040562190         0.494185448         0.278026879
     0.624621093         0.163480476         0.262048900
     0.417560339         0.805137217         0.816447258
     0.835621178         0.535242200         0.243670136
     0.730231762         0.702590942         0.759341538
     0.955263317         0.419074178         0.189167365
     0.290781736         0.761899412         0.154538900
     0.650352657         0.559530914         0.910473704
     0.363925040         0.454312533         0.050488617
     0.060397822         0.595340073         0.777951479
     0.982337952         0.242995650         0.109744892
     0.167472333         0.103885777         0.656661332
     0.026679249         0.212243915         0.934693396
     0.722630978         0.249010965         0.809847355
     0.987883747         0.785477817         0.825907528
     0.388351262         0.004297588         0.532975793
     0.427956641         0.974042475         0.187345073
     0.938931227         0.814168334         0.001191145
     0.881785095         0.885634422         0.310721844
     0.126205236         0.149854884         0.824420333
     0.243412152         0.277629972         0.147661477
     0.410265803         0.432921559         0.382981092
     0.096460909         0.328182459         0.579841673
     0.148331374         0.852051795         0.257422924
     0.865265548         0.159853935         0.705884397
     0.885814667         0.559844911         0.707358181
     0.353531182         0.685088813         0.553005159
     0.707973003         0.764094591         0.480655253
     0.932171524         0.833136320         0.148419112
     0.497864306         0.598545730         0.450465411
     0.655061722         0.321558386         0.413953930
     0.514191568         0.124551252         0.580509424
     0.298969895         0.245681301         0.479744673
     0.510419190         0.406206280         0.517787576
     0.327146888         0.799643278         0.682540596
     0.902910590         0.426442057         0.609262049
     0.599200368         0.575065374         0.581415772
     0.574778855         0.043218669         0.780139983
     0.906879783         0.669354260         0.404454738
     0.486497134         0.893683612         0.387554109
     0.102814905         0.575014889         0.375022590
     0.615226865         0.012184907         0.434194803
     0.125908151         0.450845301         0.267307460
     0.680955350         0.214377671         0.283449978
     0.767926395         0.738326252         0.809196889
     0.521365941         0.805079103         0.988695562
     0.682302058         0.672068596         0.314936101
     0.488095284         0.207970992         0.977139175
     0.380508840         0.661565661         0.928719580
     0.709022224         0.525974512         0.186935127
     0.304825962         0.485878646         0.778911531
     0.631368160         0.350624114         0.035789039
     0.326290458         0.334558040         0.656106770


4N2O@1β
1.0
       11.8567867279         0.0000000000         0.0000000000
        1.4942450429        12.2378787415         0.0000000000
        1.8002522513         6.0453399354        11.5044408215
   Ni    N    O    C    H    S
    2   10   12   70   40    8
Direct
     0.058209870         0.954135835         0.570886850
     0.949379146         0.067273982         0.366173387
     0.942907691         0.061776631         0.213850096
     0.065267891         0.959410429         0.722206116
     0.710628986         0.944314480         0.098843686
     0.708895206         0.975058019         0.002067471
     0.292266041         0.020214509         0.988135040
     0.260266751         0.056845143         0.053071924
     0.896710813         0.457964301         0.980450869
     0.883226037         0.553581655         0.975253284
     0.144873947         0.704318106         0.069002718
     0.133536071         0.640193105         0.031380583
     0.084759049         0.176636547         0.307519227
     0.931177735         0.105139166         0.534600616
     0.827350318         0.196201235         0.381448299
     0.169819787         0.084691204         0.477471471
     0.838171601         0.929178059         0.462248296
     0.179237396         0.819948792         0.572992921
     0.923921227         0.845965266         0.631047487
     0.082028054         0.909816980         0.416012138
     0.708209753         0.006315228         0.900511801
     0.227250963         0.094696648         0.121482559
     0.868538797         0.653826773         0.969915390
     0.121277794         0.573065698         0.991780937
     0.925552309         0.457948387         0.247026443
     0.991450906         0.025593398         0.016837202
     0.162160188         0.165419519         0.371581972
     0.767722487         0.234309092         0.543905795
     0.249468520         0.259406388         0.317718357
     0.306983888         0.740904748         0.247013867
     0.666907430         0.601899266         0.806100965
     0.349393874         0.414340556         0.145859271
     0.091194727         0.537650645         0.751228213
     0.962997377         0.157828733         0.108016051
     0.388183773         0.465586573         0.210254371
     0.116965815         0.047908939         0.727045715
     0.409726083         0.400894105         0.721615493
     0.407038242         0.673608005         0.297604114
     0.985948622         0.144285783         0.007572638
     0.525389254         0.145326093         0.119509675
     0.716085017         0.282103449         0.704650640
     0.993322492         0.890471160         0.812990606
     0.406262100         0.964171946         0.625490487
     0.488906980         0.031736523         0.207762241
     0.969336867         0.908295989         0.910524964
     0.943526328         0.948340654         0.222851962
     0.095486976         0.073290765         0.820679188
     0.447026879         0.580361366         0.157736093
     0.490281731         0.618973672         0.237511471
     0.278736174         0.316640824         0.197554544
     0.629760861         0.544381797         0.746355951
     0.363644689         0.401203722         0.332541823
     0.101057544         0.392304718         0.636603594
     0.228077605         0.791652381         0.303912014
     0.793764174         0.232105911         0.646072388
     0.567700148         0.345361382         0.920938909
     0.993536115         0.524366438         0.710635126
     0.341076732         0.705142140         0.467373908
     0.846086323         0.852739513         0.569329739
     0.712515473         0.710696638         0.566136777
     0.968495846         0.926416159         0.127725944
     0.607472777         0.333384693         0.665405869
     0.420007080         0.654859960         0.410421759
     0.525840878         0.386064082         0.728220701
     0.454742372         0.664036930         0.040606525
     0.604248583         0.597955644         0.254778206
     0.591339767         0.215088487         0.145002663
     0.662299693         0.289546221         0.501375258
     0.467042834         0.037038624         0.651478708
     0.297869235         0.299467415         0.384905308
     0.193951383         0.475741684         0.736656070
     0.584335625         0.337700516         0.560735106
     0.383233577         0.844293892         0.709437251
     0.244516954         0.776203752         0.414087594
     0.997938156         0.451294750         0.654815733
     0.572915792         0.428038508         0.803556442
     0.650291502         0.606193125         0.623635769
     0.198914349         0.404741228         0.677944124
     0.504774392         0.992651284         0.761488736
     0.902712703         0.607564986         0.358350724
     0.759744406         0.757605791         0.628233016
     0.481865257         0.872392595         0.846292317
     0.808909655         0.592416346         0.313054740
     0.519313395         0.989605010         0.320113271
     0.019070582         0.003194273         0.915021598
     0.008210472         0.549275815         0.345764846
     0.586694539         0.058587942         0.344524413
     0.846935749         0.176174030         0.482855946
     0.164181903         0.837204874         0.471616238
     0.019015998         0.474367857         0.291231245
     0.623249233         0.171880499         0.257166803
     0.421972394         0.799271762         0.819176674
     0.820156932         0.518624783         0.256556541
     0.731258392         0.704799592         0.748609960
     0.934829831         0.395131826         0.209315434
     0.291846335         0.753572762         0.161955133
     0.643785536         0.567609727         0.898844898
     0.374786586         0.449386060         0.053541511
     0.088237546         0.597510278         0.791560888
     0.962579250         0.247656450         0.104728729
     0.175847188         0.099374376         0.651952267
     0.999911785         0.225760251         0.923693359
     0.738495052         0.280372441         0.783299565
     0.952158630         0.822067082         0.803531468
     0.374212056         0.001192609         0.540535927
     0.439212769         0.975080609         0.189629599
     0.909925640         0.849789083         0.981015861
     0.925990283         0.874215603         0.310424268
     0.139515445         0.146089077         0.820077121
     0.245623991         0.283775568         0.144424498
     0.394168198         0.434289724         0.386748463
     0.105309978         0.338589936         0.589690387
     0.152369663         0.845412135         0.262902230
     0.875753760         0.189506277         0.679611802
     0.913593233         0.573185205         0.721047103
     0.353512347         0.689461529         0.554201186
     0.727787375         0.756087720         0.471620291
     0.972474456         0.831864417         0.141222179
     0.492114663         0.597167611         0.455911070
     0.641693115         0.293984473         0.421090126
     0.485154599         0.130446345         0.585424066
     0.279568493         0.252466291         0.479120314
     0.504511476         0.381908417         0.523340881
     0.333969504         0.788506687         0.689677358
     0.921151638         0.441935778         0.623253882
     0.619706452         0.569127917         0.572673976
     0.550682962         0.051149126         0.780733407
     0.892825782         0.662454307         0.404506177
     0.491143733         0.901053131         0.388696104
     0.082025521         0.561721325         0.379449695
     0.613220096         0.023225361         0.431539983
     0.100798517         0.426925600         0.283727586
     0.677509606         0.223892689         0.276460230
     0.760333359         0.745545506         0.797277451
     0.521261811         0.802905142         0.988982558
     0.672935069         0.659107864         0.324808270
     0.497391552         0.208368480         0.973917007
     0.399485409         0.650372922         0.930077732
     0.696047008         0.507566035         0.204208031
     0.322048426         0.482572109         0.785151482
     0.629973114         0.356558621         0.028972594
     0.332964182         0.337473154         0.658939183
