# Supplementary material for: Selective sorption of oxygen and nitrous oxide by an electron donor-incorporated flexible coordination network
Source: Commun Chem. 2023 Apr 4;6:62. doi: 10.1038/s42004-023-00853-1 (PMC10073098; doi:10.1038/s42004-023-00853-1)
Supplement: Supplementary file 5 — Supplementary Data 3 [file 42004_2023_853_MOESM5_ESM.cif]

####################################################################### 
# 
# This file contains crystal structure data downloaded from the 
# Cambridge Structural Database (CSD) hosted by the Cambridge 
# Crystallographic Data Centre (CCDC).
# 
# Full information about CCDC data access policies and citation 
# guidelines are available at http://www.ccdc.cam.ac.uk/access/V1 
# 
# Audit and citation data items may have been added by the CCDC. 
# Please retain this information to preserve the provenance of 
# this file and to allow appropriate attribution of the data. 
# 
#######################################################################

data_MS3002117-Ni-as-syn
_database_code_depnum_ccdc_archive 'CCDC 2221440'
loop_
_audit_author_name
_audit_author_address
'Ken-ichi Otake'
;Kyoto Univ
Japan
;
_audit_update_record             
;
2022-11-22 deposited with the CCDC.	2022-11-22 downloaded from the CCDC.
;

_audit_creation_method           SHELXL-2018/3
_shelx_SHELXL_version_number     2018/3
_chemical_name_systematic        ?
_chemical_name_common            ?
_chemical_melting_point          ?
_chemical_formula_moiety         ?
_chemical_formula_sum            'C35 H0 N Ni O4 S4'
_chemical_formula_weight         685.31

loop_
_atom_type_symbol
_atom_type_description
_atom_type_scat_dispersion_real
_atom_type_scat_dispersion_imag
_atom_type_scat_source
C C -0.0001 0.0005 'International Tables Vol C Tables 4.2.6.8 and 6.1.1.4'
O O 0.0016 0.0018 'International Tables Vol C Tables 4.2.6.8 and 6.1.1.4'
N N 0.0004 0.0010 'International Tables Vol C Tables 4.2.6.8 and 6.1.1.4'
Ni Ni 0.2278 0.4042 'International Tables Vol C Tables 4.2.6.8 and 6.1.1.4'
S S 0.0436 0.0402 'International Tables Vol C Tables 4.2.6.8 and 6.1.1.4'
H H 0.0000 0.0000 'International Tables Vol C Tables 4.2.6.8 and 6.1.1.4'

_space_group_crystal_system      monoclinic
_space_group_IT_number           12
_space_group_name_H-M_alt        'C 2/m'
_space_group_name_Hall           '-C 2y'

_shelx_space_group_comment       
;
The symmetry employed for this shelxl refinement is uniquely defined
by the following loop, which should always be used as a source of
symmetry information in preference to the above space-group names.
They are only intended as comments.
;

loop_
_space_group_symop_operation_xyz
'x, y, z'
'-x, y, -z'
'x+1/2, y+1/2, z'
'-x+1/2, y+1/2, -z'
'-x, -y, -z'
'x, -y, z'
'-x+1/2, -y+1/2, -z'
'x+1/2, -y+1/2, z'

_cell_length_a                   33.091(11)
_cell_length_b                   11.887(4)
_cell_length_c                   13.470(5)
_cell_angle_alpha                90
_cell_angle_beta                 111.492(8)
_cell_angle_gamma                90
_cell_volume                     4930(3)
_cell_formula_units_Z            4
_cell_measurement_temperature    140(2)
_cell_measurement_reflns_used    4709
_cell_measurement_theta_min      2.820
_cell_measurement_theta_max      30.890

_exptl_crystal_description       block
_exptl_crystal_colour            green
_exptl_crystal_density_meas      ?
_exptl_crystal_density_method    ?
_exptl_crystal_density_diffrn    0.923
_exptl_crystal_F_000             1364
_exptl_transmission_factor_min   ?
_exptl_transmission_factor_max   ?
_exptl_crystal_size_max          0.100
_exptl_crystal_size_mid          0.100
_exptl_crystal_size_min          0.100
_exptl_absorpt_coefficient_mu    0.133
_shelx_estimated_absorpt_T_min   0.987
_shelx_estimated_absorpt_T_max   0.987
_exptl_absorpt_correction_type   multi-scan
_exptl_absorpt_correction_T_min  0.4983
_exptl_absorpt_correction_T_max  1.0000
_exptl_absorpt_process_details   'ABSCOR (Rigaku, 1995)'
_diffrn_ambient_temperature      140(2)
_diffrn_radiation_wavelength     0.4100
_diffrn_radiation_type           synchrotron
_diffrn_measurement_device_type  'Rigaku 1/4-chi goniometer'
_diffrn_measurement_method       \w
_diffrn_detector_area_resol_mean ?
_diffrn_reflns_number            37338
_diffrn_reflns_av_unetI/netI     0.0442
_diffrn_reflns_av_R_equivalents  0.0715
_diffrn_reflns_limit_h_min       -42
_diffrn_reflns_limit_h_max       42
_diffrn_reflns_limit_k_min       -15
_diffrn_reflns_limit_k_max       15
_diffrn_reflns_limit_l_min       -17
_diffrn_reflns_limit_l_max       17
_diffrn_reflns_theta_min         0.937
_diffrn_reflns_theta_max         15.440
_diffrn_reflns_theta_full        14.241
_diffrn_measured_fraction_theta_max 0.999
_diffrn_measured_fraction_theta_full 0.999
_diffrn_reflns_Laue_measured_fraction_max 0.999
_diffrn_reflns_Laue_measured_fraction_full 0.999
_diffrn_reflns_point_group_measured_fraction_max 0.999
_diffrn_reflns_point_group_measured_fraction_full 0.999
_reflns_number_total             5935
_reflns_number_gt                4089
_reflns_threshold_expression     'I > 2\s(I)'
_reflns_Friedel_coverage         0.000
_reflns_Friedel_fraction_max     .
_reflns_Friedel_fraction_full    .

_reflns_special_details          
;
 Reflections were merged by SHELXL according to the crystal
 class for the calculation of statistics and refinement.

 Structure factors included contributions from the .fab file.

 _reflns_Friedel_fraction is defined as the number of unique
 Friedel pairs measured divided by the number that would be
 possible theoretically, ignoring centric projections and
 systematic absences.
;

_computing_data_collection       'RAPID AUTO (Rigaku, ????)'
_computing_cell_refinement       'RAPID AUTO'
_computing_data_reduction        'RAPID AUTO'
_computing_structure_solution    'SHELXT 2014/5 (Sheldrick, 2014)'
_computing_structure_refinement  'SHELXL-2018/3 (Sheldrick, 2018)'
_computing_molecular_graphics    ?
_computing_publication_material  ?
_refine_special_details          SQUEEZE
_refine_ls_structure_factor_coef Fsqd
_refine_ls_matrix_type           full
_refine_ls_weighting_scheme      calc
_refine_ls_weighting_details     
'w=1/[\s^2^(Fo^2^)+(0.1336P)^2^+1.0503P] where P=(Fo^2^+2Fc^2^)/3'
_atom_sites_solution_primary     ?
_atom_sites_solution_secondary   ?
_atom_sites_solution_hydrogens   geom
_refine_ls_hydrogen_treatment    constr
_refine_ls_extinction_method     none
_refine_ls_extinction_coef       .
_refine_ls_number_reflns         5935
_refine_ls_number_parameters     328
_refine_ls_number_restraints     0
_refine_ls_R_factor_all          0.0864
_refine_ls_R_factor_gt           0.0642
_refine_ls_wR_factor_ref         0.2232
_refine_ls_wR_factor_gt          0.2024
_refine_ls_goodness_of_fit_ref   1.069
_refine_ls_restrained_S_all      1.069
_refine_ls_shift/su_max          0.001
_refine_ls_shift/su_mean         0.000

loop_
_atom_site_label
_atom_site_type_symbol
_atom_site_fract_x
_atom_site_fract_y
_atom_site_fract_z
_atom_site_U_iso_or_equiv
_atom_site_adp_type
_atom_site_occupancy
_atom_site_site_symmetry_order
_atom_site_calc_flag
_atom_site_refinement_flags_posn
_atom_site_refinement_flags_adp
_atom_site_refinement_flags_occupancy
_atom_site_disorder_assembly
_atom_site_disorder_group
N1 N 0.49101(12) 1.000000 0.7316(2) 0.0694(9) Uani 1 2 d S T P . .
Ni1 Ni 0.49295(2) 1.000000 0.58722(3) 0.0629(2) Uani 1 2 d S T P . .
O1 O 0.46128(8) 0.8834(2) 0.37660(16) 0.0850(7) Uani 1 1 d . . . . .
O2 O 0.44841(8) 0.8832(2) 0.52500(17) 0.0826(7) Uani 1 1 d . . . . .
C1 C 0.44146(10) 0.8499(3) 0.4330(2) 0.0715(8) Uani 1 1 d . . . . .
C2 C 0.49200(16) 1.0941(4) 0.7842(3) 0.1021(14) Uani 1 1 d . . . . .
H2 H 0.490184 1.161933 0.748443 0.122 Uiso 1 1 calc R U . . .
C3 C 0.49555(15) 1.0974(3) 0.8890(2) 0.0970(12) Uani 1 1 d . . . . .
H3 H 0.496368 1.166200 0.922459 0.116 Uiso 1 1 calc R U . . .
C4 C 0.49789(14) 1.000000 0.9439(3) 0.0672(11) Uani 1 2 d S T P . .
S1 S 0.22529(6) 0.41735(18) 0.2515(2) 0.0975(7) Uani 0.5 1 d . . P A -1
S2 S 0.24682(6) 0.62477(17) 0.38145(17) 0.0850(5) Uani 0.5 1 d . . P A -1
S3 S 0.28556(6) 0.35446(17) 0.00786(14) 0.0901(6) Uani 0.5 1 d . . P A -1
S4 S 0.24421(7) 0.56114(19) 0.04333(18) 0.0995(7) Uani 0.5 1 d . . P A -1
C5 C 0.4032(4) 0.7579(10) 0.3998(9) 0.064(2) Uani 0.5 1 d . . P A -1
C6 C 0.3844(2) 0.7195(7) 0.4688(6) 0.0713(18) Uani 0.5 1 d . . P A -1
H6 H 0.395205 0.741370 0.540088 0.086 Uiso 0.5 1 calc R U P A -1
C7 C 0.3494(2) 0.6481(7) 0.4308(6) 0.0802(19) Uani 0.5 1 d . . P A -1
H7 H 0.336322 0.620572 0.476355 0.096 Uiso 0.5 1 calc R U P A -1
C8 C 0.3335(2) 0.6170(7) 0.3224(7) 0.0648(16) Uani 0.5 1 d . . P A -1
C9 C 0.3549(3) 0.6500(8) 0.2568(7) 0.068(2) Uani 0.5 1 d . . P A -1
H9 H 0.346193 0.624323 0.186828 0.081 Uiso 0.5 1 calc R U P A -1
C10 C 0.3912(3) 0.7258(8) 0.3004(7) 0.079(2) Uani 0.5 1 d . . P A -1
H10 H 0.405940 0.751709 0.257873 0.095 Uiso 0.5 1 calc R U P A -1
C11 C 0.4083(4) 0.2208(9) 0.3719(8) 0.0589(19) Uani 0.5 1 d . . P A -1
C12 C 0.3785(3) 0.2590(7) 0.4143(6) 0.076(2) Uani 0.5 1 d . . P A -1
H12 H 0.380825 0.233459 0.481460 0.092 Uiso 0.5 1 calc R U P A -1
C13 C 0.3455(3) 0.3329(8) 0.3617(8) 0.084(2) Uani 0.5 1 d . . P A -1
H13 H 0.326801 0.357009 0.394745 0.100 Uiso 0.5 1 calc R U P A -1
C14 C 0.3398(3) 0.3709(8) 0.2637(9) 0.065(2) Uani 0.5 1 d . . P A -1
C15 C 0.3691(2) 0.3379(6) 0.2143(6) 0.0671(15) Uani 0.5 1 d . . P A -1
H15 H 0.366380 0.365758 0.147614 0.081 Uiso 0.5 1 calc R U P A -1
C16 C 0.4021(2) 0.2624(7) 0.2685(5) 0.0672(17) Uani 0.5 1 d . . P A -1
H16 H 0.420845 0.238375 0.235603 0.081 Uiso 0.5 1 calc R U P A -1
C17 C 0.29796(18) 0.5359(5) 0.2783(5) 0.0665(16) Uani 0.5 1 d . . P A -1
C18 C 0.3044(2) 0.4507(5) 0.2033(6) 0.0737(16) Uani 0.5 1 d . . P A -1
C19 C 0.2616(2) 0.5293(5) 0.3014(6) 0.076(2) Uani 0.5 1 d . . P A -1
C20 C 0.18966(15) 0.4579(4) 0.3122(5) 0.077(2) Uani 0.5 1 d G . P A -1
C21 C 0.15285(15) 0.3962(4) 0.3037(4) 0.089(2) Uani 0.5 1 d G . P A -1
H21 H 0.146657 0.329728 0.264611 0.107 Uiso 0.5 1 calc R U P A -1
C22 C 0.12529(12) 0.4339(5) 0.3535(4) 0.088(2) Uani 0.5 1 d G . P A -1
H22 H 0.100663 0.392649 0.347826 0.106 Uiso 0.5 1 calc R U P A -1
C23 C 0.13455(14) 0.5333(5) 0.4120(4) 0.092(4) Uani 0.5 1 d G . P A -1
H23 H 0.116111 0.558536 0.445317 0.110 Uiso 0.5 1 calc R U P A -1
C24 C 0.17136(15) 0.5950(4) 0.4205(4) 0.088(2) Uani 0.5 1 d G . P A -1
H24 H 0.177553 0.661501 0.459594 0.106 Uiso 0.5 1 calc R U P A -1
C25 C 0.19892(12) 0.5573(4) 0.3707(4) 0.078(2) Uani 0.5 1 d G . P A -1
C26 C 0.2818(2) 0.4543(5) 0.0985(5) 0.0722(16) Uani 0.5 1 d . . P A -1
C27 C 0.24541(16) 0.4122(5) -0.0986(3) 0.091(2) Uani 0.5 1 d G . P A -1
C28 C 0.23221(18) 0.3637(5) -0.1993(4) 0.115(3) Uani 0.5 1 d G . P A -1
H28 H 0.245371 0.297952 -0.209809 0.139 Uiso 0.5 1 calc R U P A -1
C29 C 0.1994(2) 0.4134(6) -0.2845(3) 0.129(4) Uani 0.5 1 d G . P A -1
H29 H 0.190526 0.380862 -0.351875 0.155 Uiso 0.5 1 calc R U P A -1
C30 C 0.1797(2) 0.5116(6) -0.2688(4) 0.152(4) Uani 0.5 1 d G . P A -1
H30 H 0.157699 0.544817 -0.325748 0.182 Uiso 0.5 1 calc R U P A -1
C31 C 0.19288(19) 0.5601(5) -0.1680(5) 0.145(5) Uani 0.5 1 d G . P A -1
H31 H 0.179718 0.625864 -0.157555 0.174 Uiso 0.5 1 calc R U P A -1
C32 C 0.22574(17) 0.5105(6) -0.0829(4) 0.097(2) Uani 0.5 1 d G . P A -1

loop_
_atom_site_aniso_label
_atom_site_aniso_U_11
_atom_site_aniso_U_22
_atom_site_aniso_U_33
_atom_site_aniso_U_23
_atom_site_aniso_U_13
_atom_site_aniso_U_12
N1 0.077(2) 0.090(3) 0.0416(15) 0.000 0.0213(14) 0.000
Ni1 0.0615(3) 0.0920(5) 0.0343(2) 0.000 0.0163(2) 0.000
O1 0.0879(15) 0.117(2) 0.0497(10) -0.0190(11) 0.0245(10) -0.0188(14)
O2 0.0802(14) 0.1113(19) 0.0629(12) -0.0138(12) 0.0341(10) -0.0211(13)
C1 0.0609(16) 0.085(2) 0.0648(17) -0.0117(15) 0.0190(13) -0.0038(15)
C2 0.175(4) 0.088(3) 0.0562(18) 0.0073(16) 0.058(2) 0.015(3)
C3 0.165(4) 0.083(2) 0.0525(16) 0.0002(16) 0.051(2) 0.010(2)
C4 0.078(3) 0.085(3) 0.0435(19) 0.000 0.0275(18) 0.000
S1 0.0759(11) 0.0858(13) 0.1437(19) -0.0378(13) 0.0555(12) -0.0181(9)
S2 0.0737(10) 0.0805(12) 0.1131(14) -0.0226(10) 0.0488(10) -0.0064(8)
S3 0.0847(11) 0.0825(12) 0.0735(10) -0.0186(9) -0.0061(8) 0.0273(9)
S4 0.0890(12) 0.0856(12) 0.1007(13) -0.0084(11) 0.0073(10) 0.0346(10)
C5 0.060(4) 0.069(6) 0.073(6) 0.003(4) 0.037(4) -0.019(4)
C6 0.071(4) 0.091(5) 0.054(3) -0.002(3) 0.027(3) -0.013(3)
C7 0.078(4) 0.109(6) 0.060(4) -0.008(4) 0.033(3) -0.017(4)
C8 0.055(4) 0.076(5) 0.070(4) -0.004(4) 0.032(3) -0.002(3)
C9 0.086(7) 0.077(5) 0.054(3) -0.003(3) 0.041(5) -0.012(5)
C10 0.087(5) 0.092(5) 0.073(5) 0.003(4) 0.048(4) -0.015(4)
C11 0.053(4) 0.060(5) 0.070(6) -0.001(4) 0.030(4) 0.015(3)
C12 0.091(5) 0.085(5) 0.061(4) 0.008(4) 0.036(4) 0.029(4)
C13 0.084(5) 0.090(6) 0.086(6) 0.008(5) 0.042(5) 0.023(4)
C14 0.055(4) 0.069(5) 0.079(5) -0.008(4) 0.033(4) 0.006(3)
C15 0.055(3) 0.084(4) 0.057(3) 0.004(3) 0.013(3) 0.013(3)
C16 0.055(3) 0.093(5) 0.050(3) 0.002(3) 0.015(3) 0.015(3)
C17 0.056(3) 0.062(4) 0.082(4) -0.005(2) 0.027(3) 0.001(2)
C18 0.060(3) 0.069(4) 0.093(4) -0.006(3) 0.027(3) 0.005(3)
C19 0.071(3) 0.067(6) 0.098(4) -0.016(3) 0.041(3) -0.008(3)
C20 0.060(3) 0.078(5) 0.097(5) 0.004(4) 0.032(4) 0.003(3)
C21 0.068(4) 0.094(5) 0.096(5) -0.003(4) 0.020(3) -0.006(4)
C22 0.053(3) 0.120(6) 0.092(5) 0.006(5) 0.027(3) -0.005(4)
C23 0.065(4) 0.121(11) 0.096(5) 0.008(5) 0.038(4) 0.006(4)
C24 0.067(4) 0.111(6) 0.098(5) -0.002(4) 0.044(4) 0.007(4)
C25 0.055(3) 0.097(5) 0.088(5) -0.005(4) 0.033(3) 0.007(3)
C26 0.061(3) 0.070(4) 0.074(3) -0.013(3) 0.012(3) 0.003(2)
C27 0.066(4) 0.086(5) 0.087(5) -0.012(4) -0.013(3) 0.013(4)
C28 0.114(6) 0.106(7) 0.078(5) -0.018(4) -0.022(4) 0.012(5)
C29 0.122(7) 0.137(9) 0.075(5) -0.016(5) -0.029(5) 0.026(7)
C30 0.133(7) 0.107(8) 0.138(7) 0.000(11) -0.041(5) 0.031(11)
C31 0.102(6) 0.110(7) 0.149(9) 0.003(6) -0.041(6) 0.041(5)
C32 0.077(3) 0.085(6) 0.099(4) 0.007(7) -0.005(3) 0.028(7)

_geom_special_details            
;
 All esds (except the esd in the dihedral angle between two l.s. planes)
 are estimated using the full covariance matrix.  The cell esds are taken
 into account individually in the estimation of esds in distances, angles
 and torsion angles; correlations between esds in cell parameters are only
 used when they are defined by crystal symmetry.  An approximate (isotropic)
 treatment of cell esds is used for estimating esds involving l.s. planes.
;

loop_
_geom_bond_atom_site_label_1
_geom_bond_atom_site_label_2
_geom_bond_distance
_geom_bond_site_symmetry_2
_geom_bond_publ_flag
N1 C2 1.318(4) 6_575 ?
N1 C2 1.318(4) . ?
N1 Ni1 1.970(3) . ?
Ni1 O2 1.974(2) . ?
Ni1 O2 1.974(2) 6_575 ?
Ni1 O1 1.978(3) 5_676 ?
Ni1 O1 1.978(2) 2_656 ?
Ni1 Ni1 2.5579(11) 5_676 ?
O1 C1 1.237(4) . ?
O2 C1 1.240(3) . ?
C1 C5 1.607(11) . ?
C2 C3 1.373(4) . ?
C3 C4 1.360(4) . ?
C4 C4 1.467(7) 5_677 ?
S1 C20 1.732(3) . ?
S1 C19 1.754(6) . ?
S2 C25 1.734(4) . ?
S2 C19 1.755(6) . ?
S3 C27 1.702(4) . ?
S3 C26 1.739(6) . ?
S4 C32 1.693(4) . ?
S4 C26 1.742(6) . ?
C5 C10 1.306(14) . ?
C5 C6 1.373(9) . ?
C6 C7 1.375(10) . ?
C7 C8 1.408(10) . ?
C8 C9 1.375(9) . ?
C8 C17 1.468(9) . ?
C9 C10 1.445(13) . ?
C11 C12 1.385(9) . ?
C11 C16 1.420(13) . ?
C12 C13 1.379(12) . ?
C13 C14 1.342(14) . ?
C14 C15 1.416(10) . ?
C14 C18 1.496(11) . ?
C15 C16 1.396(10) . ?
C17 C19 1.350(8) . ?
C17 C18 1.500(8) . ?
C18 C26 1.334(9) . ?
C20 C21 1.3900 . ?
C20 C25 1.3900 . ?
C21 C22 1.3900 . ?
C22 C23 1.3900 . ?
C23 C24 1.3900 . ?
C24 C25 1.3900 . ?
C27 C28 1.3900 . ?
C27 C32 1.3900 . ?
C28 C29 1.3900 . ?
C29 C30 1.3900 . ?
C30 C31 1.3900 . ?
C31 C32 1.3900 . ?

loop_
_geom_angle_atom_site_label_1
_geom_angle_atom_site_label_2
_geom_angle_atom_site_label_3
_geom_angle
_geom_angle_site_symmetry_1
_geom_angle_site_symmetry_3
_geom_angle_publ_flag
C2 N1 C2 116.1(4) 6_575 . ?
C2 N1 Ni1 121.84(19) 6_575 . ?
C2 N1 Ni1 121.84(19) . . ?
N1 Ni1 O2 97.46(10) . . ?
N1 Ni1 O2 97.46(10) . 6_575 ?
O2 Ni1 O2 89.37(16) . 6_575 ?
N1 Ni1 O1 93.20(10) . 5_676 ?
O2 Ni1 O1 169.32(8) . 5_676 ?
O2 Ni1 O1 89.84(12) 6_575 5_676 ?
N1 Ni1 O1 93.20(10) . 2_656 ?
O2 Ni1 O1 89.84(12) . 2_656 ?
O2 Ni1 O1 169.32(8) 6_575 2_656 ?
O1 Ni1 O1 88.97(16) 5_676 2_656 ?
N1 Ni1 Ni1 171.97(11) . 5_676 ?
O2 Ni1 Ni1 88.23(6) . 5_676 ?
O2 Ni1 Ni1 88.23(6) 6_575 5_676 ?
O1 Ni1 Ni1 81.10(6) 5_676 5_676 ?
O1 Ni1 Ni1 81.10(6) 2_656 5_676 ?
C1 O1 Ni1 127.2(2) . 5_676 ?
C1 O2 Ni1 119.0(2) . . ?
O1 C1 O2 124.4(3) . . ?
O1 C1 C5 126.0(4) . . ?
O2 C1 C5 109.6(4) . . ?
N1 C2 C3 123.5(4) . . ?
C4 C3 C2 120.1(3) . . ?
C3 C4 C3 116.6(4) . 6_575 ?
C3 C4 C4 121.69(18) . 5_677 ?
C3 C4 C4 121.69(18) 6_575 5_677 ?
C20 S1 C19 95.6(3) . . ?
C25 S2 C19 95.9(3) . . ?
C27 S3 C26 94.7(3) . . ?
C32 S4 C26 96.2(3) . . ?
C10 C5 C6 123.7(9) . . ?
C10 C5 C1 113.4(7) . . ?
C6 C5 C1 122.9(9) . . ?
C5 C6 C7 118.8(8) . . ?
C6 C7 C8 119.5(7) . . ?
C9 C8 C7 120.5(7) . . ?
C9 C8 C17 116.8(8) . . ?
C7 C8 C17 122.1(7) . . ?
C8 C9 C10 117.6(7) . . ?
C5 C10 C9 119.6(7) . . ?
C12 C11 C16 114.9(9) . . ?
C13 C12 C11 123.1(9) . . ?
C14 C13 C12 121.3(8) . . ?
C13 C14 C15 119.8(8) . . ?
C13 C14 C18 123.2(9) . . ?
C15 C14 C18 117.0(8) . . ?
C16 C15 C14 118.1(7) . . ?
C15 C16 C11 122.8(7) . . ?
C19 C17 C8 126.5(6) . . ?
C19 C17 C18 118.3(5) . . ?
C8 C17 C18 115.2(5) . . ?
C26 C18 C14 128.3(7) . . ?
C26 C18 C17 121.9(6) . . ?
C14 C18 C17 109.8(6) . . ?
C17 C19 S1 120.0(5) . . ?
C17 C19 S2 125.2(5) . . ?
S1 C19 S2 114.8(3) . . ?
C21 C20 C25 120.0 . . ?
C21 C20 S1 122.8(3) . . ?
C25 C20 S1 117.2(3) . . ?
C22 C21 C20 120.0 . . ?
C21 C22 C23 120.0 . . ?
C22 C23 C24 120.0 . . ?
C25 C24 C23 120.0 . . ?
C24 C25 C20 120.0 . . ?
C24 C25 S2 123.5(3) . . ?
C20 C25 S2 116.5(3) . . ?
C18 C26 S3 124.4(5) . . ?
C18 C26 S4 120.7(5) . . ?
S3 C26 S4 114.9(4) . . ?
C28 C27 C32 120.0 . . ?
C28 C27 S3 121.6(3) . . ?
C32 C27 S3 118.4(3) . . ?
C29 C28 C27 120.0 . . ?
C28 C29 C30 120.0 . . ?
C31 C30 C29 120.0 . . ?
C30 C31 C32 120.0 . . ?
C31 C32 C27 120.0 . . ?
C31 C32 S4 124.2(3) . . ?
C27 C32 S4 115.7(3) . . ?

loop_
_geom_torsion_atom_site_label_1
_geom_torsion_atom_site_label_2
_geom_torsion_atom_site_label_3
_geom_torsion_atom_site_label_4
_geom_torsion
_geom_torsion_site_symmetry_1
_geom_torsion_site_symmetry_2
_geom_torsion_site_symmetry_3
_geom_torsion_site_symmetry_4
_geom_torsion_publ_flag
Ni1 O1 C1 O2 -2.2(6) 5_676 . . . ?
Ni1 O1 C1 C5 177.8(6) 5_676 . . . ?
Ni1 O2 C1 O1 1.4(5) . . . . ?
Ni1 O2 C1 C5 -178.6(5) . . . . ?
C2 N1 C2 C3 2.5(9) 6_575 . . . ?
Ni1 N1 C2 C3 -172.5(4) . . . . ?
N1 C2 C3 C4 -0.6(8) . . . . ?
C2 C3 C4 C3 -1.4(8) . . . 6_575 ?
C2 C3 C4 C4 179.4(5) . . . 5_677 ?
O1 C1 C5 C10 -5.8(13) . . . . ?
O2 C1 C5 C10 174.2(8) . . . . ?
O1 C1 C5 C6 175.9(8) . . . . ?
O2 C1 C5 C6 -4.2(12) . . . . ?
C10 C5 C6 C7 -3.8(17) . . . . ?
C1 C5 C6 C7 174.4(8) . . . . ?
C5 C6 C7 C8 -0.5(13) . . . . ?
C6 C7 C8 C9 5.3(13) . . . . ?
C6 C7 C8 C17 176.3(7) . . . . ?
C7 C8 C9 C10 -5.9(14) . . . . ?
C17 C8 C9 C10 -177.3(7) . . . . ?
C6 C5 C10 C9 3.1(17) . . . . ?
C1 C5 C10 C9 -175.2(8) . . . . ?
C8 C9 C10 C5 1.8(15) . . . . ?
C16 C11 C12 C13 -0.9(15) . . . . ?
C11 C12 C13 C14 1.5(16) . . . . ?
C12 C13 C14 C15 -2.3(15) . . . . ?
C12 C13 C14 C18 179.7(8) . . . . ?
C13 C14 C15 C16 2.6(13) . . . . ?
C18 C14 C15 C16 -179.2(7) . . . . ?
C14 C15 C16 C11 -2.2(12) . . . . ?
C12 C11 C16 C15 1.3(14) . . . . ?
C9 C8 C17 C19 -147.8(8) . . . . ?
C7 C8 C17 C19 41.0(11) . . . . ?
C9 C8 C17 C18 34.5(10) . . . . ?
C7 C8 C17 C18 -136.8(7) . . . . ?
C13 C14 C18 C26 -144.5(10) . . . . ?
C15 C14 C18 C26 37.4(12) . . . . ?
C13 C14 C18 C17 38.3(11) . . . . ?
C15 C14 C18 C17 -139.7(7) . . . . ?
C19 C17 C18 C26 74.0(9) . . . . ?
C8 C17 C18 C26 -108.0(8) . . . . ?
C19 C17 C18 C14 -108.6(8) . . . . ?
C8 C17 C18 C14 69.3(8) . . . . ?
C8 C17 C19 S1 -173.3(6) . . . . ?
C18 C17 C19 S1 4.4(9) . . . . ?
C8 C17 C19 S2 5.8(11) . . . . ?
C18 C17 C19 S2 -176.5(5) . . . . ?
C20 S1 C19 C17 178.3(6) . . . . ?
C20 S1 C19 S2 -0.9(5) . . . . ?
C25 S2 C19 C17 -179.7(6) . . . . ?
C25 S2 C19 S1 -0.6(4) . . . . ?
C19 S1 C20 C21 -178.1(4) . . . . ?
C19 S1 C20 C25 2.5(4) . . . . ?
C25 C20 C21 C22 0.0 . . . . ?
S1 C20 C21 C22 -179.4(5) . . . . ?
C20 C21 C22 C23 0.0 . . . . ?
C21 C22 C23 C24 0.0 . . . . ?
C22 C23 C24 C25 0.0 . . . . ?
C23 C24 C25 C20 0.0 . . . . ?
C23 C24 C25 S2 -177.0(5) . . . . ?
C21 C20 C25 C24 0.0 . . . . ?
S1 C20 C25 C24 179.4(5) . . . . ?
C21 C20 C25 S2 177.2(4) . . . . ?
S1 C20 C25 S2 -3.4(3) . . . . ?
C19 S2 C25 C24 179.4(4) . . . . ?
C19 S2 C25 C20 2.3(3) . . . . ?
C14 C18 C26 S3 6.6(11) . . . . ?
C17 C18 C26 S3 -176.6(5) . . . . ?
C14 C18 C26 S4 -175.5(7) . . . . ?
C17 C18 C26 S4 1.3(9) . . . . ?
C27 S3 C26 C18 175.3(6) . . . . ?
C27 S3 C26 S4 -2.7(5) . . . . ?
C32 S4 C26 C18 -175.6(6) . . . . ?
C32 S4 C26 S3 2.5(5) . . . . ?
C26 S3 C27 C28 -178.1(4) . . . . ?
C26 S3 C27 C32 2.0(5) . . . . ?
C32 C27 C28 C29 0.0 . . . . ?
S3 C27 C28 C29 -179.9(5) . . . . ?
C27 C28 C29 C30 0.0 . . . . ?
C28 C29 C30 C31 0.0 . . . . ?
C29 C30 C31 C32 0.0 . . . . ?
C30 C31 C32 C27 0.0 . . . . ?
C30 C31 C32 S4 -179.5(6) . . . . ?
C28 C27 C32 C31 0.0 . . . . ?
S3 C27 C32 C31 179.9(5) . . . . ?
C28 C27 C32 S4 179.5(5) . . . . ?
S3 C27 C32 S4 -0.6(5) . . . . ?
C26 S4 C32 C31 178.3(4) . . . . ?
C26 S4 C32 C27 -1.1(5) . . . . ?

_refine_diff_density_max         0.567
_refine_diff_density_min         -0.624
_refine_diff_density_rms         0.056

_shelx_res_file                  
;
TITL MS3002112
    shelxl_sq.res
    created by SHELXL-2018/3 at 13:32:56 on 19-May-2021
REM  Yadorkari-X generated
CELL 0.41000 33.0909 11.8871 13.4701 90.0000 111.4919 90.0000
ZERR 4.0 0.0109 0.0043 0.0045 0.0000 0.0078 0.0000
LATT 7
SYMM -X, +Y, -Z
REM  SPGR C2/m monoclinic
SFAC C O N Ni S H
DISP  C -0.0001 0.0005 5.13
DISP  O  0.0016  0.0018  10.11
DISP  N  0.0004  0.0010 7.17
DISP  Ni 0.2278 0.4042 979.13
DISP  S  0.0436  0.0402 108.96
DISP  H 0.0000  0.0000 0.64
UNIT 140 16 4 4 16 0
SIZE 0.10 0.10 0.10
TEMP 23.0
L.S. 25
FMAP 2
PLAN -61
ACTA
CONF
HTAB
LIST 4
WPDB -1

ABIN

WGHT    0.133600    1.050300
FVAR       0.24287
N1    3    0.491008    1.000000    0.731623    10.50000    0.07693    0.08951 =
         0.04158    0.00000    0.02132    0.00000
NI1   4    0.492950    1.000000    0.587225    10.50000    0.06151    0.09203 =
         0.03426    0.00000    0.01634    0.00000
O1    2    0.461276    0.883417    0.376601    11.00000    0.08791    0.11677 =
         0.04972   -0.01898    0.02447   -0.01881
O2    2    0.448412    0.883237    0.525001    11.00000    0.08017    0.11126 =
         0.06289   -0.01384    0.03408   -0.02114
C1    1    0.441462    0.849904    0.433010    11.00000    0.06093    0.08541 =
         0.06484   -0.01167    0.01897   -0.00384
C2    1    0.491995    1.094096    0.784218    11.00000    0.17508    0.08793 =
         0.05624    0.00732    0.05784    0.01520
AFIX  43
H2    6    0.490184    1.161933    0.748443    11.00000   -1.20000
AFIX   0
C3    1    0.495555    1.097353    0.888987    11.00000    0.16504    0.08258 =
         0.05247    0.00024    0.05065    0.01048
AFIX  43
H3    6    0.496368    1.166200    0.922459    11.00000   -1.20000
AFIX   0
C4    1    0.497893    1.000000    0.943867    10.50000    0.07792    0.08455 =
         0.04354    0.00000    0.02748    0.00000
PART -1
S1    5    0.225291    0.417349    0.251460    10.50000    0.07589    0.08578 =
         0.14371   -0.03785    0.05551   -0.01806
S2    5    0.246819    0.624766    0.381450    10.50000    0.07366    0.08054 =
         0.11311   -0.02259    0.04885   -0.00636
S3    5    0.285560    0.354464    0.007855    10.50000    0.08465    0.08253 =
         0.07353   -0.01865   -0.00607    0.02728
S4    5    0.244210    0.561143    0.043329    10.50000    0.08899    0.08558 =
         0.10071   -0.00839    0.00734    0.03462
C5    1    0.403229    0.757882    0.399793    10.50000    0.05988    0.06860 =
         0.07273    0.00283    0.03676   -0.01886
C6    1    0.384438    0.719487    0.468850    10.50000    0.07109    0.09143 =
         0.05444   -0.00243    0.02669   -0.01301
AFIX  43
H6    6    0.395205    0.741370    0.540088    10.50000   -1.20000
AFIX   0
C7    1    0.349407    0.648088    0.430839    10.50000    0.07823    0.10858 =
         0.06046   -0.00803    0.03335   -0.01733
AFIX  43
H7    6    0.336322    0.620572    0.476355    10.50000   -1.20000
AFIX   0
C8    1    0.333517    0.616991    0.322436    10.50000    0.05547    0.07598 =
         0.07043   -0.00374    0.03199   -0.00181
C9    1    0.354852    0.649958    0.256777    10.50000    0.08568    0.07700 =
         0.05423   -0.00283    0.04136   -0.01173
AFIX  43
H9    6    0.346193    0.624323    0.186828    10.50000   -1.20000
AFIX   0
C10   1    0.391194    0.725827    0.300360    10.50000    0.08697    0.09176 =
         0.07339    0.00310    0.04800   -0.01488
AFIX  43
H10   6    0.405940    0.751709    0.257873    10.50000   -1.20000
AFIX   0
C11   1    0.408310    0.220847    0.371945    10.50000    0.05291    0.05954 =
         0.07047   -0.00147    0.02981    0.01471
C12   1    0.378486    0.258969    0.414306    10.50000    0.09077    0.08470 =
         0.06058    0.00792    0.03632    0.02851
AFIX  43
H12   6    0.380825    0.233459    0.481460    10.50000   -1.20000
AFIX   0
C13   1    0.345494    0.332933    0.361674    10.50000    0.08359    0.09044 =
         0.08594    0.00843    0.04158    0.02276
AFIX  43
H13   6    0.326801    0.357009    0.394745    10.50000   -1.20000
AFIX   0
C14   1    0.339832    0.370856    0.263664    10.50000    0.05535    0.06853 =
         0.07919   -0.00751    0.03346    0.00643
C15   1    0.369089    0.337914    0.214275    10.50000    0.05472    0.08353 =
         0.05693    0.00391    0.01315    0.01321
AFIX  43
H15   6    0.366380    0.365758    0.147614    10.50000   -1.20000
AFIX   0
C16   1    0.402107    0.262448    0.268547    10.50000    0.05528    0.09317 =
         0.04985    0.00213    0.01527    0.01503
AFIX  43
H16   6    0.420845    0.238375    0.235603    10.50000   -1.20000
AFIX   0
C17   1    0.297958    0.535928    0.278313    10.50000    0.05646    0.06243 =
         0.08199   -0.00456    0.02702    0.00115
C18   1    0.304392    0.450675    0.203282    10.50000    0.05957    0.06864 =
         0.09257   -0.00633    0.02735    0.00534
C19   1    0.261639    0.529282    0.301418    10.50000    0.07057    0.06669 =
         0.09780   -0.01642    0.04075   -0.00802
AFIX  66
C20   1    0.189662    0.457915    0.312245    10.50000    0.05965    0.07788 =
         0.09674    0.00362    0.03236    0.00298
C21   1    0.152850    0.396225    0.303692    10.50000    0.06796    0.09396 =
         0.09599   -0.00305    0.02000   -0.00559
AFIX  43
H21   6    0.146657    0.329728    0.264611    10.50000   -1.20000
AFIX  65
C22   1    0.125293    0.433924    0.353549    10.50000    0.05301    0.12027 =
         0.09228    0.00626    0.02689   -0.00526
AFIX  43
H22   6    0.100663    0.392649    0.347826    10.50000   -1.20000
AFIX  65
C23   1    0.134549    0.533313    0.411959    10.50000    0.06462    0.12064 =
         0.09646    0.00768    0.03761    0.00601
AFIX  43
H23   6    0.116111    0.558536    0.445317    10.50000   -1.20000
AFIX  65
C24   1    0.171361    0.595003    0.420513    10.50000    0.06749    0.11102 =
         0.09759   -0.00244    0.04358    0.00746
AFIX  43
H24   6    0.177553    0.661501    0.459594    10.50000   -1.20000
AFIX  65
C25   1    0.198918    0.557306    0.370657    10.50000    0.05459    0.09686 =
         0.08757   -0.00545    0.03294    0.00671
AFIX   0
C26   1    0.281804    0.454266    0.098466    10.50000    0.06127    0.07043 =
         0.07445   -0.01332    0.01240    0.00306
AFIX  66
C27   1    0.245405    0.412233   -0.098563    10.50000    0.06599    0.08583 =
         0.08719   -0.01214   -0.01257    0.01255
C28   1    0.232213    0.363676   -0.199335    10.50000    0.11412    0.10573 =
         0.07802   -0.01756   -0.02209    0.01166
AFIX  43
H28   6    0.245371    0.297952   -0.209809    10.50000   -1.20000
AFIX  65
C29   1    0.199352    0.413351   -0.284452    10.50000    0.12172    0.13736 =
         0.07456   -0.01592   -0.02874    0.02593
AFIX  43
H29   6    0.190526    0.380862   -0.351875    10.50000   -1.20000
AFIX  65
C30   1    0.179685    0.511582   -0.268799    10.50000    0.13306    0.10713 =
         0.13832    0.00029   -0.04081    0.03132
AFIX  43
H30   6    0.157699    0.544817   -0.325748    10.50000   -1.20000
AFIX  65
C31   1    0.192877    0.560140   -0.168028    10.50000    0.10165    0.11037 =
         0.14866    0.00347   -0.04103    0.04085
AFIX  43
H31   6    0.179718    0.625864   -0.157555    10.50000   -1.20000
AFIX  65
C32   1    0.225737    0.510467   -0.082909    10.50000    0.07714    0.08482 =
         0.09879    0.00688   -0.00470    0.02774
PART 0

AFIX   0
HKLF 4 1 1 0 0 0 1 0 0 0 1


REM  MS3002112
REM wR2 = 0.2232, GooF = S = 1.069, Restrained GooF = 1.069 for all data
REM R1 = 0.0642 for 4089 Fo > 4sig(Fo) and 0.0864 for all 5935 data
REM 328 parameters refined using 0 restraints

END

WGHT      0.1338      1.0502

REM No hydrogen bonds found for HTAB generation

REM Highest difference peak  0.567,  deepest hole -0.624,  1-sigma level  0.056
Q1    1   0.2602  0.7090  0.5235  11.00000  0.05    0.57
Q2    1   0.2787  0.6746  0.5033  11.00000  0.05    0.46
Q3    1   0.4978  1.0000  0.5401  10.50000  0.05    0.44
Q4    1   0.3213  0.3421 -0.0483  11.00000  0.05    0.37
Q5    1   0.4942  1.0000  0.6606  10.50000  0.05    0.35
Q6    1   0.4697  1.0000  0.5880  10.50000  0.05    0.30
Q7    1   0.2609  0.3349  0.0438  11.00000  0.05    0.29
Q8    1   0.2539  0.3880 -0.2765  11.00000  0.05    0.23
Q9    1   0.1273  0.2894  0.2059  11.00000  0.05    0.23
Q10   1   0.5000  1.0000  1.0000  10.25000  0.05    0.23
Q11   1   0.2181  0.5000 -0.3079  10.50000  0.05    0.22
Q12   1   0.2266  0.6452  0.5911  11.00000  0.05    0.21
Q13   1   0.2287  0.4128  0.3232  11.00000  0.05    0.19
Q14   1   0.4444  0.8919  0.2825  11.00000  0.05    0.18
Q15   1   0.2712  0.4025 -0.1997  11.00000  0.05    0.18
Q16   1   0.2490  0.4257 -0.1403  11.00000  0.05    0.18
Q17   1   0.2428  0.3727  0.1461  11.00000  0.05    0.17
Q18   1   0.5182  1.1789  0.7573  11.00000  0.05    0.17
Q19   1   0.4996  1.0000  0.7935  10.50000  0.05    0.16
Q20   1   0.1313  0.5000  0.3562  10.50000  0.05    0.16
Q21   1   0.4720  1.0838  0.6467  11.00000  0.05    0.16
Q22   1   0.2313  0.2900  0.1377  11.00000  0.05    0.16
Q23   1   0.2506  0.7292  0.3846  11.00000  0.05    0.16
Q24   1   0.5453  1.1552  0.8175  11.00000  0.05    0.15
Q25   1   0.0961  0.5000 -0.3239  10.50000  0.05    0.15
Q26   1   0.2314  0.2731  0.3340  11.00000  0.05    0.15
Q27   1   0.5253  1.1702  0.9305  11.00000  0.05    0.15
Q28   1   0.1219  0.4324  0.2949  11.00000  0.05    0.15
Q29   1   0.2236  0.5978  0.4974  11.00000  0.05    0.14
Q30   1   0.2086  0.4190  0.0936  11.00000  0.05    0.14
Q31   1   0.4914  1.0996  0.8447  11.00000  0.05    0.14
Q32   1   0.2520  0.5000 -0.1021  10.50000  0.05    0.13
Q33   1   0.1921  0.4069 -0.2516  11.00000  0.05    0.13
Q34   1   0.2680  0.4467 -0.1236  11.00000  0.05    0.13
Q35   1   0.4763  1.0823  0.8750  11.00000  0.05    0.13
Q36   1   0.1983  0.5000  0.1055  10.50000  0.05    0.13
Q37   1   0.5184  0.8528  0.6050  11.00000  0.05    0.12
Q38   1   0.2241  0.5000 -0.0022  10.50000  0.05    0.12
Q39   1   0.2296  0.4556  0.1260  11.00000  0.05    0.12
Q40   1   0.1133  0.5367 -0.3211  11.00000  0.05    0.12
Q41   1   0.3628  0.7542  0.4430  11.00000  0.05    0.12
Q42   1   0.1423  0.4317  0.2353  11.00000  0.05    0.11
Q43   1   0.5009  1.2400  0.9364  11.00000  0.05    0.11
Q44   1   0.2397  0.2189 -0.1609  11.00000  0.05    0.11
Q45   1   0.3764  0.4160  0.0974  11.00000  0.05    0.11
Q46   1   0.1061  0.4634  0.2090  11.00000  0.05    0.11
Q47   1   0.2436  0.3651  0.3172  11.00000  0.05    0.11
Q48   1   0.1243  0.5000  0.2839  10.50000  0.05    0.11
Q49   1   0.5001  1.1009  0.6618  11.00000  0.05    0.11
Q50   1   0.2253  0.3738 -0.2824  11.00000  0.05    0.10
Q51   1   0.5483  0.8701  0.5888  11.00000  0.05    0.10
Q52   1   0.0036  0.0000  0.3224  10.50000  0.05    0.10
Q53   1   0.3768  0.8062  0.5188  11.00000  0.05    0.10
Q54   1   0.2184  0.2720  0.2395  11.00000  0.05    0.10
Q55   1   0.3907  0.5000  0.2169  10.50000  0.05    0.10
Q56   1   0.3990  0.4120  0.1819  11.00000  0.05    0.10
Q57   1   0.4169  0.8304  0.4222  11.00000  0.05    0.10
Q58   1   0.3937  0.7785  0.6132  11.00000  0.05    0.10
Q59   1   0.4419  0.2466  0.2014  11.00000  0.05    0.10
Q60   1   0.1984  0.5000  0.0453  10.50000  0.05    0.10
Q61   1   0.4411  0.6916  0.2619  11.00000  0.05    0.10
;
_shelx_res_checksum              59375

_shelx_hkl_file                  
;
   0   0  -1  377.09   12.19
   0   0  -1  630.08   14.04
   0   0   2    1.13    1.64
   0   0   2   -0.03    0.38
   0   0  -2    1.34    1.32
   0   0  -2    0.86    0.33
   0   0   3 3522.15  219.70
   0   0   3 3165.07  162.55
   0   0  -3 3445.94  214.51
   0   0   4   47.47    3.58
   0   0   4   46.56    1.58
   0   0  -4   44.41    3.41
   0   0   5 1076.93   39.76
   0   0  -5 1106.00   57.87
   0   0   6 1440.10   79.05
   0   0   6 1315.64   52.01
   0   0  -6 1405.17   77.40
   0   0  -6 1098.36   45.24
   0   0   7  101.22    6.30
   0   0  -7   99.28    6.00
   0   0  -7   84.66    2.76
   0   0   8   44.79    3.51
   0   0  -8   44.06    3.96
   0   0   9   38.36    3.82
   0   0  -9   36.80    4.32
   0   0  10  162.73   10.68
   0   0 -10  167.39   11.45
   0   0  11   17.64    2.55
   0   0 -11   12.92    3.11
   0   0  12    8.44    2.50
   0   0 -12   12.09    2.32
   0   0  14    2.61    2.76
   0   0 -14    0.48    1.68
   0   0  15    3.98    3.10
   0   0 -15    2.33    2.11
   0   0  16    6.80    3.28
   0   0 -16    8.98    3.04
   0  -2   0 6269.26  490.00
   0   2   0 6643.43  517.57
   0  -2   0 6497.32  509.24
   0  -2   1    9.15    2.24
   0   2   1    7.73    1.96
   0  -2   1    8.78    1.44
   0   2   1    6.22    2.01
   0   2  -1   11.33    1.98
   0   2  -1    6.85    1.91
   0  -2  -1    7.14    2.08
   0  -2   2  262.88   10.81
   0  -2   2  256.29   10.74
   0   2   2  268.44    9.77
   0   2  -2  265.45   10.94
   0  -2  -2  231.23   10.40
   0   2  -2  273.33   10.31
   0  -2  -2  257.04    9.99
   0   2   3  289.23   12.91
   0  -2   3  328.71   13.68
   0  -2   3  293.93   12.46
   0   2   3  304.30   11.32
   0  -2  -3  276.08   12.57
   0   2  -3  320.54   13.76
   0   2  -3  337.52   13.08
   0  -2  -3  259.53    9.67
   0  -2   4  131.55    6.86
   0  -2   4  133.94    5.83
   0   2   4  132.34    4.97
   0   2  -4  129.23    5.42
   0   2   5   -2.20    1.84
   0   2   5    0.26    0.79
   0  -2   5    1.33    1.42
   0   2   5    0.52    0.64
   0  -2  -5    1.20    1.46
   0   2  -5    0.15    1.68
   0   2  -5    0.79    0.97
   0   2   6  420.00   21.66
   0  -2   6  417.21   21.09
   0   2   6  375.55   13.29
   0  -2   6  435.37   17.93
   0  -2  -6  445.93   22.81
   0   2  -6  413.49   21.41
   0   2  -6  337.57   16.11
   0   2   7   33.78    3.74
   0  -2   7   41.02    3.67
   0   2   7   34.40    1.55
   0  -2   7   41.25    2.82
   0   2   7   33.79    1.48
   0  -2  -7   36.73    3.83
   0   2  -7   43.74    3.85
   0   2  -7   38.04    2.51
   0   2   8   38.31    4.35
   0  -2   8   38.71    4.14
   0  -2   8   40.75    2.83
   0  -2  -8   48.22    4.94
   0   2  -8   39.36    4.12
   0   2  -8   34.54    2.37
   0   2   9   37.33    4.04
   0  -2   9   27.55    3.92
   0  -2   9   27.26    2.11
   0  -2  -9   37.65    4.04
   0   2  -9   30.43    3.68
   0   2  10   34.08    3.43
   0  -2  10   35.40    4.19
   0  -2  10   32.85    2.45
   0  -2 -10   32.27    3.88
   0   2 -10   37.46    4.36
   0   2 -10   30.34    2.02
   0   2  11   97.04    7.63
   0  -2  11   95.77    7.45
   0  -2  11   81.93    4.52
   0  -2 -11   99.01    8.49
   0   2 -11   99.68    7.92
   0   2  12   33.36    3.93
   0  -2  12   30.07    4.78
   0  -2  12   19.72    2.14
   0  -2 -12   31.63    4.73
   0   2 -12   32.84    4.48
   0  -2  13   29.70    4.16
   0  -2 -13   35.09    4.25
   0   2  14    3.82    2.89
   0  -2  14    0.97    2.41
   0  -2  14    0.98    0.86
   0  -2 -14   -0.85    2.57
   0   2 -14   -2.23    2.84
   0   2 -14    0.72    0.58
   0   2  15    2.06    2.08
   0  -2  15    3.25    2.87
   0  -2 -15   -2.25    1.70
   0   2 -15    1.02    2.43
   0   2 -15    0.08    0.85
   0   2 -15    0.54    0.50
   0   2  16    6.95    4.11
   0  -2  16    6.72    3.31
   0  -2 -16   10.12    3.43
   0   2 -16    8.61    3.36
   0   4   0 1777.65  101.59
   0   4  -1   83.74    5.87
   0  -4  -2   -1.28    2.02
   0   4   3    0.20    2.15
   0  -4  -3    4.01    1.57
   0   4  -3    4.57    2.22
   0  -4  -3   -0.15    1.66
   0  -4   4   58.13    3.87
   0   4  -4   59.40    4.51
   0  -4  -4   67.47    5.49
   0   4  -4   67.15    4.52
   0  -4  -4   67.07    4.61
   0   4   5   21.45    3.18
   0  -4   5   19.47    2.65
   0   4   5   21.23    2.22
   0   4  -5   20.64    2.83
   0  -4  -5   21.90    2.39
   0   4  -5   20.47    2.67
   0   4  -5   18.51    2.28
   0  -4  -5   17.42    1.83
   0   4   6  333.40   19.35
   0  -4   6  338.46   17.63
   0   4   6  304.35   13.81
   0   4  -6  337.95   18.96
   0  -4  -6  340.03   19.48
   0   4  -6  330.43   18.08
   0   4  -6  319.08   16.32
   0   4   7  141.23    8.98
   0  -4   7  149.23    8.79
   0   4   7  128.77    6.31
   0   4   7  152.20    6.84
   0  -4  -7  167.81   10.73
   0   4  -7  142.30    8.45
   0   4  -7  130.46    7.25
   0   4   8  164.43   11.25
   0  -4   8  161.20   10.35
   0   4   8  159.98    7.40
   0   4   8  168.07    7.69
   0  -4   8  182.58   10.28
   0  -4  -8  161.03   10.95
   0   4  -8  167.77   10.60
   0   4  -8  173.18    9.86
   0   4   9   77.67    6.00
   0  -4   9   73.25    5.76
   0   4   9   67.37    3.63
   0  -4   9   70.91    4.91
   0  -4  -9   81.23    7.13
   0   4  -9   73.29    5.94
   0   4  -9   70.59    4.90
   0   4  10    6.16    2.08
   0  -4  10   10.25    2.59
   0   4  10    4.77    0.88
   0   4  10    5.51    0.95
   0  -4  10    8.32    1.93
   0  -4 -10    8.76    2.90
   0   4 -10    4.95    2.38
   0   4 -10    5.62    1.85
   0   4  11   81.49    8.11
   0  -4  11   76.08    7.09
   0  -4  11   91.20    5.59
   0  -4 -11   92.31    8.63
   0   4 -11   72.72    6.77
   0   4 -11   65.58    4.38
   0  -4  12   45.78    5.48
   0  -4  12   49.17    4.31
   0   4 -12   48.72    5.37
   0   4 -12   33.28    2.85
   0   4  13   23.97    4.48
   0  -4  13   22.66    2.82
   0  -4 -13   22.05    4.43
   0   4 -13   21.64    2.01
   0   4  14    0.82    2.57
   0  -4  14    1.78    2.84
   0  -4  14    0.27    1.67
   0  -4 -14   -1.65    2.89
   0   4 -14   -2.85    1.96
   0   4 -14    1.88    0.80
   0   4  15    8.06    3.52
   0  -4  15    3.90    3.32
   0  -4  15    4.00    1.55
   0  -4 -15    5.20    3.05
   0   4 -15    4.66    2.85
   0   4 -15    4.90    1.07
   0  -6   0    1.69    2.42
   0   6   0    7.19    1.87
   0  -6   0    6.33    2.92
   0  -6   1   18.85    2.93
   0   6   1   16.68    3.41
   0   6   1   16.07    2.84
   0   6  -1   18.25    3.13
   0  -6  -1   10.59    3.22
   0   6  -1   16.84    3.59
   0  -6   2  189.73   10.98
   0   6   2  191.12   11.15
   0   6   2  193.27   11.28
   0  -6   2  197.16   11.22
   0   6  -2  195.40   11.92
   0  -6  -2  174.64   10.95
   0   6  -2  200.63   11.79
   0  -6  -2  189.15   10.53
   0  -6   3   12.58    2.66
   0   6   3   17.90    2.49
   0   6   3   16.74    2.02
   0  -6   3   14.38    3.40
   0   6  -3   18.81    3.26
   0  -6  -3   24.02    3.33
   0   6  -3   13.44    3.25
   0  -6  -3   16.50    2.79
   0  -6   4   -1.67    1.96
   0   6   4   -0.18    1.60
   0   6   4    1.33    2.03
   0  -6   4   -0.30    1.86
   0   6  -4    1.47    1.91
   0   6  -4    0.34    1.71
   0  -6  -4    0.57    2.08
   0  -6   5  157.55    9.91
   0   6   5  148.22    8.75
   0  -6   5  157.81    9.76
   0   6  -5  142.26    9.32
   0  -6  -5  161.17   10.87
   0   6  -5  175.79   10.49
   0  -6  -5  154.19    8.96
   0   6   6   42.25    3.63
   0  -6   6   43.69    4.90
   0   6  -6   41.54    4.27
   0  -6  -6   40.25    4.76
   0   6  -6   43.27    4.53
   0   6  -6   46.06    4.38
   0  -6  -6   40.46    3.89
   0   6   7  115.07    9.05
   0   6   7  109.27    6.98
   0   6   7  109.87    7.53
   0  -6   7  129.45    8.62
   0   6  -7   99.15    8.21
   0  -6  -7  119.55    9.13
   0   6  -7  121.50    8.53
   0   6  -7  124.91    8.11
   0   6   8   32.44    5.01
   0   6   8   34.83    3.13
   0  -6   8   33.78    4.23
   0   6  -8   38.89    5.03
   0  -6  -8   46.86    4.71
   0   6  -8   34.21    4.41
   0   6  -8   38.71    3.68
   0   6   9    2.63    2.32
   0   6   9    0.57    1.63
   0   6   9    1.98    1.35
   0  -6   9   -1.75    1.82
   0   6  -9    1.79    2.66
   0  -6  -9   -0.51    1.73
   0   6  -9    4.14    2.17
   0   6  -9   -1.68    1.64
   0   6  10    2.20    2.52
   0   6  10    4.39    1.80
   0   6  10    5.60    1.66
   0  -6  10    5.65    2.43
   0   6 -10    6.38    2.98
   0   6 -10    7.35    2.56
   0   6 -10    7.78    1.81
   0   6  11    5.50    1.63
   0   6  11    5.11    1.44
   0  -6  11    5.67    2.38
   0   6 -11    6.72    2.16
   0  -6 -11    7.63    2.85
   0   6 -11    7.45    2.70
   0   6 -11    3.75    1.76
   0   6  12   39.66    5.34
   0   6  12   33.97    2.91
   0  -6  12   39.51    4.29
   0   6 -12   32.00    5.06
   0  -6 -12   38.90    5.64
   0   6 -12   31.76    3.34
   0   6  13    2.01    2.97
   0  -6  13    6.19    2.01
   0  -6 -13    5.72    3.16
   0   6 -13    9.01    3.02
   0   6 -13    2.64    1.27
   0   6  14    3.10    2.17
   0   6  14    2.55    0.83
   0  -6  14    2.02    2.06
   0  -6 -14    6.04    2.26
   0   6 -14    3.83    2.74
   0   6 -14    0.70    1.09
   0  -8   0  411.43   26.63
   0   8   0  455.21   27.41
   0   8   0  432.30   27.15
   0  -8   0  483.16   29.65
   0  -8   1  318.66   19.57
   0   8   1  313.93   20.59
   0   8   1  294.44   18.91
   0  -8   1  275.40   18.83
   0   8  -1  297.23   19.13
   0   8  -1  301.78   19.11
   0  -8  -1  318.01   20.10
   0  -8   2   32.81    3.94
   0   8   2   24.73    4.57
   0   8   2   31.05    3.12
   0  -8   2   33.23    4.57
   0   8  -2   40.18    4.68
   0  -8  -2   28.84    4.14
   0   8  -2   37.13    4.91
   0  -8  -2   27.67    3.17
   0  -8   3   16.83    3.22
   0   8   3   27.67    4.28
   0   8   3   24.76    3.73
   0  -8   3   24.14    3.17
   0   8  -3   23.44    3.99
   0  -8  -3   22.46    3.91
   0   8  -3   20.34    2.73
   0  -8  -3   26.90    3.23
   0  -8   4   39.52    3.71
   0   8   4   39.44    4.51
   0   8   4   40.28    4.50
   0  -8   4   38.66    5.25
   0   8  -4   41.87    4.19
   0  -8  -4   42.62    5.41
   0   8  -4   31.19    4.43
   0  -8  -4   40.57    4.57
   0  -8   5   50.47    4.95
   0   8   5   61.11    5.64
   0   8   5   49.85    4.86
   0  -8   5   57.45    6.68
   0   8  -5   60.66    5.95
   0   8  -5   55.26    6.02
   0  -8  -5   57.05    5.36
   0  -8   6   45.24    4.95
   0   8   6   35.37    5.19
   0   8   6   35.99    4.23
   0  -8   6   45.52    5.13
   0   8  -6   44.50    5.25
   0   8  -6   41.03    4.00
   0  -8  -6   37.60    4.44
   0  -8   7   60.52    6.20
   0   8   7   50.44    4.75
   0  -8   7   54.11    5.44
   0   8  -7   47.06    4.93
   0  -8  -7   54.20    5.56
   0   8  -7   44.49    4.64
   0  -8  -7   50.78    4.81
   0   8   8    0.78    2.68
   0   8   8   -0.09    1.98
   0   8   8    3.74    1.70
   0  -8   8    0.94    2.41
   0   8  -8    2.84    2.46
   0   8  -8    5.01    2.63
   0   8  -8    3.29    2.50
   0   8   9    9.57    3.10
   0   8   9    7.78    2.12
   0  -8   9   10.23    3.60
   0   8  -9   14.96    3.53
   0  -8  -9   18.21    3.45
   0   8  -9   10.00    2.97
   0   8  -9    9.58    2.77
   0   8  10   27.49    5.50
   0   8  10   17.52    2.50
   0  -8  10   24.44    4.25
   0   8 -10   30.67    5.04
   0  -8 -10   17.17    4.10
   0   8 -10   24.32    4.71
   0   8 -10   24.71    3.49
   0   8  11    2.18    3.12
   0   8  11   -0.29    1.39
   0   8  11    1.27    1.44
   0  -8  11    1.05    1.87
   0   8 -11    0.33    2.50
   0  -8 -11    2.10    2.18
   0   8 -11    3.39    2.09
   0   8  12   11.38    4.05
   0   8  12    5.24    1.99
   0   8  12    8.20    1.74
   0  -8  12    5.74    2.43
   0  -8 -12   -0.74    3.47
   0   8 -12   12.75    3.28
   0   8 -12    6.58    2.31
   0   8  13    0.58    2.76
   0   8  13   -1.71    1.59
   0   8  13    2.04    1.12
   0  -8  13   -1.62    1.84
   0   8 -13   -0.15    1.56
   0  -8 -13    0.22    3.07
   0   8 -13   -0.81    1.70
   0   8 -13    0.60    1.30
   0 -10   0   -2.84    2.42
   0  10   0   -0.09    3.03
   0  10   0   -2.75    2.76
   0 -10   0   -2.99    3.01
   0 -10   1   33.98    4.87
   0  10   1   35.93    5.16
   0  10   1   37.90    5.25
   0 -10   1   42.69    5.51
   0 -10  -1   29.49    4.88
   0  10  -1   36.97    5.48
   0 -10  -1   35.96    5.16
   0 -10   2    4.60    2.77
   0  10   2    0.02    1.93
   0  10   2    0.20    2.63
   0 -10   2    2.93    3.17
   0 -10  -2    0.10    2.28
   0  10  -2   -2.37    2.87
   0  10  -2    0.91    3.13
   0 -10  -2    0.69    2.86
   0 -10   3    3.32    2.80
   0  10   3    2.87    2.63
   0  10   3    1.90    2.25
   0 -10   3    4.21    3.11
   0  10  -3    4.82    2.56
   0 -10  -3    6.06    3.19
   0  10  -3    4.99    2.85
   0 -10  -3    1.30    1.76
   0 -10   4   12.37    2.46
   0  10   4   11.95    3.12
   0  10   4   11.90    2.44
   0 -10   4   16.39    3.02
   0  10  -4   14.03    2.82
   0 -10  -4   15.25    4.36
   0  10  -4    9.79    3.71
   0 -10  -4   12.10    3.70
   0 -10   5    4.75    2.54
   0  10   5    5.72    3.19
   0  10   5    4.29    2.20
   0 -10   5    6.97    2.59
   0  10  -5    6.64    2.68
   0  10  -5    2.91    3.51
   0 -10  -5    5.01    2.67
   0 -10   6   11.15    2.91
   0  10   6   17.00    3.53
   0 -10   6   18.28    3.15
   0  10  -6   18.89    3.86
   0  10  -6   10.70    3.31
   0 -10  -6   19.77    3.44
   0 -10   7   -0.77    1.40
   0  10   7   -1.94    1.87
   0  10   7    1.77    1.22
   0 -10   7   -0.72    2.63
   0  10  -7    1.93    2.85
   0  10  -7   -0.71    1.55
   0 -10  -7    1.78    2.03
   0 -10   8   -3.17    1.67
   0  10   8    0.94    2.84
   0  10   8   -5.52    2.48
   0  10   8    1.73    1.87
   0 -10   8    1.87    2.64
   0  10  -8    2.01    2.23
   0 -10  -8   -3.01    3.16
   0  10   9    0.46    2.19
   0  10   9    2.74    2.20
   0 -10   9    4.12    3.09
   0 -10  -9   -0.27    2.25
   0  10  10    2.67    3.08
   0  10  10    1.82    1.82
   0  10  10    0.87    2.10
   0 -10 -10   -0.16    3.88
   0  10 -10    3.17    1.79
   0  10  11    3.00    3.28
   0  10  11    3.14    2.07
   0  10 -11    2.63    2.96
   0 -10 -11    2.65    3.71
   0  10 -11    4.53    3.15
   0  10  12   -0.18    3.09
   0  10  12   -2.37    1.88
   0  10  12   -1.13    1.59
   0  10 -12   -2.29    2.75
   0 -10 -12    0.03    2.94
   0  10 -12   -2.63    2.41
   0  12   0    4.16    2.87
   0  12   1   -1.74    1.75
   0 -12   1    0.37    3.04
   0  12   2   -0.96    2.67
   0 -12  -2   -0.75    2.75
   0  12  -2    7.67    2.60
   0  12  -2    0.94    2.78
   0  12   3    1.32    3.40
   0 -12   3   -3.16    3.25
   0 -12  -3   -1.03    3.13
   0  12  -3    2.87    2.46
   0  12   4    0.31    3.44
   0 -12   4    2.19    2.77
   0 -12  -4    4.37    3.36
   0  12  -4    0.67    3.10
   0  12   5    0.17    2.37
   0 -12   5    5.38    3.10
   0 -12  -5    2.78    2.09
   0  12  -5   -0.57    1.88
   0 -12   6   11.37    3.45
   0  12   6    4.16    3.94
   0 -12   6   11.72    4.15
   0 -12  -6   10.66    3.13
   0  12  -6   14.56    3.77
   0 -12   7    3.62    2.66
   0  12   7    3.43    2.37
   0 -12   7    4.25    3.62
   0  12  -7    4.46    3.06
   0 -12  -7    0.72    3.18
   0  12  -7    2.26    3.13
   0 -12   8    1.31    2.21
   0  12   8   -1.25    2.84
   0 -12   8    1.35    2.86
   0  12  -8    2.13    3.00
   0 -12  -8   -2.20    1.94
   0  12  -8    1.40    1.72
   0 -12   9   -2.06    2.48
   0  12   9   -2.28    3.72
   0  12   9   -2.18    2.37
   0 -12   9   -0.23    2.84
   0  12  -9    0.47    2.15
   0  12  -9    0.52    2.58
   0 -12  10   -0.23    2.98
   0  12 -10   -1.31    3.01
   0 -12 -10    1.75    2.45
   0  12 -10   -0.07    2.73
   0  12 -10    1.13    2.24
   0 -14   0    3.52    2.47
   0  14   0    3.59    3.78
   0  14   0    0.36    3.61
   0 -14   0    4.32    3.96
   0 -14   1    3.69    2.06
   0  14   1    1.69    1.99
   0  14   1    0.15    2.20
   0 -14   1    0.62    3.22
   0 -14  -1   -0.92    3.17
   0  14  -1   -1.37    2.57
   0  14  -1    1.79    2.33
   0 -14  -1    3.93    2.58
   0 -14   2    1.99    2.41
   0  14   2    1.88    2.81
   0  14   2   -2.65    3.17
   0 -14  -2    2.35    3.44
   0  14  -2    0.38    3.08
   0  14  -2    1.87    3.00
   0 -14  -2   -1.38    3.62
   0 -14   3    1.20    1.89
   0  14   3    1.34    3.63
   0  14   3    5.06    2.89
   0 -14   3    2.08    3.08
   0 -14  -3   -0.16    3.11
   0  14  -3    7.51    3.58
   0  14  -3    0.65    2.91
   0 -14  -3    0.75    2.22
   0 -14   4    4.83    2.93
   0  14   4   -3.06    3.47
   0  14   4   -0.04    2.33
   0 -14   4   -3.00    3.19
   0 -14  -4   -3.43    3.29
   0  14  -4   -1.80    3.32
   0  14  -4    1.37    2.80
   0 -14  -4   -2.45    2.92
   0 -14   5    0.50    2.47
   0  14   5    9.87    3.75
   0  14   5    8.38    2.97
   0 -14   5    1.94    3.55
   0  14  -5    6.16    3.36
   0 -14  -5    1.41    3.24
   0  14  -5    1.51    3.17
   0 -14  -5    0.83    3.52
   0 -14   6    0.83    2.80
   0  14   6    0.84    3.13
   0  14   6    0.60    2.81
   0 -14   6    4.80    4.07
   0  14  -6   -0.69    2.51
   0 -14  -6    6.20    3.60
   0  14  -6    4.37    2.94
   0 -14  -6   -2.84    2.33
   1  -1 -16    9.20    3.35
   1   1 -16   10.97    2.56
  -1   1  16    8.78    3.41
  -1  -1  16    8.38    2.53
   1  -1 -15   -0.90    2.17
   1   1 -15    1.83    2.62
  -1   1  15    5.54    2.97
  -1  -1  15   -1.05    2.47
   1  -1 -14    0.60    1.85
   1   1 -14    1.46    2.56
  -1   1  14    0.85    1.86
   1   1 -13   11.00    3.36
  -1   1  13   13.71    3.42
  -1  -1  13   11.82    2.56
   1  -1 -12   10.14    2.86
   1   1 -12    8.44    2.78
  -1   1  12   10.70    2.28
  -1  -1  12   13.12    2.33
  -1  -1  12    7.06    0.83
   1  -1 -11   42.11    4.89
   1   1 -11   40.51    3.78
  -1   1  11   32.53    4.09
  -1  -1  11   44.52    4.93
  -1  -1  11   28.77    1.73
   1  -1 -10   90.18    6.75
   1   1 -10   75.95    6.15
  -1   1  10   97.30    7.20
  -1  -1  10   74.24    5.36
  -1  -1  10   61.58    3.09
   1  -1  -9    0.01    1.94
   1   1  -9   -0.40    2.02
   1   1  -9    0.54    0.51
  -1   1   9    2.60    1.57
  -1  -1   9    0.28    2.11
  -1  -1   9   -0.43    0.64
   1  -1  -8   22.21    3.23
   1   1  -8   23.80    2.86
   1   1  -8   19.44    1.28
  -1   1   8   23.61    3.58
  -1  -1   8   24.60    3.21
  -1  -1   8   21.05    1.47
   1  -1  -7   67.57    4.80
   1   1  -7   74.37    5.06
   1   1  -7   68.55    2.73
  -1   1   7   68.85    4.82
  -1  -1   7   79.07    5.39
   1  -1  -6  351.90   17.27
   1   1  -6  336.12   16.57
   1   1  -6  286.46   10.47
  -1   1   6  327.32   16.44
  -1  -1   6  348.57   17.01
  -1  -1   6  316.27   11.45
   1  -1  -5  772.25   37.81
   1   1  -5  678.63   26.44
  -1  -1   5  809.12   31.13
   1   1  -4   71.19    4.19
  -1   1   4   73.05    3.80
  -1  -1   4   73.07    4.36
  -1  -1   4   69.53    3.06
   1  -1  -3   18.41    1.96
   1   1  -3   19.68    2.55
   1   1  -3   20.38    1.39
  -1   1   3   18.33    2.93
  -1  -1   3   19.05    2.41
   1  -1  -2    5.68    1.54
   1   1  -2    2.93    1.05
   1  -1  -2    3.26    0.88
   1   1  -2    2.71    1.05
  -1   1   2    4.64    1.25
  -1  -1   2    2.88    0.89
  -1   1   2    3.12    0.90
  -1  -1   2    4.17    1.19
   1   1  -1   46.41    1.92
   1  -1  -1   50.48    2.67
   1  -1  -1   48.41    1.98
   1   1  -1   46.91    2.11
  -1  -1   1   45.99    2.08
  -1   1   1   47.43    1.99
  -1  -1   1   50.69    2.40
   1  -1   0 1910.36   87.28
   1   1   0 1940.19   86.77
   1  -1   0 1885.45   85.45
  -1   1   0 1937.69   88.19
  -1   1   0 1938.58   87.08
  -1  -1   0 2007.71   89.73
   1   1   1 3640.19  217.79
   1   1   1 3849.82  223.23
   1  -1   1 3448.71  205.64
  -1   1  -1 3605.67  216.52
  -1   1  -1 3551.68  210.06
   1  -1   2 2587.10  147.70
   1   1   2 2552.93  129.77
   1  -1   2 2951.01  154.60
  -1  -1  -2 2643.03  152.28
  -1   1  -2 2639.36  148.13
  -1  -1  -2 2513.59  129.66
  -1   1  -2 2619.74  139.17
   1   1   3  102.51    5.58
   1  -1   3  101.26    5.41
   1   1   3   97.02    3.46
   1  -1   3  102.70    3.99
  -1  -1  -3   92.77    5.07
  -1   1  -3   98.94    4.81
  -1  -1  -3   94.82    3.30
  -1   1  -3  100.43    3.67
   1  -1   4  885.09   42.99
   1   1   4  817.85   29.60
   1  -1   4  903.28   36.11
  -1   1  -4  856.93   34.24
   1   1   5   -0.69    1.22
   1   1   5    0.11    0.43
   1  -1   5   -1.37    1.19
  -1  -1  -5    1.59    1.80
  -1   1  -5   -0.17    1.50
  -1  -1  -5    0.50    0.49
  -1   1  -5    1.30    0.94
   1   1   6  890.49   47.86
   1  -1   6  941.42   50.49
   1   1   6  776.21   29.22
   1  -1   6  961.06   39.69
  -1  -1  -6  888.88   48.38
  -1   1  -6  961.16   51.14
  -1  -1  -6  881.25   32.44
  -1   1  -6  906.72   36.79
   1   1   7   36.30    3.51
   1  -1   7   29.58    3.29
   1   1   7   26.34    1.11
   1  -1   7   30.12    1.99
  -1  -1  -7   34.08    3.95
  -1   1  -7   29.84    2.73
  -1   1  -7   26.50    1.53
   1   1   8   13.41    3.06
   1  -1   8   15.26    2.73
   1   1   8   12.12    0.75
   1  -1   8   17.06    1.41
  -1  -1  -8   14.17    2.13
  -1   1  -8   17.31    2.78
  -1   1  -8   14.37    1.11
   1   1   9   74.49    6.03
   1  -1   9   74.37    5.98
   1  -1   9   70.37    3.36
  -1  -1  -9   67.15    5.25
  -1   1  -9   70.46    6.07
   1   1  10   23.72    3.63
   1  -1  10   22.06    2.87
  -1  -1 -10   21.75    3.47
  -1   1 -10   19.98    2.53
  -1   1 -10   16.75    1.29
   1   1  11   79.69    7.15
   1  -1  11   96.86    7.85
   1  -1  11   67.93    3.38
  -1  -1 -11   86.85    7.39
  -1   1 -11   86.97    7.74
   1   1  12   33.86    4.36
   1  -1  12   23.62    3.32
   1  -1  12   21.67    1.61
  -1  -1 -12   28.83    4.37
  -1   1 -12   18.65    3.64
   1  -1  13   17.98    1.37
  -1  -1 -13   26.16    4.42
   1   1  14    5.12    2.72
   1  -1  14    2.58    2.56
   1  -1  14    0.87    0.51
  -1  -1 -14    2.52    2.52
  -1   1 -14   -0.89    2.37
   1   1  15   -0.70    2.59
   1  -1  15    1.10    1.67
  -1  -1 -15    1.02    2.20
  -1   1 -15    0.48    2.51
   1   1  16    5.15    2.64
   1  -1  16   11.81    3.73
  -1  -1 -16    8.51    3.84
  -1   1 -16    4.21    2.19
   1  -3 -16    8.00    2.92
   1   3 -16   17.07    3.78
  -1   3  16   11.38    4.08
  -1  -3  16   10.71    3.86
   1  -3 -15   13.95    3.76
   1   3 -15    9.64    3.47
  -1   3  15    7.31    3.62
  -1  -3  15    6.69    3.14
   1  -3 -14    1.40    3.12
   1   3 -14   -1.90    2.53
  -1   3  14    3.32    2.63
   1  -3 -13   53.90    5.90
   1   3 -13   41.04    5.17
  -1  -3  13   46.35    5.41
   1  -3 -12   54.72    6.24
   1   3 -12   66.43    6.07
  -1   3  12   58.12    6.43
  -1  -3  12   65.58    6.22
   1  -3 -11   71.27    7.13
   1   3 -11   65.66    6.43
  -1   3  11   79.24    6.22
  -1  -3  11   64.03    5.61
   1  -3 -10   34.08    4.89
   1   3 -10   35.50    3.95
  -1   3  10   33.70    5.02
  -1  -3  10   38.60    4.16
   1  -3  -9  116.69    8.40
   1   3  -9  105.26    7.22
  -1   3   9  123.42    8.71
  -1  -3   9   89.51    7.12
   1  -3  -8   21.73    3.31
   1   3  -8   21.00    2.89
  -1   3   8   26.96    3.86
  -1  -3   8   21.96    3.00
  -1   3   8   20.98    1.38
  -1   3   8   20.85    1.50
   1  -3  -7  242.03   14.28
   1   3  -7  226.81   12.06
  -1   3   7  229.57   13.41
  -1  -3   7  243.68   13.27
  -1   3   7  202.14    7.82
  -1   3   7  190.63    7.59
   1  -3  -6  215.56   12.36
   1   3  -6  206.12   10.69
  -1   3   6  209.62   11.61
  -1  -3   6  205.37   11.23
  -1   3   6  225.39    8.73
  -1  -3   6  211.53   10.11
   1  -3  -5  208.44   11.17
   1   3  -5  211.22   10.59
   1  -3  -5  210.22    8.68
  -1   3   5  209.89   10.81
  -1   3   5  201.68    8.18
  -1  -3   5  210.09   10.30
   1   3  -4    9.87    1.40
   1  -3  -4    5.98    2.62
   1   3  -4    5.59    1.36
   1  -3  -4    6.49    1.25
  -1   3   4    7.01    2.30
  -1   3   4    7.50    1.53
  -1  -3   4    5.36    1.92
   1   3  -3  114.22    5.41
   1   3  -3  117.77    6.44
   1  -3  -3  108.78    5.18
  -1  -3   3  118.96    6.07
  -1   3   3  112.58    5.23
  -1  -3   3  118.53    6.37
   1   3  -2   11.47    2.02
   1   3  -2    6.22    2.60
   1  -3  -2   10.28    1.95
  -1  -3   2   11.33    2.45
  -1   3   2   14.44    2.74
  -1   3   2   11.17    2.15
  -1  -3   2    7.69    2.82
   1   3  -1   12.05    2.93
   1  -3  -1   10.57    2.40
   1   3  -1   14.18    3.19
  -1  -3   1   13.51    2.35
  -1   3   1   11.35    1.99
  -1   3   1   10.35    2.33
   1  -3   0 1336.22   66.52
   1   3   0 1265.81   61.81
   1  -3   0 1291.16   65.72
  -1   3   0 1383.26   69.59
  -1  -3   0 1282.76   65.23
  -1  -3   0 1334.28   67.29
   1  -3   1   46.52    4.22
   1   3   1   57.62    4.34
   1  -3   1   51.14    3.84
   1   3   1   55.93    3.34
  -1   3  -1   50.50    3.36
  -1  -3  -1   60.83    4.60
  -1   3  -1   50.80    3.29
  -1  -3  -1   57.40    4.07
   1  -3   2   89.21    4.91
   1   3   2   98.32    6.02
   1  -3   2   99.88    5.10
   1   3   2  102.59    5.69
  -1   3  -2  105.00    5.24
  -1   3  -2  100.86    5.22
  -1  -3  -2   97.98    5.75
   1  -3   3   67.96    4.98
   1   3   3   64.89    4.22
  -1   3  -3   68.99    4.21
  -1  -3  -3   85.97    5.04
  -1   3  -3   64.57    3.96
   1  -3   4   19.05    2.48
   1   3   4   25.40    2.41
  -1  -3  -4   25.02    2.98
  -1   3  -4   21.23    2.95
   1   3   5  217.63   11.37
   1  -3   5  229.70   11.69
   1   3   5  180.07    7.93
   1  -3   5  228.71   10.51
   1   3   5  216.26    8.79
  -1  -3  -5  224.72   12.40
  -1   3  -5  206.46   11.05
   1   3   6  310.99   17.58
   1  -3   6  313.88   17.01
   1   3   6  315.03   13.07
  -1  -3  -6  321.96   18.31
  -1   3  -6  304.93   16.52
   1   3   7  108.29    7.48
   1  -3   7  105.27    7.06
   1   3   7   97.19    4.36
   1   3   7  107.87    4.73
  -1  -3  -7  115.12    8.14
  -1   3  -7  105.39    7.22
   1   3   8   17.42    3.13
   1  -3   8   19.16    3.04
   1   3   8   16.47    1.40
   1   3   8   18.89    1.55
  -1  -3  -8   21.19    3.47
  -1   3  -8   19.09    3.20
   1   3   9   12.38    2.79
   1  -3   9    5.28    1.93
   1   3   9    3.61    0.89
   1   3   9    5.55    1.09
  -1  -3  -9   10.50    2.52
  -1   3  -9    1.81    2.46
  -1   3  -9    6.90    1.05
   1   3  10   10.31    2.49
   1  -3  10   17.35    2.76
   1   3  10    9.95    0.87
  -1  -3 -10   11.73    2.40
  -1   3 -10    9.46    2.82
  -1   3 -10    8.15    1.47
   1   3  11   53.88    6.08
   1  -3  11   51.48    5.59
  -1  -3 -11   52.66    6.20
  -1   3 -11   57.46    6.26
  -1   3 -11   45.67    3.08
   1  -3  12   76.35    6.73
  -1   3 -12   63.06    6.08
  -1   3 -12   61.68    3.67
   1   3  13    5.78    3.02
  -1  -3 -13   13.77    3.69
  -1   3 -13    8.80    1.51
   1   3  14    3.81    2.97
   1  -3  14    1.11    3.41
  -1  -3 -14    3.03    2.88
  -1   3 -14    7.74    2.22
  -1   3 -14    3.69    1.02
   1   3  15   11.60    2.79
   1  -3  15    5.51    2.61
  -1  -3 -15   13.16    3.52
  -1   3 -15   11.40    2.58
   1  -5 -15   11.84    2.74
   1   5 -15   12.46    2.54
   1   5 -15    5.22    1.56
  -1   5  15   11.45    3.92
  -1  -5  15   12.67    2.82
  -1  -5  15    6.23    1.82
   1  -5 -14   -2.00    2.39
   1   5 -14   -2.42    2.39
   1   5 -14    0.19    0.81
  -1   5  14    2.60    2.59
  -1  -5  14    2.52    2.32
  -1   5  14    0.08    0.31
  -1   5  14    0.01    0.31
  -1  -5  14   -0.11    1.54
   1  -5 -13   21.90    4.65
   1   5 -13   15.39    2.06
  -1   5  13   21.64    3.74
  -1   5  13   14.37    1.28
  -1  -5  13   22.38    2.93
   1  -5 -12   59.24    7.06
   1   5 -12   74.42    6.81
   1   5 -12   62.59    5.09
  -1  -5  12   79.14    6.49
  -1  -5  12   72.71    6.53
   1   5 -11   24.04    4.02
   1   5 -11   18.11    2.67
  -1   5  11   22.25    4.12
  -1  -5  11   29.75    3.96
  -1   5  11   19.51    1.76
  -1   5  11   22.50    2.04
  -1  -5  11   25.41    2.89
   1  -5 -10    8.32    2.85
   1   5 -10    3.51    2.00
   1   5 -10    3.70    1.68
  -1   5  10    3.99    2.72
  -1  -5  10    5.47    1.85
  -1   5  10    3.13    1.08
  -1  -5  10    2.93    1.94
   1   5  -9   65.67    6.06
   1  -5  -9   88.06    7.78
   1   5  -9   85.87    6.66
   1   5  -9   72.00    5.22
  -1   5   9   99.67    8.28
  -1  -5   9   73.84    5.63
   1   5  -8   47.31    4.39
   1  -5  -8   58.05    5.48
   1   5  -8   49.39    3.86
  -1   5   8   47.08    5.21
  -1  -5   8   57.36    4.57
   1   5  -7  198.67   11.83
   1  -5  -7  207.93   13.37
   1   5  -7  176.82   11.00
   1   5  -7  175.35   10.31
  -1   5   7  161.98   11.61
  -1  -5   7  204.15   11.54
   1   5  -6  285.32   16.17
   1  -5  -6  288.75   17.60
   1   5  -6  279.29   15.04
   1   5  -6  273.14   15.10
  -1   5   6  296.00   17.60
  -1   5   6  276.85   13.51
  -1  -5   6  294.11   16.65
   1   5  -5   88.95    6.44
   1  -5  -5   80.67    6.28
   1   5  -5   81.77    5.94
  -1  -5   5   89.12    5.79
  -1   5   5   88.37    6.06
  -1   5   5   88.22    5.20
  -1  -5   5   86.75    5.55
   1   5  -4   47.44    4.34
   1  -5  -4   46.93    4.72
   1   5  -4   47.18    4.19
  -1  -5   4   49.91    3.95
  -1   5   4   43.24    3.41
  -1  -5   4   54.84    4.81
   1   5  -3   82.56    5.50
   1   5  -3   86.94    5.46
   1  -5  -3   85.49    5.44
  -1  -5   3   89.95    5.81
  -1   5   3   95.43    6.69
  -1   5   3   94.79    5.54
  -1  -5   3   96.54    6.49
   1   5  -2  108.91    6.18
   1   5  -2  120.62    6.90
   1  -5  -2  122.50    6.74
  -1  -5   2  106.15    6.40
  -1   5   2  108.79    7.48
  -1   5   2  112.46    6.80
  -1  -5   2  110.72    7.65
   1  -5  -1  104.36    6.42
   1   5  -1  108.90    6.66
   1  -5  -1  109.46    6.29
  -1  -5   1  124.35    6.58
  -1   5   1  113.97    7.54
  -1   5   1  125.94    7.43
   1  -5   0    4.44    1.60
   1   5   0    0.83    2.17
   1   5   0    4.57    2.53
   1  -5   0   -2.20    1.50
  -1  -5   0    1.73    1.50
  -1   5   0    3.53    2.56
  -1  -5   0   -0.60    2.24
   1  -5   1    8.60    2.81
   1   5   1    8.11    2.86
   1   5   1    8.31    2.26
  -1   5  -1   13.55    2.71
  -1  -5  -1    7.13    3.06
  -1   5  -1    8.62    2.61
  -1  -5  -1    6.01    2.19
   1  -5   2    5.58    2.26
   1   5   2    5.55    1.93
   1  -5   2    5.57    2.16
   1   5   2    3.45    2.44
  -1   5  -2    6.14    1.78
  -1  -5  -2    5.55    1.55
  -1   5  -2    8.43    2.17
  -1  -5  -2    5.31    2.72
   1  -5   3  114.04    6.85
   1   5   3  105.39    7.33
   1  -5   3  117.47    7.68
   1   5   3  111.47    6.94
  -1   5  -3  119.64    7.60
  -1  -5  -3  117.77    7.29
  -1   5  -3  110.67    7.45
  -1  -5  -3  114.98    7.24
   1  -5   4   28.04    3.27
   1   5   4   29.29    3.66
   1  -5   4   27.40    2.74
   1   5   4   27.68    2.88
  -1   5  -4   33.71    3.77
  -1   5  -4   30.69    3.32
  -1  -5  -4   29.32    3.11
   1  -5   5  310.43   16.73
   1   5   5  315.13   15.81
  -1   5  -5  303.50   16.98
  -1  -5  -5  327.63   18.51
  -1   5  -5  315.67   16.91
  -1   5  -5  321.84   16.99
   1   5   6  111.46    7.86
   1  -5   6  107.90    7.19
   1   5   6  109.23    6.17
  -1   5  -6  101.66    7.27
  -1  -5  -6  107.03    7.89
  -1   5  -6   98.14    6.95
  -1   5  -6  103.93    6.95
   1   5   7  103.87    6.98
   1  -5   7  118.00    7.51
   1   5   7   95.30    5.63
  -1   5  -7  110.09    7.88
  -1  -5  -7  121.43    8.06
  -1   5  -7  106.88    7.56
  -1   5  -7  108.15    6.96
   1   5   8   30.85    4.60
   1  -5   8   26.83    3.77
   1   5   8   40.78    2.74
  -1   5  -8   31.74    3.68
  -1  -5  -8   32.91    4.66
  -1   5  -8   31.17    4.09
  -1   5  -8   32.64    3.22
   1  -5   9    5.49    1.81
  -1   5  -9    0.98    2.21
  -1  -5  -9    8.24    2.05
  -1   5  -9    4.23    2.70
  -1   5  -9    0.36    1.72
   1   5  10   -1.88    2.50
   1  -5  10    2.63    2.25
   1  -5  10    5.04    1.97
  -1  -5 -10   -1.03    3.12
  -1   5 -10    2.44    2.23
  -1   5 -10    0.87    1.24
   1  -5  11   38.47    4.29
   1   5  11   31.23    2.63
   1  -5  11   40.64    4.05
  -1   5 -11   43.16    5.01
  -1   5 -11   40.99    3.75
   1   5  12   48.65    5.89
   1  -5  12   40.89    5.24
   1   5  12   38.89    2.74
   1  -5  12   43.81    4.84
  -1  -5 -12   49.11    6.31
  -1   5 -12   36.12    3.62
   1   5  13    7.38    2.47
   1   5  13    6.85    0.96
   1  -5  13    9.43    2.34
  -1  -5 -13   10.24    3.45
  -1   5 -13    5.59    3.14
  -1   5 -13    5.39    1.67
   1   5  14    1.44    1.92
   1  -5  14   -0.56    2.10
   1   5  14   -0.14    0.44
   1   5  14    0.82    0.46
   1  -5  14    0.19    0.96
  -1  -5 -14   -0.75    2.99
  -1   5 -14    3.06    2.67
  -1   5 -14    1.12    1.25
   1   5  15   -0.35    2.76
   1  -5  15    2.24    1.87
   1   5  15    0.53    0.20
   1   5  15    0.47    0.26
   1  -5  15    0.72    1.40
  -1  -5 -15    1.86    3.02
  -1   5 -15    1.67    2.14
  -1   5 -15   -2.52    1.10
   1   7 -14    3.19    2.48
   1  -7 -14    0.98    2.81
   1   7 -14   -3.47    2.41
   1   7 -14    0.83    1.48
  -1   7  14   -0.86    2.72
  -1   7  14    0.83    0.97
  -1   7  14    1.06    1.08
  -1  -7  14   -1.87    1.98
   1  -7 -13    8.77    3.58
   1   7 -13    2.59    2.51
   1   7 -13    2.26    1.40
  -1   7  13    4.64    2.71
  -1   7  13    2.26    0.93
  -1   7  13    2.77    1.26
  -1  -7  13    1.67    1.92
   1   7 -12   18.27    3.34
   1  -7 -12   14.83    3.18
   1   7 -12   13.73    2.59
  -1   7  12   12.07    3.34
  -1   7  12   11.91    1.97
  -1   7  12   14.50    2.10
  -1  -7  12   13.57    3.60
   1   7 -11    8.81    2.93
   1  -7 -11    4.99    2.88
   1   7 -11    9.83    3.11
   1   7 -11    9.99    2.11
  -1   7  11    7.00    2.38
  -1   7  11    3.68    1.53
  -1   7  11    7.36    1.63
  -1  -7  11    6.55    2.49
   1   7 -10    3.00    2.48
   1   7 -10    6.39    2.87
   1   7 -10    2.43    2.00
  -1   7  10    2.40    1.80
  -1  -7  10    2.76    2.16
   1   7  -9    9.95    3.41
   1  -7  -9   11.19    3.92
   1   7  -9    9.58    2.52
   1   7  -9    5.81    2.32
  -1   7   9   10.64    3.43
  -1  -7   9   10.31    3.05
   1   7  -8   11.17    3.05
   1  -7  -8   20.01    3.28
   1   7  -8   13.37    3.05
   1   7  -8   13.67    2.25
  -1   7   8   20.49    3.74
  -1   7   8   15.58    2.48
  -1  -7   8   16.33    3.20
   1   7  -7   30.38    3.69
   1  -7  -7   38.78    5.25
   1   7  -7   33.10    3.92
   1   7  -7   25.08    3.78
   1  -7  -7   32.10    3.11
  -1   7   7   37.53    5.22
  -1   7   7   39.10    3.54
  -1  -7   7   31.38    4.25
   1   7  -6  116.05    8.74
   1  -7  -6  134.98   10.77
   1   7  -6  117.44    8.60
   1  -7  -6   97.38    7.37
  -1  -7   6  122.94    8.73
  -1   7   6  124.66    7.97
  -1  -7   6  120.50    8.11
   1   7  -5    1.43    2.67
   1  -7  -5    1.51    2.48
   1   7  -5    3.52    2.79
   1  -7  -5    2.10    2.16
  -1  -7   5    2.77    2.00
  -1   7   5    1.30    1.96
  -1   7   5    3.56    2.04
  -1  -7   5    3.64    1.78
   1   7  -4   38.14    4.03
   1   7  -4   40.26    4.53
   1  -7  -4   31.32    4.20
  -1  -7   4   31.32    3.40
  -1   7   4   32.35    4.51
  -1   7   4   30.21    4.00
  -1  -7   4   36.18    3.80
   1   7  -3    0.20    2.30
   1  -7  -3    1.43    2.60
   1   7  -3    1.07    2.41
   1  -7  -3    0.34    2.34
  -1  -7   3    0.70    1.33
  -1   7   3    5.68    2.33
  -1   7   3    4.16    2.18
  -1  -7   3   -2.14    2.27
   1   7  -2   15.14    3.65
   1  -7  -2   11.75    3.09
   1   7  -2   16.96    2.33
   1  -7  -2   14.00    3.09
  -1  -7   2   18.57    2.36
  -1   7   2   15.42    3.30
  -1   7   2   19.05    2.44
  -1  -7   2   17.40    3.37
   1  -7  -1  332.90   20.56
   1   7  -1  366.12   21.44
   1   7  -1  346.80   21.08
   1  -7  -1  350.59   20.96
  -1  -7   1  326.25   18.66
  -1   7   1  344.40   20.83
  -1   7   1  351.81   20.46
  -1  -7   1  353.07   20.62
   1  -7   0   92.63    6.37
   1   7   0   83.32    6.37
   1   7   0   76.79    6.73
   1  -7   0   96.51    7.50
  -1  -7   0   78.21    6.35
  -1   7   0   87.06    6.84
  -1   7   0   88.26    6.86
  -1  -7   0   84.13    6.82
   1  -7   1  116.52    8.36
   1   7   1  120.61    8.69
   1   7   1  130.60    8.71
  -1   7  -1  120.94    8.83
  -1  -7  -1  128.56    8.29
  -1   7  -1  124.89    8.74
  -1  -7  -1  124.29    8.05
   1  -7   2  227.51   14.27
   1   7   2  233.20   14.80
   1   7   2  225.32   13.76
   1  -7   2  246.35   15.51
  -1   7  -2  216.67   13.57
  -1  -7  -2  229.70   14.88
  -1   7  -2  241.60   14.18
  -1  -7  -2  247.22   14.72
   1  -7   3    6.72    2.38
   1   7   3    3.17    2.71
   1   7   3    9.38    2.34
   1  -7   3    6.69    1.83
  -1   7  -3    5.00    1.89
  -1  -7  -3   10.13    2.08
  -1   7  -3    9.54    2.40
  -1  -7  -3    5.00    2.40
   1  -7   4    3.37    1.71
   1   7   4    4.23    1.70
   1   7   4    5.87    2.29
   1  -7   4    5.09    2.54
  -1   7  -4    6.40    1.81
  -1  -7  -4    4.52    2.06
  -1   7  -4    2.41    2.39
  -1  -7  -4    7.04    2.22
   1  -7   5  123.92    8.82
   1   7   5  141.04    9.60
   1   7   5  133.56    8.72
   1  -7   5  140.45    9.85
  -1   7  -5  142.70   10.06
  -1   7  -5  111.69    7.91
  -1  -7  -5  129.49    8.75
   1  -7   6   95.36    6.86
   1   7   6   91.47    7.95
   1   7   6   81.56    5.98
   1  -7   6   88.73    6.52
  -1   7  -6   75.01    6.90
  -1  -7  -6   93.39    8.25
  -1   7  -6   76.37    6.85
   1   7   7   81.41    5.75
   1  -7   7   85.07    7.34
  -1   7  -7   92.97    7.58
  -1  -7  -7   87.97    8.11
  -1   7  -7   65.31    5.72
  -1   7  -7   78.72    7.13
   1   7   8   24.69    4.46
   1   7   8   19.91    2.68
   1  -7   8   21.54    4.07
  -1   7  -8   20.28    3.64
  -1  -7  -8   22.97    3.35
  -1   7  -8   21.79    2.84
  -1   7  -8   26.73    3.42
   1   7   9   13.34    3.94
   1   7   9   24.45    3.21
   1   7   9   19.20    2.58
   1  -7   9   25.81    3.85
  -1   7  -9   19.17    3.67
  -1   7  -9   21.43    3.59
  -1   7  -9   16.22    2.80
   1   7  10    9.73    1.96
   1   7  10    8.15    1.85
   1  -7  10    6.93    2.61
  -1   7 -10   12.95    2.66
  -1  -7 -10    8.67    3.73
  -1   7 -10   11.98    3.30
  -1   7 -10    6.06    2.00
   1   7  11   13.61    3.91
   1   7  11    9.23    2.21
   1   7  11   13.95    2.19
   1  -7  11   13.69    2.99
  -1   7 -11   17.69    3.96
  -1  -7 -11   20.34    4.46
  -1   7 -11   10.58    2.20
   1   7  12    3.07    3.16
   1   7  12    4.86    1.85
   1   7  12    6.22    1.63
   1  -7  12    4.97    2.63
  -1  -7 -12    0.57    2.23
  -1   7 -12    3.95    2.71
  -1   7 -12    5.03    1.89
   1   7  13    4.89    2.84
   1   7  13    5.23    1.50
   1   7  13    4.29    1.26
   1  -7  13    5.66    2.20
  -1   7 -13    5.97    2.74
  -1  -7 -13    2.69    3.97
  -1   7 -13    5.38    3.53
  -1   7 -13    5.06    2.20
   1   7  14    5.35    3.16
   1   7  14   -0.16    0.98
   1   7  14   -0.37    1.23
   1  -7  14    1.04    2.12
  -1   7 -14    0.77    3.11
  -1  -7 -14   -4.70    2.26
  -1   7 -14   -1.49    2.34
  -1   7 -14   -1.91    1.11
   1   9 -13   -2.17    2.86
   1  -9 -13    3.23    3.03
   1   9 -13    4.45    3.14
   1   9 -13   -0.40    1.80
  -1   9  13    4.40    2.22
  -1   9  13    0.46    1.30
  -1   9  13    3.52    1.65
  -1  -9  13    1.09    1.96
   1   9 -12   -1.52    2.44
   1  -9 -12    0.53    2.04
   1   9 -12   -2.30    2.45
   1   9 -12    1.07    1.85
  -1   9  12    0.81    2.00
  -1   9  12   -1.02    1.50
  -1   9  12   -1.14    1.20
  -1  -9  12   -1.79    2.09
   1  -9 -11    1.75    3.19
   1   9 -11   12.73    2.81
   1   9 -11    0.45    2.28
  -1   9  11    9.29    2.45
  -1   9  11    3.56    1.89
  -1  -9  11    0.68    2.58
   1   9 -10    2.88    3.14
   1  -9 -10   -1.21    1.98
   1   9 -10   -0.60    2.38
  -1   9  10    1.05    2.07
  -1   9  10    1.94    1.81
  -1   9  10    1.19    1.58
  -1  -9  10    2.66    2.41
   1   9  -9    8.29    2.37
   1  -9  -9    9.32    3.08
   1   9  -9   10.06    2.88
   1   9  -9    6.36    2.50
  -1   9   9    6.66    3.44
  -1   9   9    4.78    2.60
  -1   9   9    7.94    2.43
  -1  -9   9    9.93    3.43
   1   9  -8    1.22    2.36
   1  -9  -8    4.76    3.26
   1   9  -8    6.84    1.96
   1   9  -8    2.79    3.17
   1  -9  -8    5.23    2.22
  -1   9   8    5.42    2.06
  -1  -9   8    8.35    2.92
   1   9  -7    0.17    1.83
   1   9  -7    2.10    2.37
   1  -9  -7   -2.17    1.93
  -1  -9   7   -1.63    2.19
  -1   9   7   -2.43    1.70
  -1  -9   7    2.54    2.52
   1   9  -6  101.16    8.37
   1   9  -6   70.96    7.88
   1  -9  -6   99.16    7.50
  -1  -9   6   95.85    8.12
  -1   9   6   95.20    8.44
  -1   9   6  102.84    8.01
  -1  -9   6  101.77    8.88
   1   9  -5    5.24    3.04
   1  -9  -5    5.09    3.16
   1   9  -5    7.14    2.13
   1  -9  -5    7.95    2.89
  -1  -9   5    6.15    2.04
  -1   9   5    4.79    3.68
  -1   9   5    9.86    2.51
  -1  -9   5    6.45    2.29
   1   9  -4   47.78    5.65
   1  -9  -4   48.38    5.57
   1   9  -4   47.40    5.68
   1  -9  -4   47.06    5.53
  -1  -9   4   52.42    5.33
  -1   9   4   61.46    5.80
  -1   9   4   52.33    5.33
  -1  -9   4   58.83    5.58
   1   9  -3   -0.44    2.44
   1  -9  -3    2.70    2.60
   1   9  -3    4.46    2.77
   1  -9  -3   -0.49    2.78
  -1  -9   3    3.52    2.50
  -1   9   3   -0.85    2.02
  -1   9   3    3.70    2.31
  -1  -9   3    0.54    2.34
   1  -9  -2   10.98    3.08
   1   9  -2    4.24    3.07
   1   9  -2    3.33    2.23
   1  -9  -2   10.74    3.64
  -1  -9   2    5.46    3.01
  -1   9   2    5.85    1.79
  -1   9   2    9.65    3.40
  -1  -9   2    6.94    2.24
   1  -9  -1   57.51    5.75
   1   9  -1   59.10    6.11
   1  -9  -1   66.70    5.77
  -1  -9   1   63.81    6.70
  -1   9   1   56.05    7.15
  -1   9   1   65.89    6.51
  -1  -9   1   62.26    6.78
   1  -9   0  156.22   11.59
   1   9   0  153.65   11.69
   1   9   0  167.16   11.18
   1  -9   0  165.09   12.33
  -1  -9   0  138.35   10.68
  -1   9   0  151.20   11.85
  -1   9   0  149.88   11.40
  -1  -9   0  173.30   12.86
   1  -9   1    0.29    2.88
   1   9   1    6.75    2.82
   1   9   1    1.40    3.03
   1  -9   1    6.80    2.37
  -1  -9  -1    0.07    2.61
  -1   9  -1    5.36    3.12
  -1   9  -1    3.46    2.89
  -1  -9  -1    2.18    2.32
   1  -9   2   60.23    6.30
   1   9   2   55.00    5.41
   1   9   2   60.51    5.11
   1  -9   2   54.38    6.05
  -1   9  -2   43.50    5.66
  -1  -9  -2   50.15    5.01
  -1   9  -2   47.87    5.22
  -1  -9  -2   51.70    5.72
   1  -9   3    2.75    2.20
   1   9   3   -0.81    1.48
   1   9   3    1.54    2.51
   1  -9   3    0.51    2.24
  -1   9  -3    4.21    1.99
  -1  -9  -3   -1.31    2.72
  -1   9  -3    0.57    1.72
  -1  -9  -3    3.97    2.43
   1  -9   4    1.01    2.32
   1   9   4    2.22    2.52
   1   9   4    3.07    2.01
   1  -9   4   -3.86    3.07
  -1   9  -4   -1.20    2.33
  -1  -9  -4   -1.86    1.84
  -1   9  -4    1.30    2.36
  -1  -9  -4   -1.23    1.87
   1  -9   5   60.76    6.18
   1   9   5   58.42    6.91
   1   9   5   57.22    5.61
   1  -9   5   54.95    6.48
  -1   9  -5   60.57    6.85
  -1  -9  -5   58.30    7.40
  -1   9  -5   59.27    6.45
  -1  -9  -5   54.86    6.01
   1  -9   6   -0.54    1.46
   1   9   6    1.28    2.35
   1   9   6    0.54    2.11
   1  -9   6    1.96    2.58
  -1   9  -6    2.22    2.49
  -1  -9  -6   -0.79    2.04
  -1   9  -6    2.80    2.58
  -1  -9  -6    0.78    2.04
   1  -9   7    0.18    2.68
   1   9   7    3.54    2.48
   1  -9   7   -0.27    1.88
  -1   9  -7   -0.26    2.36
  -1   9  -7   -0.31    2.26
   1   9   8   -0.68    2.03
   1   9   8    1.23    1.92
   1  -9   8    1.74    3.08
  -1   9  -8    0.56    2.43
  -1  -9  -8    2.78    3.21
  -1   9  -8   -0.14    2.20
  -1   9  -8    3.28    2.28
   1   9   9   -0.16    1.78
   1   9   9   -0.51    1.97
   1  -9   9   -1.13    2.37
  -1   9  -9   -1.23    2.14
  -1  -9  -9   -1.41    3.06
  -1   9  -9    1.41    2.71
   1   9  10    8.05    4.52
   1   9  10   11.08    2.80
   1   9  10   11.35    2.35
   1  -9  10    8.56    3.24
  -1  -9 -10    9.86    3.82
  -1   9 -10   15.19    3.36
   1   9  11    9.17    3.95
   1   9  11    0.53    2.04
   1   9  11    5.04    1.85
   1  -9  11    0.64    2.79
  -1   9 -11    2.30    3.10
  -1  -9 -11   10.20    3.26
  -1   9 -11   -0.90    2.42
  -1   9 -11    2.43    1.96
   1   9  12    3.67    2.95
   1   9  12    3.25    1.61
   1   9  12    3.80    1.79
   1  -9  12    5.83    2.87
  -1   9 -12    6.55    3.03
  -1  -9 -12   -0.72    2.44
  -1   9 -12    5.99    3.41
  -1   9 -12    6.11    2.47
   1   9  13    3.23    2.59
   1   9  13    1.55    2.17
   1   9  13    3.65    1.62
   1  -9  13    2.60    2.29
  -1   9 -13    2.82    3.26
  -1  -9 -13   -1.10    2.25
  -1   9 -13    0.17    2.89
  -1   9 -13    4.18    1.98
   1 -11 -11    5.19    3.52
   1  11 -11    7.56    3.35
   1  11 -11    3.72    2.69
  -1  11  11   -0.57    3.65
  -1  11  11    1.90    2.34
  -1  11  11    3.41    2.11
  -1 -11  11   -0.38    2.52
   1  11 -10    5.12    3.06
   1 -11 -10    6.24    3.47
   1  11 -10    6.02    2.69
   1  11 -10    1.69    3.01
  -1  11  10   -4.76    3.65
  -1  11  10   -0.20    2.28
  -1  11  10    4.54    2.08
  -1 -11  10   -0.64    3.20
   1 -11  -9   -0.72    3.41
   1  11  -9   -4.60    2.33
  -1  11   9    0.22    2.00
  -1  11   9    0.07    1.62
  -1 -11   9   -4.30    2.96
   1 -11  -8   -2.70    2.76
   1  11  -8   -0.45    1.69
   1 -11  -8    1.11    2.40
  -1  11   8    0.64    2.31
  -1  11   8   -1.68    2.13
  -1 -11   8   -2.99    2.61
   1  11  -7    3.08    3.31
   1  11  -7    5.05    3.37
   1 -11  -7    6.21    2.61
  -1  11   7    7.33    3.80
  -1  11   7    4.23    2.33
   1  11  -6   11.76    3.49
   1 -11  -6   15.96    4.06
   1  11  -6   22.72    3.50
   1 -11  -6    7.44    3.18
  -1 -11   6   12.06    3.19
  -1  11   6    5.35    3.63
  -1  11   6    7.09    2.98
   1  11  -5    1.44    2.61
   1 -11  -5    1.25    2.78
   1 -11  -5    0.53    2.37
  -1 -11   5    2.11    2.45
  -1  11   5   -3.95    2.36
   1  11  -4    5.15    3.00
   1 -11  -4    1.40    2.61
  -1 -11   4    0.24    2.27
  -1  11   4   -2.18    2.63
   1  11  -3    5.21    3.57
   1 -11  -3    0.78    2.55
  -1 -11   3    2.47    2.51
  -1  11   3    5.04    3.60
  -1  11   3    4.81    2.76
  -1 -11   3    7.63    3.30
   1 -11  -2    0.50    2.64
   1  11  -2   -1.26    1.69
   1 -11  -2   -1.02    2.71
  -1 -11   2    0.18    2.67
  -1  11   2    0.02    3.16
  -1  11   2    0.53    2.12
   1 -11  -1    7.75    3.55
   1  11  -1    3.82    3.08
   1 -11  -1    4.04    3.21
  -1 -11   1    8.34    3.03
  -1  11   1    5.18    2.44
  -1  11   1    4.59    2.07
  -1 -11   1    8.42    3.44
   1 -11   0   34.35    4.96
   1  11   0   37.52    4.73
   1  11   0   37.50    5.41
   1 -11   0   50.22    6.07
  -1 -11   0   36.78    5.37
  -1  11   0   45.47    6.26
  -1  11   0   38.38    5.76
  -1 -11   0   43.22    6.73
   1 -11   1    2.97    2.89
   1  11   1    7.37    3.64
   1  11   1    4.73    2.15
   1 -11   1    7.24    3.61
  -1 -11  -1    3.02    2.63
  -1  11  -1    5.77    3.99
  -1 -11  -1    5.14    3.60
   1 -11   2   -0.72    2.64
   1  11   2   -0.56    3.09
   1  11   2   -0.59    2.39
   1 -11   2    1.40    2.25
  -1 -11  -2   -0.98    2.90
  -1  11  -2    5.00    2.98
  -1 -11  -2   -0.58    2.86
   1 -11   3   -0.65    2.21
   1  11   3    0.45    1.90
   1  11   3   -0.19    2.34
  -1  11  -3    1.52    3.10
  -1 -11  -3   -2.03    2.88
   1 -11   4    9.80    3.31
   1  11   4   10.02    3.09
  -1  11  -4    9.22    3.43
  -1 -11  -4    8.90    2.95
   1 -11   5    4.61    2.86
   1  11   5    2.67    2.72
  -1  11  -5    1.05    3.09
  -1 -11  -5    1.81    2.96
  -1 -11  -5    3.43    2.57
   1  11   6    7.13    3.66
   1  11   6   10.70    2.92
  -1  11  -6    8.39    3.74
  -1 -11  -6    9.60    2.89
  -1  11  -6    9.93    3.65
  -1 -11  -6    7.43    3.12
   1  11   7    8.51    4.18
   1  11   7    4.88    2.48
  -1 -11  -7    6.35    3.75
  -1  11  -7    5.50    2.98
   1 -11   8   -0.25    2.25
   1  11   8    2.85    2.67
   1  11   8   -3.45    2.69
   1  11   8   -1.54    1.83
   1 -11   8    2.91    2.01
  -1 -11  -8    2.29    2.37
  -1  11  -8    3.95    2.87
   1  11   9    3.10    2.28
   1  11   9    1.98    2.21
   1  11   9    0.59    1.89
   1 -11   9   -0.19    2.65
  -1  11  -9    1.36    3.25
  -1  11  -9   -2.41    2.01
  -1  11  -9   -0.64    2.96
   1  11  10    0.77    2.51
   1  11  10    2.97    2.02
   1 -11  10    1.68    2.67
  -1  11 -10   -0.10    2.18
  -1 -11 -10    3.24    3.20
  -1  11 -10    1.42    2.46
  -1  11 -10    2.28    2.22
   1  11  11   -0.01    2.25
   1  11  11   -1.21    1.98
   1  11  11    1.78    1.52
   1 -11  11    0.86    2.20
  -1  11 -11   -1.02    2.45
  -1 -11 -11   -4.08    2.71
  -1  11 -11   -2.87    2.33
  -1  11 -11    3.88    2.69
   1  13  -8    3.95    2.78
   1 -13  -8   -2.37    2.50
   1  13  -8   -0.43    2.54
   1 -13  -8   -1.11    2.50
  -1 -13   8    3.06    2.44
  -1  13   8    3.25    3.46
  -1  13   8   -4.78    2.58
  -1 -13   8   -0.23    3.53
   1  13  -7   -0.17    1.93
   1 -13  -7    0.27    2.06
   1  13  -7    2.60    2.72
   1 -13  -7    3.56    2.59
  -1 -13   7   -0.88    2.84
  -1  13   7   -1.03    2.08
  -1  13   7    0.18    1.72
  -1 -13   7    0.95    2.40
   1  13  -6    3.62    3.42
   1 -13  -6   -2.51    3.02
   1  13  -6    0.03    2.25
   1 -13  -6    1.72    3.09
  -1 -13   6    0.86    2.78
  -1  13   6    3.57    3.30
  -1  13   6    1.39    2.55
  -1 -13   6    5.24    3.29
   1  13  -5    4.32    3.51
   1 -13  -5    5.48    3.80
   1  13  -5    8.29    2.60
   1 -13  -5    5.54    3.75
  -1 -13   5    7.06    3.12
  -1  13   5   10.42    4.31
  -1  13   5    9.76    3.25
  -1 -13   5    7.61    3.47
   1 -13  -4   -0.60    3.07
   1  13  -4    1.50    2.05
   1  13  -4    4.10    3.30
   1 -13  -4    3.27    2.94
  -1 -13   4    1.90    2.64
  -1  13   4   -2.04    3.50
  -1  13   4    3.20    2.69
  -1 -13   4    1.78    2.31
   1 -13  -3    0.40    2.96
   1  13  -3   -2.16    3.07
   1  13  -3    0.10    1.86
  -1 -13   3   -0.56    2.22
  -1  13   3    1.99    3.42
  -1  13   3    2.81    2.68
  -1 -13   3   -0.35    3.41
   1 -13  -2   -4.38    2.82
   1  13  -2    3.30    2.91
   1  13  -2    2.76    2.06
   1 -13  -2    0.79    2.59
  -1 -13   2    1.68    3.26
  -1  13   2   -1.51    3.77
  -1  13   2    1.51    2.69
   1 -13  -1   -0.16    3.21
   1  13  -1    2.94    2.30
   1  13  -1    2.23    3.37
   1 -13  -1    6.93    3.34
  -1 -13   1    5.56    2.55
  -1  13   1    6.84    3.41
  -1  13   1    2.51    3.32
  -1 -13   1    1.99    3.42
   1 -13   0   -0.35    2.77
   1  13   0   -0.19    3.05
   1  13   0   -0.60    2.84
   1 -13   0   -0.12    3.66
  -1 -13   0    1.17    2.81
  -1  13   0    5.05    2.43
  -1  13   0    3.34    3.27
  -1 -13   0    4.82    3.75
   1 -13   1    3.51    3.49
   1  13   1    4.76    3.78
   1  13   1   -0.13    2.60
   1 -13   1    2.59    2.17
  -1 -13  -1    0.73    2.81
  -1  13  -1    0.96    2.95
  -1  13  -1    2.20    3.08
  -1 -13  -1    0.76    3.38
   1 -13   2   -0.68    2.62
   1  13   2    2.02    3.03
   1  13   2    3.19    2.09
  -1 -13  -2   -0.01    2.11
  -1  13  -2   -0.56    3.52
  -1  13  -2   -1.77    3.22
  -1 -13  -2    1.25    3.34
   1 -13   3    0.40    1.91
   1  13   3    2.28    2.51
   1  13   3    0.14    2.47
   1 -13   3    2.40    2.32
  -1 -13  -3    6.10    3.81
  -1  13  -3    1.35    2.16
  -1  13  -3    6.28    3.59
  -1 -13  -3    1.56    2.14
   1 -13   4    2.01    2.54
   1  13   4   -0.35    3.30
   1  13   4   -1.37    1.63
   1 -13   4   -1.18    2.26
  -1  13  -4    0.96    2.96
  -1 -13  -4    1.40    1.91
  -1  13  -4    2.13    2.73
  -1 -13  -4   -0.23    2.77
   1 -13   5    2.68    2.66
   1  13   5   -0.59    2.46
   1  13   5   -1.68    1.63
   1 -13   5   -0.92    3.71
  -1  13  -5    2.75    2.19
  -1 -13  -5   -1.24    2.04
  -1  13  -5    3.27    2.43
  -1 -13  -5   -1.77    2.93
   1 -13   6    5.43    2.99
   1  13   6    3.12    3.92
   1  13   6    4.03    3.15
   1 -13   6    5.06    2.64
  -1  13  -6    7.49    3.40
  -1 -13  -6    4.77    3.99
  -1  13  -6    2.90    3.21
  -1 -13  -6   -1.74    3.59
   1 -13   7   -2.59    2.65
   1  13   7    2.35    3.42
   1  13   7   -1.56    2.52
   1 -13   7   -1.67    2.11
  -1  13  -7   -2.31    3.07
  -1 -13  -7    1.27    3.12
  -1  13  -7    0.88    2.64
   1 -13   8    4.03    2.50
   1  13   8    1.66    3.09
   1  13   8   -0.84    2.81
   1  13   8   -1.84    2.69
   1 -13   8    2.52    3.10
  -1  13  -8   -1.75    2.16
  -1 -13  -8    2.71    3.39
  -1  13  -8   -1.39    1.80
   1 -15  -3    0.70    3.03
   1  15  -3   -1.67    2.91
   1  15  -3   -1.83    1.93
   1 -15  -3    7.10    3.70
  -1 -15   3   -0.06    2.58
  -1  15   3   -0.37    2.54
  -1  15   3    0.59    3.05
  -1 -15   3   -2.32    2.17
   1 -15  -2    2.25    2.59
   1  15  -2    2.16    3.36
   1  15  -2    0.98    2.98
   1 -15  -2   -0.47    3.05
  -1 -15   2    1.89    2.74
  -1  15   2    2.23    3.59
  -1  15   2   -0.79    3.00
  -1 -15   2   -3.22    3.13
   1 -15  -1    0.71    3.03
   1  15  -1    3.64    3.52
   1  15  -1    3.56    2.70
  -1 -15   1    2.11    3.17
  -1  15   1    3.77    3.38
  -1  15   1   -1.87    3.25
  -1 -15   1    0.91    2.69
   1 -15   0    6.41    3.43
   1  15   0    3.26    3.91
   1  15   0    0.97    2.28
   1 -15   0    1.27    2.63
  -1 -15   0    0.18    2.24
  -1  15   0   -2.02    3.03
  -1  15   0   -0.43    1.94
  -1 -15   0   -0.99    3.54
   1 -15   1    0.24    2.61
   1  15   1    1.06    2.41
   1  15   1   -4.29    3.06
   1 -15   1   -7.45    3.54
  -1 -15  -1    0.17    3.66
  -1  15  -1    0.18    2.36
  -1  15  -1    4.16    2.93
  -1 -15  -1   -0.56    3.17
   1 -15   2   -1.12    2.58
   1  15   2   -3.38    3.41
   1  15   2   -2.64    2.90
  -1 -15  -2    1.24    2.82
  -1  15  -2    3.64    2.71
  -1  15  -2    0.15    1.82
  -1 -15  -2    3.21    3.48
   1 -15   3   -3.38    2.61
   1  15   3   -0.64    3.00
   1  15   3    0.23    3.09
   1 -15   3    2.25    3.25
  -1 -15  -3    0.02    2.00
  -1  15  -3    3.06    3.73
  -1  15  -3   -0.73    3.30
  -1 -15  -3   -2.66    2.97
   2   0 -16   22.46    4.28
  -2   0  16   24.09    4.56
   2   0 -15    3.01    2.95
  -2   0  15    2.53    2.33
   2   0 -14    9.35    2.12
   2   0 -13   15.98    3.33
  -2   0  13   12.27    3.22
   2   0 -12    0.58    2.10
  -2   0  12   -2.50    2.19
   2   0 -11  100.53    7.76
  -2   0  11  103.95    7.98
   2   0 -10   33.88    3.87
  -2   0  10   47.89    4.76
   2   0  -9    4.93    2.38
  -2   0   9    7.85    1.65
   2   0  -8   96.67    6.00
  -2   0   8  102.11    6.78
   2   0  -7   31.36    0.98
   2   0  -7   30.71    0.85
   2   0  -6  704.38   34.61
   2   0  -6  641.87   19.58
  -2   0   6  737.57   36.17
   2   0  -5   31.53    1.05
   2   0  -5   35.05    1.02
  -2   0   5   35.54    2.81
   2   0  -4  437.14   17.91
   2   0  -4  370.69   10.41
  -2   0   4  452.93   18.33
   2   0  -3  724.15   29.22
   2   0  -3  721.72   21.72
  -2   0   3  738.77   29.66
   2   0  -2 1293.83   52.25
   2   0  -2 1289.22   46.17
  -2   0   2 1271.16   51.40
   2   0  -1 2579.45  113.99
   2   0  -1 2374.13  110.70
  -2   0   1 2449.70  107.94
  -2   0   1 2518.56  116.36
   2   0   1  620.46   22.92
   2   0   1  679.52   22.21
  -2   0  -1  677.60   24.82
  -2   0  -1  680.11   22.31
   2   0   2  274.42    8.38
  -2   0  -2  272.23   11.08
  -2   0  -2  285.56    9.07
   2   0   3  663.99   30.38
   2   0   3  662.68   23.48
  -2   0  -3  686.46   30.06
  -2   0  -3  669.79   23.59
   2   0   4  367.50   12.30
  -2   0  -4  384.57   12.73
   2   0   5  390.58   19.24
   2   0   5  370.54   12.66
  -2   0  -5  376.58   18.99
  -2   0  -5  370.49   12.59
   2   0   6  316.93   16.66
   2   0   6  313.08   10.79
  -2   0  -6  312.93   16.23
  -2   0  -6  307.34   10.63
   2   0   7    7.29    1.68
   2   0   7    7.39    0.70
  -2   0  -7    9.24    2.52
  -2   0  -7    5.35    0.71
   2   0   8    4.12    2.06
   2   0   8    2.59    0.75
  -2   0  -8    3.78    2.03
  -2   0  -8    1.94    0.56
   2   0   9    6.95    2.45
  -2   0  -9    4.50    1.72
   2   0  10    5.53    2.25
   2   0  10    3.90    0.66
  -2   0 -10    4.89    2.33
  -2   0 -10    3.42    0.59
   2   0  11   69.71    6.38
  -2   0 -11   67.50    6.32
   2   0  12   62.82    6.73
  -2   0 -12   65.22    6.59
   2   0  13   16.93    1.06
  -2   0 -13   30.19    4.44
   2   0  14   -0.16    3.28
  -2   0 -14    4.75    1.94
   2   0  15    3.41    3.24
  -2   0 -15    3.93    2.41
   2  -2 -16   10.98    2.88
   2   2 -16    6.79    3.10
  -2   2  16   11.15    3.84
  -2  -2  16    8.45    2.45
   2  -2 -15    8.16    3.43
   2   2 -15   10.64    2.76
  -2   2  15   23.20    4.18
  -2  -2  15    9.57    3.35
   2  -2 -14    0.53    2.72
   2   2 -14   -0.21    0.53
   2   2 -14    0.62    0.42
  -2   2  14    0.45    2.48
   2   2 -13   17.53    4.03
  -2   2  13   18.54    2.97
  -2  -2  13   20.26    3.66
   2  -2 -12   43.15    5.31
   2   2 -12   50.29    5.30
  -2   2  12   47.45    4.46
  -2  -2  12   52.80    5.28
  -2  -2  12   35.94    2.86
   2  -2 -11   66.51    6.07
   2   2 -11   56.20    5.25
   2   2 -11   46.44    2.66
  -2   2  11   66.56    5.62
  -2  -2  11   55.48    5.25
  -2  -2  11   57.09    3.37
   2  -2 -10   52.10    4.56
   2   2 -10   52.39    4.69
  -2   2  10   53.89    5.53
  -2  -2  10   41.67    4.48
  -2  -2  10   36.42    2.53
   2  -2  -9    4.03    2.32
   2   2  -9    3.04    1.89
   2   2  -9    0.48    1.11
  -2   2   9    2.72    1.75
  -2  -2   9    0.22    1.70
  -2  -2   9    1.83    1.11
   2  -2  -8    7.13    2.32
   2   2  -8   10.36    2.53
   2   2  -8    8.80    1.30
  -2   2   8    7.34    1.59
  -2  -2   8   12.13    2.62
  -2  -2   8    5.03    1.09
   2  -2  -7   29.45    3.55
   2   2  -7   30.49    3.21
   2   2  -7   28.80    2.24
  -2   2   7   29.93    3.33
  -2  -2   7   31.92    2.65
  -2  -2   7   27.77    2.44
   2  -2  -6   59.64    4.10
   2   2  -6   61.50    4.46
   2   2  -6   56.51    3.40
  -2   2   6   53.48    4.31
  -2  -2   6   61.78    4.39
  -2   2   6   56.54    2.15
  -2  -2   6   60.36    3.35
   2  -2  -5  795.99   40.70
   2   2  -5  776.03   35.09
  -2   2   5  787.00   39.68
  -2   2   5  763.06   28.47
  -2  -2   5  751.76   34.04
   2   2  -4  225.43   10.03
   2   2  -4  214.52    9.39
   2  -2  -4  237.40    8.14
  -2  -2   4  214.27   10.02
  -2   2   4  222.76    7.76
  -2  -2   4  235.46    9.68
   2   2  -3   41.93    2.79
   2  -2  -3   46.37    3.64
   2   2  -3   41.23    2.90
   2  -2  -3   43.34    2.39
   2   2  -3   44.71    3.23
  -2   2   3   45.79    3.44
  -2   2   3   42.32    2.37
  -2  -2   3   42.55    3.34
   2   2  -2  672.68   26.12
   2  -2  -2  685.80   30.10
   2  -2  -2  611.27   24.91
   2   2  -2  641.36   26.39
  -2  -2   2  628.10   24.71
  -2   2   2  621.98   26.66
  -2   2   2  652.06   25.81
  -2  -2   2  654.22   26.80
   2   2  -1    2.13    1.41
   2  -2  -1   -1.66    2.23
   2  -2  -1    0.93    1.09
   2   2  -1   -1.11    1.72
  -2  -2   1    1.27    1.33
  -2   2   1    1.66    1.54
   2   2   0    0.92    1.60
   2  -2   0    1.79    1.33
  -2   2   0    3.92    2.14
  -2  -2   0    2.57    1.74
  -2   2   0    1.03    1.09
  -2  -2   0   -0.48    2.02
   2   2   1 2619.32  147.67
   2   2   1 2556.49  144.02
   2  -2   1 2444.55  139.47
   2   2   1 2519.75  139.48
  -2   2  -1 2498.68  143.54
  -2  -2  -1 2460.69  139.98
  -2   2  -1 2289.13  132.04
   2   2   2 3505.18  242.45
   2   2   2 3831.53  246.51
   2  -2   2 3754.98  247.42
  -2   2  -2 3710.63  249.29
  -2  -2  -2 3760.32  248.95
  -2   2  -2 3726.18  244.19
   2   2   3  309.66   15.17
   2  -2   3  327.33   15.12
   2   2   3  311.03   12.55
   2  -2   3  341.73   14.06
  -2   2  -3  332.15   13.55
   2   2   4   18.19    1.63
   2  -2   4   19.58    2.57
  -2  -2  -4   15.90    2.26
  -2   2  -4   24.29    2.35
  -2   2  -4   18.23    1.97
   2   2   5  231.82   12.64
   2  -2   5  258.00   13.20
   2   2   5  233.04    8.82
   2  -2   5  256.83   10.58
  -2  -2  -5  238.58   12.72
  -2   2  -5  239.85   12.54
  -2   2  -5  261.04   10.59
   2   2   6   99.67    7.27
   2  -2   6  114.63    6.95
   2   2   6   94.71    3.85
   2  -2   6   97.10    5.13
  -2  -2  -6  101.69    6.24
  -2   2  -6  110.27    7.24
  -2   2  -6  104.39    4.78
   2   2   7  160.30   10.10
   2  -2   7  164.53    9.38
   2   2   7  147.01    5.49
   2  -2   7  164.56    7.52
  -2  -2  -7  162.07    9.96
  -2   2  -7  157.99    9.59
  -2   2  -7  153.88    6.69
   2   2   8   19.35    2.67
   2  -2   8   14.22    2.38
   2   2   8   13.17    1.11
   2  -2   8   10.56    1.57
  -2  -2  -8   15.59    2.90
  -2   2  -8   14.02    2.50
  -2   2  -8   14.65    1.46
   2   2   9    6.17    2.11
   2  -2   9    1.49    2.46
   2   2   9    1.90    0.53
   2  -2   9    1.89    1.06
  -2  -2  -9    3.74    2.24
  -2   2  -9    1.38    2.09
   2   2  10   30.39    4.14
   2  -2  10   29.14    3.55
  -2  -2 -10   28.56    4.06
  -2   2 -10   32.24    4.00
   2   2  11   52.78    5.11
   2  -2  11   63.09    5.97
   2  -2  11   43.47    3.13
  -2  -2 -11   52.20    5.64
  -2   2 -11   60.05    5.29
   2  -2  12   59.08    6.14
   2  -2  12   51.36    3.42
  -2   2 -12   51.21    5.35
   2   2  13   24.73    4.17
   2  -2  13   15.62    1.98
  -2  -2 -13   17.25    4.01
  -2   2 -13   22.56    3.45
   2   2  14    8.21    2.51
   2  -2  14    6.27    3.27
   2  -2  14    2.82    0.96
  -2  -2 -14    4.71    3.17
  -2   2 -14    7.31    3.12
  -2   2 -14    3.67    1.01
   2   2  15    4.18    2.94
   2  -2  15    6.46    3.06
   2  -2  15    1.36    0.99
  -2  -2 -15    1.54    2.70
  -2   2 -15    4.86    3.00
  -2   2 -15    2.11    0.86
   2  -4 -16    1.98    2.81
   2  -4 -15   10.16    3.43
   2   4 -15    7.83    2.53
  -2   4  15    9.83    2.60
  -2  -4  15    6.85    3.00
   2  -4 -14    1.93    2.45
   2   4 -14    3.43    2.91
   2   4 -14    1.78    0.96
  -2   4  14    5.27    2.82
  -2  -4  14    1.38    1.59
   2  -4 -13   22.99    4.10
   2   4 -13   16.94    3.48
   2   4 -13   14.25    2.09
  -2  -4  13   22.58    4.34
  -2  -4  13   14.63    2.68
   2   4 -12  105.65    8.92
   2   4 -12   98.45    6.46
  -2   4  12  130.26    9.97
  -2  -4  12  125.49    9.77
  -2  -4  12  100.72    7.13
   2  -4 -11   91.02    8.61
   2   4 -11   80.21    6.82
   2   4 -11   67.39    4.94
  -2   4  11   95.97    8.18
  -2  -4  11   79.89    7.32
  -2  -4  11   78.05    5.86
   2  -4 -10   62.60    6.04
   2   4 -10   56.05    5.14
   2   4 -10   48.89    3.72
  -2   4  10   66.98    6.12
  -2  -4  10   65.36    5.81
  -2  -4  10   53.08    4.27
   2  -4  -9   53.68    5.60
   2   4  -9   45.05    4.61
   2   4  -9   40.80    3.30
  -2   4   9   58.26    4.90
  -2  -4   9   44.10    4.66
  -2  -4   9   41.94    3.97
   2  -4  -8   -1.16    1.96
   2   4  -8   -0.46    1.81
   2   4  -8    0.80    1.31
  -2   4   8    1.14    2.05
  -2  -4   8   -0.14    1.18
  -2   4   8   -1.97    1.07
  -2   4   8    0.35    0.97
  -2  -4   8    1.10    1.25
   2   4  -7  191.95   11.45
   2  -4  -7  173.84   11.45
   2   4  -7  185.75   10.50
   2   4  -7  176.12    9.41
   2  -4  -7  190.75    8.47
  -2   4   7  213.48   11.99
  -2   4   7  171.80    7.83
  -2  -4   7  192.65   10.18
   2   4  -6   58.15    4.61
   2  -4  -6   62.26    4.51
   2   4  -6   45.97    3.60
   2   4  -6   64.61    4.10
   2  -4  -6   49.14    3.34
  -2   4   6   61.58    4.45
  -2   4   6   61.01    3.38
  -2  -4   6   66.46    4.47
   2   4  -5  295.80   14.91
   2  -4  -5  323.92   17.85
   2   4  -5  310.07   15.53
   2   4  -5  301.88   15.44
   2  -4  -5  318.33   14.46
  -2   4   5  311.03   16.67
  -2   4   5  321.11   14.92
   2  -4  -4   13.09    2.85
   2   4  -4   13.72    2.39
   2  -4  -4   15.05    2.05
  -2   4   4   12.68    2.02
   2   4  -3  462.50   22.17
   2  -4  -3  506.65   25.18
   2   4  -3  464.79   23.31
   2  -4  -3  453.61   21.67
   2   4  -2    2.90    1.47
   2  -4  -2    2.12    1.80
   2   4  -1  315.89   15.11
   2   4   0  370.90   17.86
   2  -4   2    4.29    2.17
  -2  -4  -2    2.28    2.78
  -2   4  -2    4.68    1.50
   2  -4   3  307.10   15.64
   2   4   3  326.55   17.20
   2   4   3  337.60   15.93
  -2   4  -3  320.36   16.75
  -2   4  -3  312.22   16.03
   2   4   4   -1.79    2.37
   2   4   4   -0.59    1.69
   2  -4   4    4.66    2.03
  -2   4  -4    3.05    2.27
  -2   4  -4    3.10    2.06
  -2   4  -4    1.45    1.48
   2  -4   5  619.78   31.39
  -2   4  -5  617.87   32.22
  -2  -4  -5  608.01   34.23
  -2   4  -5  549.44   30.39
  -2   4  -5  514.19   28.15
   2   4   6  333.12   19.65
   2   4   6  306.87   14.25
   2  -4   6  312.34   16.72
  -2   4  -6  355.21   20.28
  -2  -4  -6  326.64   19.49
  -2   4  -6  332.27   18.54
  -2   4  -6  325.76   16.42
   2   4   7  273.24   17.70
   2  -4   7  296.93   17.32
   2   4   7  277.14   12.90
   2  -4   7  305.16   15.48
  -2  -4  -7  320.66   19.81
  -2   4  -7  287.19   17.27
  -2   4  -7  278.60   14.57
   2   4   8    1.16    2.53
   2  -4   8    0.27    2.45
   2   4   8    0.06    1.22
   2   4   8    1.19    1.25
  -2  -4  -8    1.79    1.39
  -2   4  -8    0.73    1.44
  -2   4  -8    0.57    1.14
   2   4   9   24.37    3.77
   2  -4   9   19.24    4.01
   2   4   9   17.54    1.77
   2  -4   9   12.60    2.72
   2   4   9   25.59    2.28
  -2  -4  -9   33.34    4.34
  -2   4  -9   14.11    3.42
  -2   4  -9   13.40    2.20
   2   4  10   -0.17    2.50
   2  -4  10    8.57    2.71
   2   4  10    0.78    0.83
   2  -4  10    1.78    1.54
   2   4  10    1.33    0.94
  -2  -4 -10    4.29    1.75
  -2   4 -10    3.44    2.30
  -2   4 -10   -0.10    1.16
   2   4  11    6.54    2.45
   2  -4  11    2.13    2.84
   2   4  11    6.91    0.99
   2   4  11    4.44    0.97
  -2   4 -11    3.89    2.72
  -2   4 -11    6.27    1.33
   2   4  12   37.23    5.64
   2  -4  12   39.32    5.58
   2   4  12   27.33    1.74
   2   4  12   31.92    2.00
   2  -4  12   44.93    3.75
  -2  -4 -12   34.34    5.36
  -2   4 -12   35.95    3.12
   2   4  13   13.60    3.47
   2  -4  13    8.65    2.46
   2  -4  13    5.95    1.97
  -2  -4 -13    9.91    2.33
  -2   4 -13    8.94    3.64
  -2   4 -13    6.69    1.60
   2   4  14    3.13    2.95
   2  -4  14    0.55    2.45
   2   4  14    0.10    0.19
   2   4  14    0.29    0.20
   2  -4  14    0.94    1.28
  -2  -4 -14   -0.60    1.96
  -2   4 -14    1.78    2.65
  -2   4 -14   -0.31    0.78
   2   4  15   10.28    3.82
   2  -4  15   17.63    4.40
   2  -4  15    6.22    2.30
  -2  -4 -15    8.91    4.07
  -2   4 -15   11.88    2.75
   2  -6 -15    4.64    2.56
   2   6 -15    2.67    2.70
   2   6 -15    1.91    1.25
  -2   6  15    0.62    2.93
  -2  -6  15    1.05    2.33
  -2   6  15    1.13    0.43
  -2   6  15    1.19    0.51
  -2  -6  15    1.79    1.60
   2  -6 -14    2.62    2.74
   2   6 -14   -0.81    2.31
   2   6 -14    0.67    1.06
  -2   6  14    0.34    2.66
  -2   6  14    1.93    0.76
  -2   6  14    0.25    0.55
  -2  -6  14    3.01    1.69
   2   6 -13    8.85    3.08
   2  -6 -13    7.66    3.51
   2   6 -13    5.99    1.87
  -2   6  13   14.53    3.96
  -2   6  13    8.55    1.43
  -2  -6  13    8.81    2.72
   2   6 -12   14.03    3.33
   2  -6 -12   18.74    4.21
   2   6 -12    9.07    3.32
   2   6 -12    8.53    2.13
  -2   6  12   16.86    3.78
  -2  -6  12   12.81    2.51
   2   6 -11   37.91    5.26
   2   6 -11   31.91    4.07
   2   6 -11   31.12    3.95
  -2   6  11   31.60    2.81
  -2  -6  11   37.49    4.58
   2   6 -10    3.56    1.80
   2  -6 -10    4.39    2.42
   2   6 -10    4.15    2.83
   2   6 -10    1.71    1.57
  -2   6  10    6.52    3.15
  -2   6  10    2.03    1.58
  -2  -6  10    4.30    2.01
   2   6  -9   69.87    6.40
   2  -6  -9   58.37    5.59
   2   6  -9   64.58    5.99
   2   6  -9   52.92    4.51
  -2   6   9   69.68    5.93
  -2   6   9   46.20    4.00
  -2   6   9   58.80    4.25
  -2  -6   9   61.87    5.38
   2   6  -8   15.62    2.50
   2  -6  -8   20.58    3.52
   2   6  -8   14.42    2.95
   2   6  -8   14.48    2.63
   2  -6  -8   15.43    2.05
  -2   6   8   16.79    2.84
  -2   6   8    9.99    1.82
  -2  -6   8   17.28    3.08
   2   6  -7   67.33    5.77
   2  -6  -7   70.27    6.08
   2   6  -7   64.32    4.89
   2   6  -7   58.11    4.97
   2  -6  -7   62.96    5.02
  -2   6   7   69.93    6.21
  -2   6   7   63.63    4.53
  -2  -6   7   62.65    5.50
   2   6  -6  299.02   17.41
   2  -6  -6  295.69   19.69
   2   6  -6  345.72   20.01
   2  -6  -6  295.06   16.12
  -2  -6   6  309.05   18.06
  -2   6   6  309.48   20.28
  -2   6   6  285.31   15.86
  -2  -6   6  312.44   19.37
   2   6  -5   14.72    3.10
   2  -6  -5   16.99    3.06
   2   6  -5   15.30    2.81
   2  -6  -5   17.63    2.50
  -2  -6   5   15.95    2.52
  -2   6   5   18.47    3.56
  -2   6   5   18.36    2.43
  -2  -6   5   13.29    2.62
   2   6  -4    3.12    2.32
   2  -6  -4    6.31    2.27
   2   6  -4    2.65    2.47
   2  -6  -4    4.80    2.24
  -2  -6   4    5.51    2.12
  -2   6   4    6.16    2.15
  -2  -6   4    5.15    2.67
   2   6  -3   19.09    3.15
   2   6  -3   21.19    3.24
   2  -6  -3   16.31    3.13
  -2  -6   3   17.98    3.11
  -2   6   3   14.05    3.26
  -2   6   3   16.76    3.21
  -2  -6   3   22.94    2.63
   2   6  -2    5.09    1.67
   2  -6  -2    4.77    2.76
   2   6  -2    4.36    2.46
   2  -6  -2    4.20    2.80
  -2  -6   2    7.93    2.66
  -2   6   2    3.88    2.80
  -2   6   2    2.71    2.68
  -2  -6   2    4.42    2.45
   2  -6  -1  179.82   11.01
   2   6  -1  161.56    9.22
   2   6  -1  179.39   10.91
   2  -6  -1  167.66   10.48
  -2  -6   1  164.42    9.34
  -2   6   1  177.00   11.01
  -2   6   1  188.35   10.76
  -2  -6   1  166.48    9.90
   2  -6   0  349.14   18.81
   2   6   0  362.58   19.81
   2  -6   0  329.47   18.80
   2   6   0  336.86   19.66
  -2  -6   0  349.20   19.93
  -2   6   0  338.53   19.32
  -2  -6   0  340.35   19.36
   2  -6   1   29.83    3.77
   2   6   1   24.68    3.60
   2   6   1   26.29    3.51
  -2   6  -1   29.91    4.08
  -2  -6  -1   29.13    3.82
  -2   6  -1   29.54    3.02
  -2  -6  -1   25.87    3.51
   2  -6   2   10.30    2.73
   2   6   2    8.58    2.71
   2  -6   2   12.93    3.04
   2   6   2    9.87    2.74
  -2   6  -2    6.52    2.07
  -2  -6  -2   10.05    2.41
  -2   6  -2   11.47    2.71
  -2  -6  -2    8.84    3.03
   2  -6   3    9.93    2.58
   2   6   3    8.04    2.61
   2  -6   3    8.76    2.04
   2   6   3    4.90    2.17
  -2   6  -3    6.32    2.50
  -2  -6  -3    6.88    2.35
  -2   6  -3    8.31    1.95
  -2  -6  -3    9.25    2.53
   2  -6   4    0.77    1.27
   2   6   4    1.48    1.45
   2  -6   4    3.76    1.93
  -2   6  -4    4.73    1.60
  -2  -6  -4   -1.19    2.44
  -2   6  -4    3.42    1.59
  -2  -6  -4    2.43    2.02
   2  -6   5   76.24    5.44
   2   6   5   79.28    6.29
   2   6   5   65.16    5.17
   2  -6   5   83.19    5.86
  -2   6  -5   82.20    6.56
  -2   6  -5   87.87    5.71
   2   6   6  243.96   16.70
   2   6   6  244.31   13.97
   2  -6   6  237.03   14.63
   2   6   6  248.36   13.91
  -2   6  -6  246.50   15.72
  -2  -6  -6  232.56   15.41
  -2   6  -6  225.08   14.27
   2  -6   7   87.09    6.48
   2   6   7  101.04    6.17
  -2   6  -7   93.42    6.82
  -2  -6  -7  100.16    8.19
  -2   6  -7   88.33    7.26
  -2   6  -7   96.54    7.04
   2   6   8   72.64    6.88
   2   6   8   66.24    5.24
   2  -6   8   74.96    6.11
   2   6   8   71.26    4.92
  -2   6  -8   60.98    6.27
  -2  -6  -8   68.34    6.86
  -2   6  -8   67.11    6.17
  -2   6  -8   68.94    6.09
   2   6   9   23.75    4.10
   2  -6   9   13.53    3.28
   2   6   9   14.66    2.31
  -2   6  -9   10.77    3.64
  -2  -6  -9   18.25    3.78
  -2   6  -9   17.28    3.22
  -2   6  -9   15.62    2.72
   2   6  10    1.51    1.31
   2   6  10    0.86    1.41
   2  -6  10    2.54    1.88
  -2   6 -10    2.47    1.77
  -2   6 -10    0.19    1.67
  -2   6 -10    3.60    1.77
   2   6  11   50.33    6.36
   2   6  11   35.70    3.64
   2   6  11   35.49    3.19
   2  -6  11   51.86    4.89
  -2   6 -11   42.70    5.99
  -2  -6 -11   43.18    6.69
  -2   6 -11   39.65    4.19
   2   6  12   30.05    5.01
   2   6  12   20.96    2.22
   2   6  12   18.18    1.87
  -2  -6 -12   34.54    5.02
  -2   6 -12   19.49    4.05
  -2   6 -12   19.00    2.64
   2   6  13   14.53    4.08
   2   6  13   10.93    1.75
   2  -6  13   11.38    2.72
  -2   6 -13   14.14    3.07
  -2  -6 -13    9.28    3.73
  -2   6 -13    9.34    3.04
  -2   6 -13   11.04    2.17
   2   6  14   -2.44    1.87
   2  -6  14    0.86    2.07
   2  -6  14   -0.76    1.43
  -2  -6 -14    0.37    2.68
  -2   6 -14   -0.91    2.56
  -2   6 -14    0.12    1.02
   2   8 -14   -1.57    2.72
   2  -8 -14   -0.94    3.17
   2   8 -14    1.09    1.54
   2   8 -14    1.16    1.25
  -2   8  14    0.60    3.51
  -2   8  14    1.43    1.22
  -2   8  14    0.26    1.19
  -2  -8  14    2.80    2.53
   2   8 -13    8.98    3.25
   2  -8 -13    8.51    3.63
   2   8 -13    4.27    3.15
   2   8 -13    5.70    2.16
  -2   8  13   12.82    3.11
  -2   8  13    3.92    1.70
  -2   8  13    7.06    1.56
  -2  -8  13    8.15    2.84
   2  -8 -12    0.94    2.73
   2   8 -12    0.78    1.49
  -2   8  12   -0.27    2.69
  -2   8  12    0.81    1.66
  -2   8  12   -1.46    1.28
  -2  -8  12    2.37    2.29
   2   8 -11    9.20    3.22
   2  -8 -11   13.47    3.26
   2   8 -11   13.46    3.35
   2   8 -11    7.74    2.80
  -2   8  11   12.43    3.72
  -2   8  11   10.41    2.49
  -2  -8  11   10.29    2.87
   2   8 -10    2.11    2.57
   2  -8 -10   -5.23    2.54
   2   8 -10    1.47    2.41
   2   8 -10    3.52    1.95
  -2   8  10   -0.01    2.04
  -2   8  10   -2.18    1.82
  -2   8  10   -1.61    1.65
  -2  -8  10   -0.63    2.07
   2   8  -9    8.42    2.74
   2   8  -9   10.28    2.88
   2   8  -9   11.61    2.83
  -2   8   9   10.05    2.15
  -2  -8   9   11.84    3.32
   2   8  -8   25.29    4.40
   2  -8  -8   21.81    3.97
   2   8  -8   17.23    3.28
   2   8  -8   17.97    3.57
   2  -8  -8   19.06    3.10
  -2   8   8   24.16    4.26
  -2   8   8   24.34    3.00
  -2  -8   8   19.49    3.99
   2   8  -7   25.02    4.05
   2  -8  -7   19.73    3.62
   2   8  -7   22.97    4.06
   2  -8  -7   19.53    3.38
  -2  -8   7   23.42    3.23
  -2   8   7   20.26    3.73
  -2   8   7   21.70    3.28
  -2  -8   7   22.49    3.87
   2   8  -6   57.46    6.60
   2  -8  -6   90.82    8.74
   2   8  -6   89.79    7.45
   2  -8  -6   81.08    7.02
  -2  -8   6   83.81    7.16
  -2   8   6   88.39    6.91
  -2  -8   6   91.24    8.17
   2   8  -5   12.61    3.62
   2  -8  -5   11.45    2.61
   2   8  -5   13.88    2.70
   2  -8  -5   14.15    3.11
  -2  -8   5   11.48    2.62
  -2   8   5   14.33    3.44
  -2   8   5   11.53    2.59
  -2  -8   5   12.97    2.90
   2   8  -4    1.49    2.84
   2   8  -4    4.27    2.78
   2  -8  -4    3.99    2.11
  -2  -8   4    6.09    2.17
  -2   8   4    2.47    1.88
  -2   8   4    4.32    1.66
  -2  -8   4    2.38    2.63
   2   8  -3    0.44    2.31
   2  -8  -3    6.59    2.90
   2   8  -3    2.13    2.68
   2  -8  -3    4.33    1.88
  -2  -8   3    4.39    2.40
  -2   8   3    1.59    2.95
  -2   8   3    1.51    2.40
  -2  -8   3    3.69    1.90
   2  -8  -2   87.25    7.79
   2   8  -2   83.78    6.91
   2   8  -2   85.29    7.02
   2  -8  -2   86.44    7.21
  -2  -8   2   92.87    6.98
  -2   8   2   79.60    7.20
  -2   8   2   71.86    6.55
  -2  -8   2   91.42    7.49
   2  -8  -1  129.65    9.85
   2   8  -1  137.43    9.44
   2  -8  -1  135.02    9.41
  -2  -8   1  118.39    8.84
  -2   8   1  117.78    9.53
  -2   8   1  121.90    8.15
  -2  -8   1   96.21    8.28
   2   8   0  355.79   22.24
   2   8   0  365.27   23.13
   2  -8   0  358.85   22.42
  -2  -8   0  313.61   20.62
  -2   8   0  383.95   24.22
  -2   8   0  382.19   23.47
  -2  -8   0  319.96   22.01
   2  -8   1    6.25    2.63
   2   8   1    3.50    2.07
   2   8   1    6.78    2.48
  -2   8  -1    7.04    2.48
  -2  -8  -1    3.01    2.48
  -2   8  -1    4.76    2.32
  -2  -8  -1    4.80    2.09
   2  -8   2   -0.24    1.57
   2   8   2   -0.63    1.99
   2   8   2    1.76    2.09
   2  -8   2   -1.95    2.65
  -2   8  -2    2.07    2.13
  -2  -8  -2    5.94    2.53
  -2   8  -2   -0.21    1.67
  -2  -8  -2   -2.40    2.43
   2  -8   3    1.84    2.21
   2   8   3    3.54    1.95
   2   8   3    2.40    2.14
   2  -8   3   -0.47    2.84
  -2   8  -3    1.52    1.74
  -2  -8  -3    2.08    2.51
  -2   8  -3    0.95    2.48
  -2  -8  -3    3.31    2.11
   2  -8   4    1.51    1.53
   2   8   4   -0.01    1.60
   2   8   4   -0.35    1.92
   2  -8   4    0.40    1.66
  -2   8  -4    2.61    2.36
  -2  -8  -4    1.28    1.67
  -2   8  -4   -1.37    2.19
  -2  -8  -4   -0.19    1.72
   2  -8   5   25.76    3.09
   2   8   5   22.61    4.07
   2   8   5   22.31    3.28
   2  -8   5   24.41    3.09
  -2   8  -5   24.74    3.15
  -2  -8  -5   23.86    3.45
  -2   8  -5   26.98    3.90
  -2  -8  -5   22.91    3.20
   2  -8   6   42.52    4.75
   2   8   6   43.12    4.73
   2   8   6   42.72    4.44
   2   8   6   50.05    5.05
   2  -8   6   40.17    5.20
  -2   8  -6   43.91    5.20
  -2  -8  -6   40.29    5.50
  -2   8  -6   47.42    5.35
   2   8   7    2.23    1.83
   2   8   7    1.45    2.02
   2   8   7   -1.06    1.62
   2  -8   7   -0.05    1.96
  -2   8  -7   -0.35    1.99
  -2   8  -7    1.36    2.31
  -2   8  -7   -2.18    2.00
   2   8   8   -0.07    2.04
   2   8   8    1.00    1.47
   2  -8   8    0.41    2.27
  -2   8  -8    1.68    2.46
  -2   8  -8   -1.64    2.46
  -2   8  -8    1.53    2.27
   2   8   9    5.96    2.09
   2   8   9    5.89    1.97
   2  -8   9    4.03    2.47
  -2   8  -9    5.43    2.82
  -2  -8  -9   -1.09    3.24
  -2   8  -9    0.85    2.80
  -2   8  -9    0.80    2.51
   2   8  10    0.31    2.11
   2   8  10   -0.31    1.42
   2   8  10    1.74    1.38
   2  -8  10    1.02    2.08
  -2   8 -10    0.37    2.74
  -2  -8 -10   -2.48    2.26
  -2   8 -10    0.17    1.70
   2   8  11   23.21    3.91
   2   8  11   18.56    2.79
   2   8  11   17.52    2.43
   2  -8  11   26.79    4.14
  -2  -8 -11   20.88    5.16
  -2   8 -11   25.60    4.58
  -2   8 -11   21.19    3.99
   2   8  12    0.49    3.61
   2   8  12    1.89    1.44
   2   8  12    3.01    1.38
   2  -8  12    4.51    2.55
  -2   8 -12    4.40    2.78
  -2  -8 -12    4.09    2.71
  -2   8 -12    1.73    2.01
  -2   8 -12    0.26    1.87
   2   8  13    6.29    3.41
   2   8  13    5.85    1.69
   2   8  13    3.94    1.65
   2  -8  13    7.59    2.63
  -2   8 -13    9.72    3.61
  -2  -8 -13   14.69    3.26
  -2   8 -13    8.12    3.53
  -2   8 -13    8.50    2.75
   2  10 -12    4.15    2.61
   2 -10 -12    2.90    2.12
   2  10 -12   -0.13    2.60
  -2  10  12    1.18    2.12
  -2  10  12   -0.18    1.82
  -2  10  12    0.60    1.32
   2 -10 -11    4.02    3.60
   2  10 -11   -0.17    2.35
  -2  10  11   -1.57    2.11
  -2  10  11   -3.84    1.91
  -2  10  11    0.77    1.78
   2 -10 -10    8.01    4.21
  -2  10  10    8.75    2.85
  -2  10  10    1.59    2.29
  -2  10  10    6.40    1.93
  -2 -10  10    7.19    3.58
   2  10  -9   -1.01    2.67
   2 -10  -9   -1.47    3.56
   2  10  -9    3.59    2.51
   2 -10  -9    0.67    2.07
  -2  10   9    1.19    2.95
  -2  10   9    0.69    2.01
  -2 -10   9    1.78    2.52
   2  10  -8   -0.41    2.65
   2 -10  -8    8.50    3.45
   2  10  -8    3.71    2.77
   2 -10  -8    3.43    2.31
  -2 -10   8    5.37    2.76
  -2  10   8    8.02    2.28
  -2  10   8    3.43    1.96
  -2 -10   8    3.58    3.61
   2  10  -7    1.23    2.44
   2 -10  -7   -1.65    3.24
   2  10  -7    2.20    2.75
   2 -10  -7   -0.24    2.33
  -2 -10   7   -0.86    1.83
  -2  10   7    0.09    1.68
  -2 -10   7   -2.02    1.76
   2  10  -6   -3.04    2.34
   2  10  -6   -0.51    1.76
   2 -10  -6    0.33    2.28
  -2 -10   6    1.01    2.06
  -2  10   6   -2.83    2.30
  -2 -10   6    1.84    2.80
   2  10  -5   64.52    7.07
   2 -10  -5   53.43    6.78
   2  10  -5   59.35    6.74
   2 -10  -5   63.04    6.76
  -2 -10   5   55.79    5.93
  -2  10   5   51.98    5.87
  -2  10   5   59.52    6.48
  -2 -10   5   59.98    6.98
   2  10  -4   10.73    3.98
   2 -10  -4   10.78    3.31
   2  10  -4   16.45    3.97
   2 -10  -4   17.31    2.74
  -2 -10   4   14.49    3.13
  -2  10   4    5.50    4.11
  -2  10   4   17.47    3.24
  -2 -10   4   11.58    2.66
   2  10  -3    6.05    2.50
   2 -10  -3    7.08    3.01
   2  10  -3    7.90    2.54
   2 -10  -3    6.16    3.00
  -2 -10   3    3.62    2.33
  -2  10   3    6.75    2.37
  -2  10   3    3.75    3.31
  -2 -10   3    3.73    3.53
   2 -10  -2    7.99    2.33
   2  10  -2    5.91    2.49
   2  10  -2    9.09    2.39
   2 -10  -2   11.69    2.80
  -2 -10   2   11.37    3.31
  -2  10   2    6.10    3.27
  -2  10   2    2.82    3.51
   2 -10  -1   21.83    3.64
   2  10  -1   19.34    3.42
   2 -10  -1   30.15    4.27
  -2 -10   1   20.26    3.45
  -2  10   1   24.88    4.65
  -2  10   1   27.44    4.57
  -2 -10   1   25.34    4.49
   2 -10   0  112.63    9.27
   2  10   0  144.35   10.83
   2  10   0  125.90   10.59
   2 -10   0  133.51   10.79
  -2 -10   0  136.65   11.85
  -2  10   0  152.80   12.02
  -2  10   0  149.06   11.52
   2 -10   1    5.49    2.88
   2  10   1    2.27    2.19
   2  10   1    3.21    2.95
   2 -10   1   12.32    3.49
  -2 -10  -1    3.16    3.13
  -2  10  -1   13.50    3.92
  -2  10  -1    9.10    3.35
  -2 -10  -1    1.97    2.97
   2 -10   2   25.17    4.24
   2  10   2   19.54    4.21
   2  10   2   18.42    4.20
   2 -10   2   23.79    4.45
  -2  10  -2   21.40    3.34
  -2 -10  -2   14.73    3.84
  -2  10  -2   21.24    4.44
  -2 -10  -2   21.66    3.44
   2 -10   3    2.62    2.52
   2  10   3   -1.18    3.18
   2  10   3    7.58    2.11
   2 -10   3    6.01    3.40
  -2  10  -3    0.89    3.26
  -2 -10  -3   -0.17    3.29
  -2  10  -3    2.46    2.68
  -2 -10  -3    2.69    3.01
   2 -10   4    2.61    2.54
   2  10   4    6.44    2.93
   2  10   4    2.82    2.20
   2 -10   4    4.68    3.02
  -2  10  -4    5.14    2.20
  -2 -10  -4    3.15    2.60
  -2  10  -4    3.74    2.70
  -2 -10  -4   -2.86    2.48
   2 -10   5    8.98    2.21
   2  10   5    4.13    3.05
   2  10   5    3.61    1.61
   2 -10   5    0.29    3.36
  -2  10  -5    3.17    2.65
  -2  10  -5    5.83    2.44
  -2 -10  -5   -0.03    2.54
   2 -10   6    0.05    1.70
   2  10   6   -0.64    1.83
   2  10   6   -0.98    2.01
   2 -10   6    2.26    2.37
  -2  10  -6    1.62    1.98
  -2  10  -6    0.26    2.71
   2 -10   7    1.41    2.17
   2  10   7    4.34    2.23
   2  10   7    1.93    2.77
   2  10   7    5.67    2.42
   2 -10   7   -1.74    3.10
  -2  10  -7   -1.76    3.06
  -2 -10  -7    0.03    2.94
  -2  10  -7    3.41    2.58
   2  10   8    2.41    2.54
   2  10   8   -2.72    2.09
   2 -10   8    0.70    1.87
   2  10   9    6.41    3.38
   2  10   9   -0.24    2.34
   2  10   9    0.56    1.81
  -2 -10  -9    0.29    3.27
  -2  10  -9    0.22    1.72
   2  10  10   -0.88    2.08
   2  10  10    1.77    1.79
  -2  10 -10    0.18    3.56
  -2 -10 -10    3.02    2.13
  -2  10 -10    2.17    2.35
   2  10  11    0.48    2.96
   2  10  11   -2.57    2.14
   2  10  11    3.88    2.00
  -2  10 -11    1.40    1.94
  -2 -10 -11    5.15    3.73
  -2  10 -11    0.84    1.72
   2  10  12   -0.06    3.35
   2  10  12    0.98    1.49
   2  10  12    1.66    2.06
  -2  10 -12    2.38    3.00
  -2 -10 -12    2.58    3.19
  -2  10 -12    1.00    2.87
  -2  10 -12    0.56    2.09
   2  12 -10   -3.44    3.00
   2 -12 -10    2.56    2.46
   2  12 -10   -2.24    2.61
   2  12 -10   -2.61    2.53
  -2  12  10    4.53    3.68
  -2  12  10   -2.08    2.25
  -2 -12  10   -0.47    2.65
   2  12  -9   -2.40    2.56
   2 -12  -9    2.19    2.07
   2  12  -9    0.60    3.00
   2 -12  -9    0.73    2.55
  -2 -12   9    3.71    2.29
  -2 -12   9    2.95    2.99
   2  12  -8   -1.14    2.32
   2  12  -8    4.06    2.94
   2 -12  -8    0.59    2.51
  -2 -12   8    1.44    2.19
  -2  12   8   -0.39    2.97
  -2 -12   8   -5.01    2.65
   2 -12  -7    3.03    3.43
   2  12  -7   -1.24    1.84
  -2 -12   7    2.69    1.69
  -2  12   7    5.61    3.93
  -2 -12   7    4.51    3.24
   2 -12  -6    5.66    3.28
   2  12  -6   -0.21    2.83
  -2  12   6    3.23    3.66
  -2 -12   6    4.25    4.06
   2  12  -5    4.60    2.77
   2 -12  -5    3.38    3.27
   2  12  -5    9.92    3.29
  -2  12   5    1.28    2.44
  -2 -12   5    1.41    2.93
   2  12  -4    8.06    3.45
   2 -12  -4    6.59    3.77
   2  12  -4   10.93    3.94
  -2  12   4    5.94    4.49
  -2 -12   4   11.36    3.84
   2 -12  -3    0.24    3.31
   2  12  -3    0.54    2.99
   2  12  -3    1.59    3.13
  -2  12   3    1.73    2.79
  -2 -12   3    3.77    2.16
   2 -12  -2    0.76    3.11
   2  12  -2   -0.53    3.09
   2  12  -2   -0.01    2.97
  -2  12   2    1.76    3.14
   2 -12  -1   -0.10    2.51
   2  12  -1    3.75    2.96
   2  12  -1    8.11    3.36
  -2  12   1    3.24    3.15
  -2 -12   1    0.34    2.07
   2  12   0   26.07    4.22
   2  12   0   21.86    3.62
   2 -12   0   24.49    4.60
  -2  12   0   22.42    3.99
   2  12   1    6.14    3.52
   2 -12   1    5.60    2.87
   2  12   2    3.21    1.91
   2 -12   2   -2.42    3.31
  -2 -12  -2    1.72    2.80
  -2  12  -2   -3.21    2.50
   2  12   3    0.41    3.52
   2  12   3    3.65    2.02
   2 -12   3   -0.16    2.96
  -2 -12  -3    4.97    2.52
  -2  12  -3    3.18    3.27
   2 -12   4   13.25    2.90
   2  12   4    8.29    3.70
   2 -12   4   11.80    3.58
  -2 -12  -4    9.61    3.66
  -2  12  -4    8.52    3.17
   2 -12   5    1.16    2.65
   2  12   5    0.47    3.57
   2 -12   5    2.89    2.58
  -2  12  -5    1.27    3.39
  -2 -12  -5   -0.78    2.69
  -2  12  -5    6.02    3.00
   2 -12   6    1.74    2.08
   2  12   6    0.22    2.56
   2 -12   6   -0.14    2.16
  -2  12  -6    3.92    2.59
  -2 -12  -6   -2.73    2.91
  -2  12  -6    2.14    2.61
   2 -12   7    3.81    2.58
   2  12   7    1.54    3.13
   2 -12   7    5.39    3.81
  -2  12  -7    1.59    3.31
  -2 -12  -7    0.36    1.91
  -2  12  -7    1.02    2.87
   2 -12   8   -0.79    2.17
   2  12   8   -0.71    3.08
   2 -12   8    3.00    3.05
  -2  12  -8    1.36    2.95
  -2 -12  -8    2.50    2.37
  -2  12  -8    4.15    2.76
   2  12   9    0.53    2.31
   2  12   9    0.18    2.57
   2 -12   9   -2.06    2.84
  -2  12  -9    1.53    3.03
  -2 -12  -9   -1.27    2.29
  -2  12  -9   -2.09    1.51
  -2  12  -9    0.39    2.63
   2  14  -7    0.01    1.74
   2 -14  -7    3.90    3.22
   2  14  -7   -3.34    3.08
   2 -14  -7    2.02    2.45
  -2  14   7    3.00    3.62
  -2  14   7    2.09    2.44
  -2 -14   7    0.00    4.03
   2  14  -6   -0.54    2.43
   2 -14  -6    0.55    2.10
   2  14  -6    0.39    3.23
   2 -14  -6    0.29    3.08
  -2 -14   6   -1.57    2.31
  -2  14   6    4.04    3.35
  -2  14   6    0.33    2.61
  -2 -14   6    2.57    2.81
   2 -14  -5   -2.86    3.01
   2  14  -5   -3.06    2.81
   2  14  -5   -2.05    2.83
   2 -14  -5   -0.21    2.87
  -2 -14   5    4.05    2.51
  -2  14   5   -1.16    2.15
  -2  14   5    1.38    1.71
  -2 -14   5   -1.82    2.11
   2 -14  -4    3.07    3.34
   2  14  -4    1.19    3.59
   2  14  -4    2.28    3.15
   2 -14  -4    3.80    3.09
  -2 -14   4    1.82    3.04
  -2  14   4    2.82    2.95
  -2  14   4    0.37    2.60
  -2 -14   4   -3.34    3.32
   2 -14  -3    0.30    2.95
   2  14  -3    4.96    3.39
   2  14  -3    3.66    3.03
   2 -14  -3    3.07    3.53
  -2 -14   3    0.76    1.85
  -2  14   3    1.43    4.10
  -2  14   3   -1.46    2.70
  -2 -14   3    0.71    3.23
   2 -14  -2   -0.10    2.07
   2  14  -2   -1.36    3.25
   2  14  -2    1.14    3.06
   2 -14  -2    2.99    3.42
  -2 -14   2    4.06    2.62
  -2  14   2    0.97    3.25
  -2  14   2   -0.97    1.58
  -2 -14   2    1.38    1.89
   2 -14  -1    4.50    3.23
   2  14  -1    0.26    3.40
   2  14  -1    6.45    2.45
   2 -14  -1    4.47    2.51
  -2 -14   1    3.92    2.78
  -2  14   1    5.32    3.59
  -2  14   1    3.88    3.46
  -2 -14   1   -0.72    3.54
   2 -14   0   -5.12    2.67
   2  14   0    0.06    3.46
   2  14   0    0.85    2.95
   2 -14   0    2.69    3.75
  -2 -14   0   -1.23    3.06
  -2  14   0   -1.48    2.24
  -2  14   0   -0.49    2.63
  -2 -14   0    3.82    3.29
   2 -14   1    6.86    3.30
   2  14   1    0.84    3.62
   2  14   1    3.16    2.35
   2 -14   1    2.35    4.04
  -2 -14  -1   -0.18    2.02
  -2  14  -1    6.06    3.55
  -2  14  -1    4.97    2.37
  -2 -14  -1    6.98    2.89
   2 -14   2   -3.08    3.30
   2  14   2    0.49    3.14
   2  14   2   -1.96    2.28
  -2 -14  -2    2.24    2.87
  -2  14  -2    3.43    2.21
  -2  14  -2    1.16    2.90
  -2 -14  -2    0.28    2.16
   2 -14   3   -0.64    2.89
   2  14   3    4.32    3.48
   2  14   3   -3.72    2.57
   2 -14   3    0.09    2.22
  -2 -14  -3    5.47    3.43
  -2  14  -3    0.29    3.41
  -2  14  -3    0.58    3.17
  -2 -14  -3    7.10    3.49
   2 -14   4   -0.90    2.63
   2  14   4   -1.16    3.78
   2  14   4    4.20    3.03
   2 -14   4   -0.42    2.89
  -2  14  -4   -1.52    3.43
  -2 -14  -4    0.25    2.26
  -2  14  -4    2.95    3.51
  -2 -14  -4    0.84    2.89
   2 -14   5    1.70    3.24
   2  14   5   -0.55    2.29
   2  14   5   -3.89    2.46
   2 -14   5    1.46    3.17
  -2  14  -5    4.12    3.10
  -2 -14  -5    3.71    3.43
  -2  14  -5   -0.17    2.95
  -2 -14  -5    0.71    1.65
   2 -14   6    4.72    3.30
   2  14   6    2.94    2.79
   2  14   6    1.70    3.02
   2 -14   6    2.64    3.48
  -2  14  -6    7.08    3.31
  -2 -14  -6   -1.34    3.23
  -2  14  -6    2.48    3.12
   3  -1 -16   16.76    3.35
   3   1 -16   11.59    2.44
  -3   1  16   10.84    3.46
  -3  -1  16   10.21    3.34
   3  -1 -15   29.60    4.47
   3   1 -15   18.96    3.69
  -3   1  15   20.72    4.22
  -3  -1  15   21.96    4.16
  -3  -1  14   10.53    2.60
   3  -1 -13   12.19    2.45
   3   1 -13    8.03    2.88
  -3   1  13   13.40    2.71
  -3  -1  13   15.20    3.11
   3  -1 -12   15.96    3.21
   3   1 -12   20.91    3.35
  -3   1  12   11.13    2.73
  -3  -1  12   12.49    2.49
   3  -1 -11   69.74    5.97
   3   1 -11   59.99    5.54
  -3   1  11   71.54    6.73
  -3  -1  11   69.13    6.19
   3  -1 -10   82.95    6.54
   3   1 -10   65.83    5.22
  -3   1  10   86.37    6.44
  -3  -1  10   80.14    6.28
   3  -1  -9   23.80    2.95
   3   1  -9   26.89    3.52
  -3   1   9   25.49    3.13
  -3  -1   9   25.33    3.13
   3  -1  -8   44.89    4.02
   3   1  -8   46.88    3.99
  -3   1   8   48.09    3.63
  -3  -1   8   45.21    3.90
   3  -1  -7  115.76    6.87
   3   1  -7  117.09    6.55
   3   1  -7  116.08    4.31
  -3   1   7  113.08    6.89
  -3  -1   7  120.19    7.06
   3  -1  -6 1533.26   87.97
   3   1  -6 1465.79   83.28
   3   1  -6 1592.90   74.39
  -3   1   6 1549.62   88.95
   3   1  -5  329.73   14.45
   3   1  -5  313.25   11.61
  -3  -1   5  340.28   15.07
   3  -1  -4  262.07   11.55
   3   1  -4  256.61   10.63
   3   1  -4  267.20    9.27
  -3   1   4  244.47   10.84
  -3  -1   4  263.17   10.93
   3  -1  -3  127.60    6.04
   3   1  -3  122.54    4.55
   3   1  -3  128.38    5.33
   3  -1  -3  127.93    4.10
   3   1  -3  127.44    4.86
  -3   1   3  129.30    5.88
  -3  -1   3  119.86    4.88
  -3   1   3  130.08    4.07
   3  -1  -2  572.26   21.15
   3   1  -2  509.00   16.89
   3   1  -2  543.37   20.10
   3  -1  -2  541.02   18.01
  -3   1   2  561.07   20.83
  -3  -1   2  499.77   16.87
  -3   1   2  538.35   18.01
   3  -1  -1 1447.40   61.12
   3   1  -1 1348.63   49.97
   3   1  -1 1279.26   56.89
   3  -1  -1 1240.79   53.36
  -3  -1   1 1439.42   53.37
  -3   1   1 1425.18   60.84
  -3   1   1 1332.68   55.82
   3  -1   0 2065.50   99.00
   3   1   0 1846.31   87.25
  -3  -1   0 2018.15   93.70
  -3  -1   0 1953.28   95.78
  -3   1   0 2029.93   96.90
   3   1   1   17.30    2.05
   3  -1   1   13.54    1.91
   3   1   1   17.39    1.80
   3  -1   1   16.87    1.65
  -3  -1  -1   13.38    2.10
  -3   1  -1   14.95    1.80
  -3  -1  -1   14.83    1.96
  -3   1  -1   17.30    1.53
   3   1   2    2.71    1.64
   3   1   2    1.30    1.17
   3  -1   2    0.92    1.45
  -3   1  -2    1.49    1.83
  -3  -1  -2    2.20    1.26
  -3   1  -2    0.79    1.21
   3  -1   3   87.53    5.53
   3   1   3   78.22    3.97
   3  -1   3   89.92    4.42
  -3  -1  -3   84.86    3.48
  -3   1  -3   87.22    3.74
   3   1   4   90.39    3.98
   3  -1   4  101.73    4.22
  -3  -1  -4   94.68    5.83
  -3   1  -4  103.17    5.90
  -3  -1  -4   90.12    3.80
  -3   1  -4   87.20    3.64
   3   1   5  316.24   16.63
   3  -1   5  310.89   15.67
   3   1   5  279.36   10.33
   3  -1   5  307.56   11.85
  -3  -1  -5  321.01   15.96
  -3   1  -5  317.85   16.26
  -3  -1  -5  309.07   11.15
  -3   1  -5  309.23   11.79
   3   1   6   31.96    3.50
   3  -1   6   29.95    3.97
   3   1   6   26.47    1.58
   3  -1   6   32.23    1.95
  -3  -1  -6   32.46    2.88
  -3   1  -6   31.11    3.85
  -3  -1  -6   29.29    1.79
  -3   1  -6   30.06    1.98
   3   1   7   25.42    3.53
   3  -1   7   26.11    3.27
   3  -1   7   25.29    1.94
  -3  -1  -7   20.82    3.41
  -3   1  -7   23.92    3.16
  -3  -1  -7   20.62    1.42
  -3   1  -7   26.45    1.98
   3   1   8   63.82    5.33
   3  -1   8   67.45    4.92
   3  -1   8   68.39    3.54
  -3  -1  -8   60.18    4.44
  -3   1  -8   64.85    5.42
  -3  -1  -8   62.97    2.70
  -3   1  -8   57.58    3.00
   3   1   9   25.96    3.72
   3  -1   9   28.71    3.32
   3   1   9   19.80    1.30
   3  -1   9   21.87    1.70
  -3  -1  -9   27.65    3.95
  -3   1  -9   28.71    3.93
  -3   1  -9   24.54    1.74
   3   1  10   69.87    6.54
   3  -1  10   75.37    6.29
   3   1  10   49.57    2.16
   3  -1  10   55.68    3.07
  -3  -1 -10   62.29    5.91
  -3   1 -10   67.04    5.44
   3   1  11   29.26    3.69
   3  -1  11   29.59    4.50
   3  -1  11   25.43    2.04
  -3  -1 -11   32.22    3.74
  -3   1 -11   33.71    4.50
  -3   1 -11   22.34    1.70
   3  -1  12   25.55    3.55
   3  -1  12   27.28    1.92
  -3   1 -12   23.68    1.82
   3   1  13   38.12    4.83
   3  -1  13   35.00    5.51
  -3  -1 -13   37.01    4.79
  -3   1 -13   33.22    5.40
   3   1  14   15.30    3.90
   3  -1  14    7.20    3.88
   3  -1  14    7.76    1.05
  -3  -1 -14   13.17    3.68
  -3   1 -14   14.95    3.78
   3   1  15    0.16    2.05
   3  -1  15   -0.69    2.16
   3  -1  15    0.61    0.64
  -3  -1 -15   -3.93    2.92
  -3   1 -15   -0.61    2.42
  -3   1 -15    0.50    0.53
   3  -3 -16    5.25    3.25
   3   3 -16    6.51    3.21
   3   3 -16    4.88    1.14
  -3   3  16   12.00    3.68
  -3  -3  16    9.79    3.08
   3  -3 -15    7.15    3.07
   3   3 -15    9.46    2.84
   3   3 -15    4.05    1.09
  -3   3  15    8.37    3.68
  -3  -3  15    3.16    2.99
   3  -3 -14    7.13    2.69
  -3   3  14    6.23    3.19
  -3  -3  14    8.59    2.00
   3   3 -13   34.11    4.55
  -3  -3  13   27.73    3.50
   3  -3 -12   70.20    6.95
   3   3 -12   68.63    6.08
  -3   3  12   65.41    6.99
  -3  -3  12   57.84    5.88
   3  -3 -11  115.59    9.23
   3   3 -11  108.56    8.26
  -3   3  11  105.50    8.51
  -3  -3  11   90.47    7.41
   3  -3 -10   47.89    4.63
   3   3 -10   48.72    4.68
  -3   3  10   51.36    5.02
  -3  -3  10   44.60    4.56
   3  -3  -9   67.89    5.55
   3   3  -9   57.49    4.72
  -3   3   9   60.48    5.10
  -3  -3   9   72.77    5.44
   3  -3  -8    2.21    1.66
   3   3  -8    4.06    1.30
  -3   3   8    3.68    1.59
  -3  -3   8    1.65    1.57
  -3   3   8    2.94    0.76
   3  -3  -7   -2.72    2.08
   3   3  -7    0.34    1.46
   3  -3  -7    0.05    0.73
  -3   3   7    1.99    1.85
  -3  -3   7    0.72    1.70
  -3   3   7    0.14    0.68
  -3  -3   7    0.09    1.27
   3  -3  -6   30.75    3.50
   3   3  -6   30.51    2.84
   3  -3  -6   31.90    2.06
  -3   3   6   29.51    3.45
  -3  -3   6   31.29    2.85
  -3   3   6   31.55    2.19
   3  -3  -5    1.09    1.90
   3  -3  -5   -0.34    0.87
  -3   3   5   -0.32    1.60
  -3   3   5    0.88    1.17
  -3  -3   5    1.49    1.79
   3   3  -4  207.08    9.36
   3  -3  -4  203.09   10.67
   3   3  -4  206.26    8.96
   3  -3  -4  204.02    8.59
   3   3  -4  186.41    8.88
  -3   3   4  200.84    8.18
  -3  -3   4  194.29    9.16
   3   3  -3  257.70   10.99
   3  -3  -3  251.74   10.75
   3   3  -3  257.04   12.17
  -3  -3   3  243.18   10.47
  -3   3   3  250.30   10.70
  -3  -3   3  257.01   12.14
   3   3  -2   90.16    4.79
   3  -3  -2   97.57    5.27
   3  -3  -2   98.38    5.33
   3   3  -2   90.86    5.95
  -3  -3   2   95.94    4.64
  -3   3   2   99.43    5.37
  -3   3   2   99.64    5.27
  -3  -3   2   93.62    5.74
   3  -3  -1    3.25    2.24
   3   3  -1   -0.44    1.89
   3  -3  -1    0.45    1.33
   3   3  -1    3.64    2.16
  -3  -3   1   -0.64    1.69
  -3   3   1    1.92    2.19
   3   3   0  502.14   21.90
   3  -3   0  475.94   22.17
   3   3   0  501.45   23.28
  -3   3   0  532.17   24.68
  -3  -3   0  470.66   21.31
  -3   3   0  517.44   23.12
   3  -3   1   27.28    2.35
   3   3   1   24.83    2.78
   3   3   1   22.34    3.34
   3  -3   1   25.63    2.38
   3   3   1   23.70    2.62
  -3   3  -1   29.04    2.59
  -3  -3  -1   16.72    2.31
  -3   3  -1   26.08    2.34
   3   3   2  385.35   19.45
   3  -3   2  451.43   20.67
   3   3   2  474.10   20.45
  -3   3  -2  472.05   21.55
   3   3   3  304.02   13.56
   3  -3   3  321.60   15.02
  -3   3  -3  312.40   14.39
   3   3   4   23.90    3.21
   3   3   4   23.27    2.48
  -3   3  -4   22.65    2.27
  -3  -3  -4   22.67    2.69
  -3   3  -4   19.14    2.61
   3  -3   5  176.07   10.22
   3   3   5  177.30    8.13
  -3  -3  -5  185.15   10.26
  -3   3  -5  168.27    9.82
   3   3   6  520.28   29.27
   3  -3   6  539.61   29.39
   3   3   6  460.41   20.35
  -3  -3  -6  510.17   28.19
  -3   3  -6  514.60   27.54
   3   3   7  232.26   14.26
   3  -3   7  238.20   14.06
  -3  -3  -7  247.33   15.02
  -3   3  -7  241.43   14.48
  -3   3  -7  228.70   11.01
   3   3   8  198.01   12.96
   3  -3   8  149.99   11.62
   3   3   8  168.68    7.52
  -3  -3  -8  187.09   12.50
  -3   3  -8  171.57   10.66
  -3   3  -8  173.60    8.65
   3   3   9   48.53    4.42
   3  -3   9   53.57    5.35
   3   3   9   39.97    2.44
   3  -3   9   35.55    3.03
   3   3   9   45.39    2.76
  -3  -3  -9   44.19    4.75
  -3   3  -9   39.07    4.32
  -3   3  -9   39.05    2.95
   3   3  10    9.75    3.07
   3   3  10    8.60    0.95
   3  -3  10    3.39    1.94
   3   3  10    8.92    1.14
  -3  -3 -10   11.47    2.46
  -3   3 -10   12.83    2.92
  -3   3 -10    8.55    1.59
   3   3  11   45.14    5.12
   3  -3  11   47.34    5.07
   3   3  11   25.19    1.59
  -3   3 -11   40.19    4.67
  -3   3 -11   28.63    2.41
   3   3  12    6.78    0.74
   3  -3  12   10.34    1.63
   3   3  12    7.50    0.84
  -3  -3 -12   17.16    2.73
  -3   3 -12    6.97    1.65
   3   3  13   28.63    3.83
   3  -3  13   34.20    4.79
   3  -3  13   25.25    2.44
  -3  -3 -13   23.45    4.25
  -3   3 -13   24.02    4.32
  -3   3 -13   19.28    2.10
   3   3  14   -0.70    2.60
   3  -3  14    2.22    2.56
   3  -3  14   -2.14    1.13
  -3  -3 -14   -0.97    2.79
  -3   3 -14    1.58    2.96
  -3   3 -14   -0.01    0.93
   3   3  15    2.37    2.72
   3  -3  15    4.46    2.80
   3  -3  15    0.25    1.11
  -3  -3 -15    0.26    1.93
  -3   3 -15    2.28    2.74
  -3   3 -15   -0.52    0.98
   3  -5 -15    7.21    2.87
   3   5 -15   -0.51    2.50
   3   5 -15   -0.14    1.38
   3   5 -15    1.70    1.25
  -3   5  15   -0.86    2.63
  -3  -5  15    2.09    2.57
   3  -5 -14    1.75    2.61
   3   5 -14    0.89    1.46
  -3   5  14    2.40    2.59
  -3   5  14    0.35    0.26
  -3   5  14    0.10    0.28
  -3  -5  14    1.02    1.39
   3  -5 -13   17.88    4.12
   3   5 -13   16.36    3.28
   3   5 -13   10.28    1.89
  -3   5  13   14.46    3.71
  -3  -5  13   16.57    3.39
  -3   5  13    9.85    1.00
  -3  -5  13   18.32    2.48
   3   5 -12   34.56    4.56
   3   5 -12   27.84    3.08
  -3  -5  12   44.05    4.62
  -3   5  12   29.16    1.94
  -3  -5  12   29.88    3.22
   3  -5 -11   46.60    5.19
   3   5 -11   39.96    4.88
   3   5 -11   28.44    2.94
  -3   5  11   48.11    4.73
  -3  -5  11   36.39    4.40
  -3   5  11   33.20    2.73
  -3  -5  11   32.27    3.45
   3   5 -10   -0.99    1.95
   3  -5 -10    0.80    1.42
   3   5 -10   -0.49    1.67
   3   5 -10    1.26    1.48
  -3   5  10   -0.93    2.58
  -3  -5  10    2.73    1.69
   3   5  -9   45.69    4.41
   3  -5  -9   65.12    5.26
   3   5  -9   44.26    4.56
   3   5  -9   37.31    3.65
  -3   5   9   47.71    4.53
  -3  -5   9   49.22    4.74
   3   5  -8    3.15    2.26
   3  -5  -8    9.34    2.67
   3   5  -8    4.49    1.99
   3   5  -8    3.17    1.27
  -3   5   8    6.89    2.04
  -3  -5   8    9.07    2.17
   3   5  -7   30.51    3.26
   3  -5  -7   23.00    3.78
   3   5  -7   31.24    3.21
   3   5  -7   30.60    2.76
  -3   5   7   29.53    3.90
  -3  -5   7   27.05    3.22
   3   5  -6   71.50    4.97
   3  -5  -6   75.43    6.27
   3   5  -6   68.87    4.88
   3   5  -6   60.12    4.31
  -3   5   6   63.39    4.68
  -3   5   6   70.58    4.25
  -3  -5   6   67.96    5.19
   3   5  -5  188.11   10.75
   3  -5  -5  189.57   11.86
   3   5  -5  191.20   11.04
  -3  -5   5  185.29   10.13
  -3   5   5  196.39   11.34
  -3   5   5  180.47    9.61
  -3  -5   5  197.94   11.66
   3   5  -4    4.36    1.87
   3  -5  -4    4.18    1.71
   3   5  -4    2.48    2.16
   3  -5  -4    3.43    2.28
  -3  -5   4    1.05    1.63
  -3   5   4    4.55    2.62
  -3   5   4    4.36    2.14
  -3  -5   4    1.81    1.48
   3  -5  -3  121.54    7.87
   3  -5  -3  121.06    7.14
   3   5  -3  125.81    7.37
  -3  -5   3  131.46    7.35
  -3   5   3  117.23    7.01
  -3  -5   3  130.97    8.10
   3  -5  -2   43.14    4.51
   3  -5  -2   41.91    4.36
   3   5  -2   37.80    4.36
  -3  -5   2   36.23    3.74
  -3   5   2   39.73    3.50
  -3   5   2   37.76    3.91
  -3  -5   2   34.92    4.29
   3  -5  -1   23.87    3.04
   3   5  -1   26.65    3.47
  -3  -5   1   24.68    2.55
  -3   5   1   22.88    4.17
  -3   5   1   29.03    2.99
  -3  -5   1   23.31    3.74
   3  -5   0  156.56    9.25
   3  -5   0  149.27    8.17
   3   5   0  149.18    8.27
  -3   5   0  154.00    8.53
  -3  -5   0  146.54    7.97
  -3  -5   0  156.48    8.45
   3  -5   1  395.29   21.47
   3   5   1  406.85   21.02
   3  -5   1  405.38   20.72
   3   5   1  405.60   21.27
  -3   5  -1  399.88   21.26
  -3  -5  -1  386.95   20.74
  -3   5  -1  386.71   20.89
  -3  -5  -1  410.53   21.42
   3  -5   2  120.87    7.79
   3   5   2  120.58    7.83
   3  -5   2  117.30    8.07
   3   5   2  118.98    7.40
  -3   5  -2  113.09    6.60
  -3  -5  -2  112.30    6.98
  -3   5  -2  108.28    7.75
  -3  -5  -2  123.34    7.31
   3  -5   3    6.39    2.57
   3   5   3    4.33    2.75
   3   5   3   11.24    2.71
   3  -5   3    8.31    2.13
   3   5   3    6.24    2.14
  -3   5  -3    9.55    2.81
  -3  -5  -3    5.62    2.32
  -3   5  -3    6.03    2.35
   3  -5   4    5.56    2.27
   3   5   4    3.64    2.48
   3   5   4    7.67    2.35
   3  -5   4    7.82    1.68
   3   5   4    8.02    2.15
  -3   5  -4    9.16    2.18
  -3  -5  -4    7.95    2.28
  -3   5  -4    7.94    1.99
   3   5   5   44.41    5.08
   3  -5   5   49.39    4.23
   3   5   5   42.26    3.28
  -3   5  -5   43.38    4.10
  -3   5  -5   50.30    4.34
  -3   5  -5   46.87    4.24
   3   5   6  300.97   19.99
   3   5   6  292.06   15.91
   3  -5   6  351.22   19.76
   3   5   6  338.03   17.95
  -3   5  -6  353.87   21.00
  -3  -5  -6  329.85   20.00
  -3   5  -6  357.80   20.80
  -3   5  -6  328.89   18.59
   3  -5   7  318.04   17.27
   3   5   7  290.10   14.60
  -3   5  -7  314.31   19.35
  -3  -5  -7  300.58   19.66
  -3   5  -7  251.97   16.67
  -3   5  -7  264.61   15.13
   3   5   8  119.66    8.65
   3  -5   8   95.58    7.32
   3   5   8  122.33    6.89
  -3   5  -8  123.42    9.47
  -3  -5  -8  106.49    8.13
  -3   5  -8  101.14    7.62
  -3   5  -8  101.84    6.91
   3   5   9   32.73    3.83
   3  -5   9   24.94    2.98
  -3   5  -9   28.43    3.74
  -3  -5  -9   38.63    4.94
  -3   5  -9   27.29    3.40
  -3   5  -9   27.83    3.00
   3   5  10   12.23    3.20
   3  -5  10    9.53    2.19
   3  -5  10    3.97    1.98
   3   5  10    7.10    1.67
  -3   5 -10    7.82    2.81
  -3   5 -10    9.24    1.72
   3  -5  11   15.38    3.38
   3  -5  11   14.14    2.84
  -3  -5 -11   12.73    2.87
  -3   5 -11   11.39    3.16
  -3   5 -11   12.65    2.10
   3   5  12   30.16    5.72
   3  -5  12   31.92    3.56
  -3  -5 -12   33.15    5.55
  -3   5 -12   29.39    4.47
  -3   5 -12   22.17    2.71
   3   5  13    6.46    3.95
   3  -5  13   12.81    2.93
   3   5  13    7.71    1.18
   3  -5  13   13.88    2.61
  -3  -5 -13    8.53    3.51
  -3   5 -13    6.52    3.75
  -3   5 -13    8.18    1.78
   3   5  14   -0.86    2.14
   3  -5  14    6.06    3.17
   3   5  14    0.53    0.57
   3   5  14    0.25    0.80
   3  -5  14    1.21    1.35
  -3  -5 -14    4.04    2.36
  -3   5 -14    0.01    2.14
  -3   5 -14    2.11    1.12
   3   7 -14    3.43    2.97
   3  -7 -14   -0.17    2.65
   3   7 -14   -2.07    2.30
   3   7 -14    1.46    1.42
  -3   7  14    2.58    2.76
  -3   7  14    0.07    1.15
  -3  -7  14   -0.90    1.75
   3  -7 -13    4.19    2.92
   3   7 -13    1.79    1.90
  -3   7  13    1.47    2.87
  -3   7  13    1.85    1.11
  -3   7  13    2.94    1.04
  -3  -7  13    2.83    2.17
   3   7 -12   18.74    3.69
   3  -7 -12   22.82    5.18
   3   7 -12   21.66    4.29
   3   7 -12   16.78    2.68
  -3   7  12   21.65    4.56
  -3   7  12   15.02    2.47
  -3   7  12   17.11    2.48
  -3  -7  12   18.77    3.70
   3   7 -11    8.41    3.10
   3  -7 -11   19.82    4.03
   3   7 -11   12.73    2.99
   3   7 -11   13.96    2.63
  -3   7  11   13.38    3.45
  -3   7  11   12.87    2.21
  -3  -7  11   10.53    2.78
   3   7 -10    1.97    2.61
   3   7 -10    4.06    2.25
   3   7 -10    1.42    1.85
  -3   7  10    6.05    2.39
  -3   7  10   -0.13    1.64
  -3   7  10    4.36    1.52
  -3  -7  10    5.52    2.20
   3   7  -9    2.39    2.33
   3  -7  -9    5.66    2.59
   3   7  -9    3.57    2.25
   3   7  -9    5.59    2.16
   3  -7  -9    2.87    1.57
  -3   7   9    6.51    3.22
  -3   7   9    3.14    1.36
  -3  -7   9    2.71    2.54
   3   7  -8   -1.46    2.41
   3  -7  -8    1.29    1.92
   3   7  -8   -2.85    1.73
   3   7  -8    1.48    2.04
   3  -7  -8   -0.30    1.29
  -3   7   8    3.42    2.78
  -3   7   8   -1.47    1.17
  -3  -7   8    1.72    2.04
   3   7  -7   58.50    5.66
   3  -7  -7   59.26    5.36
   3   7  -7   40.98    4.83
   3  -7  -7   50.74    4.67
  -3   7   7   56.87    5.46
  -3   7   7   60.77    4.78
  -3  -7   7   64.77    6.26
   3   7  -6   39.93    4.34
   3  -7  -6   31.18    4.67
   3   7  -6   37.99    4.54
   3  -7  -6   33.06    3.40
  -3  -7   6   39.12    4.03
  -3   7   6   42.24    4.45
  -3   7   6   36.46    3.57
  -3  -7   6   37.23    4.44
   3   7  -5  264.54   17.30
   3  -7  -5  303.29   19.94
   3   7  -5  271.86   17.97
   3  -7  -5  304.77   18.25
  -3  -7   5  296.98   17.84
  -3   7   5  305.05   18.10
  -3  -7   5  308.20   19.65
   3   7  -4   -1.92    2.07
   3  -7  -4    2.24    2.15
   3   7  -4    1.02    2.21
   3  -7  -4    0.64    1.99
  -3  -7   4    1.66    1.82
  -3   7   4    2.26    2.05
  -3  -7   4    3.83    2.61
   3   7  -3   34.29    4.45
   3   7  -3   35.95    4.47
   3  -7  -3   39.75    4.08
  -3  -7   3   35.63    3.67
  -3   7   3   35.45    3.72
  -3   7   3   32.15    3.95
  -3  -7   3   32.26    4.21
   3  -7  -2  119.82    8.47
   3   7  -2  138.97    9.31
   3   7  -2  145.24    9.19
   3  -7  -2  140.48    8.78
  -3  -7   2  142.77    9.39
  -3   7   2  135.58    9.90
  -3   7   2  130.82    8.84
  -3  -7   2  146.56    9.30
   3  -7  -1  107.87    8.28
   3   7  -1  105.93    7.03
   3  -7  -1  109.68    8.08
  -3  -7   1   99.93    6.70
  -3   7   1  102.75    7.91
  -3   7   1  110.63    8.03
  -3  -7   1  107.38    7.09
   3  -7   0  626.08   37.36
   3   7   0  610.10   35.27
   3  -7   0  601.41   36.63
   3   7   0  618.70   38.11
  -3   7   0  647.71   39.22
  -3  -7   0  597.54   35.32
  -3   7   0  603.91   36.31
  -3  -7   0  645.64   38.45
   3  -7   1  273.66   16.06
   3   7   1  250.30   15.01
   3   7   1  261.66   16.44
  -3   7  -1  280.84   16.34
  -3  -7  -1  275.15   17.20
  -3   7  -1  272.29   16.44
  -3  -7  -1  270.89   17.01
   3  -7   2   -0.54    2.05
   3   7   2   -1.16    2.23
   3  -7   2    0.13    1.50
   3   7   2    3.16    2.32
  -3   7  -2    1.60    2.82
  -3  -7  -2    0.78    1.68
  -3   7  -2   -0.34    1.02
  -3  -7  -2    0.98    2.32
   3  -7   3   87.91    7.12
   3   7   3   90.53    6.59
   3  -7   3   89.83    6.94
   3   7   3   95.14    7.13
  -3   7  -3   94.83    7.38
  -3  -7  -3   93.63    8.02
  -3   7  -3   93.34    6.89
  -3  -7  -3   90.06    6.70
   3  -7   4    4.47    1.59
   3   7   4    2.31    2.47
   3   7   4    1.59    2.11
   3  -7   4    3.13    2.44
   3   7   4    2.77    2.03
  -3   7  -4    6.16    2.32
  -3  -7  -4    9.72    2.35
  -3   7  -4    4.34    1.88
   3  -7   5   20.98    3.22
   3   7   5   18.87    2.86
   3   7   5   18.80    2.93
   3  -7   5   23.68    4.04
   3   7   5   19.67    3.08
  -3   7  -5   18.02    3.84
  -3  -7  -5   18.89    3.56
  -3   7  -5   19.33    3.21
   3  -7   6  142.51    9.63
   3   7   6  148.67   11.09
   3   7   6  152.83   10.18
   3  -7   6  137.57    9.31
   3   7   6  144.50    9.55
  -3   7  -6  148.01   11.05
  -3   7  -6  126.32    9.91
   3   7   7   75.48    7.21
   3  -7   7   85.39    7.28
   3   7   7   63.50    5.33
  -3   7  -7   73.62    7.11
  -3   7  -7   76.02    7.21
  -3   7  -7   69.66    5.81
   3   7   8   -0.01    1.38
   3  -7   8    5.61    2.15
   3   7   8   -0.25    1.65
  -3   7  -8   -0.40    2.58
  -3  -7  -8   -2.26    2.76
  -3   7  -8    2.58    2.20
  -3   7  -8    1.22    2.36
   3   7   9    5.63    2.22
   3  -7   9    9.33    2.95
   3   7   9    7.33    2.03
  -3   7  -9    9.46    2.33
  -3   7  -9    7.88    2.96
  -3   7  -9    7.59    2.37
   3   7  10    1.94    2.12
   3   7  10    2.35    1.38
   3   7  10    1.91    1.36
   3  -7  10   -2.64    2.04
  -3   7 -10    2.19    2.65
  -3  -7 -10    8.39    2.92
  -3   7 -10    1.51    2.05
   3   7  11    1.34    2.86
   3   7  11    2.46    1.59
   3   7  11    1.81    1.55
   3  -7  11    3.93    2.28
  -3  -7 -11   -0.46    2.78
  -3   7 -11    1.13    2.79
  -3   7 -11    2.30    1.78
   3   7  12   20.25    4.52
   3   7  12   17.05    2.52
   3   7  12   19.29    2.58
   3  -7  12   20.85    3.35
  -3   7 -12   20.28    4.27
  -3  -7 -12   25.80    4.84
  -3   7 -12   14.59    3.90
  -3   7 -12   18.22    3.23
   3   7  13    0.00    2.39
   3   7  13    2.23    1.50
   3   7  13    2.43    1.61
   3  -7  13    4.14    2.43
  -3   7 -13    5.32    3.30
  -3  -7 -13    1.32    3.02
  -3   7 -13    0.45    2.71
  -3   7 -13    7.61    2.26
   3   7  14    0.87    2.67
   3   7  14    1.07    1.24
   3   7  14    4.12    1.50
   3  -7  14    3.88    2.01
   3   9 -13    0.19    2.12
   3  -9 -13   -0.20    3.17
   3   9 -13   -1.57    2.12
   3   9 -13   -1.22    1.77
  -3   9  13    1.67    3.00
  -3   9  13    2.30    2.00
  -3   9  13   -1.32    1.27
  -3  -9  13   -4.14    2.25
   3  -9 -12    2.32    2.24
   3   9 -12    1.74    2.68
   3   9 -12    3.91    2.04
  -3   9  12    2.39    2.52
  -3   9  12    2.36    2.15
  -3   9  12    3.96    1.56
  -3  -9  12    3.52    2.32
   3   9 -11    6.61    3.38
   3  -9 -11    9.55    4.12
   3   9 -11   11.98    3.03
  -3   9  11    4.62    3.98
  -3   9  11    5.65    1.95
  -3  -9  11    7.76    3.09
   3   9 -10    8.04    3.12
   3  -9 -10   12.05    4.27
   3   9 -10    5.77    2.76
   3   9 -10    9.03    3.12
  -3   9  10    5.97    3.63
  -3   9  10    9.24    2.35
  -3  -9  10   14.48    3.78
   3   9  -9   -1.44    2.28
   3  -9  -9    2.67    2.61
   3   9  -9   -1.66    2.12
   3   9  -9    2.62    2.32
   3  -9  -9    1.90    1.91
  -3   9   9    4.42    2.11
  -3   9   9    1.47    1.72
  -3  -9   9    1.97    3.13
   3   9  -8    1.12    2.18
   3   9  -8    0.42    1.46
   3  -9  -8   -4.96    2.20
  -3  -9   8   -0.38    2.35
  -3   9   8    1.11    2.08
  -3  -9   8    0.43    2.67
   3   9  -7   24.30    4.48
   3  -9  -7   40.93    5.83
   3   9  -7   37.21    4.09
   3  -9  -7   31.05    4.43
  -3  -9   7   40.55    4.95
  -3   9   7   30.39    4.31
  -3   9   7   39.65    4.49
  -3  -9   7   36.13    5.43
   3   9  -6   24.56    4.01
   3  -9  -6   36.58    4.60
   3   9  -6   28.58    4.27
   3  -9  -6   26.78    4.05
  -3  -9   6   33.72    4.73
  -3   9   6   30.46    4.27
  -3  -9   6   33.18    5.28
   3   9  -5  120.81    9.25
   3   9  -5  122.23   10.27
   3  -9  -5  113.13    9.62
  -3  -9   5  100.85    8.29
  -3   9   5  119.97   10.59
  -3   9   5  105.41    8.65
  -3  -9   5  116.19    9.75
   3   9  -4    2.58    2.37
   3   9  -4    3.89    1.79
   3  -9  -4    5.15    2.53
  -3  -9   4    0.13    2.58
  -3   9   4    0.38    2.89
  -3   9   4    0.12    2.19
  -3  -9   4    1.69    2.74
   3   9  -3    2.52    2.97
   3  -9  -3    1.43    2.48
   3   9  -3    3.15    2.49
   3  -9  -3    7.74    2.63
  -3  -9   3    0.96    2.09
  -3   9   3   -0.83    2.69
  -3   9   3    0.04    2.16
  -3  -9   3    0.84    2.09
   3  -9  -2   57.79    6.38
   3   9  -2   47.15    5.63
   3   9  -2   59.91    6.25
   3  -9  -2   71.21    6.96
  -3  -9   2   58.29    5.98
  -3   9   2   62.59    5.83
  -3   9   2   74.41    6.58
   3  -9  -1   18.97    3.73
   3   9  -1   17.13    2.75
   3  -9  -1   18.30    4.05
  -3  -9   1   21.28    3.80
  -3   9   1   17.83    4.51
  -3   9   1   14.16    2.77
  -3  -9   1   23.83    3.85
   3  -9   0   89.23    7.79
   3   9   0   91.95    8.12
   3   9   0   88.71    8.06
   3  -9   0   87.72    8.08
  -3  -9   0   95.51    7.50
  -3   9   0   84.53    7.99
  -3   9   0   89.19    8.25
  -3  -9   0   87.63    8.52
   3  -9   1   43.56    4.38
   3   9   1   53.04    5.16
   3   9   1   53.61    5.58
   3  -9   1   54.73    5.98
  -3   9  -1   55.79    5.21
  -3  -9  -1   46.26    5.44
  -3   9  -1   61.24    5.69
  -3  -9  -1   46.08    5.98
   3  -9   2    2.34    2.50
   3   9   2    0.17    1.81
   3   9   2   10.55    2.74
   3  -9   2    5.50    2.16
  -3   9  -2    3.44    2.91
  -3  -9  -2    5.29    2.70
  -3   9  -2    1.82    2.61
  -3  -9  -2    4.36    2.40
   3  -9   3    0.76    2.45
   3   9   3    1.61    1.71
   3   9   3   -1.02    1.70
   3  -9   3   -2.35    2.50
  -3   9  -3    0.74    2.50
  -3  -9  -3    0.31    3.01
  -3   9  -3    2.29    2.32
  -3  -9  -3   -0.62    1.55
   3  -9   4   34.26    4.32
   3   9   4   25.15    4.16
   3   9   4   31.98    4.23
   3  -9   4   32.41    5.64
  -3   9  -4   32.84    5.03
  -3  -9  -4   27.26    4.53
  -3   9  -4   33.68    3.95
  -3  -9  -4   29.97    3.92
   3  -9   5   12.66    3.36
   3   9   5   18.95    4.29
   3   9   5   14.28    3.97
   3   9   5   15.86    3.22
   3  -9   5   16.71    3.57
  -3   9  -5   19.54    4.44
  -3  -9  -5   22.50    3.98
  -3   9  -5   19.71    3.87
   3  -9   6    1.10    2.62
   3   9   6    5.20    2.90
   3   9   6    2.54    1.90
   3   9   6    2.62    2.14
   3  -9   6    3.73    2.18
  -3   9  -6    1.35    2.01
  -3  -9  -6    1.04    1.89
  -3   9  -6    2.41    1.60
   3  -9   7    6.44    2.08
   3   9   7    1.76    2.63
   3   9   7    2.70    2.13
   3  -9   7    2.86    2.86
  -3   9  -7    5.74    2.93
  -3   9  -7   -0.20    2.51
   3   9   8    2.36    2.86
   3   9   8    1.13    1.94
   3  -9   8   -0.68    1.96
  -3   9  -8    2.14    2.63
  -3   9  -8    1.27    2.60
  -3   9  -8   -0.57    2.18
   3   9   9    3.32    2.38
   3   9   9    2.04    1.92
   3   9   9   -0.74    1.93
   3  -9   9    3.71    2.56
  -3  -9  -9    2.17    3.25
  -3   9  -9    4.04    2.40
   3   9  10    0.08    1.63
   3   9  10    2.26    1.93
   3  -9  10   -2.65    2.51
  -3   9 -10   -2.00    2.50
  -3  -9 -10    0.78    2.72
  -3   9 -10    1.57    2.79
  -3   9 -10   -2.04    1.96
   3   9  11    7.11    2.76
   3  -9  11    8.88    3.65
  -3   9 -11   13.26    3.57
  -3  -9 -11    6.46    3.98
  -3   9 -11    5.95    2.39
  -3   9 -11    7.99    2.69
   3   9  12    0.48    3.22
   3   9  12   -0.13    1.61
   3   9  12   -1.87    1.28
   3  -9  12   -2.10    2.67
  -3   9 -12    0.81    2.65
  -3  -9 -12    3.33    3.00
  -3   9 -12    3.44    2.54
  -3   9 -12   -2.42    1.84
   3  11 -11    2.54    2.10
   3 -11 -11    2.32    3.23
   3  11 -11   -3.07    2.64
   3  11 -11    5.07    2.58
  -3  11  11    5.19    3.23
  -3  11  11   -0.81    2.20
  -3  11  11   -0.08    1.73
  -3 -11  11    0.33    2.87
   3 -11 -10   -2.46    2.83
   3  11 -10    1.22    1.53
   3  11 -10    2.07    2.36
   3 -11 -10   -1.10    2.04
  -3  11  10   -2.61    3.34
  -3  11  10    0.21    1.88
  -3 -11  10    0.66    2.85
   3 -11  -9    0.36    2.63
   3  11  -9    3.17    2.87
   3 -11  -9    1.15    2.15
  -3  11   9    1.29    2.44
  -3  11   9    3.04    2.20
  -3 -11   9    3.15    2.20
   3  11  -8   -0.06    3.28
   3 -11  -8    1.39    3.19
   3  11  -8    3.77    2.01
   3 -11  -8    2.00    2.60
  -3 -11   8    2.51    2.39
  -3  11   8    2.83    2.61
   3  11  -7    2.26    2.73
   3 -11  -7    4.15    3.69
   3  11  -7    3.88    2.81
   3 -11  -7   -0.63    2.75
  -3 -11   7    2.66    2.36
  -3  11   7   -1.78    3.43
  -3  11   7    4.22    2.59
   3  11  -6    1.43    2.77
   3 -11  -6    2.44    2.51
  -3 -11   6    1.75    2.52
  -3  11   6    1.24    2.30
  -3  11   6   -1.37    2.41
   3  11  -5    1.87    2.95
   3 -11  -5   -1.96    2.81
   3 -11  -5   -1.21    2.52
  -3 -11   5    3.69    2.35
  -3  11   5    0.12    2.53
   3  11  -4    4.58    3.18
   3 -11  -4    4.79    2.83
  -3 -11   4    6.71    2.69
  -3  11   4   11.24    3.06
   3  11  -3   12.53    2.97
   3 -11  -3   11.18    3.34
  -3 -11   3   11.54    3.13
  -3  11   3   11.33    4.79
  -3  11   3    8.20    3.50
  -3 -11   3   11.10    2.93
   3 -11  -2    5.09    3.01
   3  11  -2    1.34    2.86
   3 -11  -2    0.63    2.74
  -3 -11   2   -4.39    2.51
  -3  11   2    1.61    3.15
  -3  11   2    0.01    2.98
   3 -11  -1   -2.63    2.91
   3  11  -1    1.02    2.12
   3 -11  -1   -0.88    3.17
  -3 -11   1    4.16    2.82
  -3  11   1   -2.00    3.24
  -3  11   1    1.80    2.29
  -3 -11   1    3.86    2.96
   3 -11   0    1.56    3.08
   3  11   0   -0.26    2.80
   3  11   0   -0.18    2.63
   3 -11   0   -0.76    2.98
  -3 -11   0    2.94    2.98
  -3  11   0    1.96    3.23
  -3 -11   0    4.70    2.33
   3 -11   1    6.98    2.45
   3  11   1   11.40    3.22
   3  11   1   14.25    3.37
   3 -11   1    4.97    3.26
  -3 -11  -1   10.86    3.41
  -3  11  -1   11.56    2.79
  -3 -11  -1    9.27    3.52
   3 -11   2    2.89    2.11
   3  11   2    5.11    3.10
   3  11   2    0.91    2.97
   3 -11   2    9.91    3.05
  -3  11  -2    3.73    3.39
  -3 -11  -2    5.18    3.30
  -3 -11  -2    0.13    3.23
   3 -11   3   32.67    4.23
   3  11   3   29.30    5.33
   3  11   3   29.00    4.44
  -3  11  -3   27.32    5.10
  -3 -11  -3   24.58    4.32
   3  11   4   23.34    4.14
  -3  11  -4   23.22    5.17
  -3 -11  -4   24.35    5.10
   3  11   5    9.75    2.94
   3  11   5   17.37    4.08
  -3  11  -5   20.72    3.32
  -3 -11  -5   16.44    3.97
  -3  11  -5   13.73    3.72
   3  11   6   10.57    4.23
   3  11   6    3.72    2.32
   3  11   6    9.63    2.75
  -3 -11  -6    8.57    3.71
  -3  11  -6   11.63    3.38
   3 -11   7   -0.03    2.66
   3  11   7    1.76    2.16
   3  11   7   -1.11    2.82
   3  11   7   -0.06    2.23
  -3  11  -7   -2.72    2.96
  -3 -11  -7   -3.51    1.85
  -3  11  -7    1.21    1.94
   3 -11   8    1.30    2.37
   3  11   8    1.73    2.96
   3  11   8    0.09    1.80
   3  11   8    2.07    1.95
   3 -11   8    1.26    2.65
  -3  11  -8    0.96    3.30
  -3 -11  -8   -2.38    2.20
  -3  11  -8   -3.11    2.30
   3  11   9    0.02    2.91
   3  11   9    3.86    2.36
   3 -11   9    2.39    2.50
  -3  11  -9    1.82    3.47
  -3 -11  -9   -1.36    1.99
  -3  11  -9    0.33    2.48
  -3  11  -9    1.95    3.16
   3  11  10    3.57    3.60
   3  11  10    0.55    2.03
   3  11  10    2.69    1.82
   3 -11  10    2.00    2.96
  -3  11 -10   -2.59    3.04
  -3  11 -10   -0.66    2.48
  -3  11 -10    2.05    2.43
   3  13  -9   -0.62    2.57
   3 -13  -9   -0.12    3.19
   3  13  -9   -1.34    1.80
   3 -13  -9   -1.04    1.64
  -3 -13   9   -0.15    2.56
  -3  13   9    1.85    2.37
  -3 -13   9    0.62    2.59
   3  13  -8    3.20    2.71
   3  13  -8   -0.24    3.29
   3 -13  -8    3.21    2.20
  -3 -13   8   -1.77    2.31
  -3  13   8   -3.63    3.06
  -3  13   8    0.42    1.65
  -3 -13   8    0.15    1.94
   3  13  -7   -4.45    2.95
   3 -13  -7    2.30    3.05
   3  13  -7    1.92    2.03
   3 -13  -7    0.48    2.52
  -3 -13   7    1.42    1.68
  -3  13   7   -1.52    3.47
  -3  13   7    0.90    2.33
  -3 -13   7    4.66    3.23
   3  13  -6    0.11    2.64
   3 -13  -6    0.54    2.38
   3  13  -6    0.61    3.63
   3 -13  -6   -0.14    2.04
  -3 -13   6   -1.32    2.07
  -3  13   6    0.50    3.08
  -3  13   6    2.30    1.90
  -3 -13   6    2.80    3.06
   3  13  -5   -1.37    2.48
   3 -13  -5   -0.21    3.73
   3  13  -5    3.26    2.90
   3 -13  -5    3.12    3.12
  -3 -13   5    1.39    2.41
  -3  13   5   -0.52    3.57
  -3  13   5   -0.38    2.40
  -3 -13   5    2.72    3.81
   3 -13  -4   -0.78    1.97
   3  13  -4   -1.56    2.79
   3 -13  -4   -2.21    2.41
  -3 -13   4    1.16    1.52
  -3  13   4    0.33    2.26
  -3  13   4   -1.61    2.30
  -3 -13   4    2.89    2.42
   3 -13  -3    2.25    3.45
   3  13  -3    2.18    2.56
   3 -13  -3    0.24    2.16
  -3 -13   3    2.80    2.39
  -3  13   3    0.49    3.26
  -3  13   3    0.94    3.02
  -3 -13   3    2.17    3.91
   3 -13  -2    1.02    2.25
   3  13  -2    3.56    3.10
   3 -13  -2   -0.93    2.28
  -3 -13   2   -1.25    2.04
  -3  13   2   -2.67    2.99
  -3  13   2    0.94    2.50
  -3 -13   2    2.90    3.08
   3 -13  -1    1.12    2.77
   3  13  -1   -1.32    1.86
   3  13  -1    0.26    1.63
   3 -13  -1   -3.31    1.94
  -3 -13   1    2.52    2.60
  -3  13   1    0.73    2.17
  -3  13   1   -1.24    1.54
  -3 -13   1    4.04    3.75
   3 -13   0    1.24    3.02
   3  13   0   -0.16    3.14
   3  13   0    5.53    3.06
   3 -13   0    6.36    3.64
  -3 -13   0    4.13    3.39
  -3  13   0    5.25    4.18
  -3  13   0    3.91    3.31
  -3 -13   0    1.57    4.11
   3 -13   1    2.17    3.49
   3  13   1    2.39    3.16
   3  13   1    2.46    3.18
   3 -13   1   -5.31    3.19
  -3 -13  -1   -0.98    3.19
  -3  13  -1    2.65    3.25
  -3 -13  -1    3.98    3.20
   3 -13   2    6.76    2.29
   3  13   2    5.14    3.79
   3  13   2    5.40    3.52
   3 -13   2    6.47    3.77
  -3 -13  -2    2.09    3.20
  -3  13  -2    5.23    2.67
  -3  13  -2    0.13    2.78
  -3 -13  -2    9.50    3.32
   3 -13   3   -0.27    2.32
   3  13   3    2.46    2.95
   3  13   3    1.31    2.95
   3 -13   3    1.73    1.97
  -3  13  -3   -1.20    3.06
  -3 -13  -3   -1.45    1.92
  -3  13  -3    0.04    3.32
  -3 -13  -3    7.34    3.07
   3 -13   4    2.82    3.09
   3  13   4    0.69    3.27
   3  13   4    0.17    2.90
   3 -13   4    3.53    2.54
  -3  13  -4    2.10    2.21
  -3 -13  -4   -3.07    3.45
  -3  13  -4    1.57    3.13
  -3 -13  -4    2.16    2.00
   3 -13   5    9.65    3.24
   3  13   5    8.63    3.60
   3  13   5    3.16    2.87
   3  13   5    5.06    3.37
   3 -13   5    1.64    2.47
  -3  13  -5    8.45    3.72
  -3 -13  -5   11.86    4.01
  -3  13  -5    7.17    3.37
   3 -13   6    1.72    1.84
   3  13   6   -0.67    2.32
   3  13   6   -3.48    3.37
   3  13   6    1.76    2.95
   3 -13   6    1.21    2.46
  -3  13  -6   -0.26    2.92
  -3 -13  -6   -0.87    3.31
  -3  13  -6    1.68    2.73
   3 -13   7    4.47    3.12
   3  13   7    0.83    2.43
   3  13   7   -5.07    3.32
   3  13   7    7.40    3.04
   3 -13   7    2.59    3.03
  -3  13  -7    0.74    2.95
  -3 -13  -7   -2.30    3.66
  -3  13  -7    5.62    2.58
   3 -13   8    0.72    2.56
   3  13   8    2.06    2.59
   3  13   8   -1.82    2.43
   3 -13   8    1.27    2.97
  -3  13  -8    1.28    3.04
  -3 -13  -8    1.27    3.45
  -3  13  -8    2.49    3.33
   3 -15  -4   -3.64    2.93
   3  15  -4    4.60    3.19
   3  15  -4   -0.34    3.32
  -3  15   4    2.27    3.58
  -3  15   4   -2.08    2.56
  -3 -15   4    6.52    3.80
   3 -15  -3    3.49    3.45
   3  15  -3    0.94    2.93
   3  15  -3   -2.04    1.70
   3 -15  -3    1.89    2.98
  -3 -15   3    4.63    3.19
  -3  15   3    0.35    4.02
  -3  15   3    0.49    1.96
  -3 -15   3   -1.63    2.07
   3 -15  -2    5.19    3.30
   3  15  -2    0.72    2.52
   3 -15  -2    0.73    3.61
  -3 -15   2   -1.33    2.71
  -3  15   2    0.69    3.67
  -3  15   2    0.79    3.12
  -3 -15   2    1.26    3.76
   3 -15  -1   -2.41    2.14
   3  15  -1    0.21    2.87
   3  15  -1    2.21    2.93
   3 -15  -1   -2.48    3.51
  -3 -15   1    1.45    3.02
  -3  15   1   -2.47    3.30
  -3  15   1    1.80    2.66
  -3 -15   1    0.97    2.46
   3 -15   0    2.04    2.97
   3  15   0    3.27    3.52
   3  15   0    1.47    2.95
   3 -15   0   -5.48    2.65
  -3 -15   0    0.73    2.36
  -3  15   0    4.16    2.52
  -3  15   0    0.23    1.93
  -3 -15   0    2.35    3.62
   3 -15   1    3.39    2.13
   3  15   1    0.57    3.49
   3  15   1    1.27    2.19
   3 -15   1    3.25    3.86
  -3 -15  -1   -3.62    3.46
  -3  15  -1    2.62    3.65
  -3  15  -1    0.66    2.93
  -3 -15  -1   -1.47    3.20
   3 -15   2   -0.83    3.24
   3  15   2    2.91    3.12
   3  15   2    5.06    3.26
  -3 -15  -2    3.12    3.09
  -3  15  -2    5.47    3.34
  -3  15  -2   -2.54    2.28
  -3 -15  -2   -0.30    3.28
   3 -15   3    2.00    2.67
   3  15   3    2.65    2.54
   3  15   3   -1.36    3.11
   3 -15   3    4.17    3.49
  -3 -15  -3   -0.96    2.29
  -3  15  -3   -4.35    3.10
  -3  15  -3    2.47    2.87
  -3 -15  -3    0.33    2.73
   4   0 -16    0.81    3.29
  -4   0  16    5.80    3.12
   4   0 -15   18.04    4.14
  -4   0  15   26.98    4.44
  -4   0  14   14.29    3.51
   4   0 -13    0.72    2.17
  -4   0  13    0.66    2.38
   4   0 -12   12.11    2.74
  -4   0  12    8.48    2.46
   4   0 -11   22.89    3.15
  -4   0  11   33.13    3.56
   4   0 -10  124.21    7.84
  -4   0  10  151.44    9.73
   4   0  -9   41.38    3.66
  -4   0   9   24.23    2.96
   4   0  -8    1.30    1.19
   4   0  -8    0.24    0.13
  -4   0   8   -1.41    1.57
   4   0  -7   62.94    4.47
  -4   0   7   69.17    4.65
   4   0  -6 1275.84   49.43
   4   0  -5  644.56   29.25
  -4   0   5  704.63   31.23
   4   0  -4  362.67   14.45
   4   0  -4  378.59   11.72
  -4   0   4  373.90   14.70
   4   0  -3  576.69   20.90
   4   0  -3  552.39   18.56
  -4   0   3  567.81   20.61
  -4   0   3  596.30   20.34
   4   0  -2 1387.38   55.08
   4   0  -2 1411.20   59.48
  -4   0   2 1407.26   55.39
  -4   0   2 1395.81   59.42
   4   0  -1   11.26    0.79
   4   0  -1   10.20    0.95
  -4   0   1   11.20    0.81
  -4   0   1    8.00    1.46
   4   0   0 3974.53  240.42
  -4   0   0 3865.68  235.26
  -4   0   0 3977.70  247.19
   4   0   1   25.21    2.58
   4   0   1   21.47    2.29
  -4   0  -1   22.08    2.41
  -4   0  -1   22.09    1.85
   4   0   2  314.85   13.46
   4   0   2  308.61   11.14
  -4   0  -2  316.50   11.61
   4   0   3  652.96   25.63
  -4   0  -3  669.55   26.07
   4   0   4  104.58    4.15
  -4   0  -4  103.37    6.85
  -4   0  -4  106.21    4.48
   4   0   5   47.62    3.97
   4   0   5   42.67    2.38
  -4   0  -5   43.26    3.97
  -4   0  -5   44.24    2.24
   4   0   6   79.10    5.96
   4   0   6   85.73    3.70
  -4   0  -6   93.93    6.42
  -4   0  -6   84.56    3.58
   4   0   7   52.38    4.01
   4   0   7   47.38    2.47
  -4   0  -7   47.23    3.82
  -4   0  -7   47.70    2.60
   4   0   8   20.23    3.90
   4   0   8   20.20    1.48
  -4   0  -8   27.31    3.40
  -4   0  -8   20.72    1.61
   4   0   9   21.98    3.53
   4   0   9   16.81    1.55
  -4   0  -9   30.21    4.27
   4   0  10   61.68    5.43
   4   0  10   57.98    2.94
  -4   0 -10   71.60    5.58
  -4   0 -10   51.46    2.71
   4   0  11   64.86    6.00
   4   0  11   60.24    2.94
  -4   0 -11   69.64    6.64
  -4   0 -11   51.09    2.85
   4   0  12    2.84    0.67
   4   0  13   42.77    5.40
   4   0  13   29.03    1.81
  -4   0 -13   32.24    4.62
   4   0  14    6.18    2.99
   4   0  14    3.39    0.66
  -4   0 -14    2.15    2.23
  -4   0 -14    2.59    0.46
   4   0  15   -0.85    2.56
   4   0  15    1.33    0.50
  -4   0 -15    2.60    2.57
   4  -2 -16   16.41    3.94
   4   2 -16   18.48    4.01
  -4   2  16   13.87    3.02
   4  -2 -15   18.40    3.98
   4   2 -15   14.46    3.56
  -4   2  15    5.44    3.78
   4   2 -14    1.19    2.19
   4   2 -14    1.87    0.64
   4   2 -14    0.89    0.46
  -4  -2  14    2.73    2.93
   4  -2 -13   22.49    3.99
   4   2 -13   29.76    3.86
  -4   2  13   23.06    3.99
  -4  -2  13   25.13    3.87
   4  -2 -12   26.58    4.05
   4   2 -12   30.41    4.03
  -4   2  12   29.51    3.39
  -4  -2  12   28.80    3.87
   4  -2 -11   79.18    7.02
   4   2 -11   78.20    6.05
   4   2 -11   56.05    2.97
  -4   2  11   78.14    6.56
  -4  -2  11   82.92    6.40
   4  -2 -10   23.47    3.97
   4   2 -10   23.29    3.39
   4   2 -10   20.86    1.82
  -4   2  10   24.68    3.67
  -4  -2  10   27.59    3.36
   4  -2  -9  140.62    8.82
   4   2  -9  122.09    7.94
   4   2  -9  119.83    5.52
  -4   2   9  137.76    8.83
  -4  -2   9  130.27    8.21
   4  -2  -8    4.36    2.12
   4   2  -8   -0.42    1.17
   4   2  -8    1.27    1.41
   4   2  -8    1.14    1.14
  -4   2   8    0.02    1.78
  -4  -2   8    2.76    2.01
   4  -2  -7   34.04    3.49
   4   2  -7   33.61    3.18
   4   2  -7   35.02    2.49
  -4   2   7   36.67    3.40
  -4  -2   7   31.78    3.17
   4  -2  -6 1544.89   90.06
   4   2  -6 1455.97   76.42
  -4   2   6 1469.66   86.66
   4  -2  -5  265.67   11.95
   4   2  -5  256.28   11.03
   4  -2  -5  255.20    9.22
   4   2  -5  270.12   11.41
  -4  -2   5  248.97   10.98
  -4   2   5  243.55    8.80
   4   2  -4   37.12    2.38
   4   2  -4   38.36    3.21
   4  -2  -4   36.70    2.19
   4   2  -4   36.85    2.67
  -4   2   4   35.56    3.29
  -4  -2   4   32.52    2.40
  -4   2   4   34.79    2.20
   4   2  -3  119.59    4.81
   4  -2  -3  131.43    7.09
   4   2  -3  124.80    4.76
   4   2  -3  150.17    6.84
   4  -2  -3  112.29    4.99
   4   2  -3  126.47    5.97
  -4   2   3  132.04    6.97
  -4   2   3  126.29    4.98
   4   2  -2    4.29    1.55
   4  -2  -2    4.75    2.11
   4   2  -2    2.11    2.89
   4  -2  -2    6.59    1.78
  -4  -2   2    5.37    0.93
  -4   2   2    6.94    2.23
  -4  -2   2    6.96    2.61
  -4   2   2    7.67    1.69
   4  -2  -1   15.84    2.26
   4   2  -1   16.00    1.67
   4   2  -1   21.39    2.79
   4  -2  -1   14.84    2.33
  -4   2   1   18.41    2.96
  -4  -2   1   17.73    1.70
  -4   2   1   10.74    1.92
   4  -2   0 9734.14  949.07
   4   2   0 9329.77  880.60
   4   2   0 9828.18  962.49
   4  -2   0 9539.23  923.92
  -4  -2   0 9670.11  916.53
  -4  -2   0 9999.00  968.63
  -4   2   0 9737.10  940.68
   4  -2   1  759.80   34.50
   4   2   1  691.39   34.62
   4   2   1  780.66   34.47
   4  -2   1  793.20   34.35
  -4   2  -1  763.30   35.16
  -4  -2  -1  766.88   33.45
  -4  -2  -1  781.62   34.51
  -4   2  -1  906.57   38.44
   4   2   2    9.28    2.37
   4   2   2   13.17    2.02
   4  -2   2   14.98    2.49
  -4   2  -2   12.66    2.71
  -4  -2  -2   11.39    2.08
  -4   2  -2   14.62    2.49
  -4  -2  -2    9.67    2.14
  -4   2  -2   14.40    2.10
   4   2   3   44.97    3.02
   4  -2   3   45.23    3.62
  -4  -2  -3   46.67    2.91
  -4   2  -3   46.17    3.47
   4   2   4   -3.46    2.17
   4  -2   4    1.17    1.49
   4   2   4    0.76    1.31
   4  -2   4    0.32    0.99
  -4  -2  -4    1.72    2.17
  -4   2  -4    0.63    2.10
  -4   2  -4    2.05    1.22
   4  -2   5    4.64    2.15
   4   2   5    3.19    0.92
   4  -2   5    2.76    1.35
  -4  -2  -5    4.58    1.53
  -4   2  -5    1.23    2.07
  -4  -2  -5    3.83    1.42
  -4   2  -5    2.02    1.64
   4   2   6  410.00   22.81
   4  -2   6  426.10   23.35
   4   2   6  366.38   15.43
   4  -2   6  405.30   18.13
  -4  -2  -6  428.56   22.96
  -4   2  -6  441.29   24.13
   4   2   7  136.85    8.91
   4  -2   7  148.82    9.39
   4   2   7  139.47    5.89
   4  -2   7  136.31    6.52
  -4  -2  -7  139.20    9.26
  -4   2  -7  136.95    8.93
  -4  -2  -7  130.00    5.80
   4   2   8   39.10    4.45
   4  -2   8   35.93    4.56
   4   2   8   32.69    2.04
  -4  -2  -8   43.97    4.70
  -4   2  -8   47.94    4.41
  -4  -2  -8   36.66    2.32
   4   2   9    4.54    2.66
   4  -2   9    3.92    1.98
   4   2   9    3.81    0.87
  -4  -2  -9    9.56    3.02
  -4   2  -9    3.68    2.94
  -4  -2  -9    3.50    0.85
   4   2  10   55.50    6.05
   4  -2  10   54.53    5.71
  -4  -2 -10   58.83    5.95
  -4   2 -10   57.37    6.11
   4   2  11   48.87    4.84
   4  -2  11   46.97    5.47
   4   2  11   37.26    2.11
  -4  -2 -11   54.79    5.27
  -4   2 -11   43.32    5.10
   4   2  12    8.70    0.82
  -4  -2 -12   11.89    3.32
   4   2  13   15.18    3.21
   4  -2  13   25.15    4.19
  -4  -2 -13   20.88    3.67
  -4   2 -13   21.03    4.27
   4   2  14    3.97    3.17
   4  -2  14    6.06    2.20
  -4  -2 -14    3.05    1.97
  -4   2 -14    6.80    2.36
   4   2  15   -1.43    2.66
   4  -2  15   -2.89    2.92
  -4  -2 -15    2.05    2.66
  -4   2 -15   -0.30    2.36
   4  -4 -16    8.92    2.43
   4   4 -16    2.76    2.52
   4   4 -16    2.22    1.27
   4   4 -16    2.41    0.95
  -4   4  16    1.73    3.02
  -4  -4  16    7.90    2.20
   4  -4 -15    1.16    1.93
   4   4 -15    1.02    2.40
   4   4 -15    1.09    1.40
   4   4 -15   -0.02    1.14
  -4   4  15    2.17    2.93
  -4  -4  15    5.85    2.13
   4  -4 -14    7.10    2.89
   4   4 -14    1.00    1.75
   4   4 -14    1.44    1.33
  -4   4  14    1.59    2.12
  -4  -4  14    6.93    2.59
   4   4 -13   54.70    5.22
   4   4 -13   42.10    4.43
   4   4 -13   40.02    3.38
  -4  -4  13   59.33    6.07
   4  -4 -12  100.71    8.54
   4   4 -12  119.69    9.09
   4   4 -12   87.64    5.59
  -4   4  12  108.72    9.14
  -4  -4  12  109.36    9.01
  -4  -4  12   98.49    7.07
   4  -4 -11  129.09   10.61
   4   4 -11  134.55   10.01
   4   4 -11  111.65    6.76
  -4   4  11  146.33   11.06
  -4  -4  11  151.25   10.48
  -4  -4  11  123.13    7.60
   4  -4 -10    1.49    2.20
   4   4 -10    1.88    1.33
   4   4 -10   -0.54    1.12
  -4   4  10    0.42    2.37
  -4  -4  10   -0.60    1.87
  -4   4  10   -0.66    0.61
  -4  -4  10    1.37    1.43
   4  -4  -9   85.36    7.55
   4   4  -9   65.46    5.17
   4   4  -9   82.21    5.37
  -4   4   9   94.99    6.89
  -4  -4   9   78.30    5.73
  -4   4   9   70.00    3.87
  -4  -4   9   76.52    5.29
   4  -4  -8   96.44    7.49
   4   4  -8   81.06    5.80
   4   4  -8   93.36    5.78
   4  -4  -8   86.17    4.45
  -4   4   8  101.74    7.54
  -4  -4   8   83.19    5.62
  -4   4   8   94.01    4.70
  -4  -4   8   88.82    5.75
   4   4  -7    2.80    1.57
   4  -4  -7    0.61    1.65
   4   4  -7    0.91    1.47
   4   4  -7    1.39    1.40
   4  -4  -7    0.78    1.19
  -4   4   7    3.45    2.06
  -4   4   7    2.35    1.24
  -4  -4   7    1.58    1.53
   4   4  -6   70.71    4.60
   4  -4  -6   88.92    6.37
   4   4  -6   87.83    5.35
   4   4  -6   84.07    5.28
   4  -4  -6   83.91    4.47
  -4   4   6   83.02    6.37
  -4   4   6   84.79    4.50
  -4  -4   6   85.67    5.41
   4  -4  -5   59.75    5.18
   4  -4  -5   57.89    3.70
   4   4  -5   54.44    4.04
  -4   4   5   56.01    4.73
   4   4  -4   -1.06    1.46
   4  -4  -4    0.66    2.31
   4  -4  -4   -1.72    1.75
   4   4  -4    0.91    1.37
  -4   4   4    0.11    1.76
   4   4  -3   88.48    4.85
   4  -4  -3   97.25    6.54
   4   4  -3   86.17    5.22
  -4  -4   3   92.13    5.25
  -4   4   3   97.57    6.50
   4   4  -2   34.17    2.85
   4  -4  -2   36.68    3.60
   4   4  -2   37.20    3.41
  -4  -4   2   39.31    3.36
   4   4  -1   11.10    2.05
  -4  -4   1   11.39    2.28
   4   4   0  217.39   10.91
   4  -4   1   20.93    3.14
  -4   4  -1   22.36    3.05
   4  -4   2    1.66    2.40
   4   4   2    7.11    1.75
   4  -4   2    2.82    1.65
  -4   4  -2    1.65    2.26
  -4  -4  -2    2.48    2.19
  -4   4  -2    3.65    2.36
   4  -4   3   42.34    3.27
   4   4   3   43.65    4.11
   4  -4   3   36.10    2.95
  -4   4  -3   43.79    4.06
  -4  -4  -3   36.45    3.62
  -4   4  -3   39.70    3.68
   4   4   4    6.18    2.17
   4  -4   4    7.34    2.00
  -4   4  -4    6.13    2.41
  -4  -4  -4    5.69    1.92
  -4   4  -4    8.16    2.53
  -4   4  -4    9.00    2.20
   4   4   5    0.24    2.50
   4  -4   5    1.90    1.50
  -4   4  -5    0.76    2.03
  -4   4  -5    3.31    1.99
  -4   4  -5    3.41    1.65
   4  -4   6  238.14   12.99
  -4   4  -6  239.56   14.72
  -4  -4  -6  229.41   14.35
  -4   4  -6  220.12   13.41
  -4   4  -6  225.91   11.96
   4  -4   7  238.09   14.57
   4  -4   7  272.20   14.09
  -4  -4  -7  265.21   16.32
  -4   4  -7  229.19   14.80
  -4   4  -7  208.70   11.51
   4   4   8  259.33   16.18
   4  -4   8  244.60   15.63
   4  -4   8  218.30   12.34
  -4  -4  -8  271.96   17.51
  -4   4  -8  231.66   15.41
  -4   4  -8  222.20   12.11
   4   4   9   14.29    3.73
   4  -4   9    6.93    3.17
   4   4   9   10.83    1.59
   4  -4   9    5.43    1.87
  -4  -4  -9   12.15    3.16
  -4   4  -9    5.64    2.16
  -4   4  -9    9.30    1.93
   4   4  10    2.13    1.92
   4  -4  10    2.33    2.53
   4   4  10    1.67    1.05
   4  -4  10    4.47    1.56
  -4  -4 -10    1.89    2.07
  -4   4 -10    2.48    2.45
  -4   4 -10    1.98    1.12
   4  -4  11   32.08    4.56
   4   4  11   25.36    2.02
   4  -4  11   26.79    2.88
  -4   4 -11   26.67    4.23
  -4   4 -11   24.80    2.90
   4   4  12   27.16    4.67
   4   4  12   31.78    2.23
   4  -4  12   33.60    3.80
  -4  -4 -12   42.34    5.47
  -4   4 -12   36.65    5.45
   4   4  13    2.41    3.19
   4  -4  13    7.73    3.21
   4  -4  13    9.06    2.46
   4   4  13    5.53    0.92
  -4  -4 -13    7.86    3.38
  -4   4 -13    9.34    3.41
  -4   4 -13    4.99    1.39
   4   4  14    1.40    1.97
   4  -4  14    2.05    1.83
   4   4  14   -0.14    0.51
   4   4  14   -0.01    0.43
   4  -4  14    1.31    1.48
  -4  -4 -14    0.21    2.89
  -4   4 -14    0.12    2.34
  -4   4 -14    0.13    1.12
   4   4  15   -0.89    2.75
   4  -4  15    1.19    2.13
   4   4  15    0.28    0.25
   4  -4  15    0.38    1.39
  -4  -4 -15   -0.39    1.80
  -4   4 -15    3.77    2.25
  -4   4 -15   -1.59    0.88
   4  -6 -15    9.21    3.50
   4   6 -15    2.82    1.91
   4   6 -15    5.76    2.29
   4   6 -15    6.14    1.82
  -4   6  15    4.69    3.62
  -4   6  15    3.79    0.61
   4  -6 -14    3.11    2.71
   4   6 -14    0.97    1.48
  -4   6  14   -5.45    2.60
  -4   6  14    0.51    0.57
  -4   6  14    0.74    0.64
  -4  -6  14    2.48    2.06
   4   6 -13   -2.38    2.05
   4  -6 -13   -0.80    2.53
   4   6 -13    2.11    2.00
   4   6 -13   -0.19    1.13
  -4   6  13    3.18    2.62
  -4   6  13   -0.74    0.84
  -4  -6  13    2.63    1.92
   4   6 -12   53.32    5.13
   4  -6 -12   50.19    6.98
   4   6 -12   43.27    5.14
   4   6 -12   41.26    4.14
  -4  -6  12   48.43    4.64
   4   6 -11    8.40    2.00
   4   6 -11   11.01    2.41
   4   6 -11   12.47    2.22
  -4   6  11   11.41    3.74
  -4   6  11   10.83    1.54
  -4  -6  11   12.39    2.90
   4   6 -10   15.20    3.12
   4  -6 -10   23.91    4.26
   4   6 -10   20.08    3.11
   4   6 -10   17.17    2.68
  -4   6  10   20.11    3.88
  -4   6  10   18.01    2.12
  -4  -6  10   21.05    3.46
   4   6  -9    9.74    2.41
   4  -6  -9   10.56    2.63
   4   6  -9   12.26    2.54
   4   6  -9    6.67    1.87
   4  -6  -9    7.55    1.72
  -4   6   9   13.00    2.48
  -4   6   9   10.96    2.19
  -4  -6   9   16.41    2.95
   4   6  -8    3.66    2.21
   4  -6  -8    4.53    3.26
   4   6  -8    3.49    2.11
   4   6  -8    4.53    1.61
   4  -6  -8    3.60    1.65
  -4   6   8    8.34    2.67
  -4   6   8    1.29    1.67
  -4  -6   8    2.61    2.07
   4   6  -7   48.84    4.64
   4  -6  -7   47.12    5.40
   4   6  -7   38.00    3.73
   4   6  -7   40.13    3.83
   4  -6  -7   42.84    3.52
  -4   6   7   49.78    4.57
  -4   6   7   37.40    3.17
  -4  -6   7   42.99    4.29
   4   6  -6    1.29    1.72
   4  -6  -6    1.88    2.31
   4   6  -6   -0.79    2.17
   4  -6  -6    3.68    1.65
  -4  -6   6    1.18    1.64
  -4   6   6    1.51    2.34
  -4   6   6    0.93    1.57
  -4  -6   6    0.53    2.01
   4   6  -5   87.70    6.24
   4  -6  -5   82.52    6.39
   4   6  -5   85.21    5.97
   4  -6  -5   99.85    6.38
  -4  -6   5   74.58    5.26
  -4   6   5   92.87    7.74
  -4   6   5   86.81    5.90
  -4  -6   5   90.87    6.95
   4   6  -4   21.96    2.29
   4  -6  -4   20.51    3.36
   4  -6  -4   14.46    2.62
   4   6  -4   13.13    2.46
  -4  -6   4   17.78    2.35
  -4   6   4   19.00    3.26
  -4   6   4   18.20    2.39
  -4  -6   4   15.92    2.98
   4   6  -3   41.02    4.01
   4  -6  -3   51.95    4.86
   4  -6  -3   50.69    3.75
   4   6  -3   39.45    4.78
  -4  -6   3   44.49    4.27
  -4   6   3   49.81    4.19
  -4  -6   3   44.68    4.51
   4   6  -2   15.74    3.11
   4  -6  -2   14.26    2.63
   4   6  -2   18.53    3.18
  -4  -6   2   16.42    2.06
  -4   6   2   15.06    3.25
  -4   6   2   17.40    2.19
  -4  -6   2   17.80    3.11
   4   6  -1   38.38    4.03
   4  -6  -1   33.13    4.24
  -4  -6   1   35.37    3.13
  -4   6   1   38.25    3.74
  -4   6   1   39.97    3.94
  -4  -6   1   34.96    3.56
   4  -6   0   51.44    4.84
   4   6   0   52.59    5.14
   4  -6   0   55.66    4.90
   4   6   0   53.36    5.11
  -4   6   0   55.08    4.51
  -4  -6   0   51.77    3.95
  -4  -6   0   49.24    4.73
   4  -6   1  794.84   47.96
   4   6   1  839.50   49.38
   4   6   1  860.84   50.54
  -4   6  -1  879.24   51.74
  -4  -6  -1  837.72   49.44
  -4   6  -1  883.42   50.21
  -4  -6  -1  831.80   48.24
   4  -6   2  340.83   19.86
   4   6   2  325.17   19.07
   4   6   2  380.10   21.76
   4  -6   2  358.77   20.72
   4   6   2  319.22   18.65
  -4   6  -2  368.64   21.39
  -4  -6  -2  342.00   19.86
  -4   6  -2  368.61   20.66
   4  -6   3   85.75    5.68
   4   6   3   80.62    6.08
   4   6   3   71.89    5.27
   4  -6   3   89.77    5.85
   4   6   3   85.92    5.75
  -4   6  -3   89.81    6.69
  -4  -6  -3   78.50    5.63
  -4   6  -3   83.23    5.98
   4  -6   4   98.91    6.44
   4   6   4  100.04    7.75
   4   6   4   77.01    6.47
   4  -6   4  102.97    7.76
   4   6   4  102.97    6.84
  -4   6  -4   96.35    6.70
  -4  -6  -4   94.03    6.63
  -4   6  -4  105.33    7.71
   4  -6   5   20.86    3.18
   4   6   5   19.23    3.42
   4  -6   5   20.32    3.09
   4   6   5   20.59    2.62
  -4   6  -5   19.44    2.95
  -4  -6  -5   19.35    3.38
  -4   6  -5   20.24    2.80
   4   6   6   71.26    6.52
   4   6   6   58.74    5.00
   4  -6   6   78.54    5.88
   4   6   6   75.27    5.60
  -4   6  -6   71.89    5.73
  -4   6  -6   73.85    6.33
  -4   6  -6   81.16    6.27
   4   6   7  202.48   13.93
   4   6   7  178.75   10.54
   4  -6   7  189.61   12.20
   4   6   7  166.07   10.00
  -4   6  -7  191.98   13.53
  -4  -6  -7  201.59   14.61
  -4   6  -7  183.78   12.88
  -4   6  -7  177.58   10.86
   4   6   8   68.19    5.03
   4  -6   8   72.43    5.94
   4   6   8   70.25    4.94
  -4   6  -8   75.33    7.21
  -4  -6  -8   78.07    8.06
  -4   6  -8   68.38    6.62
  -4   6  -8   69.03    5.69
   4   6   9   25.37    4.63
   4   6   9   21.12    2.63
   4  -6   9   22.36    3.06
   4   6   9   23.55    2.53
  -4   6  -9   23.95    4.56
  -4  -6  -9   27.07    4.36
  -4   6  -9   27.86    3.72
  -4   6  -9   25.48    3.37
   4   6  10   16.13    2.56
   4  -6  10   20.57    3.27
   4   6  10   17.42    2.18
  -4   6 -10   19.37    3.93
  -4  -6 -10   15.77    3.58
  -4   6 -10   20.77    3.81
  -4   6 -10   14.93    3.06
   4   6  11    6.20    2.37
   4   6  11    6.47    1.75
   4  -6  11    5.43    2.84
   4   6  11    4.11    1.35
  -4  -6 -11    5.13    3.12
  -4   6 -11    4.04    1.96
   4   6  12   17.35    4.15
   4   6  12   17.93    2.30
   4  -6  12   17.83    2.88
   4   6  12   13.20    2.11
  -4   6 -12   14.23    4.80
  -4  -6 -12   18.66    3.93
  -4   6 -12   16.98    3.25
  -4   6 -12   17.42    2.78
   4   6  13    9.48    3.49
   4   6  13    3.33    1.26
   4  -6  13    4.70    2.04
  -4  -6 -13    8.05    3.71
  -4   6 -13    7.10    2.28
  -4   6 -13    5.30    1.62
   4   6  14    0.39    2.97
   4  -6  14    2.58    2.58
   4   6  14    1.01    0.83
   4  -6  14    1.60    2.23
  -4  -6 -14    0.99    1.98
  -4   6 -14    0.98    2.45
  -4   6 -14    0.94    1.42
   4   8 -14    0.71    2.54
   4  -8 -14   -1.62    2.66
   4   8 -14    0.18    2.04
   4   8 -14   -1.51    1.70
  -4   8  14    2.31    3.15
  -4   8  14   -0.34    1.13
  -4   8  14    1.27    1.15
  -4  -8  14    0.55    2.18
   4  -8 -13    0.52    2.73
   4   8 -13    1.86    1.63
  -4   8  13   -1.38    1.27
  -4   8  13   -0.49    1.45
  -4   8  13    0.67    1.39
  -4  -8  13   -1.47    2.04
   4   8 -12    2.76    1.74
   4  -8 -12   -1.09    1.92
   4   8 -12    0.59    2.44
   4   8 -12    0.18    1.91
  -4   8  12    2.53    2.06
  -4   8  12    2.42    1.38
  -4   8  12    2.99    1.44
  -4  -8  12   -0.36    1.85
   4   8 -11    4.03    2.45
   4  -8 -11    3.95    2.99
   4   8 -11    5.38    2.32
   4   8 -11    1.82    1.86
  -4   8  11    4.22    2.94
  -4   8  11    2.00    1.60
  -4   8  11    3.33    2.14
  -4  -8  11    2.58    2.48
   4   8 -10   18.77    3.36
   4  -8 -10   18.95    4.39
   4   8 -10   22.54    3.92
   4   8 -10   25.39    3.56
   4  -8 -10   18.29    2.69
  -4   8  10   18.67    3.03
  -4  -8  10   20.64    3.26
   4   8  -9   -0.81    2.40
   4   8  -9   -1.79    1.66
   4   8  -9    4.23    2.20
   4  -8  -9    1.62    1.69
  -4   8   9    3.02    2.69
  -4   8   9    0.76    1.50
  -4  -8   9    0.14    2.52
   4   8  -8    2.61    2.12
   4  -8  -8    3.05    3.34
   4   8  -8   -0.36    2.31
   4   8  -8   -0.13    1.54
   4  -8  -8    1.18    1.48
  -4   8   8    1.00    2.63
  -4   8   8    0.02    1.39
  -4  -8   8   -1.34    2.42
   4   8  -7   12.17    3.21
   4  -8  -7   11.78    3.15
   4   8  -7   16.30    3.10
   4  -8  -7    9.57    3.12
  -4  -8   7   11.04    2.43
  -4   8   7   11.48    2.80
  -4   8   7   10.60    2.57
  -4  -8   7   10.76    2.61
   4   8  -6   32.35    4.29
   4  -8  -6   34.85    5.06
   4   8  -6   38.89    4.65
  -4  -8   6   37.79    4.55
  -4   8   6   38.33    5.45
  -4   8   6   35.25    3.92
  -4  -8   6   36.44    4.02
   4   8  -5  138.73   10.40
   4  -8  -5  155.03   12.24
   4   8  -5  178.19   11.68
   4  -8  -5  168.61   12.05
  -4  -8   5  151.76   11.08
  -4   8   5  160.12   10.82
  -4  -8   5  188.71   12.27
   4   8  -4   78.17    6.69
   4  -8  -4   70.22    6.90
   4   8  -4   80.51    6.90
   4  -8  -4   72.45    6.70
  -4  -8   4   70.53    5.89
  -4   8   4   79.84    6.61
  -4   8   4   73.13    6.05
  -4  -8   4   78.03    6.91
   4   8  -3    1.83    2.28
   4   8  -3    4.08    3.02
   4  -8  -3    3.71    2.22
  -4  -8   3    4.41    2.12
  -4   8   3   -0.52    2.95
  -4   8   3    4.88    2.48
  -4  -8   3    3.87    2.09
   4  -8  -2   14.75    3.43
   4   8  -2   17.26    2.58
   4  -8  -2   17.40    3.06
   4   8  -2   21.49    3.87
  -4  -8   2   13.23    2.59
  -4   8   2   14.78    3.52
  -4   8   2   15.04    2.53
  -4  -8   2   20.13    4.12
   4  -8  -1   77.27    6.58
   4   8  -1   82.23    6.80
   4  -8  -1   88.54    7.28
  -4  -8   1   86.75    6.54
  -4   8   1   91.05    8.00
  -4   8   1   88.35    6.96
  -4  -8   1   88.24    7.34
   4  -8   0   95.12    7.11
   4   8   0   89.20    7.50
   4  -8   0   86.87    6.63
   4   8   0   93.20    6.78
  -4   8   0   84.23    7.21
  -4  -8   0   93.80    7.73
  -4   8   0   86.76    6.81
  -4  -8   0   86.40    6.97
   4  -8   1  135.65    9.60
   4   8   1  127.59    9.19
   4   8   1  137.99    9.93
  -4  -8  -1  119.84    8.37
  -4   8  -1  138.41    8.93
  -4  -8  -1   97.85    8.48
   4  -8   2   24.75    3.46
   4   8   2   14.65    3.14
   4  -8   2   19.86    4.15
   4   8   2   26.75    3.93
  -4   8  -2   25.34    3.36
  -4  -8  -2   20.65    3.62
  -4   8  -2   20.21    3.29
  -4  -8  -2   23.31    3.65
   4  -8   3   10.76    2.83
   4   8   3    9.50    3.00
   4  -8   3    7.56    3.01
   4   8   3    9.29    2.99
  -4   8  -3    9.95    3.18
  -4  -8  -3   16.38    3.73
  -4   8  -3   11.04    3.16
   4  -8   4   86.96    7.28
   4   8   4   78.41    6.44
   4   8   4   91.97    7.67
   4  -8   4   95.56    8.42
   4   8   4   69.98    6.38
  -4   8  -4   97.95    8.31
  -4  -8  -4   90.74    7.95
  -4   8  -4   91.01    7.47
   4  -8   5   13.83    3.13
   4   8   5   25.34    4.40
   4   8   5   15.01    3.82
   4  -8   5   17.05    3.45
   4   8   5   14.82    3.49
  -4   8  -5   19.32    3.39
  -4  -8  -5   12.41    2.81
  -4   8  -5   19.61    3.70
   4  -8   6    1.35    2.25
   4   8   6   -1.70    3.14
   4   8   6   -3.19    2.03
   4  -8   6   -2.00    1.46
   4   8   6   -0.53    1.79
  -4   8  -6   -3.00    2.34
  -4  -8  -6    2.07    1.73
  -4   8  -6    0.73    2.16
   4   8   7    4.80    2.39
   4   8   7    0.01    2.05
   4  -8   7    2.96    2.54
   4   8   7    1.27    1.73
  -4   8  -7   -0.85    1.86
  -4  -8  -7   -0.74    2.45
  -4   8  -7    0.03    1.66
  -4   8  -7   -2.30    1.78
   4   8   8    5.28    2.38
   4  -8   8    1.40    2.91
   4   8   8    3.86    1.85
  -4   8  -8    4.40    2.19
  -4   8  -8    1.05    2.50
  -4   8  -8    3.17    2.06
   4   8   9    0.77    3.64
   4   8   9    1.35    1.72
   4  -8   9    6.67    2.50
   4   8   9    2.54    1.85
  -4   8  -9    2.32    3.05
  -4  -8  -9   -1.13    2.73
  -4   8  -9   -0.60    2.11
   4   8  10   13.01    2.53
   4  -8  10   16.63    3.90
   4   8  10   10.83    2.22
  -4  -8 -10   11.17    3.02
  -4   8 -10    9.61    3.28
  -4   8 -10   11.53    2.81
   4   8  11    4.44    3.20
   4   8  11    1.86    1.75
   4   8  11    1.15    1.79
   4  -8  11    0.84    2.39
  -4   8 -11    0.05    2.82
  -4  -8 -11   -0.05    1.68
  -4   8 -11   -3.66    2.59
  -4   8 -11    1.79    1.99
   4   8  12    8.65    2.94
   4   8  12    4.83    1.64
   4   8  12    4.32    1.46
   4  -8  12    5.15    2.37
  -4   8 -12    4.44    3.17
  -4  -8 -12    3.03    2.46
  -4   8 -12    2.65    3.20
  -4   8 -12    3.76    2.09
   4   8  13    4.52    3.07
   4   8  13   -0.78    1.39
   4   8  13    0.97    1.12
   4  -8  13    1.49    2.29
  -4   8 -13    4.16    2.86
  -4  -8 -13   -3.69    2.83
  -4   8 -13    1.04    3.18
  -4   8 -13   -0.49    1.66
   4 -10 -12   -0.55    3.16
   4  10 -12    2.80    1.96
  -4  10  12   -0.73    2.02
  -4  10  12    0.55    1.84
  -4  10  12   -0.44    1.36
   4 -10 -11   12.39    4.48
  -4  10  11    2.31    2.95
  -4  10  11    5.76    2.09
   4  10 -10    2.17    2.20
   4 -10 -10    2.84    3.20
   4  10 -10    1.87    2.87
   4 -10 -10    2.32    1.84
  -4  10  10    2.08    3.95
  -4  10  10    1.93    1.85
  -4 -10  10    5.57    2.76
   4  10  -9    4.60    2.68
   4 -10  -9    6.99    2.71
   4  10  -9    1.37    2.65
   4 -10  -9    2.69    2.24
  -4  10   9    7.84    2.47
  -4  10   9    4.23    1.86
  -4 -10   9    2.33    3.19
   4  10  -8    2.04    2.10
   4 -10  -8    1.08    2.45
   4  10  -8    0.53    2.46
   4 -10  -8    0.83    2.19
  -4 -10   8    1.02    1.97
  -4  10   8    0.07    3.11
  -4  10   8   -1.94    1.75
  -4 -10   8    3.41    3.31
   4  10  -7    1.74    2.89
   4 -10  -7    4.34    3.47
   4  10  -7    0.11    2.06
   4 -10  -7    4.60    2.72
  -4 -10   7    5.57    2.32
  -4  10   7    5.45    2.26
  -4 -10   7    4.71    3.64
   4  10  -6   53.79    6.80
   4  10  -6   57.88    6.20
   4 -10  -6   54.39    6.26
  -4 -10   6   69.43    6.70
  -4  10   6   57.73    5.77
  -4 -10   6   79.54    8.43
   4  10  -5    3.32    2.03
   4  10  -5    5.26    3.29
   4 -10  -5    6.32    2.61
  -4 -10   5    7.39    2.48
  -4  10   5    5.07    2.62
  -4  10   5    6.50    1.95
  -4 -10   5   10.30    3.30
   4  10  -4   19.24    3.64
   4 -10  -4   19.63    4.79
   4  10  -4   21.48    3.29
   4 -10  -4   16.22    3.88
  -4 -10   4   15.48    3.26
  -4  10   4   17.66    4.63
  -4  10   4   18.11    3.47
  -4 -10   4   20.00    3.60
   4 -10  -3   -0.45    1.79
   4  10  -3   -1.43    2.07
   4  10  -3    1.83    2.04
   4 -10  -3    0.17    2.93
  -4 -10   3   -4.47    2.01
  -4  10   3    0.11    2.78
  -4  10   3    2.56    2.59
  -4 -10   3   -4.54    2.95
   4 -10  -2   17.06    3.86
   4  10  -2   15.28    2.75
   4  10  -2   18.03    4.06
   4 -10  -2   13.16    3.69
  -4 -10   2   15.28    3.81
  -4  10   2   16.12    3.35
  -4  10   2   11.40    2.15
   4 -10  -1   58.97    6.55
   4  10  -1   47.98    5.30
   4  10  -1   51.03    5.11
   4 -10  -1   48.07    6.48
  -4 -10   1   48.46    5.19
  -4  10   1   44.64    4.93
  -4  10   1   56.45    6.49
  -4 -10   1   46.31    6.39
   4 -10   0   42.74    5.60
   4  10   0   52.10    5.29
   4  10   0   43.02    4.67
   4 -10   0   55.14    5.35
  -4 -10   0   43.64    4.77
  -4  10   0   45.20    5.98
  -4  10   0   53.75    5.18
  -4 -10   0   42.13    4.86
   4 -10   1   43.64    5.38
   4  10   1   39.19    5.83
   4  10   1   46.02    5.56
   4 -10   1   42.54    5.39
  -4  10  -1   37.32    5.07
  -4 -10  -1   36.48    4.68
  -4  10  -1   46.89    5.79
  -4 -10  -1   46.60    5.20
   4 -10   2   -2.45    2.40
   4  10   2   -2.97    2.51
   4  10   2   -3.23    1.59
   4 -10   2    2.33    1.94
  -4  10  -2   -2.64    2.22
  -4 -10  -2   -1.94    2.20
  -4  10  -2    1.18    2.45
  -4 -10  -2    0.83    3.13
   4 -10   3   16.97    3.34
   4  10   3   17.31    3.81
   4  10   3   13.22    4.16
   4 -10   3   26.06    4.38
  -4  10  -3   12.16    3.87
  -4 -10  -3   15.14    3.48
  -4  10  -3   19.08    3.74
  -4 -10  -3   17.51    3.82
   4 -10   4   11.38    3.45
   4  10   4   11.39    2.98
   4  10   4    6.01    3.04
   4  10   4   11.34    3.04
   4 -10   4   12.79    3.63
  -4  10  -4   13.00    3.58
  -4 -10  -4    9.87    3.76
  -4  10  -4   10.38    2.69
   4 -10   5    0.33    2.37
   4  10   5    3.29    2.79
   4  10   5    0.83    2.04
   4  10   5    4.69    2.41
   4 -10   5   -1.01    2.78
  -4  10  -5    4.85    3.18
  -4  10  -5   -0.55    2.43
   4  10   6   37.81    4.65
   4 -10   6   45.68    5.91
  -4  10  -6   41.32    5.71
  -4 -10  -6   36.81    5.87
  -4  10  -6   41.57    5.85
   4  10   7    3.02    2.38
   4  10   7    2.15    2.92
   4  10   7    3.58    2.50
   4 -10   7    9.55    3.25
  -4 -10  -7    8.63    3.29
   4  10   8   -0.98    2.68
   4  10   8    1.40    1.85
   4  10   8   -2.22    2.19
  -4 -10  -8    5.07    3.28
  -4  10  -8    0.15    2.62
   4  10   9   -2.20    3.03
   4  10   9   -1.22    1.80
   4  10   9   -0.01    1.82
  -4  10  -9   -0.77    2.63
  -4 -10  -9    5.76    3.10
  -4  10  -9    0.24    2.56
   4  10  10   -7.56    3.17
   4  10  10    1.45    2.04
   4  10  10    0.53    1.85
  -4  10 -10    0.35    2.83
  -4  10 -10    0.42    2.44
  -4  10 -10    4.78    2.09
   4  10  11    3.25    1.96
   4  10  11   -2.93    2.14
  -4  10 -11    0.70    2.36
  -4 -10 -11    3.62    3.48
  -4  10 -11   -0.41    2.52
  -4  10 -11    3.94    1.78
   4 -12 -10    0.49    3.57
   4  12 -10    0.65    2.25
   4  12 -10   -2.88    2.72
   4 -12 -10    2.77    2.34
  -4  12  10   -2.65    2.07
  -4 -12  10   -3.15    3.06
   4 -12  -9    4.38    3.52
   4  12  -9    4.24    3.08
   4 -12  -9   -0.59    2.24
  -4 -12   9    0.51    2.43
  -4  12   9   -2.50    3.00
  -4 -12   9    3.22    2.93
   4 -12  -8    0.10    3.05
   4  12  -8    0.51    1.96
   4 -12  -8   -0.09    2.28
  -4 -12   8   -1.78    2.78
   4 -12  -7   -0.18    3.20
   4  12  -7    3.54    3.04
  -4  12   7    4.46    3.32
  -4 -12   7    1.07    3.44
   4  12  -6    2.31    2.68
   4  12  -6    4.21    2.35
  -4  12   6    1.74    2.32
  -4 -12   6   -0.34    3.00
   4  12  -5    2.76    2.23
   4 -12  -5    0.57    1.69
   4  12  -5   -4.36    2.57
  -4 -12   5    0.62    1.72
  -4  12   5   -0.71    2.98
  -4 -12   5   -0.05    2.95
   4 -12  -4   -0.22    3.01
   4  12  -4    1.43    3.12
   4  12  -4    2.63    3.28
  -4 -12   4    2.50    2.48
  -4  12   4    5.33    3.72
  -4 -12   4    0.70    1.92
   4 -12  -3   -0.92    3.16
   4  12  -3    1.90    2.44
   4  12  -3    1.48    2.52
  -4 -12   3    1.65    2.71
  -4  12   3    1.57    3.82
  -4  12   3    2.08    3.13
  -4 -12   3    1.94    3.16
   4 -12  -2   -0.14    2.25
   4  12  -2    1.02    2.93
   4  12  -2    1.08    3.02
  -4 -12   2   -2.15    2.30
  -4  12   2   -0.28    2.62
  -4  12   2   -1.63    1.62
  -4 -12   2    2.26    2.25
   4 -12  -1    2.34    1.73
   4  12  -1    4.91    3.12
   4  12  -1    1.90    3.25
   4 -12  -1   -1.90    1.71
  -4 -12   1   -0.05    1.72
  -4  12   1   -2.18    2.56
  -4 -12   1    1.27    3.07
   4 -12   0    3.77    2.90
   4  12   0    0.39    2.87
   4  12   0    2.13    2.84
   4 -12   0    5.36    3.34
  -4  12   0    0.58    2.65
  -4 -12   0   -3.70    3.32
   4 -12   1    1.33    2.63
   4  12   1    0.03    2.13
   4 -12   1    3.77    3.52
   4 -12   2    1.41    2.64
   4  12   2    0.03    2.62
   4 -12   2    0.22    3.45
  -4 -12  -2   -0.66    3.25
  -4  12  -2    1.71    1.86
   4 -12   3   11.25    3.60
   4  12   3    5.02    3.31
   4  12   3   10.13    3.08
   4 -12   3    5.89    2.64
  -4 -12  -3    3.65    2.82
  -4  12  -3    2.41    2.22
   4 -12   4    0.08    2.54
   4  12   4   -1.79    2.89
   4  12   4    0.40    2.42
   4 -12   4   -1.64    2.36
  -4  12  -4    7.39    3.40
  -4 -12  -4    9.29    2.76
  -4  12  -4    0.34    1.55
   4 -12   5    0.57    2.75
   4  12   5   -0.28    3.20
   4 -12   5   -0.06    2.11
  -4  12  -5   -0.29    1.68
  -4 -12  -5   -2.80    2.16
  -4  12  -5    1.20    1.84
   4 -12   6    8.99    2.65
   4  12   6   10.27    3.11
   4 -12   6    9.61    3.97
  -4  12  -6   13.27    3.97
  -4 -12  -6    8.12    3.89
  -4  12  -6   11.87    3.56
   4 -12   7    0.31    2.73
   4  12   7    2.54    3.52
  -4  12  -7   -4.78    3.43
  -4 -12  -7    0.93    2.14
  -4  12  -7    1.07    2.65
   4 -12   8   -0.81    2.52
   4  12   8    1.02    3.47
   4 -12   8    2.16    3.38
  -4  12  -8   -2.63    2.25
  -4 -12  -8    5.63    3.50
  -4  12  -8    2.87    2.57
   4  12   9    2.33    3.53
   4 -12   9    4.25    3.90
  -4  12  -9    2.24    3.38
  -4 -12  -9    2.32    2.54
  -4  12  -9    1.78    2.60
  -4  12  -9    0.37    2.69
   4  14  -7   -0.99    3.05
   4 -14  -7   -0.86    3.00
   4  14  -7    1.54    2.84
   4 -14  -7   -1.73    2.97
  -4 -14   7   -2.86    2.30
  -4  14   7   -2.46    2.26
  -4  14   7    1.27    2.33
  -4 -14   7   -1.76    2.07
   4  14  -6   -1.00    2.63
   4 -14  -6   -3.06    2.18
   4  14  -6    1.01    2.42
   4 -14  -6   -2.24    3.48
  -4 -14   6   -1.66    1.73
  -4  14   6   -0.41    2.19
  -4  14   6    0.81    2.72
  -4 -14   6    1.35    2.14
   4 -14  -5   -1.15    1.96
   4  14  -5    1.41    3.26
   4  14  -5    3.32    3.48
   4 -14  -5    2.60    2.52
  -4 -14   5    2.00    2.96
  -4  14   5    4.04    3.51
  -4  14   5    2.56    2.20
  -4 -14   5    4.17    2.59
   4 -14  -4   -0.49    2.13
   4  14  -4    1.59    2.42
   4  14  -4   -2.32    2.74
   4 -14  -4    2.19    3.21
  -4 -14   4    2.84    2.68
  -4  14   4   -2.48    3.69
  -4  14   4    3.04    3.16
  -4 -14   4    0.28    3.62
   4 -14  -3   -0.84    2.13
   4  14  -3   -5.80    2.60
   4  14  -3   -1.95    3.18
   4 -14  -3    3.53    3.53
  -4 -14   3   -0.29    2.48
  -4  14   3    2.99    3.36
  -4  14   3    0.50    1.84
  -4 -14   3    1.78    3.19
   4 -14  -2   -0.21    3.65
   4  14  -2    1.24    2.92
   4 -14  -2   -3.56    3.56
  -4 -14   2    4.95    3.13
  -4  14   2    4.73    2.96
  -4  14   2   -1.11    1.94
  -4 -14   2    0.45    1.92
   4 -14  -1    1.48    2.30
   4  14  -1   -1.18    2.51
   4  14  -1   -2.74    2.17
   4 -14  -1    5.25    2.67
  -4 -14   1   -2.59    2.86
  -4  14   1   -0.48    3.95
  -4  14   1   -3.93    2.55
  -4 -14   1    1.62    3.50
   4 -14   0   -0.17    2.65
   4  14   0    2.73    2.46
   4  14   0    6.30    3.46
   4 -14   0    0.63    3.43
  -4 -14   0   -0.28    2.75
  -4  14   0   -1.10    3.65
  -4  14   0    1.76    3.37
  -4 -14   0    3.51    3.41
   4 -14   1   -2.93    2.36
   4  14   1   -3.27    3.36
   4  14   1    1.37    2.53
   4 -14   1    2.71    3.67
  -4 -14  -1    7.71    3.32
  -4  14  -1    2.02    2.34
  -4 -14  -1   -0.79    3.38
   4 -14   2   -2.42    2.88
   4  14   2   -0.46    2.22
   4  14   2    2.77    2.83
   4 -14   2    3.08    3.18
  -4 -14  -2   -1.92    3.16
  -4  14  -2    3.47    3.84
  -4  14  -2   -3.28    2.06
  -4 -14  -2    2.35    3.01
   4 -14   3    1.60    2.77
   4  14   3    1.32    3.41
   4  14   3    1.47    2.68
   4 -14   3   -0.93    2.47
  -4  14  -3    3.87    2.96
  -4 -14  -3    0.17    2.23
  -4  14  -3    4.85    2.91
  -4 -14  -3   -1.67    2.90
   4 -14   4    2.84    3.08
   4  14   4    0.78    3.75
   4  14   4   -7.41    3.50
   4  14   4    0.23    2.64
   4 -14   4    0.58    2.54
  -4  14  -4   -0.07    3.42
  -4 -14  -4   -2.12    2.15
  -4  14  -4   -1.61    3.06
   4 -14   5    6.07    3.52
   4  14   5    1.52    3.17
   4  14   5   -1.55    2.24
   4  14   5    2.45    3.09
   4 -14   5    5.05    2.80
  -4  14  -5    2.34    3.34
  -4 -14  -5    0.49    3.06
  -4  14  -5   -0.59    2.88
   4  14   6   -0.55    3.10
   4  14   6   -3.74    2.69
   4 -14   6   -1.33    2.14
  -4  14  -6   -1.34    3.53
  -4 -14  -6    2.25    3.52
  -4  14  -6   -1.57    2.98
   5  -1 -16    9.64    3.58
   5   1 -16    6.27    3.58
  -5   1  16   18.80    4.05
  -5  -1  16   13.82    3.41
   5  -1 -15   11.85    2.49
  -5   1  15   -0.15    2.68
   5   1 -14    6.11    1.96
  -5   1  14    5.94    3.07
  -5  -1  14    7.69    2.96
   5  -1 -13    9.24    2.46
   5   1 -13   10.26    2.62
  -5   1  13    8.50    2.70
  -5  -1  13    4.86    1.94
   5  -1 -12    4.19    2.28
   5   1 -12    0.79    2.56
  -5   1  12    6.59    2.53
  -5  -1  12    2.36    1.38
   5  -1 -11   53.89    5.06
   5   1 -11   61.99    5.18
  -5   1  11   59.91    5.51
  -5  -1  11   60.37    5.12
   5  -1 -10   23.36    3.01
   5   1 -10   26.65    3.42
  -5   1  10   20.75    3.20
  -5  -1  10   27.80    3.25
   5  -1  -9    8.16    2.43
   5   1  -9    3.06    1.91
   5   1  -9    2.69    0.69
   5   1  -9    1.97    0.72
  -5   1   9    4.85    1.86
  -5  -1   9    4.10    1.99
   5  -1  -8    2.40    1.95
   5   1  -8    2.17    1.60
   5   1  -8    1.52    0.76
   5   1  -8    2.61    0.81
  -5   1   8    2.63    1.24
  -5  -1   8    3.67    1.79
   5  -1  -7  146.19    8.06
   5   1  -7  131.84    6.98
   5   1  -7  134.68    5.20
   5   1  -7  123.78    5.06
  -5   1   7  135.43    7.69
  -5  -1   7  145.53    7.56
   5  -1  -6 1140.44   56.96
   5   1  -6 1066.81   46.52
   5  -1  -6 1050.26   39.26
   5   1  -6 1081.01   46.46
  -5  -1   6 1034.64   51.94
  -5   1   6  884.73   34.34
   5  -1  -5  681.36   31.57
   5   1  -5  653.30   28.98
   5   1  -5  672.84   27.91
  -5   1   5  667.36   30.64
  -5  -1   5  666.87   29.05
  -5   1   5  677.59   23.57
   5  -1  -4    6.26    1.56
   5   1  -4    6.65    1.59
   5   1  -4    7.05    1.36
   5  -1  -4    5.99    0.98
  -5   1   4    7.67    1.74
  -5  -1   4    6.05    1.54
  -5  -1   4    5.42    1.55
  -5   1   4    6.82    1.25
   5  -1  -3  210.17    8.47
   5   1  -3  205.40    6.69
   5   1  -3  206.08    8.23
   5  -1  -3  207.97    7.28
  -5   1   3  211.14    8.43
  -5  -1   3  211.28    6.95
  -5  -1   3  213.68    8.43
  -5   1   3  194.28    6.75
   5   1  -2   56.73    1.53
   5  -1  -2   56.98    3.07
   5   1  -2   55.42    3.64
   5  -1  -2   52.59    3.20
  -5   1   2   57.24    3.37
  -5  -1   2   60.67    3.70
  -5   1   2   53.79    3.00
   5  -1  -1  375.88   13.86
   5   1  -1  349.01   10.14
   5   1  -1  343.86   14.25
   5  -1  -1  355.76   13.21
  -5   1   1  371.70   13.88
  -5  -1   1  388.07   10.88
  -5   1   1  358.65   13.40
   5  -1   0 1253.32   57.57
   5   1   0 1226.24   52.48
  -5   1   0 1337.61   60.40
  -5  -1   0 1174.07   51.01
  -5  -1   0 1326.00   60.80
  -5   1   0 1382.94   61.54
   5   1   1   77.29    4.39
   5  -1   1   75.85    4.51
   5   1   1   83.79    4.48
   5  -1   1   77.12    3.60
  -5  -1  -1   77.91    3.70
  -5  -1  -1   79.18    4.37
  -5   1  -1   73.62    4.44
   5   1   2  809.11   37.51
   5  -1   2  808.86   38.13
   5   1   2  821.44   35.66
   5  -1   2  850.00   36.31
  -5  -1  -2  854.05   39.60
  -5  -1  -2  823.80   35.30
  -5   1  -2  867.37   36.79
   5   1   3   16.09    1.72
   5  -1   3   15.35    1.97
  -5  -1  -3   15.33    2.06
  -5   1  -3   14.44    1.57
   5   1   4  206.19   10.67
   5  -1   4  215.72   10.46
   5   1   4  191.66    7.80
   5  -1   4  212.81    8.62
  -5  -1  -4  206.76   10.29
  -5   1  -4  203.34   10.56
  -5  -1  -4  200.78    8.57
  -5   1  -4  204.16    8.47
   5  -1   5   12.13    2.85
   5   1   5   13.38    1.67
   5  -1   5   12.37    1.47
  -5  -1  -5   12.79    3.03
  -5   1  -5   12.53    3.04
  -5  -1  -5   15.07    1.78
  -5   1  -5   10.66    1.66
   5   1   6  652.15   37.34
   5  -1   6  701.72   39.18
   5   1   6  596.39   25.85
   5  -1   6  644.02   28.44
  -5  -1  -6  675.76   38.55
  -5   1  -6  691.05   38.62
  -5  -1  -6  633.01   27.78
  -5   1  -6  629.29   28.06
   5   1   7    3.36    2.13
   5  -1   7   -0.58    2.07
   5   1   7    0.67    0.89
   5  -1   7    0.13    0.96
  -5  -1  -7    0.47    1.98
  -5   1  -7    1.40    1.42
  -5  -1  -7    2.16    1.00
  -5   1  -7    1.00    1.15
   5   1   8   61.41    4.86
   5  -1   8   57.80    5.36
   5   1   8   50.89    2.83
   5  -1   8   58.05    3.31
  -5  -1  -8   53.26    5.11
  -5   1  -8   61.28    5.28
  -5  -1  -8   53.52    2.92
  -5   1  -8   48.02    2.88
   5   1   9   94.98    7.33
   5  -1   9  102.26    8.37
   5   1   9   82.96    4.01
   5  -1   9   94.05    5.20
  -5  -1  -9   90.75    6.70
  -5   1  -9  105.54    7.87
  -5  -1  -9   91.12    4.27
   5   1  10   13.44    3.26
   5  -1  10   14.14    3.29
   5   1  10    9.07    1.09
   5  -1  10   12.40    1.58
  -5  -1 -10   11.96    3.03
  -5   1 -10   11.75    2.95
  -5  -1 -10   10.30    1.21
   5   1  11  107.18    9.20
   5  -1  11  107.67    9.35
   5   1  11   74.16    3.61
  -5   1 -11   97.75    7.92
  -5  -1 -12   39.80    5.71
  -5   1 -12   31.87    4.70
   5   1  13   30.43    5.04
   5  -1  13   38.95    5.33
   5  -1  13   25.74    2.52
  -5  -1 -13   32.86    5.02
  -5   1 -13   43.22    5.45
   5   1  14    8.33    2.35
   5  -1  14    4.88    3.17
   5  -1  14    3.20    0.97
  -5  -1 -14    4.64    2.83
  -5  -1 -14    0.44    2.82
  -5   1 -14    7.97    3.22
  -5   1 -14    2.58    0.95
   5   1  15    1.79    1.95
   5  -1  15    4.09    2.25
  -5  -1 -15    2.52    3.19
  -5   1 -15   -0.63    1.91
   5  -3 -16    6.58    3.66
   5   3 -16    5.76    2.80
   5   3 -16    2.52    0.95
  -5   3  16    7.43    3.62
  -5  -3  16    4.20    2.08
   5  -3 -15    2.74    3.01
   5   3 -15    1.25    0.96
  -5   3  15    3.61    2.58
   5  -3 -14   -0.29    2.35
   5   3 -14   -1.22    2.22
  -5  -3  14   -1.53    2.30
   5  -3 -13   23.25    4.45
   5   3 -13   27.48    3.70
  -5   3  13   25.18    4.04
  -5  -3  13   20.93    3.70
   5  -3 -12  151.01   10.78
   5   3 -12  129.18    9.49
  -5   3  12  144.77   11.18
  -5  -3  12  131.76   10.27
   5  -3 -11  110.89    8.20
   5   3 -11  120.15    8.58
  -5   3  11  115.82    9.11
  -5  -3  11  120.13    8.44
   5  -3 -10   69.52    6.38
   5   3 -10   73.02    5.19
  -5   3  10   67.96    5.34
  -5  -3  10   67.83    5.41
   5  -3  -9   77.59    6.30
   5   3  -9   66.71    4.93
  -5   3   9   69.76    5.61
  -5  -3   9   60.75    4.84
   5  -3  -8   12.47    2.06
   5   3  -8   16.10    2.36
   5  -3  -8   11.21    1.03
  -5   3   8   17.56    2.90
  -5  -3   8   12.03    2.19
  -5   3   8   12.06    1.10
   5  -3  -7  120.14    7.41
   5   3  -7  100.84    6.25
   5   3  -7  109.43    5.87
  -5   3   7  110.34    7.34
  -5  -3   7  106.46    6.31
  -5   3   7  104.77    4.39
   5  -3  -6  117.72    7.10
   5  -3  -6   82.07    4.01
  -5   3   6  104.09    6.51
  -5   3   6   96.59    4.36
   5   3  -5  853.21   39.44
   5  -3  -5  825.36   43.66
   5   3  -5  864.98   39.98
   5   3  -5  837.98   43.18
   5  -3  -5  722.21   33.67
  -5   3   5  873.09   44.70
  -5   3   5  809.42   35.69
   5   3  -4   66.22    3.49
   5  -3  -4   69.30    4.63
   5   3  -4   79.56    5.51
   5  -3  -4   75.36    4.32
  -5  -3   4   71.79    3.73
  -5   3   4   73.25    4.22
   5   3  -3  186.41    7.71
   5  -3  -3  196.99    9.09
  -5  -3   3  200.65    8.60
  -5   3   3  237.82   10.97
  -5   3   3  208.48    9.22
   5   3  -2  194.63    7.91
   5   3  -2  183.92    9.30
   5  -3  -2  217.16    9.49
  -5  -3   2  215.67    9.21
  -5   3   2  217.96   10.89
  -5   3   2  206.92    9.84
   5  -3  -1  490.20   22.20
   5   3  -1  492.30   20.53
   5   3  -1  499.70   24.90
   5  -3  -1  484.20   23.48
  -5   3   1  524.68   25.09
  -5  -3   1  482.97   20.35
  -5   3   1  520.96   22.78
   5   3   0  704.28   32.30
   5   3   0  751.88   37.25
   5  -3   0  786.01   37.08
  -5  -3   0  746.95   34.03
   5   3   1 1071.81   53.32
   5   3   1  995.35   51.36
   5  -3   1 1043.04   54.16
  -5  -3  -1 1010.96   50.93
  -5  -3  -1  970.00   50.26
   5  -3   2 1201.87   66.07
   5   3   2 1204.84   63.83
  -5  -3  -2 1284.65   68.65
   5   3   3  309.29   14.93
   5   3   3  293.31   13.63
  -5   3  -3  320.23   16.55
  -5  -3  -3  291.75   14.50
  -5   3  -3  295.14   14.46
  -5  -3  -3  288.57   13.48
   5   3   4    7.40    2.96
   5   3   4    7.20    1.60
  -5  -3  -4    6.65    2.33
  -5   3  -4    8.04    1.72
  -5  -3  -4    8.96    1.83
  -5   3  -4   13.51    1.68
   5   3   5   87.79    6.09
   5  -3   5   79.39    6.06
   5   3   5   70.63    3.94
  -5   3  -5   80.78    5.77
  -5  -3  -5   78.16    4.51
  -5   3  -5   73.93    4.68
   5  -3   6  105.63    7.03
   5   3   6  116.16    5.64
   5  -3   6  119.32    6.60
  -5  -3  -6  120.91    7.45
  -5   3  -6  109.32    8.14
  -5  -3  -6  115.17    6.00
  -5   3  -6  102.57    5.70
   5   3   7  257.67   15.07
   5  -3   7  261.92   15.83
   5   3   7  231.32   10.82
   5  -3   7  253.43   12.57
  -5  -3  -7  258.99   16.08
  -5   3  -7  252.74   12.12
   5   3   8   30.39    4.14
   5  -3   8   33.19    4.31
   5   3   8   24.63    2.16
   5  -3   8   29.37    2.79
  -5  -3  -8   31.88    4.14
  -5   3  -8   31.89    3.48
  -5   3  -8   29.25    2.60
   5   3   9   18.38    3.23
   5  -3   9    8.19    2.88
   5   3   9    7.90    1.26
  -5  -3  -9   15.09    3.18
  -5   3  -9    5.26    2.69
   5   3  10    5.96    2.85
   5  -3  10    2.81    2.43
   5   3  10    3.46    1.11
   5  -3  10    5.07    1.52
  -5  -3 -10    6.57    2.79
  -5   3 -10    5.84    1.95
  -5  -3 -10    1.06    1.07
  -5   3 -10    4.51    1.51
   5  -3  11    5.51    3.26
   5   3  11    4.77    0.98
   5  -3  11    6.57    1.50
  -5   3 -11    6.15    1.45
   5   3  12   47.88    5.38
   5   3  12   29.62    2.00
   5  -3  12   36.37    3.05
  -5  -3 -12   44.45    6.04
  -5   3 -12   37.99    4.56
  -5   3 -12   32.45    2.89
   5   3  13    9.51    3.03
   5  -3  13    3.01    2.85
   5   3  13    0.98    0.56
   5  -3  13    2.75    1.40
   5   3  13    1.53    0.70
  -5  -3 -13   -1.42    2.92
  -5   3 -13    2.87    1.87
  -5   3 -13    1.30    1.20
   5   3  14    2.99    3.18
   5  -3  14    7.47    3.21
   5   3  14    2.50    0.57
   5  -3  14    2.97    1.66
   5   3  14    2.41    0.65
  -5  -3 -14    4.05    2.89
  -5   3 -14    5.30    2.14
  -5   3 -14    4.10    1.14
   5   3  15   -0.23    2.33
   5  -3  15    3.75    2.36
   5  -3  15    1.14    1.12
  -5  -3 -15   -1.30    3.15
  -5   3 -15    1.68    1.67
  -5   3 -15    1.36    1.04
   5   5 -16    3.44    1.58
  -5   5  16    6.94    3.36
   5  -5 -15   11.53    3.62
   5   5 -15   11.12    3.30
   5   5 -15    7.14    1.74
  -5   5  15    6.12    2.17
   5  -5 -14   -0.09    2.52
   5   5 -14    0.83    1.82
   5   5 -14   -2.46    1.53
  -5   5  14    3.38    2.43
  -5  -5  14    4.82    1.98
  -5   5  14    0.32    0.24
   5  -5 -13    9.84    2.50
   5   5 -13    6.88    2.36
   5   5 -13    9.03    2.72
   5   5 -13    5.80    1.97
  -5  -5  13    7.65    2.97
   5   5 -12   62.83    5.85
   5   5 -12   61.49    5.21
  -5   5  12   83.07    7.71
  -5  -5  12   83.01    7.11
  -5   5  12   57.63    3.37
  -5   5  12   57.71    3.20
   5  -5 -11   65.40    6.70
   5   5 -11   43.00    4.54
   5   5 -11   47.60    4.13
  -5   5  11   65.06    6.26
  -5  -5  11   57.05    5.29
  -5  -5  11   50.83    4.60
   5   5 -10   25.86    3.67
   5  -5 -10   32.88    3.58
   5   5 -10   21.01    3.17
   5   5 -10   24.86    3.09
   5  -5 -10   21.27    2.20
  -5   5  10   31.66    4.52
  -5  -5  10   28.58    3.22
   5   5  -9  101.38    7.31
   5  -5  -9  100.96    8.34
   5   5  -9   96.82    6.82
   5   5  -9   96.65    6.72
  -5  -5   9   99.01    6.67
   5   5  -8    9.46    2.13
   5  -5  -8    4.15    1.76
   5   5  -8    8.32    2.21
   5   5  -8    5.92    2.19
  -5   5   8    6.30    2.60
  -5  -5   8    9.25    2.48
   5   5  -7   51.48    3.94
   5  -5  -7   54.94    5.34
   5   5  -7   50.18    3.79
   5   5  -7   56.12    4.47
  -5   5   7   70.18    6.20
  -5   5   7   56.81    3.67
  -5  -5   7   58.96    4.43
   5   5  -6   66.30    4.57
   5  -5  -6   65.12    5.82
   5   5  -6   69.36    5.31
  -5   5   6   61.78    5.47
  -5   5   6   63.98    4.12
  -5  -5   6   71.31    5.24
   5   5  -5   -0.33    1.72
   5  -5  -5    3.49    2.18
   5  -5  -5    0.16    1.42
  -5  -5   5   -2.02    1.68
  -5   5   5   -0.02    1.52
  -5   5   5    0.67    1.36
  -5  -5   5   -2.00    1.76
   5  -5  -4   34.92    4.12
   5  -5  -4   33.44    3.09
   5   5  -4   34.97    3.56
  -5  -5   4   44.53    2.87
  -5   5   4   36.89    3.97
  -5   5   4   35.63    3.23
  -5  -5   4   31.25    3.73
   5  -5  -3   49.69    3.98
   5  -5  -3   45.16    3.77
   5   5  -3   48.39    4.76
  -5   5   3   50.69    5.01
  -5   5   3   50.39    3.78
  -5  -5   3   46.90    4.72
   5  -5  -2   63.22    4.46
   5  -5  -2   56.13    4.48
   5   5  -2   68.75    4.66
  -5   5   2   62.82    4.52
  -5  -5   2   57.51    4.96
   5  -5  -1   54.58    4.30
   5   5  -1   60.17    4.44
  -5   5   1   62.35    5.33
  -5   5   1   62.58    4.56
   5   5   0  143.71    9.36
   5  -5   0  139.70    8.35
   5   5   0  137.34    8.46
  -5   5   0  142.31    9.46
  -5  -5   0  138.01    7.26
   5  -5   1  173.10   10.40
   5   5   1  165.41    9.47
   5   5   1  191.91   11.46
   5  -5   1  181.84   10.63
   5   5   1  178.72    9.78
  -5   5  -1  184.70   11.11
  -5  -5  -1  181.69   10.65
  -5   5  -1  205.66   11.51
   5  -5   2  287.74   15.24
   5   5   2  266.32   14.24
   5   5   2  298.91   17.03
   5  -5   2  288.24   16.00
   5   5   2  290.74   15.82
  -5   5  -2  300.34   15.76
  -5  -5  -2  283.38   15.78
  -5   5  -2  292.92   15.40
   5  -5   3   25.32    2.59
   5   5   3   19.95    3.42
   5   5   3   18.62    3.00
   5  -5   3   18.67    3.02
   5   5   3   18.82    2.71
  -5   5  -3   18.38    3.86
  -5  -5  -3   15.33    2.19
  -5   5  -3   20.82    3.34
   5  -5   4   21.00    2.48
   5   5   4   21.57    3.49
   5   5   4   17.43    2.77
   5  -5   4   22.27    3.27
   5   5   4   17.74    2.67
  -5   5  -4   18.43    3.14
  -5  -5  -4   18.34    3.05
  -5   5  -4   18.40    2.78
   5   5   5  124.88    8.66
   5   5   5  129.59    7.66
   5  -5   5  143.87    8.92
   5   5   5  115.74    6.97
  -5   5  -5  136.21    9.47
  -5  -5  -5  135.72    9.48
  -5   5  -5  139.35    9.21
  -5   5  -5  128.53    8.55
   5   5   6   61.43    5.52
   5   5   6   60.07    4.38
   5  -5   6   59.95    4.92
   5   5   6   60.51    4.35
  -5   5  -6   66.09    5.41
  -5   5  -6   60.62    5.33
  -5   5  -6   57.07    4.55
   5   5   7   98.36    7.31
   5   5   7  111.02    6.59
   5  -5   7  131.62    8.45
   5   5   7  119.78    7.59
  -5   5  -7  126.02    8.82
  -5  -5  -7  118.91    8.58
  -5   5  -7  126.52    9.43
  -5   5  -7  108.95    7.30
   5   5   8   69.82    4.73
   5  -5   8   75.97    5.73
   5   5   8   74.25    5.19
  -5   5  -8   83.63    7.52
  -5  -5  -8   75.01    7.56
  -5   5  -8   79.80    7.10
  -5   5  -8   72.28    5.53
   5   5   9   -0.02    2.58
   5   5   9    0.07    1.57
   5  -5   9   -0.79    1.63
   5   5   9    3.30    1.36
  -5  -5  -9    6.08    2.67
  -5   5  -9    2.71    2.33
  -5   5  -9    0.49    1.72
   5  -5  10    4.59    2.94
   5   5  10    0.69    1.33
   5  -5  10    5.42    2.00
   5   5  10    2.51    1.38
  -5   5 -10    3.59    2.56
  -5   5 -10    0.46    1.25
   5   5  11   14.34    4.12
   5   5  11    6.84    1.67
   5  -5  11   14.68    2.32
   5   5  11    7.42    1.59
  -5  -5 -11   12.42    3.45
  -5   5 -11    6.66    2.17
   5   5  12   13.96    4.49
   5  -5  12   27.67    4.56
   5  -5  12   16.06    2.77
   5   5  12   15.97    2.06
  -5  -5 -12   22.71    3.95
  -5   5 -12   23.76    4.31
  -5   5 -12   15.79    2.45
   5   5  13    3.03    3.43
   5  -5  13    8.19    2.37
   5  -5  13    3.84    2.59
  -5  -5 -13    1.17    3.18
  -5   5 -13    8.79    3.02
  -5   5 -13    5.58    1.52
   5   5  14   -0.64    3.10
   5  -5  14    4.29    2.45
   5   5  14    0.62    0.72
   5  -5  14    0.81    1.55
  -5  -5 -14   -0.85    3.23
  -5   5 -14    0.68    1.79
  -5   5 -14    0.06    0.96
   5   7 -15    4.30    2.59
   5   7 -15    1.79    2.38
   5   7 -15   -4.55    2.25
  -5   7  15    5.14    2.32
   5  -7 -14    1.93    3.02
   5   7 -14    0.34    1.49
  -5   7  14    0.61    3.26
  -5   7  14   -0.03    0.88
   5   7 -13    8.79    2.95
   5  -7 -13   -2.19    3.34
   5   7 -13    3.12    2.43
   5   7 -13    5.57    2.20
  -5   7  13    9.40    3.88
  -5   7  13    6.79    1.67
  -5   7  13    5.08    1.53
  -5  -7  13    3.37    2.07
   5   7 -12    1.17    2.30
   5  -7 -12   -4.09    2.59
   5   7 -12    2.52    2.07
   5   7 -12    2.59    1.54
  -5   7  12   -0.61    2.59
  -5   7  12   -0.06    1.55
  -5   7  12    2.08    1.52
  -5  -7  12    5.11    2.35
   5   7 -11    4.38    2.69
   5  -7 -11   11.09    3.09
   5   7 -11    4.25    1.94
  -5   7  11    5.35    1.77
  -5  -7  11    1.25    2.35
   5   7 -10   -0.03    2.43
   5  -7 -10    4.33    2.91
   5   7 -10   -0.71    1.03
   5   7 -10    3.00    1.61
   5  -7 -10   -0.20    1.38
  -5   7  10   -2.02    3.02
  -5   7  10    0.59    1.41
  -5  -7  10    0.70    2.23
   5  -7  -9   37.93    5.19
   5   7  -9   35.95    3.47
   5   7  -9   27.09    3.63
   5  -7  -9   37.46    3.58
  -5   7   9   31.12    4.92
  -5   7   9   36.36    3.49
  -5  -7   9   33.65    4.32
   5   7  -8   24.18    3.75
   5  -7  -8   29.04    4.16
   5   7  -8   24.19    3.64
   5   7  -8   25.13    3.57
   5  -7  -8   20.81    2.90
  -5   7   8   27.82    3.77
  -5   7   8   24.20    2.82
  -5  -7   8   24.35    4.18
   5   7  -7   -1.58    1.20
   5  -7  -7    1.08    2.49
   5   7  -7   -0.54    2.49
   5  -7  -7    1.30    1.49
  -5  -7   7    3.10    1.88
  -5   7   7    3.45    2.46
  -5   7   7    0.20    1.46
  -5  -7   7    1.61    2.37
   5   7  -6  121.67    9.20
   5  -7  -6  148.35   11.60
   5   7  -6  173.26   11.24
   5  -7  -6  141.86    9.79
  -5  -7   6  156.30    9.56
  -5   7   6  163.62   12.01
  -5   7   6  136.19    8.79
  -5  -7   6  162.93   11.12
   5   7  -5    2.19    1.93
   5  -7  -5    0.79    2.84
   5   7  -5    1.74    2.35
   5  -7  -5    4.90    2.10
  -5  -7   5    2.46    1.74
  -5   7   5    5.96    2.87
  -5   7   5    1.46    2.00
  -5  -7   5    0.65    2.57
   5   7  -4  187.93   11.49
   5  -7  -4  154.42   12.49
   5  -7  -4  161.77   10.52
   5   7  -4  181.99   12.36
  -5  -7   4  184.58   10.85
  -5   7   4  198.12   13.81
  -5   7   4  193.71   11.17
  -5  -7   4  192.17   12.93
   5   7  -3    6.79    2.24
   5  -7  -3    7.93    3.09
   5  -7  -3    5.76    2.72
   5   7  -3    9.58    2.74
  -5  -7   3    6.57    2.16
  -5   7   3    8.04    1.76
  -5  -7   3    5.94    1.92
   5   7  -2    5.92    2.83
   5  -7  -2   11.17    3.04
   5   7  -2   15.75    3.06
  -5  -7   2    5.05    2.26
  -5   7   2    7.49    1.97
  -5   7   2    7.61    2.44
  -5  -7   2    6.99    2.20
   5  -7  -1  248.51   16.38
   5   7  -1  273.43   16.58
   5  -7  -1  305.10   18.29
  -5  -7   1  284.07   16.54
  -5   7   1  296.94   17.60
  -5   7   1  272.94   15.76
  -5  -7   1  297.01   17.23
   5  -7   0   -1.24    2.38
   5   7   0   -0.80    1.53
   5  -7   0   -2.67    2.17
   5   7   0   -0.95    2.05
  -5   7   0    3.50    2.69
  -5  -7   0    1.94    1.91
  -5  -7   0    0.97    2.49
   5  -7   1   42.60    3.82
   5   7   1   43.20    4.44
   5   7   1   41.42    4.39
  -5   7  -1   41.97    5.06
  -5  -7  -1   34.44    4.12
  -5   7  -1   46.18    4.75
   5  -7   2   71.47    5.49
   5   7   2   67.23    6.25
   5   7   2   73.45    6.65
   5  -7   2   75.43    6.81
   5   7   2   65.32    4.98
  -5   7  -2   64.56    5.76
  -5  -7  -2   65.02    6.10
  -5   7  -2   71.52    6.08
   5  -7   3   22.07    3.44
   5   7   3   23.98    3.56
   5   7   3   19.93    3.34
   5  -7   3   32.45    3.59
   5   7   3   20.23    3.48
  -5   7  -3   25.62    3.14
  -5  -7  -3   23.01    3.90
  -5   7  -3   23.01    3.23
   5  -7   4  100.00    7.20
   5   7   4  111.83    8.45
   5  -7   4  124.73    9.16
   5   7   4  104.25    7.43
  -5   7  -4  104.43    7.39
  -5  -7  -4  111.55    8.50
  -5   7  -4   98.99    8.01
   5  -7   5  129.48    9.42
   5   7   5  128.99    9.25
   5   7   5  132.68    8.90
  -5   7  -5  135.09   10.84
  -5  -7  -5  120.40    9.14
  -5   7  -5  115.77    9.19
   5   7   6   59.09    5.28
   5   7   6   53.96    4.65
   5  -7   6   43.63    4.68
   5   7   6   42.12    4.05
  -5   7  -6   41.75    4.56
  -5  -7  -6   43.39    5.33
  -5   7  -6   53.44    5.44
  -5   7  -6   44.56    4.84
   5   7   7    0.58    2.15
   5   7   7    1.69    1.86
   5  -7   7   -2.22    1.96
   5   7   7   -2.04    1.66
  -5   7  -7    1.86    2.34
  -5  -7  -7    1.48    2.00
  -5   7  -7   -0.26    1.60
  -5   7  -7    0.16    1.68
   5   7   8    7.95    3.44
   5   7   8    5.03    1.86
   5  -7   8    6.90    2.51
   5   7   8    3.45    1.91
  -5   7  -8    5.84    2.57
  -5   7  -8    4.02    2.65
  -5   7  -8    7.37    2.30
   5   7   9    9.09    2.36
   5  -7   9   13.81    3.20
   5   7   9   14.04    2.15
  -5   7  -9   13.63    3.04
  -5  -7  -9   16.97    4.07
  -5   7  -9   18.08    3.65
  -5   7  -9   10.35    2.63
   5   7  10    6.80    3.14
   5   7  10    5.47    1.72
   5  -7  10    5.16    2.43
   5   7  10    4.71    1.68
  -5  -7 -10    7.75    3.56
  -5   7 -10    9.95    2.49
   5   7  11   21.13    4.06
   5   7  11   20.07    2.50
   5  -7  11   18.46    3.68
   5   7  11   20.42    2.58
  -5   7 -11   18.56    4.39
  -5  -7 -11   27.47    5.52
  -5   7 -11   15.71    4.00
  -5   7 -11   21.55    3.42
   5   7  12    6.58    3.39
   5   7  12    5.25    1.71
   5  -7  12    5.08    2.23
   5   7  12    6.44    1.90
  -5   7 -12    1.29    3.10
  -5  -7 -12    0.57    2.34
  -5   7 -12    4.95    2.35
  -5   7 -12    6.37    2.17
   5   7  13   12.11    3.10
   5   7  13    7.14    1.42
   5   7  13    9.66    1.90
   5  -7  13   11.25    2.86
  -5   7 -13   14.33    2.98
  -5  -7 -13    9.56    3.41
  -5   7 -13   14.08    3.57
  -5   7 -13   10.75    2.46
   5  -9 -13    5.94    3.46
   5   9 -13    4.21    2.52
   5   9 -13    5.67    1.99
  -5   9  13   -2.91    3.52
  -5   9  13    1.14    1.64
  -5   9  13    6.14    1.92
  -5  -9  13    6.77    2.71
   5   9 -12   -1.16    2.18
   5  -9 -12    4.03    2.84
   5   9 -12    1.82    1.82
  -5   9  12    3.96    3.18
  -5   9  12   -0.47    1.12
  -5   9  12   -0.04    1.60
  -5  -9  12   -0.12    2.36
   5   9 -11    0.92    2.53
   5  -9 -11    2.20    2.17
   5   9 -11    2.01    1.63
   5   9 -11    0.07    2.16
   5  -9 -11    1.50    1.79
  -5   9  11    3.45    2.95
  -5   9  11   -0.53    1.49
  -5  -9  11    2.88    2.15
   5   9 -10    1.45    2.56
   5  -9 -10    3.25    2.70
   5   9 -10    9.15    2.48
   5   9 -10    6.04    2.96
   5  -9 -10    6.48    2.37
  -5   9  10    0.22    3.56
  -5   9  10    6.95    1.83
  -5  -9  10    4.53    2.70
   5   9  -9    1.24    2.24
   5  -9  -9    4.13    3.32
   5   9  -9    2.62    2.28
   5   9  -9   -1.10    2.28
   5  -9  -9    1.40    1.70
  -5   9   9    2.27    1.93
  -5  -9   9    2.71    1.93
   5   9  -8    2.29    2.59
   5   9  -8    2.80    2.48
   5  -9  -8    0.29    1.94
  -5  -9   8    1.62    2.23
  -5   9   8    1.78    1.85
  -5  -9   8    2.00    3.13
   5   9  -7    1.54    2.92
   5  -9  -7    6.99    2.64
   5   9  -7    4.99    3.24
   5  -9  -7    4.79    3.06
  -5  -9   7    6.41    2.50
  -5   9   7    8.51    2.43
  -5   9   7    4.96    2.50
  -5  -9   7    5.83    3.00
   5   9  -6   57.89    6.10
   5  -9  -6   76.76    8.34
   5   9  -6   69.12    7.34
   5  -9  -6   55.79    6.27
  -5  -9   6   78.11    6.34
  -5   9   6   56.32    6.70
  -5   9   6   65.89    6.14
  -5  -9   6   75.92    7.24
   5   9  -5    2.16    2.43
   5  -9  -5    3.42    3.32
   5   9  -5    8.93    2.35
   5  -9  -5    8.77    3.22
  -5  -9   5    5.55    2.56
  -5   9   5    3.67    2.37
  -5  -9   5    8.73    3.05
   5   9  -4   40.46    4.78
   5  -9  -4   52.68    6.04
   5   9  -4   54.15    5.83
   5  -9  -4   57.25    5.62
  -5  -9   4   51.95    4.99
  -5   9   4   46.65    5.64
  -5   9   4   53.81    4.67
  -5  -9   4   39.13    4.89
   5   9  -3    1.26    2.48
   5   9  -3    1.16    1.76
   5  -9  -3    0.47    1.71
  -5  -9   3   -0.88    2.02
  -5   9   3   -0.51    2.29
  -5   9   3    2.18    1.74
  -5  -9   3    3.17    2.64
   5  -9  -2    7.43    2.30
   5   9  -2    5.10    2.84
   5  -9  -2    8.63    3.49
   5   9  -2   12.37    3.47
  -5  -9   2    7.32    1.91
  -5   9   2    5.76    3.59
  -5   9   2    9.34    2.52
   5  -9  -1    1.94    2.80
   5   9  -1    2.56    2.61
   5  -9  -1    3.91    3.54
   5   9  -1    5.70    2.45
  -5  -9   1    8.37    2.89
  -5   9   1    1.78    2.32
  -5   9   1    7.31    2.98
  -5  -9   1    4.36    1.64
   5  -9   0   97.35    8.14
   5   9   0  106.86    8.09
   5  -9   0  116.39    9.32
   5   9   0  110.96    8.43
  -5  -9   0  115.14    8.92
  -5   9   0  106.74   10.16
  -5   9   0  108.60    8.79
  -5  -9   0  104.66    9.47
   5  -9   1   14.19    3.48
   5   9   1   11.11    3.76
   5   9   1   15.30    3.23
  -5   9  -1   15.37    3.84
  -5  -9  -1    6.34    2.91
  -5   9  -1   11.62    3.37
  -5  -9  -1    7.65    3.50
   5  -9   2   49.28    4.92
   5   9   2   67.61    6.89
   5  -9   2   65.90    6.99
   5   9   2   64.72    6.41
  -5   9  -2   68.79    6.82
  -5  -9  -2   53.96    5.43
  -5   9  -2   63.06    6.24
   5  -9   3   -1.44    1.99
   5   9   3    1.28    2.49
   5   9   3   -0.41    2.59
   5  -9   3    1.20    2.56
  -5   9  -3    1.87    2.01
  -5  -9  -3   -3.43    2.01
  -5   9  -3   -0.20    2.95
   5  -9   4   32.18    3.64
   5   9   4   37.62    5.11
   5   9   4   38.68    5.22
   5  -9   4   29.54    4.66
   5   9   4   31.72    4.72
  -5   9  -4   32.99    5.46
  -5  -9  -4   21.00    4.07
  -5   9  -4   28.43    4.35
   5  -9   5    1.91    2.77
   5   9   5    0.68    3.08
   5   9   5    6.69    2.66
   5  -9   5    2.22    2.77
   5   9   5    2.11    2.28
  -5   9  -5    5.71    2.92
  -5  -9  -5    6.39    2.90
  -5   9  -5    2.93    1.61
   5  -9   6   25.59    4.41
   5   9   6   18.05    3.00
   5   9   6   14.23    3.48
   5  -9   6   17.29    3.05
   5   9   6   20.24    3.25
  -5   9  -6   13.61    3.07
  -5   9  -6   20.17    3.66
   5   9   7   37.69    4.55
   5  -9   7   38.49    5.49
   5   9   7   29.59    3.78
  -5   9  -7   37.06    5.41
  -5  -9  -7   33.05    4.51
  -5   9  -7   37.49    4.28
  -5   9  -7   40.35    5.35
   5   9   8   -4.20    3.02
   5   9   8    3.85    1.98
   5  -9   8   -3.16    2.41
   5   9   8   -0.46    1.88
  -5  -9  -8    0.47    2.39
  -5   9  -8   -1.05    2.65
   5   9   9   -0.89    2.87
   5   9   9    0.55    1.75
   5  -9   9   -2.18    2.22
   5   9   9   -1.70    1.84
  -5   9  -9    1.70    3.26
  -5   9  -9    0.00    2.63
  -5   9  -9   -1.20    2.12
   5   9  10   10.15    4.05
   5   9  10    5.50    2.15
   5  -9  10    7.30    3.22
   5   9  10    6.46    2.03
  -5   9 -10   10.27    4.16
  -5  -9 -10    1.77    3.31
  -5   9 -10    9.12    3.10
  -5   9 -10    5.27    2.53
   5   9  11    1.43    1.51
   5   9  11   -0.79    1.53
   5  -9  11    0.79    2.15
  -5   9 -11   -1.17    2.53
  -5  -9 -11    0.20    3.20
  -5   9 -11   -1.96    2.25
  -5   9 -11    1.24    2.14
   5   9  12    4.12    3.73
   5   9  12    0.49    1.92
   5   9  12   -0.60    1.48
   5  -9  12    0.36    2.45
  -5   9 -12   -2.52    3.07
  -5  -9 -12   -1.42    2.82
  -5   9 -12    2.12    2.50
   5 -11 -12   -0.86    2.13
   5  11 -12    0.88    2.39
  -5  11  12    4.56    3.54
  -5  11  12    5.97    2.17
  -5 -11  12   -0.90    2.45
   5 -11 -11    5.50    3.18
   5  11 -11    0.73    2.53
   5  11 -11   -2.06    2.58
   5 -11 -11    2.46    1.89
  -5  11  11    2.92    3.12
  -5  11  11   -3.27    1.96
  -5 -11  11    4.60    2.92
   5 -11 -10    2.45    3.23
   5  11 -10    7.77    2.88
   5 -11 -10    5.63    2.88
  -5  11  10    8.57    4.56
  -5  11  10    7.00    2.61
  -5 -11  10   12.33    3.91
   5  11  -9    0.83    2.46
   5 -11  -9   -0.31    2.06
   5  11  -9    2.36    1.86
   5 -11  -9    1.71    2.11
  -5 -11   9    4.32    2.39
  -5  11   9    0.42    2.94
  -5  11   9    2.39    2.33
  -5 -11   9   -1.20    2.65
   5  11  -8    1.74    2.46
   5 -11  -8    6.67    4.09
   5  11  -8    7.16    3.59
   5 -11  -8    7.71    3.35
  -5 -11   8    6.82    2.61
  -5  11   8    6.80    3.57
  -5  11   8    8.28    2.63
   5  11  -7    0.20    2.08
   5 -11  -7   -1.05    2.24
   5  11  -7    2.84    3.18
   5 -11  -7   -0.87    1.59
  -5 -11   7    1.53    2.57
  -5  11   7    0.77    1.67
  -5  11   7    0.88    2.07
   5  11  -6   21.31    4.27
   5 -11  -6   25.18    5.25
   5  11  -6   34.86    4.05
   5 -11  -6   25.70    3.83
  -5 -11   6   32.84    4.05
  -5  11   6   31.71    4.69
   5  11  -5   15.79    3.84
   5 -11  -5   31.28    5.22
  -5 -11   5   32.62    4.62
  -5  11   5   23.46    4.28
   5  11  -4    3.61    2.02
   5 -11  -4    1.07    2.83
  -5 -11   4    1.55    2.54
  -5  11   4    3.07    2.85
   5  11  -3    3.36    2.84
  -5 -11   3    7.29    2.49
  -5  11   3    7.23    3.15
   5  11  -2    0.48    2.50
   5 -11  -2    3.30    2.85
  -5 -11   2   -1.46    2.30
  -5  11   2   -0.42    3.23
  -5  11   2    0.54    2.71
   5  11  -1    2.13    2.68
   5 -11  -1    2.48    3.06
  -5 -11   1    0.28    3.15
  -5  11   1    3.39    3.32
  -5 -11   1    0.57    3.29
   5 -11   0   68.49    8.03
   5  11   0   64.09    7.64
   5 -11   0   63.80    7.63
  -5 -11   0   53.68    6.70
  -5  11   0   60.96    6.87
  -5 -11   0   63.26    6.48
   5 -11   1    1.21    1.81
   5  11   1   -1.23    2.85
   5  11   1   -0.14    2.63
  -5  11  -1    5.02    3.40
  -5 -11  -1    2.50    2.80
  -5 -11  -1   -2.41    2.76
   5  11   2    2.17    3.05
   5  11   2   -0.03    1.58
  -5  11  -2    0.64    2.02
  -5 -11  -2    0.22    2.56
  -5 -11  -2    1.37    2.81
   5  11   3    5.23    3.22
   5  11   3    8.26    4.08
   5  11   3   10.25    3.47
  -5  11  -3    4.84    2.73
   5  11   4    1.61    3.72
   5  11   4    4.98    2.83
  -5  11  -4    5.42    2.94
   5 -11   5   -0.43    3.00
   5  11   5   -3.21    3.18
   5  11   5    3.33    2.87
   5  11   5    2.91    1.75
  -5 -11  -5   -0.63    2.07
  -5  11  -5    0.96    2.10
   5 -11   6    4.48    2.90
   5  11   6    2.93    3.24
   5  11   6    3.42    3.36
   5  11   6    2.01    2.93
   5 -11   6    7.54    2.88
  -5  11  -6    3.60    4.11
  -5 -11  -6    6.92    3.05
  -5  11  -6   11.32    3.52
   5 -11   7    9.03    3.81
   5  11   7    9.03    2.75
   5  11   7    4.93    3.47
   5  11   7    6.69    3.11
   5 -11   7    3.23    3.80
  -5  11  -7   11.00    3.67
  -5 -11  -7    9.27    3.06
  -5  11  -7   10.14    4.08
   5  11   8    1.48    2.00
   5  11   8    2.97    2.26
   5  11   8    0.83    1.74
   5 -11   8   -2.32    1.94
  -5  11  -8    4.60    3.28
  -5 -11  -8    1.01    3.32
  -5  11  -8    0.19    2.54
   5  11   9   -0.33    2.34
   5  11   9    1.51    2.08
   5  11   9    0.31    2.17
   5 -11   9    2.67    2.87
  -5  11  -9   -0.43    3.20
  -5 -11  -9   -3.00    2.35
  -5  11  -9    3.55    2.97
  -5  11  -9    1.44    2.10
   5  11  10    8.30    3.55
   5  11  10    2.13    1.80
   5  11  10    0.33    1.56
   5 -11  10   -0.36    3.28
  -5  11 -10   -0.39    2.84
  -5 -11 -10   -2.29    2.77
  -5  11 -10    2.82    2.61
  -5  11 -10   -0.25    2.03
   5  13  -9   -1.25    2.55
   5 -13  -9    0.78    3.47
   5  13  -9    3.26    2.99
   5 -13  -9    2.54    2.16
  -5 -13   9    0.01    2.08
  -5  13   9    1.08    3.16
  -5  13   9   -0.42    2.00
  -5 -13   9    0.64    3.56
   5  13  -8    1.43    2.58
   5 -13  -8   -1.39    2.24
   5  13  -8   -0.97    2.70
   5 -13  -8    0.72    2.42
  -5 -13   8    0.13    2.03
  -5  13   8    0.98    2.34
  -5 -13   8   -0.46    2.01
   5  13  -7    0.05    2.49
   5  13  -7   -2.77    2.80
   5 -13  -7    1.60    2.95
  -5 -13   7    2.20    2.26
  -5  13   7    6.89    3.34
  -5  13   7   -0.92    2.82
  -5 -13   7    2.22    3.45
   5 -13  -6    2.11    4.11
   5  13  -6    4.20    3.23
   5 -13  -6    1.46    3.04
  -5 -13   6    3.76    2.68
  -5  13   6    0.57    3.98
  -5  13   6    4.98    3.34
  -5 -13   6    7.40    3.96
   5 -13  -5    3.68    3.78
   5  13  -5   -1.63    2.67
   5 -13  -5   -0.02    1.83
  -5 -13   5    0.05    2.26
  -5  13   5    3.23    2.30
  -5  13   5   -0.78    1.57
  -5 -13   5   -0.14    2.06
   5 -13  -4    1.79    3.24
   5  13  -4    2.32    2.81
   5 -13  -4    0.88    3.51
  -5 -13   4    9.44    2.38
  -5  13   4    6.32    4.02
  -5  13   4    0.23    1.88
  -5 -13   4    5.43    3.36
   5 -13  -3    3.44    2.62
   5  13  -3    2.54    3.96
   5 -13  -3   10.31    4.37
  -5 -13   3    7.85    1.94
  -5  13   3    2.04    3.15
  -5  13   3    4.10    2.26
  -5 -13   3   10.88    3.79
   5 -13  -2    1.39    3.22
   5 -13  -2    0.85    3.17
  -5 -13   2    2.01    2.56
  -5  13   2    0.62    2.57
  -5  13   2   -0.79    1.68
  -5 -13   2    2.10    2.76
   5 -13  -1    1.17    3.30
   5  13  -1    1.02    2.08
   5 -13  -1    3.27    3.58
  -5 -13   1    2.68    1.96
  -5  13   1   -1.24    3.66
  -5  13   1   -1.66    3.05
  -5 -13   1   -2.32    3.76
   5 -13   0    6.97    4.28
   5  13   0    4.95    2.33
   5  13   0    7.94    3.55
   5 -13   0    8.41    3.25
  -5 -13   0    4.43    3.52
  -5  13   0    4.38    3.86
  -5  13   0    9.83    3.86
  -5 -13   0    8.06    3.00
   5 -13   1    2.07    3.43
   5  13   1   -2.28    3.27
   5  13   1   -3.66    1.85
   5 -13   1   -3.04    2.87
  -5 -13  -1   -3.34    3.16
  -5  13  -1   -1.26    2.23
  -5 -13  -1    7.94    3.53
   5 -13   2    6.63    3.02
   5  13   2    3.84    3.24
   5  13   2    5.19    3.70
   5 -13   2    3.62    4.02
  -5 -13  -2    3.44    2.47
  -5  13  -2   -0.05    3.76
  -5  13  -2    2.45    1.86
  -5 -13  -2    2.33    3.25
   5 -13   3    1.94    2.98
   5  13   3    2.85    2.90
   5  13   3   -1.44    2.79
   5  13   3    0.23    2.63
   5 -13   3    2.46    3.88
  -5  13  -3   -0.16    2.33
  -5 -13  -3    3.77    2.52
  -5  13  -3   -1.45    1.89
   5 -13   4   -3.30    2.11
   5  13   4    2.79    2.22
   5  13   4   -0.11    2.08
   5  13   4    0.31    2.78
   5 -13   4    0.21    3.47
  -5  13  -4    0.62    3.16
  -5 -13  -4    1.01    2.75
  -5  13  -4   -4.49    2.28
   5 -13   5    5.56    2.72
   5  13   5    6.64    3.49
   5  13   5    2.51    3.14
   5  13   5    2.64    2.78
   5 -13   5   -2.88    2.64
  -5  13  -5   -3.28    2.59
  -5 -13  -5   -1.21    2.80
  -5  13  -5   -0.39    3.03
   5 -13   6    8.15    3.40
   5  13   6    7.64    4.39
   5  13   6    4.86    3.82
   5  13   6    5.82    3.22
   5 -13   6    1.61    4.18
  -5  13  -6    4.13    4.13
  -5 -13  -6    8.44    2.92
  -5  13  -6    4.18    2.69
   5 -13   7   -3.10    2.53
   5  13   7   -3.17    2.87
   5  13   7    3.58    2.90
   5  13   7    2.06    2.25
   5 -13   7   -4.25    2.92
  -5  13  -7   -2.70    2.21
  -5 -13  -7    0.18    3.68
  -5  13  -7    1.77    2.99
   5 -15  -4   -0.51    3.14
   5  15  -4    3.36    3.22
   5  15  -4   -0.15    2.06
   5 -15  -4    6.87    3.62
  -5  15   4    2.94    3.65
  -5  15   4   -0.52    2.23
  -5 -15   4   -1.45    3.56
   5 -15  -3   -0.70    3.76
   5  15  -3   -5.52    2.76
   5  15  -3    3.10    3.39
   5 -15  -3   -2.97    3.46
  -5 -15   3    2.32    2.91
  -5  15   3    0.26    2.96
  -5  15   3   -1.07    2.02
  -5 -15   3   -0.35    3.64
   5 -15  -2    2.25    3.67
   5  15  -2    2.21    3.15
   5 -15  -2   -0.86    3.01
  -5 -15   2    0.66    2.66
  -5  15   2    0.68    2.31
  -5  15   2   -1.52    3.34
  -5 -15   2   -0.76    3.25
   5 -15  -1   -1.42    2.19
   5  15  -1   -1.18    2.39
   5  15  -1    0.94    2.28
   5 -15  -1    1.35    3.62
  -5 -15   1   -1.18    3.00
  -5  15   1    1.62    3.73
  -5  15   1   -0.81    2.75
  -5 -15   1   -1.16    3.58
   5 -15   0   -3.02    3.09
   5  15   0   -2.45    2.57
   5  15   0    1.70    3.17
   5 -15   0    4.57    3.57
  -5 -15   0   -0.30    2.64
  -5  15   0   -1.00    3.52
  -5  15   0    0.37    3.05
  -5 -15   0    1.33    3.16
   5 -15   1    0.03    2.25
   5  15   1    1.52    3.14
   5  15   1    6.11    3.05
   5 -15   1    1.27    3.37
  -5 -15  -1    1.20    3.15
  -5  15  -1   -4.03    3.65
  -5 -15  -1    1.35    3.62
   5 -15   2    3.60    2.89
   5  15   2    0.45    2.68
   5  15   2    3.00    2.16
  -5 -15  -2    2.10    2.20
  -5  15  -2    3.10    3.76
  -5  15  -2   -4.05    2.81
   6   0 -17   12.23    2.97
  -6   0  17    8.74    3.14
   6   0 -16   24.12    4.79
  -6   0  16   21.76    4.34
   6   0 -14    6.83    2.85
  -6   0  14   13.96    3.49
   6   0 -13    8.06    2.99
  -6   0  13   11.09    2.81
   6   0 -12   10.41    2.91
  -6   0  12   16.24    3.09
   6   0 -11  114.35    7.86
  -6   0  11  104.90    7.58
   6   0 -10  112.68    7.71
  -6   0  10   95.29    6.87
   6   0  -9  110.61    7.20
  -6   0   9  106.35    6.71
   6   0  -8   87.77    5.36
  -6   0   8   85.93    5.38
   6   0  -7  297.46   14.11
   6   0  -6  656.42   24.32
  -6   0   6  699.64   31.62
  -6   0   6  720.00   27.41
   6   0  -5 1264.02   59.59
   6   0  -5 1135.18   48.09
  -6   0   5 1199.61   57.07
  -6   0   5 1226.37   52.62
   6   0  -4  681.09   26.23
   6   0  -4  617.52   23.79
  -6   0   4  665.71   26.05
  -6   0   4  671.54   26.09
   6   0  -3  150.77    5.03
   6   0  -3  141.62    5.60
  -6   0   3  134.94    4.41
  -6   0   3  141.84    6.04
   6   0  -2 3599.03  204.37
   6   0  -2 3755.97  235.39
  -6   0   2 3725.22  211.52
  -6   0   2 3822.77  239.11
   6   0  -1  476.83   19.20
  -6   0   1  482.92   16.28
  -6   0   1  483.73   15.60
   6   0   0  758.86   30.20
  -6   0   0  745.41   29.25
  -6   0   0  724.65   30.79
   6   0   1  959.16   44.26
   6   0   1  956.68   43.49
  -6   0  -1  979.88   44.76
  -6   0  -1  923.51   41.50
   6   0   2  192.81    9.16
   6   0   2  179.36    7.52
  -6   0  -2  178.63    8.72
  -6   0  -2  174.52    7.91
   6   0   3    0.58    1.35
  -6   0  -3    2.29    1.55
   6   0   4    1.79    1.44
   6   0   4    0.29    1.13
  -6   0  -4   -1.76    1.38
  -6   0  -4   -0.81    1.24
   6   0   5   44.91    2.83
  -6   0  -5   48.43    4.01
  -6   0  -5   46.88    2.79
   6   0   6   49.42    4.72
   6   0   6   45.06    2.49
  -6   0  -6   54.98    4.26
  -6   0  -6   44.19    2.69
   6   0   7  152.21    9.33
   6   0   7  137.21    6.46
  -6   0  -7  146.83    9.46
  -6   0  -7  137.49    6.45
   6   0   8   25.54    3.60
   6   0   8   14.78    1.85
  -6   0  -8   17.26    3.27
  -6   0  -8   14.27    1.54
   6   0   9    0.76    1.96
   6   0   9    1.97    1.01
  -6   0  -9    4.32    2.29
  -6   0  -9   -0.63    1.09
   6   0  10   18.58    3.81
   6   0  10   11.23    1.60
  -6   0 -10   13.65    2.64
   6   0  11   38.77    5.01
   6   0  11   30.65    2.36
   6   0  12  125.04   10.21
   6   0  12   98.19    5.29
  -6   0 -12  133.56   10.56
   6   0  13   45.99    6.39
  -6   0 -13   38.34    5.04
   6   0  14   22.18    4.10
  -6   0 -14   21.20    3.94
  -6   0 -14   13.61    1.46
   6   0  15    1.98    3.18
   6   0  15   -0.16    0.67
  -6   0 -15   -5.43    3.09
  -6   0 -15    0.21    0.50
   6  -2 -16   11.71    3.58
   6   2 -16   14.46    2.61
  -6   2  16   14.12    3.25
  -6  -2  16   11.88    2.61
   6  -2 -15   10.48    2.45
  -6   2  15    7.52    3.06
   6   2 -14    1.24    1.48
   6   2 -14    0.10    0.53
   6   2 -14   -0.29    0.48
  -6   2  14    0.86    2.70
  -6  -2  14    3.59    2.38
   6  -2 -13   11.95    3.38
   6   2 -13   13.86    2.77
   6   2 -13    8.70    1.09
   6   2 -13    7.41    0.98
  -6   2  13   13.50    2.94
  -6  -2  13   10.94    2.80
   6  -2 -12   35.14    4.43
   6   2 -12   27.27    3.33
   6   2 -12   22.98    1.71
   6   2 -12   21.44    1.61
  -6   2  12   33.67    3.49
  -6  -2  12   34.37    4.10
   6  -2 -11   91.44    6.41
   6   2 -11   71.95    5.90
   6   2 -11   76.54    4.02
  -6   2  11   89.60    7.05
  -6  -2  11   99.47    6.93
   6   2 -10  187.93   11.51
   6   2 -10  181.27    8.07
   6   2 -10  143.36    7.13
  -6   2  10  202.91   12.55
  -6  -2  10  195.67   11.86
   6  -2  -9   14.24    2.56
   6   2  -9   11.59    2.12
   6   2  -9   11.41    1.67
   6   2  -9   10.27    1.64
  -6   2   9   11.39    2.65
  -6  -2   9   11.84    1.98
   6  -2  -8    1.24    1.66
   6   2  -8   -1.63    1.30
   6   2  -8    0.88    1.14
   6  -2  -8    0.08    0.51
   6   2  -8   -0.54    1.39
  -6   2   8    1.56    1.25
  -6  -2   8   -0.19    1.50
  -6   2   8    0.33    0.47
   6  -2  -7  196.20   10.50
   6   2  -7  197.70    9.53
   6   2  -7  203.78    8.85
   6  -2  -7  208.45    7.10
   6   2  -7  159.39    7.66
  -6   2   7  188.04    9.83
  -6   2   7  197.73    6.55
   6  -2  -6  211.39   10.63
   6   2  -6  203.03    8.94
   6   2  -6  205.16    9.07
   6  -2  -6  172.35    6.81
   6   2  -6  225.99    9.75
  -6   2   6  193.37    9.62
  -6  -2   6  213.31    9.49
  -6   2   6  178.59    6.59
   6   2  -5  396.74   16.19
   6   2  -5  428.02   18.63
   6  -2  -5  408.92   15.84
   6   2  -5  406.03   17.50
  -6  -2   5  389.98   16.08
  -6   2   5  389.51   14.65
   6   2  -4   97.81    4.54
   6  -2  -4  103.04    5.74
   6   2  -4   98.31    4.05
   6   2  -4  102.23    5.11
   6  -2  -4   96.48    4.66
  -6   2   4   99.60    5.54
  -6   2   4   93.68    4.17
   6   2  -3   43.08    2.19
   6  -2  -3   42.32    3.06
   6   2  -3   42.16    2.69
   6  -2  -3   47.34    3.19
  -6  -2   3   42.16    2.38
  -6   2   3   53.32    3.25
  -6  -2   3   44.65    3.53
  -6   2   3   45.35    3.04
   6  -2  -2    5.63    2.46
   6   2  -2    9.29    1.36
   6   2  -2    8.13    2.09
   6  -2  -2    7.49    1.94
  -6  -2   2    9.11    1.29
  -6   2   2    6.89    2.22
  -6  -2   2    6.97    1.98
  -6   2   2    6.10    1.65
   6  -2  -1 2572.76  150.41
   6   2  -1 2409.84  128.61
   6   2  -1 2515.47  152.54
   6  -2  -1 2517.31  146.68
  -6   2   1 2675.04  156.73
  -6  -2   1 2494.46  134.18
  -6   2   1 2410.19  141.78
   6  -2   0 3026.82  189.30
   6   2   0 2903.07  175.38
   6   2   0 2940.38  185.89
  -6   2   0 3092.00  196.41
  -6  -2   0 2956.01  177.33
  -6  -2   0 2939.08  188.44
  -6   2   0 3131.83  194.17
   6  -2   1  482.16   23.16
   6   2   1  442.47   19.46
   6   2   1  470.36   21.48
   6  -2   1  501.80   20.88
  -6  -2  -1  467.75   20.60
  -6  -2  -1  477.88   21.73
  -6   2  -1  501.76   21.64
   6   2   2  145.71    7.03
   6   2   2  130.55    6.42
   6  -2   2  121.24    5.74
  -6  -2  -2  124.60    6.73
  -6   2  -2  110.75    5.51
   6   2   3    3.49    2.49
   6   2   3    1.96    1.60
   6  -2   3    0.46    1.69
  -6  -2  -3   -0.33    2.17
  -6   2  -3    2.15    2.26
  -6  -2  -3    1.40    1.39
   6   2   4   38.73    2.91
   6  -2   4   36.83    3.68
   6   2   4   32.45    2.45
   6  -2   4   34.81    3.15
  -6   2  -4   36.98    3.19
  -6  -2  -4   35.94    2.71
   6   2   5  172.72   10.35
   6  -2   5  186.94   11.06
   6   2   5  173.96    7.96
  -6   2  -5  184.89   10.68
  -6  -2  -5  176.14    7.84
   6  -2   6  407.28   23.73
   6   2   6  402.55   17.53
  -6  -2  -6  391.60   22.35
  -6   2  -6  412.69   23.29
  -6  -2  -6  393.37   17.77
   6   2   7   92.95    7.59
   6  -2   7  124.06    8.83
   6   2   7  102.42    5.07
  -6  -2  -7  109.63    7.93
  -6   2  -7  108.08    7.39
  -6  -2  -7  108.90    5.38
  -6   2  -7  110.01    5.87
   6   2   8   26.43    4.36
   6   2   8   19.48    1.86
  -6  -2  -8   25.21    3.91
  -6   2  -8   28.94    3.05
  -6  -2  -8   24.76    2.05
  -6   2  -8   24.52    2.18
   6   2   9   18.57    3.50
   6  -2   9   14.56    3.70
   6   2   9   18.32    1.65
  -6  -2  -9   14.29    2.23
  -6   2  -9   15.27    3.28
  -6  -2  -9   18.23    1.71
  -6   2  -9   14.01    1.80
   6   2  10    5.97    2.77
   6  -2  10    6.85    2.74
   6   2  10    2.99    0.87
   6  -2  10    5.68    1.71
  -6  -2 -10    0.47    2.59
  -6   2 -10    4.77    2.78
  -6  -2 -10    1.80    1.01
  -6   2 -10    5.06    1.52
   6  -2  11   10.64    3.54
   6  -2  11   11.55    1.57
  -6  -2 -11    6.46    1.20
  -6   2 -11    8.13    1.46
   6   2  12   17.60    4.05
   6  -2  12   36.40    5.24
   6   2  12   20.33    1.62
   6  -2  12   23.48    2.58
  -6  -2 -12   34.33    4.76
  -6   2 -12   39.00    4.34
  -6  -2 -12   23.42    1.89
  -6   2 -12   24.68    2.09
   6   2  13   29.86    5.31
   6  -2  13   23.38    4.35
   6   2  13   15.99    1.44
   6  -2  13   17.70    2.12
  -6  -2 -13   27.24    4.72
  -6   2 -13   23.03    4.50
  -6   2 -13   15.50    2.08
   6   2  14    4.03    2.71
   6  -2  14    3.32    2.57
   6   2  14    2.12    0.66
   6  -2  14    2.98    1.13
  -6  -2 -14    6.72    2.39
  -6   2 -14    5.95    2.85
  -6   2 -14    1.09    1.05
   6   2  15    5.37    2.39
   6  -2  15    6.00    3.61
   6  -2  15    2.60    1.22
  -6  -2 -15    6.14    2.99
  -6   2 -15    3.70    3.14
  -6   2 -15    2.56    1.05
   6  -4 -16    8.65    3.44
   6   4 -16    3.14    2.46
   6   4 -16    2.11    1.01
   6   4 -16    1.79    1.16
  -6   4  16    2.62    2.89
  -6  -4  16    6.57    2.13
   6  -4 -15   10.48    2.76
   6   4 -15    5.01    1.49
   6   4 -15    3.74    1.41
  -6   4  15   10.11    3.15
   6  -4 -14    1.09    2.65
   6   4 -14   -1.01    2.32
   6   4 -14    0.43    1.38
   6   4 -14    2.49    1.26
  -6   4  14    7.44    2.97
  -6  -4  14    2.21    2.67
   6   4 -13   11.41    2.13
   6   4 -13    5.56    1.67
   6   4 -13    7.22    1.53
  -6   4  13   10.15    3.05
  -6  -4  13    9.94    2.16
   6  -4 -12   58.62    5.79
   6   4 -12   47.96    4.96
   6   4 -12   40.53    3.45
  -6   4  12   60.09    6.61
  -6  -4  12   48.32    5.02
   6  -4 -11   19.82    3.54
   6   4 -11   19.34    3.11
   6   4 -11   23.15    3.14
   6   4 -11   22.95    2.59
  -6   4  11   20.16    3.34
  -6  -4  11   23.43    3.49
   6  -4 -10   37.96    3.87
   6   4 -10   38.20    3.92
   6   4 -10   34.84    3.04
  -6   4  10   41.42    5.03
  -6  -4  10   40.95    4.23
   6  -4  -9  141.68    9.73
   6   4  -9  136.51    8.16
   6   4  -9  127.97    7.70
   6  -4  -9   92.68    5.23
  -6   4   9  144.88    9.62
  -6  -4   9  130.38    8.04
   6   4  -8   57.81    4.06
   6  -4  -8   67.36    5.05
   6   4  -8   68.23    4.50
   6   4  -8   53.21    4.22
   6  -4  -8   63.23    3.60
  -6   4   8   69.44    5.84
  -6   4   8   61.64    3.36
   6   4  -7   20.09    2.02
   6  -4  -7   18.11    3.05
   6   4  -7   18.23    2.06
   6   4  -7   22.11    2.74
   6   4  -7   21.56    2.48
  -6   4   7   22.40    3.59
  -6   4   7   19.11    1.77
   6  -4  -6    7.30    2.50
   6   4  -6   14.20    1.53
   6   4  -6   11.28    2.33
   6  -4  -6    6.58    1.51
   6   4  -6    9.98    1.58
  -6   4   6    8.68    2.45
   6  -4  -5  104.93    6.50
   6  -4  -5  122.83    5.97
   6   4  -5  116.15    6.85
  -6   4   5  119.41    7.55
   6   4  -4   27.55    2.54
   6  -4  -4   36.95    3.79
   6   4  -4   29.71    3.73
   6   4  -4   28.78    3.29
  -6  -4   4   29.93    2.42
  -6   4   4   37.13    3.79
   6   4  -3  263.34   11.30
   6  -4  -3  269.51   14.36
   6   4  -3  249.05   13.44
   6   4  -3  242.22   12.20
  -6  -4   3  235.19   10.70
  -6   4   3  236.74   12.92
   6  -4  -2    1.37    2.38
   6   4  -2    6.88    1.65
   6   4  -2    0.81    2.24
  -6  -4   2    3.03    1.64
  -6   4   2    3.24    1.53
   6  -4  -1  114.84    7.69
   6   4  -1  127.37    6.43
   6   4  -1  121.06    7.44
  -6  -4   1  116.41    6.43
  -6   4   1  109.02    6.75
   6  -4   0   40.50    3.53
   6   4   0   45.85    3.81
   6  -4   0   47.71    3.65
  -6  -4   0   46.58    4.99
  -6   4   0   43.73    4.02
   6  -4   1  294.91   15.17
  -6   4  -1  279.06   14.93
  -6  -4  -1  273.14   13.20
  -6  -4  -1  275.04   15.58
  -6   4  -1  269.75   14.01
   6  -4   2  971.32   54.44
   6   4   2  938.01   51.14
   6  -4   2  965.11   53.23
  -6   4  -2 1013.69   56.89
  -6  -4  -2 1027.97   55.69
  -6   4  -2 1021.81   53.91
   6  -4   3   66.36    4.66
   6   4   3   57.43    4.63
   6  -4   3   63.95    4.31
  -6   4  -3   68.66    5.38
  -6  -4  -3   61.56    5.19
  -6   4  -3   65.07    4.63
   6   4   4   14.81    2.57
   6  -4   4   13.95    2.75
  -6   4  -4   19.44    3.27
  -6  -4  -4   14.42    2.41
  -6   4  -4   18.24    2.54
  -6   4  -4   17.56    2.40
   6   4   5  386.66   21.62
   6  -4   5  400.89   21.01
  -6   4  -5  368.15   21.05
  -6  -4  -5  380.68   22.40
  -6   4  -5  376.29   21.96
  -6   4  -5  368.43   19.27
   6   4   6  208.52   13.42
   6  -4   6  224.11   12.21
  -6   4  -6  245.53   15.07
  -6   4  -6  227.92   12.49
   6   4   7   71.60    6.19
   6  -4   7   82.25    6.09
   6  -4   7   76.99    5.35
  -6  -4  -7   81.35    6.32
  -6   4  -7   76.51    5.75
  -6   4  -7   74.29    4.89
   6  -4   8   94.08    7.26
   6  -4   8   92.36    6.24
  -6  -4  -8   91.78    8.22
  -6   4  -8   91.00    7.52
  -6   4  -8   86.25    5.75
   6   4   9   15.42    3.29
   6  -4   9    1.83    2.53
   6  -4   9    8.64    1.92
  -6  -4  -9   15.02    3.17
  -6   4  -9    3.33    2.68
  -6   4  -9    4.31    1.64
   6   4  10    0.61    2.21
   6  -4  10    1.33    2.73
   6  -4  10    1.44    1.40
  -6   4 -10    0.72    2.48
  -6   4 -10   -0.52    1.24
   6   4  11   25.81    4.33
   6  -4  11   25.66    3.34
   6   4  11   17.97    2.01
  -6  -4 -11   21.31    3.47
  -6   4 -11   16.26    2.25
   6   4  12    9.14    3.58
   6  -4  12   11.24    2.74
   6  -4  12   10.64    1.98
  -6  -4 -12   10.75    2.58
  -6   4 -12   14.57    3.77
  -6   4 -12   11.43    2.22
   6   4  13    9.23    2.70
   6  -4  13    2.17    3.83
   6   4  13    4.85    0.97
   6  -4  13    7.75    1.67
  -6  -4 -13   13.50    4.26
  -6   4 -13    4.94    3.32
  -6   4 -13    4.35    1.42
   6   4  14    5.52    2.66
   6  -4  14   -0.83    2.86
   6   4  14    0.33    0.57
   6  -4  14    1.82    1.50
  -6  -4 -14    1.16    2.60
  -6   4 -14   -3.83    2.71
  -6   4 -14    0.17    0.88
   6  -6 -15    4.31    3.79
   6   6 -15    4.28    2.56
   6   6 -15    1.91    2.22
   6   6 -15    2.51    1.79
  -6   6  15    5.25    2.72
  -6   6  15    2.73    0.64
  -6   6  15    3.19    0.52
   6   6 -14    1.25    2.23
   6  -6 -14    4.97    2.02
   6   6 -14    2.05    2.60
   6   6 -14    0.22    2.21
   6   6 -14   -0.64    1.37
  -6   6  14    2.30    2.64
  -6   6  14    1.01    0.60
   6   6 -13   22.30    3.55
   6  -6 -13   24.97    3.64
   6   6 -13   19.43    3.55
   6   6 -13   18.65    3.30
   6   6 -13   17.47    2.71
  -6   6  13   25.06    4.39
   6   6 -12   23.05    3.66
   6   6 -12   33.18    3.62
   6   6 -12   27.66    3.26
  -6   6  12   27.77    2.18
   6   6 -11   34.16    4.17
   6  -6 -11   34.70    4.31
   6   6 -11   29.92    3.77
   6   6 -11   26.60    3.49
  -6   6  11   32.71    4.73
  -6   6  11   22.88    2.21
  -6  -6  11   31.41    3.65
   6   6 -10    0.36    1.87
   6  -6 -10    2.56    1.85
   6   6 -10    2.09    1.81
   6   6 -10    1.39    1.56
  -6   6  10   -0.35    2.28
  -6   6  10   -0.90    1.13
  -6  -6  10    1.18    2.15
   6   6  -9  120.06    8.20
   6  -6  -9  127.30   10.46
   6   6  -9  113.61    8.03
   6   6  -9  115.37    8.38
   6  -6  -9  121.78    8.05
  -6   6   9  137.05   10.71
  -6   6   9  115.45    6.79
  -6  -6   9   99.02    7.41
   6   6  -8    0.94    1.42
   6  -6  -8   -2.78    2.41
   6   6  -8   -0.58    1.57
   6   6  -8    0.27    1.60
  -6   6   8    2.84    1.59
  -6   6   8   -0.94    1.22
  -6  -6   8    1.42    2.05
   6   6  -7   36.76    3.69
   6  -6  -7   36.83    4.82
   6   6  -7   35.91    3.21
   6   6  -7   30.14    3.55
   6  -6  -7   34.23    3.25
  -6   6   7   40.87    4.05
  -6   6   7   31.61    3.43
  -6  -6   7   34.18    3.94
   6   6  -6  151.17    9.35
   6  -6  -6  181.14   10.51
   6   6  -6  179.30   10.96
  -6  -6   6  176.88   10.27
  -6   6   6  184.74   12.18
  -6   6   6  189.68   10.27
  -6  -6   6  168.66   11.22
   6   6  -5    0.06    1.88
   6  -6  -5   -0.18    1.38
   6  -6  -5   -1.51    1.82
   6   6  -5    1.64    2.05
  -6  -6   5   -0.96    1.42
  -6   6   5    0.57    2.66
  -6   6   5   -1.13    1.70
  -6  -6   5    0.59    2.02
   6   6  -4    2.37    1.65
   6  -6  -4    1.01    2.23
   6  -6  -4    2.25    1.26
   6   6  -4   -0.29    2.11
  -6  -6   4    0.23    1.65
  -6   6   4   -1.79    1.95
  -6   6   4   -0.70    1.66
  -6  -6   4    2.90    2.59
   6   6  -3   37.44    3.76
   6  -6  -3   39.07    3.73
   6  -6  -3   40.25    3.39
   6   6  -3   43.50    4.39
  -6  -6   3   41.80    3.75
  -6   6   3   41.54    4.42
  -6   6   3   34.94    3.73
  -6  -6   3   42.40    3.93
   6  -6  -2    3.17    1.75
   6   6  -2    4.40    2.36
   6  -6  -2    0.60    2.24
   6   6  -2    3.41    2.39
  -6  -6   2    3.32    2.07
  -6   6   2    5.20    1.53
   6   6  -1  253.16   13.73
   6  -6  -1  237.77   14.18
  -6   6   1  224.44   13.59
  -6  -6   1  233.09   13.46
  -6   6   1  239.40   13.85
   6   6   0  476.39   26.94
   6   6   0  524.95   29.84
   6  -6   0  502.32   28.97
   6   6   0  469.27   27.80
  -6   6   0  522.21   30.49
  -6  -6   0  479.91   26.97
   6  -6   1   75.87    5.52
   6   6   1   75.49    5.96
   6   6   1   76.60    5.97
   6  -6   1   78.33    6.54
   6   6   1   76.66    5.84
  -6   6  -1   72.21    5.97
  -6  -6  -1   65.70    5.59
  -6   6  -1   80.38    6.04
   6  -6   2   15.63    2.93
   6   6   2   18.81    2.53
   6   6   2   20.37    3.21
   6  -6   2   17.45    3.12
   6   6   2   15.02    2.53
  -6   6  -2   13.60    3.18
  -6  -6  -2   19.78    3.06
  -6   6  -2   15.38    3.00
   6  -6   3   40.30    4.18
   6   6   3   35.91    4.37
   6   6   3   34.21    3.52
   6  -6   3   41.26    4.21
   6   6   3   34.97    3.68
  -6   6  -3   32.29    3.92
  -6  -6  -3   39.06    4.19
  -6   6  -3   40.55    3.70
   6  -6   4    1.56    2.03
   6   6   4    0.23    2.40
   6   6   4    1.23    1.63
   6  -6   4   -0.54    2.25
   6   6   4    0.03    1.70
  -6   6  -4    2.56    2.29
  -6  -6  -4    0.04    2.14
  -6   6  -4    2.35    2.38
   6   6   5  112.31    8.55
   6   6   5  100.44    7.32
   6  -6   5  139.64    9.16
   6   6   5  127.97    8.14
  -6   6  -5  140.36   10.25
  -6  -6  -5  126.35    9.18
  -6   6  -5  124.40    8.76
  -6   6  -5  123.93    8.38
   6   6   6  193.58   13.55
   6  -6   6  196.26   11.37
   6   6   6  150.38    9.50
  -6   6  -6  186.56   13.41
  -6  -6  -6  183.71   12.27
  -6   6  -6  186.43   12.54
  -6   6  -6  182.71   11.68
   6   6   7   26.64    4.08
   6   6   7   23.31    2.83
   6  -6   7   27.00    3.89
   6   6   7   25.71    3.01
  -6   6  -7   27.16    4.38
  -6  -6  -7   30.01    3.79
  -6   6  -7   25.60    4.18
  -6   6  -7   18.11    3.10
   6   6   8    0.46    2.51
   6   6   8    1.24    2.11
   6  -6   8   -1.55    2.00
   6   6   8   -0.62    1.46
  -6   6  -8    0.81    2.93
  -6   6  -8   -1.79    2.09
  -6   6  -8    0.97    1.47
   6   6   9   21.32    2.77
   6  -6   9   25.02    3.38
   6   6   9   24.11    2.63
  -6   6  -9   19.75    4.11
  -6   6  -9   21.25    4.20
  -6   6  -9   23.43    3.05
   6   6  10   -0.62    1.96
   6   6  10    1.53    1.70
   6  -6  10    2.36    1.87
   6   6  10   -0.36    1.19
  -6  -6 -10    2.62    2.57
  -6   6 -10    0.55    1.78
   6   6  11    6.33    3.71
   6   6  11    5.94    1.68
   6  -6  11    9.67    2.34
   6   6  11    5.67    1.84
  -6   6 -11    8.56    3.02
  -6  -6 -11   14.17    4.35
  -6   6 -11    7.49    3.78
  -6   6 -11    9.16    2.44
   6   6  12   12.66    3.94
   6   6  12   13.68    1.92
   6  -6  12   12.52    2.64
   6   6  12   10.24    1.88
  -6   6 -12   14.86    3.86
  -6  -6 -12   17.59    3.27
  -6   6 -12   14.45    3.86
  -6   6 -12    5.56    1.89
   6   6  13   11.05    3.38
   6   6  13    1.76    1.25
   6  -6  13    6.00    1.98
   6   6  13    3.00    1.33
  -6  -6 -13    1.83    3.08
  -6   6 -13    5.83    3.58
  -6   6 -13    4.60    2.38
   6  -8 -14    7.06    3.32
   6   8 -14    2.33    1.76
   6   8 -14    2.77    2.41
   6   8 -14    2.71    1.62
  -6   8  14    6.24    3.18
  -6   8  14    2.61    1.52
   6   8 -13   -2.22    2.21
   6  -8 -13    0.82    2.89
   6   8 -13    4.42    1.72
  -6   8  13    2.48    3.27
  -6   8  13   -1.80    1.61
  -6   8  13    1.12    1.80
  -6  -8  13    1.27    2.04
   6   8 -12    8.77    3.07
   6  -8 -12    7.60    3.19
   6   8 -12   10.20    2.83
  -6   8  12   13.06    4.04
  -6   8  12    8.08    2.25
  -6  -8  12    8.99    2.73
   6   8 -11   11.37    3.11
   6  -8 -11   16.37    3.40
   6   8 -11   17.79    3.46
   6   8 -11   10.55    2.74
   6  -8 -11   12.04    2.33
  -6   8  11   21.96    4.53
  -6   8  11   15.20    2.51
  -6  -8  11   15.00    3.60
   6   8 -10    2.97    2.46
   6   8 -10    1.74    1.68
   6   8 -10   -1.18    1.88
  -6   8  10   -0.83    1.36
  -6  -8  10    1.93    2.65
   6   8  -9    2.90    2.44
   6   8  -9    2.69    1.94
   6   8  -9    3.00    2.60
   6  -8  -9    5.68    2.27
  -6   8   9    4.32    3.26
  -6   8   9    2.93    1.74
  -6  -8   9    3.23    2.78
   6   8  -8    6.59    2.25
   6  -8  -8    7.27    3.41
   6   8  -8    4.88    2.05
   6  -8  -8    2.29    2.25
  -6   8   8    4.07    2.93
  -6   8   8    3.02    1.83
  -6  -8   8    2.26    2.51
   6   8  -7   32.03    4.19
   6  -8  -7   30.69    5.14
   6   8  -7   35.31    4.41
   6  -8  -7   32.52    4.04
  -6  -8   7   39.69    4.42
  -6   8   7   42.53    5.58
  -6   8   7   32.94    3.54
  -6  -8   7   44.73    5.04
   6   8  -6  114.99    8.44
   6  -8  -6  121.46   10.67
   6   8  -6   89.52    9.12
   6  -8  -6  126.65    9.41
  -6  -8   6  114.11    8.18
  -6   8   6  122.78    9.73
  -6   8   6  124.24    8.67
  -6  -8   6  133.16   10.42
   6   8  -5   11.60    2.69
   6  -8  -5   15.10    3.38
   6  -8  -5    9.18    3.02
   6   8  -5    7.43    2.08
  -6  -8   5   13.25    2.66
  -6   8   5    7.97    3.20
  -6   8   5   10.47    2.52
  -6  -8   5    8.98    2.29
   6   8  -4    1.02    1.95
   6  -8  -4   -0.29    2.75
   6  -8  -4    0.16    1.83
   6   8  -4    1.59    2.38
  -6  -8   4    2.20    1.94
  -6   8   4   -0.98    1.08
  -6  -8   4    4.23    2.15
   6  -8  -3   22.17    4.11
   6   8  -3   16.28    2.94
   6  -8  -3   16.53    3.68
   6   8  -3   23.20    3.69
  -6  -8   3   20.53    3.43
  -6   8   3   17.18    3.36
  -6   8   3   20.82    2.71
  -6  -8   3   20.80    3.23
   6   8  -2    0.17    2.11
   6  -8  -2    1.05    2.69
   6   8  -2    3.85    2.85
  -6  -8   2    4.58    1.87
  -6   8   2    0.58    2.36
  -6   8   2    3.05    2.44
   6  -8  -1    9.27    3.41
   6   8  -1   23.78    3.30
   6  -8  -1   16.82    2.93
  -6  -8   1   19.84    3.39
  -6   8   1   21.13    4.35
  -6   8   1   27.57    3.80
  -6  -8   1   15.58    2.74
   6  -8   0   95.62    8.26
   6   8   0   98.06    7.89
   6   8   0  122.04    9.05
   6  -8   0  116.11    8.03
   6   8   0  108.71    8.50
  -6   8   0  122.94    8.92
  -6  -8   0  100.53    7.43
   6  -8   1    6.70    2.84
   6   8   1    6.83    2.50
   6   8   1    2.18    2.50
   6   8   1    4.95    3.00
  -6   8  -1    6.02    2.50
  -6  -8  -1    2.67    1.65
  -6   8  -1    2.24    2.69
   6  -8   2   15.32    2.52
   6   8   2   14.50    3.80
   6   8   2   13.45    3.54
   6  -8   2   16.28    3.19
   6   8   2   14.86    3.06
  -6   8  -2   13.09    2.59
  -6  -8  -2   11.50    3.10
  -6   8  -2   17.72    3.38
   6  -8   3   -3.20    1.76
   6   8   3   -2.20    2.16
   6   8   3    0.95    2.26
   6  -8   3    2.21    1.95
   6   8   3    1.77    2.24
  -6   8  -3    2.85    2.02
  -6  -8  -3    0.07    1.31
  -6   8  -3   -1.89    2.11
   6  -8   4   25.01    3.81
   6   8   4   21.83    2.94
   6   8   4   21.37    4.09
   6  -8   4   18.75    4.10
   6   8   4   23.10    3.46
  -6   8  -4   27.33    4.14
  -6  -8  -4   19.02    3.94
  -6   8  -4   28.83    3.58
   6  -8   5   -0.08    2.46
   6   8   5    2.89    2.80
   6   8   5    0.03    1.81
   6  -8   5    2.04    2.57
   6   8   5   -1.16    2.13
  -6   8  -5   -2.54    2.06
  -6  -8  -5    4.75    1.83
  -6   8  -5    0.12    2.19
   6  -8   6   13.41    3.06
   6   8   6    9.31    2.37
   6   8   6   10.11    2.93
   6  -8   6   14.14    2.65
   6   8   6    7.06    2.59
  -6   8  -6    5.32    3.46
  -6  -8  -6   11.52    3.23
  -6   8  -6   10.93    2.78
   6   8   7   13.53    3.91
   6   8   7   11.15    2.48
   6  -8   7   18.78    3.66
   6   8   7   12.97    2.44
  -6   8  -7   12.84    3.94
  -6   8  -7   10.34    3.51
  -6   8  -7   15.34    2.81
   6   8   8   14.65    2.84
   6  -8   8   23.75    4.17
   6   8   8   13.31    3.15
  -6   8  -8   19.37    3.99
  -6  -8  -8   12.77    3.02
  -6   8  -8   15.21    3.21
   6   8   9    0.95    3.15
   6   8   9    0.72    1.88
   6  -8   9    1.31    2.47
   6   8   9    0.74    2.13
  -6   8  -9    2.97    2.22
  -6   8  -9    0.21    1.42
   6   8  10    1.63    2.02
   6   8  10    1.33    1.74
   6  -8  10   -0.97    2.36
   6   8  10    0.83    1.49
  -6   8 -10    1.50    2.74
  -6  -8 -10    1.93    3.06
  -6   8 -10   -0.43    3.09
  -6   8 -10   -0.21    2.43
   6   8  11    6.72    1.76
   6  -8  11    4.46    2.67
   6   8  11    7.65    2.32
  -6   8 -11    2.49    3.55
  -6  -8 -11    6.40    4.00
  -6   8 -11    9.70    2.57
  -6   8 -11    5.80    2.66
   6   8  12    1.04    2.42
   6   8  12    2.56    1.58
   6  -8  12    2.56    2.23
   6   8  12    2.59    2.05
  -6   8 -12    4.72    3.14
  -6  -8 -12    4.35    3.12
  -6   8 -12    4.61    3.15
  -6   8 -12    4.25    2.23
   6  10 -13   -1.75    1.89
   6 -10 -13    5.20    2.52
   6  10 -13   -0.88    1.57
  -6  10  13    3.69    2.96
  -6  10  13   -0.14    1.37
   6 -10 -12    4.72    3.25
   6 -10 -12    0.57    1.82
  -6  10  12    3.31    3.88
  -6  10  12    2.40    1.79
   6  10 -11    1.42    1.74
   6 -10 -11   -1.20    3.11
   6  10 -11    2.52    2.26
   6 -10 -11    3.90    2.01
  -6  10  11    2.08    3.89
  -6  10  11    7.54    2.52
   6  10 -10    8.40    3.04
   6 -10 -10   10.07    3.65
   6  10 -10    4.10    2.72
   6 -10 -10    6.77    2.52
  -6  10  10    3.37    2.54
  -6  10  10    3.18    2.01
  -6 -10  10   11.54    3.47
   6  10  -9    0.03    2.21
   6 -10  -9    2.33    3.00
   6 -10  -9    2.47    1.96
  -6 -10   9    0.21    2.23
  -6  10   9   -2.49    3.08
  -6  10   9    1.84    2.00
  -6 -10   9    2.09    1.96
   6  10  -8    0.45    2.54
   6 -10  -8   -1.86    3.26
   6  10  -8    0.86    2.16
   6 -10  -8   -3.09    2.26
  -6 -10   8    0.08    1.89
  -6  10   8    3.22    3.56
  -6  10   8   -1.37    1.06
  -6 -10   8   -1.31    3.17
   6  10  -7    1.98    2.49
   6 -10  -7    2.63    2.23
   6 -10  -7    5.24    2.66
  -6 -10   7    4.86    2.30
  -6  10   7    3.47    2.58
  -6 -10   7    3.29    3.34
   6  10  -6   18.65    3.13
   6  10  -6   29.96    4.08
   6 -10  -6   17.68    4.27
  -6 -10   6   23.25    3.81
  -6  10   6   18.84    3.32
  -6 -10   6   23.21    4.54
   6  10  -5   22.81    3.74
   6 -10  -5   26.60    4.27
   6  10  -5   23.78    4.46
   6 -10  -5   29.72    4.82
  -6 -10   5   25.41    3.97
  -6  10   5   26.41    4.05
  -6 -10   5   24.69    5.01
   6  10  -4   13.08    3.11
   6  10  -4   15.42    3.22
   6 -10  -4   22.12    3.30
  -6 -10   4   24.73    4.10
  -6  10   4   20.23    4.47
  -6  10   4   15.85    3.54
  -6 -10   4   23.78    3.60
   6 -10  -3    9.12    3.25
   6  10  -3    8.19    2.31
   6  10  -3    2.54    2.82
   6 -10  -3    6.95    3.51
  -6 -10   3    5.06    2.75
  -6  10   3    9.64    3.47
  -6  10   3    4.45    2.75
  -6 -10   3    8.39    3.29
   6 -10  -2   16.16    3.83
   6  10  -2    9.83    3.60
   6 -10  -2   12.22    3.02
   6  10  -2   17.23    4.14
  -6 -10   2   13.76    3.21
  -6  10   2   15.17    3.99
  -6  10   2   15.95    3.49
   6 -10  -1    1.12    3.25
   6  10  -1    8.08    3.04
   6 -10  -1    7.82    3.21
   6  10  -1    5.28    3.03
  -6 -10   1    5.77    3.30
  -6  10   1   -0.60    2.15
  -6  10   1    7.93    2.65
  -6 -10   1    5.03    3.11
   6 -10   0   64.16    6.95
   6  10   0   60.18    5.83
   6 -10   0   67.96    6.83
   6  10   0   70.03    6.68
  -6 -10   0   58.66    6.55
  -6  10   0   69.24    7.49
  -6  10   0   70.93    6.61
  -6 -10   0   69.15    7.63
   6 -10   1    2.33    2.69
   6  10   1    5.34    3.28
   6  10   1    2.59    2.52
   6  10   1   -1.79    2.85
  -6  10  -1    1.38    3.01
  -6 -10  -1    5.40    2.61
  -6  10  -1    2.35    1.83
   6 -10   2    6.81    3.03
   6  10   2    6.98    3.09
   6  10   2    9.11    4.10
   6 -10   2   11.02    2.67
   6  10   2    9.25    2.37
  -6  10  -2   10.59    2.85
  -6 -10  -2    6.06    2.74
  -6  10  -2   10.22    2.66
   6 -10   3    1.70    2.54
   6  10   3   -0.98    3.00
   6  10   3    6.22    3.05
   6 -10   3    4.86    2.21
   6  10   3    4.63    2.95
  -6  10  -3    2.16    2.43
  -6 -10  -3    5.73    3.15
  -6  10  -3    0.99    2.25
   6 -10   4   -2.32    2.39
   6  10   4    1.76    2.63
   6  10   4    2.07    2.97
   6 -10   4    0.77    1.62
   6  10   4   -1.02    2.30
  -6  10  -4    2.05    1.80
  -6 -10  -4    0.37    2.92
  -6  10  -4    1.59    2.50
   6  10   5    7.11    3.10
   6 -10   5    5.01    2.29
   6  10   5    7.92    3.23
  -6  10  -5    3.05    3.02
   6  10   6    1.51    3.53
   6 -10   6    3.25    2.95
   6  10   6    6.23    2.58
  -6 -10  -6    6.85    3.21
   6 -10   7    4.45    2.80
   6  10   7    0.85    2.15
   6  10   7    2.27    2.28
   6  10   7   -1.55    2.31
  -6 -10  -7    9.22    3.85
   6  10   8    3.91    2.41
   6  10   8    5.62    2.44
   6  10   8    6.02    2.63
  -6  10  -8    8.99    3.39
  -6 -10  -8    2.03    3.61
  -6  10  -8    5.42    3.52
   6  10   9    0.68    1.97
   6  10   9   -1.84    2.35
   6  10   9    0.68    1.85
  -6  10  -9    3.38    2.95
  -6 -10  -9    5.21    3.31
  -6  10  -9   -2.79    2.37
  -6  10  -9    3.16    2.61
   6  10  10   -5.76    2.84
   6  10  10    1.51    1.78
   6  10  10    1.45    1.89
  -6  10 -10    0.00    3.37
  -6 -10 -10   -1.74    2.68
  -6  10 -10    0.36    2.82
  -6  10 -10   -1.40    2.33
   6  10  11    6.91    4.02
   6  10  11    4.32    2.71
   6  10  11    5.17    1.99
   6 -10  11    1.47    2.71
  -6  10 -11    5.71    3.41
  -6  10 -11    4.86    3.08
  -6  10 -11    2.58    2.72
   6 -12 -10   -3.93    2.99
   6  12 -10    4.38    3.26
   6 -12 -10    0.96    1.96
  -6 -12  10    0.17    1.61
  -6  12  10    0.38    3.13
  -6 -12  10    0.74    3.06
   6 -12  -9    0.51    3.68
   6  12  -9    3.97    2.98
   6 -12  -9    1.53    2.77
  -6  12   9    2.13    3.27
  -6 -12   9    2.88    2.99
   6  12  -8   -1.60    2.32
   6 -12  -8    0.85    2.33
   6  12  -8   -0.94    2.92
  -6  12   8   -1.81    3.25
  -6 -12   8    2.65    2.29
   6  12  -7    8.81    3.13
   6 -12  -7    1.73    4.11
   6  12  -7    7.80    2.59
  -6 -12   7    6.03    3.00
  -6 -12   7    7.69    2.96
   6  12  -6    3.09    2.37
   6 -12  -6   -1.26    3.45
   6  12  -6    2.11    2.84
  -6 -12   6    1.89    1.47
  -6  12   6    3.82    3.28
  -6 -12   6   -0.71    2.19
   6  12  -5    2.68    3.30
   6  12  -5    4.90    3.40
  -6 -12   5    7.12    2.68
  -6  12   5    6.90    4.38
  -6 -12   5    8.12    3.15
   6 -12  -4   18.75    4.62
   6  12  -4   14.24    4.22
   6  12  -4   17.72    4.53
  -6 -12   4   15.40    3.64
  -6  12   4   19.32    4.48
  -6  12   4   26.24    4.45
  -6 -12   4   19.11    4.17
   6 -12  -3    1.06    2.02
   6  12  -3    2.95    2.60
   6  12  -3   -1.02    2.41
  -6 -12   3   -0.07    2.60
  -6  12   3    0.19    3.03
  -6  12   3    2.13    2.51
  -6 -12   3    0.40    2.89
   6 -12  -2    5.89    3.12
   6  12  -2    1.47    2.22
   6  12  -2    5.12    2.95
   6 -12  -2    5.04    3.26
  -6 -12   2   -0.48    2.52
  -6  12   2    1.27    3.34
  -6  12   2   -0.06    3.09
  -6 -12   2    5.83    3.30
   6 -12  -1    4.01    2.73
   6  12  -1   -1.38    2.74
   6  12  -1   -3.52    2.89
   6 -12  -1    2.14    2.92
  -6 -12   1   -0.04    2.12
  -6  12   1   -0.20    3.62
  -6  12   1   -2.24    2.43
  -6 -12   1    1.87    3.26
   6 -12   0    6.24    2.57
   6  12   0    7.88    3.36
   6  12   0    3.94    2.22
   6 -12   0   10.30    3.08
  -6  12   0    7.99    4.29
  -6  12   0    8.16    3.92
  -6 -12   0    9.22    3.62
   6 -12   1   18.44    4.59
   6  12   1   24.30    5.04
   6 -12   1   32.34    5.41
  -6  12  -1   20.17    3.94
  -6  12  -1   21.30    3.83
   6 -12   2    7.27    3.20
   6  12   2    5.64    2.64
   6  12   2    5.55    3.16
   6 -12   2    6.35    3.61
  -6  12  -2    4.58    3.30
  -6 -12  -2    3.18    3.02
  -6  12  -2    1.99    2.91
   6 -12   3    4.89    1.94
   6  12   3    6.21    3.89
   6  12   3    3.23    2.67
   6 -12   3    2.48    2.10
  -6  12  -3    2.69    3.66
  -6 -12  -3    5.15    2.71
  -6  12  -3   -0.28    3.26
   6 -12   4    2.72    2.77
   6  12   4   -0.57    3.25
   6  12   4    3.19    2.72
   6 -12   4    1.81    2.06
  -6  12  -4   -0.96    2.13
  -6 -12  -4    1.79    3.05
  -6  12  -4    3.86    3.50
   6 -12   5    0.04    2.65
   6  12   5   -1.20    3.40
   6  12   5    3.53    2.39
   6 -12   5    6.51    2.60
  -6  12  -5   -1.09    3.06
  -6 -12  -5    3.34    3.40
  -6  12  -5    0.92    2.50
   6 -12   6    4.54    2.59
   6  12   6    6.87    3.35
   6  12   6    4.25    2.89
   6 -12   6    1.16    3.18
  -6  12  -6    3.75    3.43
  -6 -12  -6   -0.14    3.03
  -6  12  -6    1.53    2.53
   6 -12   7    1.59    2.89
   6  12   7    5.33    2.55
   6  12   7    4.96    3.10
   6 -12   7    3.97    3.25
  -6  12  -7    5.44    2.59
  -6 -12  -7    0.76    2.10
  -6  12  -7    1.48    3.63
   6 -12   8   -0.83    2.63
   6  12   8    0.40    2.31
   6  12   8    5.30    1.94
   6 -12   8    1.55    2.99
  -6  12  -8    5.91    3.75
  -6 -12  -8    1.12    2.21
  -6  12  -8    1.07    2.81
   6  12   9    5.21    3.92
   6 -12   9   -0.88    2.89
  -6  12  -9    6.52    3.15
  -6 -12  -9   -1.61    2.99
  -6  12  -9    0.28    2.56
  -6  12  -9   -0.21    2.57
   6  14  -7    2.12    2.68
   6  14  -7   -0.65    3.34
   6 -14  -7    0.16    2.58
  -6 -14   7    0.76    2.22
  -6  14   7    4.08    3.24
  -6  14   7   -3.03    2.27
  -6 -14   7    1.72    3.47
   6 -14  -6   -3.20    3.68
   6  14  -6    7.28    3.25
   6  14  -6    0.82    3.08
   6 -14  -6    3.20    2.19
  -6 -14   6    3.62    2.58
  -6  14   6    6.55    3.67
  -6  14   6    2.36    2.65
  -6 -14   6   -5.81    3.58
   6 -14  -5   -3.34    3.30
   6  14  -5    3.06    2.58
   6  14  -5   -0.06    2.94
   6 -14  -5    2.95    2.92
  -6 -14   5    0.00    2.19
  -6  14   5   -4.29    3.58
  -6  14   5    0.46    1.76
  -6 -14   5   -1.12    2.03
   6 -14  -4    0.87    2.92
   6  14  -4   -0.14    3.28
   6  14  -4   -0.01    2.85
   6 -14  -4   -4.67    2.85
  -6 -14   4   -1.70    1.70
  -6  14   4    1.11    3.17
  -6  14   4    1.96    2.18
  -6 -14   4    2.98    3.21
   6 -14  -3   -0.48    2.89
   6  14  -3    1.40    3.12
   6  14  -3   -0.01    3.25
   6 -14  -3   -2.10    3.00
  -6 -14   3    3.47    2.52
  -6  14   3    4.58    3.34
  -6  14   3   -0.53    1.62
  -6 -14   3    4.08    3.22
   6 -14  -2   -0.32    3.54
   6  14  -2    1.48    2.88
   6 -14  -2    1.01    3.13
  -6 -14   2    0.41    2.35
  -6  14   2    0.74    2.05
  -6  14   2    2.61    3.11
  -6 -14   2    4.21    4.15
   6 -14  -1    3.39    3.18
   6  14  -1   -5.52    2.69
   6  14  -1    0.24    3.25
   6 -14  -1   -2.61    2.82
  -6 -14   1   -0.01    2.97
  -6  14   1    1.62    4.07
  -6  14   1    0.05    2.78
  -6 -14   1   -1.61    3.16
   6 -14   0    1.29    2.03
   6  14   0    0.23    1.96
   6  14   0    1.07    2.72
   6 -14   0   -3.86    3.47
  -6 -14   0   -2.00    2.94
  -6  14   0   -1.21    2.06
  -6  14   0   -1.93    2.82
  -6 -14   0    1.92    3.08
   6 -14   1    7.46    3.61
   6  14   1    1.66    2.94
   6  14   1    3.49    3.79
   6  14   1    5.54    3.61
   6 -14   1    6.37    4.35
  -6 -14  -1   -0.99    3.39
  -6  14  -1    6.27    4.07
   6 -14   2    0.57    2.85
   6  14   2    3.31    3.90
   6  14   2    0.51    3.06
   6  14   2    3.76    2.25
  -6 -14  -2   -1.40    2.21
  -6  14  -2   -2.38    3.11
  -6  14  -2    5.75    1.98
   6 -14   3   -2.67    3.10
   6  14   3    0.73    2.23
   6  14   3    0.20    2.91
   6  14   3    3.68    2.23
  -6  14  -3    1.90    3.23
  -6 -14  -3    1.53    3.40
  -6  14  -3    0.23    3.21
   6 -14   4   -1.57    2.94
   6  14   4    1.89    2.20
   6  14   4   -1.09    2.15
   6  14   4   -0.65    1.79
   6 -14   4    3.08    3.34
  -6  14  -4   -2.69    3.03
  -6 -14  -4    3.98    3.22
  -6  14  -4    0.37    3.06
   6 -14   5    0.88    2.14
   6  14   5    0.50    3.30
   6  14   5    1.11    2.85
  -6  14  -5   -4.00    3.95
  -6 -14  -5   -4.25    2.84
  -6  14  -5   -5.15    3.17
   7  -1 -17   10.82    3.58
   7   1 -17   20.50    3.16
  -7   1  17   12.32    3.33
  -7  -1  17   18.60    3.50
   7  -1 -16   18.73    3.97
   7   1 -16   16.86    2.92
  -7   1  16   20.03    4.02
  -7  -1  16   15.76    3.67
  -7  -1  15   39.59    5.27
   7  -1 -14    2.30    2.49
   7   1 -14    0.53    2.65
  -7   1  14    4.16    2.61
  -7  -1  14    1.11    2.41
   7  -1 -13    2.56    2.79
   7   1 -13    3.99    2.41
  -7   1  13    2.27    2.03
  -7  -1  13    3.65    2.16
   7  -1 -12   29.38    3.75
   7   1 -12   37.09    3.94
  -7   1  12   38.86    4.69
  -7  -1  12   40.34    4.10
   7  -1 -11   95.25    7.38
   7   1 -11   97.88    7.28
  -7   1  11   76.17    6.76
  -7  -1  11   98.65    6.92
   7  -1 -10  374.14   20.63
   7   1 -10  300.08   17.25
   7   1 -10  274.80   11.42
  -7   1  10  348.56   18.82
  -7  -1  10  371.56   19.54
   7  -1  -9   43.60    3.70
   7   1  -9   42.99    3.14
   7   1  -9   40.28    2.17
   7   1  -9   39.21    2.22
  -7   1   9   45.83    3.86
  -7  -1   9   46.56    3.87
   7  -1  -8  124.94    7.06
   7   1  -8  124.06    7.18
   7   1  -8  114.76    4.84
   7   1  -8  121.03    5.12
  -7   1   8  124.48    7.50
  -7  -1   8  121.56    6.85
   7  -1  -7  266.27   12.99
   7   1  -7  221.40    9.03
  -7   1   7  268.87   12.94
  -7   1   7  260.38    8.74
   7   1  -6 1349.25   67.40
   7   1  -6 1390.00   67.09
   7  -1  -6 1275.72   56.96
  -7  -1   6 1362.54   68.50
  -7  -1   6 1317.33   65.05
  -7   1   6 1244.55   56.71
   7  -1  -5  393.07   17.13
   7   1  -5  368.12   14.26
   7   1  -5  387.36   15.63
   7  -1  -5  366.94   13.56
  -7   1   5  394.28   17.17
  -7  -1   5  381.96   14.76
  -7  -1   5  385.61   15.69
  -7   1   5  386.58   14.48
   7  -1  -4  757.76   32.60
   7   1  -4  723.83   26.62
   7   1  -4  741.61   32.08
   7  -1  -4  721.18   29.05
  -7   1   4  778.50   33.34
  -7  -1   4  702.90   26.74
  -7  -1   4  764.38   33.49
  -7   1   4  716.90   29.45
   7  -1  -3    5.94    1.42
   7   1  -3    8.31    2.15
   7  -1  -3    6.52    1.71
  -7   1   3    9.17    2.28
  -7  -1   3    7.21    0.62
  -7  -1   3    7.86    2.17
  -7   1   3    8.90    1.79
   7  -1  -2  949.37   39.70
   7   1  -2  778.43   22.92
   7   1  -2  915.98   40.94
   7  -1  -2  888.97   38.44
  -7   1   2  990.01   40.51
  -7  -1   2  835.67   39.44
  -7   1   2  845.71   36.63
   7  -1  -1    4.90    1.57
   7   1  -1    3.45    1.13
   7   1  -1    6.17    1.90
   7  -1  -1    5.36    1.46
  -7   1   1    2.23    1.91
  -7  -1   1    4.40    1.03
   7   1   0  261.36   10.26
   7   1   0  277.86   11.46
  -7   1   0  276.84   11.67
  -7   1   0  276.04   11.61
  -7  -1   0  276.96   12.52
  -7   1   0  259.56   10.84
   7   1   1  220.65    9.35
   7  -1   1  230.17    9.96
   7   1   1  232.33    9.72
   7  -1   1  233.10    9.71
  -7   1  -1  249.49   10.33
  -7  -1  -1  235.85   10.74
  -7   1  -1  233.36   10.11
   7   1   2   63.43    4.09
   7   1   2   63.30    4.02
   7  -1   2   57.00    3.47
  -7  -1  -2   63.55    3.80
  -7   1  -2   60.90    3.92
   7   1   3  111.58    6.26
   7  -1   3  101.13    5.56
   7   1   3  106.57    5.37
   7  -1   3  105.98    5.33
  -7  -1  -3   99.76    5.49
  -7  -1  -3  105.79    5.21
  -7   1  -3   95.96    4.96
   7   1   4    0.42    2.34
   7   1   4    5.15    1.44
   7  -1   4    4.24    1.47
  -7   1  -4    3.30    2.17
  -7  -1  -4    5.66    1.34
   7   1   5  109.74    7.16
   7   1   5  105.13    5.11
   7  -1   5  103.59    5.20
  -7  -1  -5  104.87    6.75
  -7   1  -5  107.68    6.61
  -7  -1  -5  101.87    4.99
   7  -1   6    2.80    2.06
   7   1   6    0.23    0.92
  -7  -1  -6    1.45    1.18
  -7   1  -6    2.39    1.39
  -7  -1  -6    0.79    1.21
   7   1   7  139.58   10.36
   7  -1   7  149.11   10.58
   7   1   7  166.98    7.59
  -7  -1  -7  177.76   10.87
  -7   1  -7  187.22   11.79
   7   1   8    7.28    2.73
   7  -1   8   10.93    2.91
   7   1   8    7.51    1.24
  -7  -1  -8   10.28    2.97
  -7   1  -8   12.21    3.02
   7   1   9   37.40    5.18
   7  -1   9   42.83    5.60
   7   1   9   33.56    2.29
  -7  -1  -9   47.17    5.20
  -7   1  -9   45.27    4.83
  -7   1  -9   39.46    2.88
   7   1  10   25.31    4.24
   7  -1  10   25.33    4.23
   7   1  10   25.13    2.23
  -7  -1 -10   26.79    4.17
  -7   1 -10   30.09    4.38
  -7   1 -10   22.89    2.22
   7   1  11   23.68    2.06
  -7   1 -11   20.93    2.57
   7   1  12   23.57    4.85
   7  -1  12   23.44    4.20
   7   1  12   24.64    2.01
  -7  -1 -12   26.17    5.23
  -7   1 -12   29.70    3.83
  -7   1 -12   20.41    2.05
   7   1  13   32.38    5.06
   7  -1  13   32.06    5.23
   7   1  13   21.67    1.95
  -7  -1 -13   35.96    4.97
  -7   1 -13   26.68    5.14
   7   1  14    7.24    3.33
   7  -1  14   12.04    3.68
   7   1  14    8.33    1.08
  -7  -1 -14    4.62    3.28
  -7   1 -14   13.75    2.75
  -7   1 -14    7.23    1.31
   7  -3 -16    4.75    2.15
   7   3 -16    4.73    2.19
   7   3 -16    2.91    0.80
  -7   3  16   11.09    3.32
   7  -3 -15    9.19    2.92
   7   3 -15    5.63    2.89
   7   3 -15    6.63    1.34
  -7   3  15    9.75    3.05
  -7  -3  15    9.59    3.36
   7   3 -14    1.73    2.07
  -7  -3  14    3.37    2.37
   7  -3 -13   59.51    5.78
   7   3 -13   59.04    5.60
  -7   3  13   62.20    6.26
  -7  -3  13   61.84    5.68
   7  -3 -12   35.50    4.33
   7   3 -12   33.22    3.91
  -7   3  12   34.71    4.28
  -7  -3  12   27.94    3.12
   7  -3 -11   37.88    4.16
   7   3 -11   43.03    4.43
  -7   3  11   39.29    4.47
  -7  -3  11   40.44    4.02
   7  -3 -10    4.55    2.11
   7   3 -10    2.33    1.75
   7  -3 -10    3.80    0.56
  -7   3  10    4.55    1.99
  -7  -3  10    6.38    2.08
  -7   3  10    3.10    0.61
   7  -3  -9  124.41    8.70
  -7   3   9  118.84    7.64
  -7  -3   9  120.66    7.41
   7  -3  -8   -0.85    2.00
   7   3  -8    0.62    1.21
   7  -3  -8    0.70    0.77
  -7   3   8    1.19    2.21
  -7  -3   8    1.16    1.48
  -7   3   8    1.08    0.72
   7  -3  -7    0.20    1.95
   7  -3  -7   -1.32    1.22
  -7   3   7    2.16    1.70
  -7   3   7   -0.29    1.14
   7   3  -6  305.58   13.97
   7  -3  -6  280.25   15.02
   7   3  -6  296.33   13.13
  -7   3   6  310.05   16.18
  -7   3   6  279.88   11.76
   7   3  -5  126.01    5.83
   7  -3  -5  142.27    8.48
   7   3  -5  143.38    6.71
   7  -3  -5  132.21    6.20
  -7   3   5  146.64    8.32
  -7   3   5  141.12    6.26
   7   3  -4  257.92   10.52
   7  -3  -4  271.98   12.36
  -7  -3   4  298.65   11.73
  -7   3   4  281.11   12.13
   7   3  -3   23.54    1.89
   7  -3  -3   24.84    2.87
  -7  -3   3   22.82    1.84
   7   3  -2  322.00   12.88
   7  -3  -2  332.45   14.88
  -7   3   2  390.07   18.63
  -7  -3   2  372.42   14.08
   7   3  -1 1416.49   69.74
  -7   3   1 1500.74   81.75
  -7  -3   1 1374.71   68.68
   7   3   0 1457.11   76.48
  -7  -3   0 1472.83   77.60
   7  -3   1 2106.00  129.30
   7   3   1 2077.32  124.76
   7  -3   2   31.95    2.84
  -7   3  -2   28.26    3.53
  -7  -3  -2   27.75    2.69
  -7   3  -2   28.87    2.97
   7   3   3  273.33   14.69
  -7   3  -3  324.83   17.19
  -7  -3  -3  299.56   16.23
  -7   3  -3  338.06   17.15
  -7   3  -3  310.86   14.63
   7   3   4   31.30    3.36
   7  -3   4   35.76    3.80
   7  -3   4   35.82    3.14
  -7  -3  -4   35.77    3.67
  -7   3  -4   38.13    4.05
  -7   3  -4   33.32    2.52
   7   3   5  169.50   11.04
   7  -3   5  178.63   10.97
   7  -3   5  174.26    9.28
  -7  -3  -5  170.69   10.44
  -7   3  -5  159.30    9.40
  -7   3  -5  169.11    8.66
   7   3   6  611.56   36.05
   7  -3   6  619.28   37.05
   7  -3   6  627.67   32.10
  -7   3  -6  555.71   33.68
  -7   3  -6  582.54   30.31
   7   3   7  169.73   10.69
   7  -3   7  176.99   11.59
   7  -3   7  172.73    9.26
  -7  -3  -7  145.25   10.05
  -7   3  -7  164.44   10.48
  -7   3  -7  157.17    8.43
   7  -3   8  114.69    8.04
   7  -3   8  117.33    6.79
  -7  -3  -8  124.02    9.59
  -7   3  -8  103.93    8.39
  -7   3  -8  102.21    5.94
   7   3   9   10.84    2.65
   7  -3   9    5.65    2.05
   7  -3   9    5.63    2.19
  -7  -3  -9   13.50    3.02
  -7   3  -9    4.82    3.04
  -7   3  -9    3.75    1.28
   7   3  10    0.52    2.71
   7  -3  10    2.98    2.75
   7  -3  10   -0.08    1.22
  -7   3 -10    2.08    1.55
  -7   3 -10   -1.09    1.05
   7   3  11   41.81    5.76
   7  -3  11   30.01    3.00
  -7  -3 -11   41.28    4.63
   7   3  12   13.83    2.91
   7  -3  12   13.75    3.57
   7  -3  12    7.39    1.74
  -7  -3 -12   10.87    3.82
  -7   3 -12   12.88    3.45
  -7   3 -12   12.09    2.22
   7   3  13   13.64    4.42
   7  -3  13   23.21    4.83
   7   3  13   15.29    1.55
   7  -3  13   21.40    2.48
  -7  -3 -13   29.36    5.04
  -7   3 -13   23.34    4.62
   7   3  14   -0.20    2.02
   7  -3  14    6.01    3.60
   7   3  14    0.89    0.64
   7  -3  14    1.99    1.55
  -7  -3 -14    0.62    2.80
  -7   3 -14    1.13    1.04
   7  -5 -16    5.46    3.26
   7   5 -16    5.95    2.74
   7   5 -16    1.64    1.77
   7   5 -16    2.24    1.63
  -7   5  16    6.03    2.95
  -7  -5  16    3.95    2.72
   7  -5 -15    5.17    3.12
   7   5 -15    3.63    1.65
   7   5 -15    4.92    1.57
  -7   5  15    0.24    3.09
  -7  -5  15    5.88    2.73
   7  -5 -14   -2.81    2.04
   7   5 -14    1.83    2.14
   7   5 -14    0.93    1.51
   7   5 -14   -0.68    1.34
  -7   5  14    2.56    2.41
  -7  -5  14    2.13    2.03
  -7   5  14    0.03    0.41
  -7   5  14   -0.26    0.36
   7   5 -13   14.12    2.68
   7   5 -13   12.05    2.14
  -7  -5  13   20.37    3.21
  -7   5  13   11.11    1.22
   7  -5 -12   76.73    7.45
   7   5 -12   68.97    6.23
   7   5 -12   53.07    5.28
   7   5 -12   48.36    4.57
  -7   5  12   76.71    7.58
  -7  -5  12   65.56    5.92
  -7   5  12   43.62    2.90
   7   5 -11   27.01    3.39
   7  -5 -11   26.49    4.28
   7   5 -11   27.48    3.39
   7   5 -11   32.49    3.19
   7  -5 -11   20.27    1.85
  -7   5  11   29.71    4.45
   7   5 -10    2.55    1.92
   7  -5 -10    4.81    2.56
   7   5 -10    3.00    1.93
   7   5 -10    0.59    1.89
   7   5 -10    2.85    1.65
  -7   5  10    3.13    2.59
   7   5  -9   71.36    5.48
   7   5  -9   70.25    5.43
  -7   5   9   76.85    6.88
   7   5  -8   35.68    3.25
   7  -5  -8   46.97    4.38
   7   5  -8   33.25    3.06
   7   5  -8   43.42    4.10
   7   5  -8   35.78    3.53
  -7   5   8   44.82    4.57
  -7   5   8   37.39    3.09
   7   5  -7    1.31    1.20
   7  -5  -7   -1.94    1.41
   7   5  -7    1.12    1.24
   7   5  -7    0.19    1.54
   7   5  -7   -0.74    1.43
  -7   5   7    0.75    2.03
  -7   5   7    2.08    1.46
   7  -5  -6    2.05    2.58
   7   5  -6    0.60    1.95
   7  -5  -6   -0.68    1.02
   7   5  -6    2.41    1.81
  -7  -5   6    0.07    1.43
  -7   5   6    2.84    1.46
  -7   5   6    2.13    1.30
   7  -5  -5    1.84    2.57
   7   5  -5    2.21    2.39
   7  -5  -5    3.65    1.86
   7   5  -5    2.97    2.26
  -7   5   5    2.21    1.73
  -7   5   5    1.94    1.56
   7  -5  -4   14.68    2.91
   7   5  -4   16.24    3.41
   7  -5  -4   13.18    2.57
   7   5  -4   11.47    2.99
  -7   5   4    9.87    2.78
  -7   5   4   12.75    2.27
   7  -5  -3  186.97   12.01
   7   5  -3  211.07   10.51
   7   5  -3  241.31   14.61
   7  -5  -3  210.33   10.85
   7   5  -3  218.78   12.57
  -7   5   3  225.46   12.98
  -7   5   3  192.30   10.64
   7  -5  -2   68.30    5.50
   7   5  -2   66.30    6.21
   7  -5  -2   62.11    4.99
   7   5  -2   61.24    4.49
  -7   5   2   69.22    4.81
  -7   5   2   60.76    4.80
   7  -5  -1  117.75    7.39
   7  -5  -1  135.74    8.76
  -7   5   1  123.13    7.10
   7  -5   0  586.53   32.89
   7   5   0  612.91   31.56
   7  -5   0  607.19   33.21
   7   5   0  589.56   32.99
  -7   5   0  655.74   36.27
  -7  -5   0  607.82   31.40
  -7   5   0  586.89   31.37
   7   5   1  590.04   31.36
   7   5   1  584.81   32.54
   7  -5   1  657.29   35.09
   7   5   1  576.94   31.35
  -7   5  -1  657.46   35.99
  -7  -5  -1  601.09   32.58
  -7   5  -1  586.91   32.39
   7  -5   2  189.59   10.67
   7   5   2  183.72   10.81
   7   5   2  189.19   11.56
   7  -5   2  183.49   10.74
  -7   5  -2  190.88   12.26
  -7  -5  -2  190.81   11.07
  -7   5  -2  195.18   10.60
   7  -5   3   53.67    4.12
   7   5   3   50.31    4.62
   7   5   3   43.91    3.95
   7  -5   3   49.58    4.66
  -7   5  -3   55.78    5.59
  -7  -5  -3   51.31    4.68
  -7   5  -3   55.10    4.25
   7   5   4    7.04    1.96
   7   5   4    6.07    1.91
   7  -5   4    8.14    2.41
  -7   5  -4    8.66    2.52
  -7  -5  -4    4.42    1.67
  -7   5  -4    2.26    2.47
  -7  -5  -4    0.66    2.01
  -7   5  -4    3.53    1.99
   7   5   5   75.04    6.20
   7   5   5   69.23    5.22
   7  -5   5   67.53    5.67
  -7   5  -5   61.27    5.53
  -7  -5  -5   66.68    5.61
  -7   5  -5   57.13    5.36
  -7   5  -5   71.19    5.16
   7   5   6  504.10   30.79
   7   5   6  425.13   23.75
   7  -5   6  511.52   28.51
  -7   5  -6  469.36   29.19
  -7  -5  -6  446.58   29.69
  -7   5  -6  492.61   30.75
  -7   5  -6  501.16   27.81
   7   5   7  183.24   12.32
   7   5   7  176.11   11.04
   7  -5   7  188.05   11.70
  -7   5  -7  182.08   13.11
  -7   5  -7  177.99   12.66
  -7   5  -7  184.76   11.23
   7   5   8   58.50    6.20
   7   5   8   48.56    3.85
   7  -5   8   49.48    4.52
  -7   5  -8   61.94    5.82
  -7  -5  -8   57.97    6.21
  -7   5  -8   59.57    6.18
  -7   5  -8   56.91    4.89
   7  -5   9   44.25    4.60
   7   5   9   53.00    4.34
   7  -5   9   51.81    4.68
   7   5   9   56.00    3.88
  -7   5  -9   50.87    5.08
  -7   5  -9   41.59    4.24
   7   5  10    2.51    1.09
   7  -5  10    5.45    1.87
   7   5  10    2.73    1.86
  -7  -5 -10    2.32    2.12
  -7   5 -10    1.61    1.59
   7   5  11   14.42    3.78
   7  -5  11   11.76    3.77
   7   5  11    8.36    1.52
   7  -5  11    9.38    2.35
   7   5  11    8.04    1.55
  -7  -5 -11    6.79    3.36
  -7   5 -11    9.08    3.23
  -7   5 -11   10.96    2.35
   7   5  12   11.97    3.51
   7  -5  12   10.50    3.70
   7   5  12   10.17    1.84
   7  -5  12   10.84    2.48
   7   5  12    9.98    1.94
  -7  -5 -12   13.01    3.78
  -7   5 -12   16.65    2.92
  -7   5 -12   12.89    2.36
   7   5  13    5.63    3.65
   7  -5  13    4.64    3.25
   7   5  13    2.65    1.30
   7  -5  13    8.06    1.95
   7   5  13    4.76    1.37
  -7  -5 -13    4.75    3.70
  -7   5 -13    8.43    3.03
  -7   5 -13    3.96    1.73
   7   5  14   -1.48    2.83
   7  -5  14   -1.69    2.33
   7  -5  14    3.44    1.78
   7   5  14    0.79    0.87
  -7  -5 -14    3.65    3.07
  -7   5 -14   -2.55    1.77
  -7   5 -14    0.83    1.00
   7  -7 -15    8.75    3.77
   7   7 -15    5.08    2.12
   7   7 -15    4.34    2.41
   7   7 -15    3.79    1.66
  -7   7  15    8.89    3.71
   7   7 -14   -0.19    2.06
   7  -7 -14    2.09    2.56
   7   7 -14    1.55    1.80
   7   7 -14    3.32    1.66
  -7   7  14    1.33    2.84
  -7   7  14    2.99    1.18
   7   7 -13    1.59    1.91
   7  -7 -13    2.27    2.67
   7   7 -13   -0.83    1.67
   7   7 -13    1.18    2.59
   7   7 -13    0.16    2.15
  -7   7  13    6.13    3.10
  -7   7  13   -0.25    1.07
  -7   7  13   -0.43    1.22
   7   7 -12   19.86    3.19
   7  -7 -12   23.36    4.60
   7   7 -12   17.06    3.37
   7   7 -12   10.44    3.12
   7   7 -12   10.24    2.19
   7  -7 -12   12.16    2.41
  -7   7  12   12.88    2.81
  -7   7  12   17.54    2.01
   7   7 -11   24.87    3.60
   7   7 -11   18.20    3.23
   7   7 -11   22.23    3.64
   7   7 -11   16.56    3.52
   7  -7 -11   15.97    2.66
  -7   7  11   24.84    2.52
   7   7 -10   10.62    2.37
   7  -7 -10   14.28    3.71
   7   7 -10   17.83    3.23
   7   7 -10   15.80    2.70
   7  -7 -10   14.88    2.46
  -7   7  10   16.73    4.18
  -7   7  10   14.23    2.13
  -7  -7  10   19.13    3.40
   7   7  -9    6.55    2.37
   7  -7  -9   19.79    4.06
   7   7  -9   12.85    2.40
   7   7  -9    9.97    2.47
   7  -7  -9   12.89    2.76
  -7   7   9   21.64    3.73
  -7   7   9   12.85    1.95
  -7  -7   9   12.11    3.21
   7   7  -8   18.87    3.46
   7  -7  -8   36.75    4.80
   7   7  -8   30.27    3.45
   7   7  -8   27.33    3.74
   7  -7  -8   27.48    3.76
  -7   7   8   33.32    4.57
  -7   7   8   31.97    3.43
  -7  -7   8   23.45    3.28
   7   7  -7  139.40    9.44
   7  -7  -7  144.35   10.94
   7  -7  -7  109.41    8.10
   7   7  -7  142.61   10.47
  -7  -7   7  102.99    7.43
  -7   7   7  131.67   10.42
  -7   7   7  116.62    7.73
  -7  -7   7  121.26    9.32
   7   7  -6   72.68    5.64
   7  -7  -6   65.52    6.93
   7  -7  -6   54.29    4.91
   7   7  -6   59.97    6.07
  -7  -7   6   65.33    4.79
  -7   7   6   69.36    6.86
  -7   7   6   64.70    4.62
  -7  -7   6   66.31    5.38
   7   7  -5  330.32   19.26
   7  -7  -5  370.33   22.66
   7  -7  -5  276.94   17.71
   7   7  -5  269.70   20.00
  -7  -7   5  287.73   16.73
  -7   7   5  360.81   22.81
  -7   7   5  318.19   18.50
  -7  -7   5  320.74   19.95
   7   7  -4   16.08    2.74
   7  -7  -4   19.71    3.43
   7  -7  -4   15.72    2.98
   7   7  -4   21.53    3.54
  -7  -7   4   15.46    2.91
  -7   7   4   18.81    3.87
  -7   7   4   15.24    2.59
  -7  -7   4   18.00    3.32
   7  -7  -3   60.06    5.04
   7   7  -3   51.73    4.28
   7   7  -3   68.41    6.39
   7  -7  -3   50.09    5.30
   7   7  -3   65.06    5.98
  -7  -7   3   53.36    4.70
  -7   7   3   61.07    5.84
  -7   7   3   51.89    4.14
   7  -7  -2  109.23    8.57
   7   7  -2  117.64    8.15
   7   7  -2  134.72   10.10
   7  -7  -2  124.17    8.76
   7   7  -2  116.40    8.07
  -7  -7   2  121.31    8.07
  -7   7   2  129.05    8.63
   7   7  -1    0.80    1.42
   7  -7  -1    7.30    2.45
  -7   7   1    0.33    1.91
  -7  -7   1    2.19    2.15
  -7   7   1    1.24    2.22
   7  -7   0   82.88    6.64
   7   7   0   91.36    6.59
   7   7   0   97.24    7.20
   7  -7   0   94.67    7.23
   7   7   0   89.63    7.37
  -7   7   0   94.23    7.60
  -7  -7   0   86.83    6.46
   7  -7   1    2.15    1.37
   7   7   1    2.28    1.52
   7   7   1    1.02    1.98
   7  -7   1    2.47    1.71
  -7   7  -1    4.41    2.89
  -7  -7  -1    2.78    1.37
  -7   7  -1    6.14    2.58
   7  -7   2   12.97    2.86
   7   7   2   13.28    3.06
   7   7   2   12.49    2.53
   7  -7   2   15.01    3.08
   7   7   2   12.82    2.95
  -7   7  -2    9.86    3.48
  -7  -7  -2    7.93    2.74
  -7   7  -2    8.85    3.17
   7  -7   3   78.22    6.42
   7   7   3   70.86    6.47
   7   7   3   70.18    5.55
   7  -7   3   60.40    5.93
   7   7   3   72.91    5.86
  -7   7  -3   81.87    7.49
  -7  -7  -3   76.67    5.90
  -7   7  -3   68.24    5.74
   7  -7   4    2.15    2.11
   7   7   4   -1.71    1.48
   7   7   4    1.44    2.14
   7  -7   4   -0.42    1.92
   7   7   4    0.49    2.08
  -7   7  -4   -1.00    2.26
  -7  -7  -4    1.56    2.14
  -7   7  -4    3.22    2.07
   7  -7   5    2.71    1.76
   7   7   5    1.47    1.48
   7   7   5    1.32    2.08
   7  -7   5    0.51    2.47
   7   7   5    3.54    1.82
  -7   7  -5    0.79    2.48
  -7  -7  -5   -1.80    1.76
  -7   7  -5   -1.59    2.02
   7   7   6    0.98    2.40
   7   7   6    2.07    1.99
   7  -7   6   -1.29    1.81
   7   7   6    0.67    2.04
  -7   7  -6   -0.34    1.94
  -7  -7  -6   -0.85    2.19
  -7   7  -6   -1.69    1.39
  -7   7  -6    2.00    1.77
   7   7   7    8.40    3.03
   7   7   7    4.85    2.43
   7  -7   7    4.98    2.67
   7   7   7    3.16    1.88
  -7   7  -7    9.26    2.63
  -7  -7  -7    1.92    2.47
  -7   7  -7    5.60    3.18
  -7   7  -7    6.39    2.31
   7   7   8    2.10    1.27
   7  -7   8   -0.51    1.87
   7   7   8    0.96    1.89
  -7   7  -8    0.40    2.33
  -7   7  -8    1.05    2.54
  -7   7  -8    1.11    1.91
   7   7   9    0.46    2.04
   7  -7   9    1.11    2.13
   7   7   9    3.79    1.61
  -7   7  -9    1.44    1.92
   7   7  10    2.71    2.50
   7   7  10    6.91    1.92
   7  -7  10    7.36    2.38
   7   7  10    3.77    1.67
  -7   7 -10    6.17    3.23
  -7  -7 -10    5.56    3.12
  -7   7 -10    7.98    2.28
  -7   7 -10    8.08    2.38
   7   7  11    3.87    2.05
   7  -7  11    0.61    2.17
   7   7  11   -0.36    1.62
  -7   7 -11    2.84    2.08
  -7  -7 -11    2.76    2.98
  -7   7 -11    1.30    2.89
  -7   7 -11    4.05    1.89
   7   7  12    9.74    3.78
   7   7  12    7.99    2.30
   7  -7  12    7.68    2.80
   7   7  12    9.66    2.11
  -7   7 -12    9.15    3.71
  -7  -7 -12   12.19    3.41
  -7   7 -12    6.23    3.24
  -7   7 -12    4.02    2.34
   7   7  13    2.00    2.43
   7   7  13   -0.12    1.35
   7  -7  13    1.17    2.09
   7   7  13    2.30    1.44
  -7   7 -13    8.27    3.53
  -7  -7 -13    4.47    3.07
  -7   7 -13   -0.23    3.23
  -7   7 -13    1.97    1.68
   7  -9 -14    0.33    2.72
   7   9 -14   -0.22    1.79
  -7   9  14    0.24    3.25
   7   9 -13   -2.24    2.21
   7  -9 -13    0.54    2.24
   7   9 -13    2.97    2.36
   7   9 -13    2.00    1.68
  -7   9  13   -0.46    3.21
  -7   9  13    1.43    1.71
   7   9 -12    3.01    2.65
   7  -9 -12   -1.13    3.26
   7   9 -12    1.63    2.33
   7   9 -12    0.72    1.89
   7  -9 -12    3.49    1.85
  -7   9  12   -0.26    3.20
  -7   9  12    1.23    1.62
  -7  -9  12    4.08    2.65
   7   9 -11   12.41    3.19
   7  -9 -11   22.55    4.45
   7   9 -11   23.60    3.65
   7   9 -11   18.25    3.75
   7  -9 -11   17.09    2.91
  -7   9  11   22.91    4.28
  -7   9  11   23.91    3.06
  -7  -9  11   23.72    3.97
   7   9 -10    5.98    2.43
   7  -9 -10    7.22    3.28
   7   9 -10    8.10    2.53
   7   9 -10    5.25    2.62
   7  -9 -10    9.76    2.89
  -7   9  10   13.68    4.13
  -7   9  10   13.04    2.57
  -7  -9  10   13.31    3.55
   7   9  -9    3.30    2.07
   7  -9  -9   -2.99    3.07
   7   9  -9    1.60    1.95
   7   9  -9    2.25    1.98
   7  -9  -9   -0.32    1.97
  -7   9   9    1.40    1.87
  -7  -9   9   -0.64    1.63
   7   9  -8    5.12    2.49
   7   9  -8    7.78    2.40
   7  -9  -8    7.60    2.99
  -7  -9   8    3.19    2.56
  -7   9   8    6.39    2.63
  -7   9   8    6.33    1.64
  -7  -9   8    7.25    3.63
   7   9  -7   17.01    3.51
   7  -9  -7   24.67    3.84
   7   9  -7   28.88    3.64
   7  -9  -7   23.85    4.10
  -7  -9   7   25.65    3.67
  -7   9   7   24.86    4.66
  -7   9   7   22.07    3.10
  -7  -9   7   22.73    4.35
   7   9  -6   31.46    4.09
   7  -9  -6   35.19    5.50
   7   9  -6   37.54    5.35
   7  -9  -6   27.63    4.19
  -7  -9   6   24.39    3.98
  -7   9   6   26.22    4.85
  -7   9   6   37.51    4.50
  -7  -9   6   29.04    3.91
   7   9  -5   78.16    7.13
   7  -9  -5   74.20    8.43
   7  -9  -5   90.65    8.11
   7   9  -5   97.39    9.11
  -7  -9   5   92.31    7.72
  -7   9   5  107.01   10.39
  -7  -9   5   91.90    7.54
   7  -9  -4    5.30    2.35
   7   9  -4    1.54    1.59
   7  -9  -4    0.51    3.15
   7   9  -4    2.47    2.37
  -7  -9   4    7.21    2.67
  -7   9   4    2.34    2.65
  -7  -9   4    7.90    2.91
   7  -9  -3    7.84    3.06
   7   9  -3    4.63    2.25
   7  -9  -3   12.06    3.36
   7   9  -3    8.82    2.77
  -7  -9   3    5.70    2.41
  -7   9   3    6.39    3.52
  -7   9   3    6.67    2.64
  -7  -9   3    5.62    2.26
   7   9  -2   14.34    3.04
   7  -9  -2   17.20    2.79
   7   9  -2   14.10    3.44
  -7  -9   2    8.51    2.75
  -7   9   2   14.81    2.90
  -7   9   2   12.12    2.67
   7  -9  -1   17.96    2.95
   7   9  -1   19.09    3.42
   7   9  -1   21.34    4.39
   7  -9  -1   20.90    4.09
   7   9  -1   16.47    4.32
  -7  -9   1   12.84    3.17
  -7   9   1   14.94    3.92
  -7   9   1   17.04    3.73
   7  -9   0   25.70    4.26
   7   9   0   26.38    4.19
   7   9   0   23.55    4.73
   7  -9   0   29.69    4.44
   7   9   0   22.14    4.57
  -7   9   0   32.33    5.08
  -7  -9   0   26.79    4.07
   7  -9   1    6.67    3.46
   7   9   1    5.32    2.99
   7   9   1    4.39    2.38
   7   9   1    6.81    1.89
  -7   9  -1    8.32    3.23
  -7  -9  -1    7.16    2.72
  -7   9  -1    5.58    2.09
   7  -9   2   19.23    2.99
   7   9   2   18.71    3.38
   7   9   2   17.81    4.42
   7  -9   2   17.98    4.23
   7   9   2   26.07    4.23
  -7   9  -2   18.30    4.06
  -7  -9  -2   17.42    3.36
  -7   9  -2   18.84    4.27
   7  -9   3   12.41    3.27
   7   9   3    8.43    3.54
   7   9   3   12.00    3.55
   7  -9   3   16.13    3.65
   7   9   3   15.97    3.19
  -7   9  -3   12.28    3.69
  -7  -9  -3   13.31    4.02
  -7   9  -3   11.10    2.56
   7  -9   4    6.02    2.60
   7   9   4    4.13    3.54
   7   9   4    1.14    3.17
   7  -9   4    5.83    1.93
   7   9   4    7.54    2.00
  -7   9  -4    3.15    3.31
  -7  -9  -4    3.64    2.87
  -7   9  -4    5.72    2.18
   7  -9   5    0.79    2.74
   7   9   5    2.19    2.46
   7   9   5    0.66    2.27
   7  -9   5    1.58    2.62
   7   9   5    1.69    2.24
  -7   9  -5   -0.11    2.79
  -7  -9  -5    1.38    3.09
  -7   9  -5    3.58    2.81
   7  -9   6   31.02    4.22
   7   9   6   28.17    4.22
   7  -9   6   26.65    4.84
   7   9   6   29.22    4.02
  -7   9  -6   32.80    5.12
  -7   9  -6   29.57    3.89
   7   9   7   -4.40    3.33
   7   9   7   -2.96    1.91
   7  -9   7    0.85    2.51
   7   9   7   -0.20    1.66
  -7  -9  -7   -0.60    2.74
  -7   9  -7    2.54    2.28
   7   9   8    3.89    2.92
   7   9   8    4.60    2.80
   7  -9   8    3.70    2.51
   7   9   8    5.55    2.35
  -7   9  -8    3.55    3.23
  -7  -9  -8    6.67    2.69
  -7   9  -8    7.06    2.94
  -7   9  -8    6.85    2.93
   7   9   9    5.14    2.69
   7   9   9    3.45    2.25
   7  -9   9   -2.04    2.61
   7   9   9    0.40    1.88
  -7   9  -9    1.42    2.85
  -7  -9  -9   -3.21    3.11
  -7   9  -9    0.68    2.82
  -7   9  -9    0.32    2.16
   7   9  10    2.03    2.05
   7   9  10    3.06    1.59
   7  -9  10    0.99    2.65
   7   9  10    0.89    2.06
  -7   9 -10    0.68    3.28
  -7  -9 -10    1.18    2.24
  -7   9 -10    1.46    2.37
   7   9  11    0.50    3.18
   7   9  11    1.11    1.63
   7  -9  11    3.39    2.11
   7   9  11    2.06    1.66
  -7   9 -11   -0.89    2.99
  -7   9 -11   -0.42    2.68
   7 -11 -12    3.36    3.33
   7  11 -12   -1.39    1.28
   7  11 -12   -0.73    2.45
   7 -11 -12   -0.40    1.64
  -7  11  12    3.04    2.97
  -7  11  12    0.59    1.93
  -7 -11  12    0.60    2.64
   7  11 -11    3.05    3.02
   7 -11 -11    6.34    3.09
   7  11 -11    5.75    2.93
   7 -11 -11    4.66    2.86
  -7  11  11    7.69    3.34
  -7  11  11    6.16    2.39
  -7 -11  11    2.94    3.02
   7  11 -10   -0.65    2.23
   7 -11 -10    0.31    2.42
   7  11 -10    1.83    2.19
   7  11 -10   -2.34    2.47
   7 -11 -10   -2.87    1.65
  -7  11  10   -1.40    2.89
  -7  11  10   -0.39    1.94
  -7 -11  10    1.42    2.59
   7  11  -9    4.26    2.52
   7 -11  -9    2.49    3.96
   7  11  -9    0.91    2.71
   7 -11  -9    5.91    2.37
  -7 -11   9   -0.52    2.33
  -7  11   9    1.99    2.26
  -7  11   9   -0.02    2.58
  -7 -11   9    3.45    3.48
   7  11  -8    0.81    2.43
   7 -11  -8    5.13    2.38
   7  11  -8   -0.66    2.72
   7 -11  -8   -4.09    2.57
  -7 -11   8    2.26    2.08
  -7  11   8    3.02    3.19
  -7  11   8    6.33    2.07
  -7 -11   8    3.88    3.24
   7  11  -7   -1.93    2.23
   7 -11  -7   -0.61    2.14
   7  11  -7    2.52    1.90
   7 -11  -7   -0.16    2.63
  -7 -11   7    0.10    2.37
  -7  11   7    2.03    3.16
  -7  11   7   -2.26    1.59
   7  11  -6    9.02    3.02
   7 -11  -6    4.62    2.54
   7  11  -6    4.51    3.15
   7 -11  -6   11.18    3.49
  -7 -11   6    4.11    2.54
  -7  11   6   11.65    4.00
  -7  11   6    5.96    2.18
   7 -11  -5    5.30    3.52
   7  11  -5    4.48    2.55
   7 -11  -5    4.00    3.38
  -7 -11   5    5.32    2.77
  -7  11   5    8.63    2.91
   7  11  -4   12.06    3.65
   7 -11  -4   20.55    4.46
  -7 -11   4   14.33    2.56
  -7  11   4    9.75    2.40
   7  11  -3    7.13    3.07
   7 -11  -3   15.16    4.33
  -7 -11   3    5.61    2.52
  -7  11   3   10.40    2.71
   7  11  -2    3.76    1.85
   7 -11  -2    0.05    2.96
  -7 -11   2   -2.98    2.55
  -7  11   2   10.67    2.91
   7  11  -1    7.12    3.56
   7 -11  -1   10.52    2.75
  -7 -11   1   11.47    3.71
  -7  11   1    6.60    2.49
  -7 -11   1    9.16    2.91
   7  11   0    8.91    2.96
   7  11   0    9.91    4.29
  -7 -11   0   16.41    3.51
  -7  11   0   17.26    4.56
   7  11   1   24.90    4.48
   7  11   1    9.23    4.10
  -7  11  -1   20.13    5.12
  -7 -11  -1   19.95    4.32
   7  11   2    3.19    3.07
   7  11   2    3.25    3.76
  -7 -11  -2    2.61    2.77
   7  11   3   29.32    3.65
   7  11   3   12.14    4.53
  -7  11  -3   23.80    4.77
   7 -11   4    3.51    3.39
   7  11   4    3.69    3.25
   7  11   4    6.20    2.94
  -7 -11  -4    8.23    3.27
  -7  11  -4    5.90    3.12
   7 -11   5    0.54    2.72
   7  11   5   11.82    3.34
   7  11   5    3.66    3.07
   7 -11   5    5.91    3.63
   7  11   5    4.65    2.73
  -7  11  -5    3.50    4.12
  -7 -11  -5    2.91    3.52
  -7  11  -5    5.56    3.00
   7 -11   6    4.10    3.67
   7  11   6   10.45    3.76
   7  11   6   12.69    3.64
   7 -11   6   12.66    3.19
   7  11   6   10.02    3.39
  -7  11  -6    9.18    3.53
  -7 -11  -6    8.04    3.10
  -7  11  -6   10.84    3.60
   7 -11   7    4.40    2.62
   7  11   7    0.70    2.87
   7  11   7    1.40    2.30
   7 -11   7   -2.25    2.81
   7  11   7    2.54    2.54
  -7  11  -7    2.36    3.00
  -7 -11  -7    1.17    3.16
  -7  11  -7   -1.26    2.88
   7  11   8    2.88    3.07
   7  11   8    5.18    2.52
   7 -11   8    8.78    2.49
   7  11   8    3.83    2.70
  -7  11  -8    3.66    4.23
  -7 -11  -8   -0.24    4.27
  -7  11  -8    8.52    3.08
  -7  11  -8   -0.25    3.14
   7  11   9   -0.73    3.16
   7  11   9    0.85    2.23
   7 -11   9   -4.47    2.80
   7  11   9    1.29    1.98
  -7  11  -9    2.88    2.07
  -7 -11  -9    3.27    3.22
  -7  11  -9   -1.01    1.77
  -7  11  -9   -0.36    2.37
   7  11  10    1.39    2.19
   7  11  10   -0.66    2.01
   7  11  10    2.76    1.86
   7 -11  10   -4.54    3.28
  -7  11 -10    1.11    2.33
  -7 -11 -10    0.20    3.51
  -7  11 -10    3.21    2.97
   7  13  -9    2.48    2.28
   7 -13  -9    1.08    2.48
   7  13  -9    3.47    3.31
   7 -13  -9   -0.34    2.41
  -7 -13   9    0.60    2.30
  -7  13   9   -3.01    3.50
  -7  13   9    2.71    2.22
  -7 -13   9   -2.97    3.23
   7 -13  -8   -2.70    3.37
   7  13  -8    0.88    2.03
   7 -13  -8    2.39    2.51
  -7 -13   8   -1.11    1.98
  -7  13   8    3.65    3.38
  -7  13   8    0.87    2.42
  -7 -13   8   -1.50    2.23
   7 -13  -7   -3.09    2.02
   7  13  -7    3.41    2.91
   7 -13  -7    2.24    2.65
  -7 -13   7    6.21    2.25
  -7  13   7    0.07    1.89
  -7 -13   7   -1.75    3.38
   7 -13  -6    1.81    3.65
   7  13  -6    5.62    3.15
   7 -13  -6   -0.14    2.29
  -7  13   6    2.36    3.29
  -7  13   6   -1.54    2.76
  -7 -13   6    3.10    2.36
   7  13  -5    1.10    2.93
   7 -13  -5   -1.92    3.14
  -7  13   5   -2.31    3.23
  -7  13   5    3.30    2.37
  -7 -13   5    2.84    2.39
   7 -13  -4    1.04    2.21
   7  13  -4    0.21    2.94
   7 -13  -4    1.34    2.61
  -7  13   4    1.28    2.69
  -7  13   4    5.91    2.76
  -7 -13   4   -2.34    3.08
   7 -13  -3    5.37    3.54
   7  13  -3    4.25    3.52
   7 -13  -3   13.27    4.29
  -7  13   3    5.50    3.98
  -7  13   3    4.65    3.00
  -7 -13   3    8.66    3.81
   7 -13  -2    1.38    2.17
   7 -13  -2    2.34    4.11
  -7  13   2    6.68    3.91
  -7  13   2    6.15    3.29
  -7 -13   2    4.20    3.75
   7 -13  -1   -1.66    2.94
   7  13  -1    0.67    2.25
   7 -13  -1   -0.11    3.41
  -7 -13   1    0.67    3.09
  -7  13   1    4.40    2.46
  -7  13   1    1.20    3.09
   7 -13   0    0.35    3.12
   7  13   0    0.38    2.45
   7  13   0   -3.05    3.28
   7  13   0    0.52    2.65
   7 -13   0    2.05    3.50
  -7 -13   0    1.75    2.63
  -7  13   0   -1.77    3.38
  -7  13   0   -3.53    2.66
   7 -13   1    1.15    2.96
   7  13   1   -1.23    2.97
   7  13   1    0.69    3.70
   7  13   1   -1.63    1.95
   7 -13   1    3.75    3.32
  -7 -13  -1    2.25    2.76
  -7  13  -1   -2.46    3.39
  -7  13  -1    4.30    3.14
   7 -13   2    4.34    3.29
   7  13   2    4.53    3.52
   7  13   2    8.35    4.63
   7  13   2    9.64    3.46
   7 -13   2    8.47    4.11
  -7  13  -2   10.39    3.97
  -7 -13  -2    2.38    3.39
  -7  13  -2    5.06    4.26
   7 -13   3    1.82    3.06
   7  13   3   -0.40    2.43
   7  13   3   -0.43    3.10
   7  13   3    2.74    2.80
   7 -13   3   -0.70    3.55
  -7  13  -3   -1.72    2.06
  -7 -13  -3    2.93    2.75
  -7  13  -3   -2.81    3.03
   7 -13   4    3.19    3.12
   7  13   4   -1.17    1.91
   7  13   4    4.14    3.88
   7  13   4    0.33    2.52
   7 -13   4   -0.79    3.91
  -7  13  -4    3.34    3.27
  -7 -13  -4    2.16    2.94
  -7  13  -4    3.03    3.17
   7 -13   5    4.42    3.10
   7  13   5    5.29    3.62
   7  13   5   -0.66    2.81
   7  13   5    5.94    3.17
   7 -13   5    4.75    4.04
  -7  13  -5    2.84    3.53
  -7 -13  -5    4.88    3.74
  -7  13  -5    3.05    3.09
   7 -13   6   -2.03    2.88
   7  13   6    1.68    3.44
   7  13   6   -3.12    3.12
   7  13   6   -0.26    1.79
   7 -13   6    3.54    3.48
  -7  13  -6    0.32    2.58
  -7 -13  -6   -2.03    1.94
  -7  13  -6    1.14    2.39
   7 -13   7    4.05    3.15
   7  13   7    2.43    3.33
   7  13   7    3.43    3.12
   7  13   7    4.42    2.95
   7 -13   7    2.26    2.56
  -7  13  -7    6.95    4.18
  -7 -13  -7    5.32    2.71
  -7  13  -7    1.68    3.39
   7 -15  -3   -0.54    2.77
   7  15  -3   -0.85    2.25
   7  15  -3   -1.28    3.16
   7 -15  -3   -0.64    3.02
  -7 -15   3    0.57    2.76
  -7  15   3    1.23    2.83
  -7  15   3    0.96    2.10
   7 -15  -2    1.95    2.02
   7  15  -2   -2.87    2.48
   7  15  -2    2.91    3.73
   7 -15  -2   -2.25    2.95
  -7 -15   2   -4.27    2.61
  -7  15   2   -2.30    3.47
  -7  15   2   -4.44    2.33
  -7 -15   2    1.35    2.74
   7 -15  -1    2.83    3.25
   7  15  -1   -0.84    2.58
   7  15  -1    7.80    3.93
   7  15  -1    2.11    2.99
   7 -15  -1   -0.02    2.30
  -7 -15   1   -4.25    2.91
  -7  15   1   -0.27    4.07
  -7  15   1    4.33    3.30
   7 -15   0    0.07    2.91
   7  15   0    2.21    2.23
   7  15   0    2.07    2.76
   7  15   0    0.35    2.35
   7 -15   0   -5.31    3.65
  -7 -15   0   -2.18    2.95
  -7  15   0   -0.96    2.85
  -7  15   0   -2.79    2.60
   7 -15   1    8.64    3.81
   7  15   1   -0.94    2.51
   7  15   1   -2.35    2.88
   7 -15   1    4.00    2.48
  -7 -15  -1   -0.07    2.78
  -7  15  -1    4.21    4.14
   8   0 -17    8.10    2.94
  -8   0  17    7.80    2.93
   8   0 -16   31.20    4.66
   8   0 -15   45.98    4.98
  -8   0  15   48.80    4.84
   8   0 -14   16.01    3.18
  -8   0  14   14.87    3.07
   8   0 -13    8.10    2.56
  -8   0  13   10.83    2.27
   8   0 -12   10.03    2.38
  -8   0  12    7.32    2.39
   8   0 -11   49.34    4.31
  -8   0  11   44.64    4.40
   8   0 -10  213.53   12.33
  -8   0  10  205.23   11.88
   8   0  -9  262.96   13.77
  -8   0   9  243.95   12.80
   8   0  -8   41.03    3.10
   8   0  -8   34.08    1.65
  -8   0   8   38.05    3.17
  -8   0   8   38.45    2.28
   8   0  -7   82.07    3.48
  -8   0   7   87.70    4.03
   8   0  -6 1997.37  106.29
   8   0  -6 1816.09   90.86
  -8   0   6 1558.72   87.60
  -8   0   6 1868.16   94.86
   8   0  -5 1169.84   55.03
   8   0  -5 1268.53   58.51
  -8   0   5 1267.54   58.28
  -8   0   5 1280.62   59.47
   8   0  -4  157.86    5.61
   8   0  -4  133.09    5.90
  -8   0   4  144.65    5.26
  -8   0   4  135.45    5.89
   8   0  -3 1123.72   45.56
   8   0  -3 1164.70   54.98
  -8   0   3 1311.96   51.97
  -8   0   3 1223.93   57.72
   8   0  -2  343.87   11.08
   8   0  -2  346.46   14.02
  -8   0   2  338.84   11.24
  -8   0   2  334.92   14.87
   8   0  -1  833.38   32.42
   8   0  -1  831.41   37.55
  -8   0   1  789.04   30.89
   8   0   0 5093.86  375.92
   8   0   0 5322.99  397.33
  -8   0   0 4951.87  367.91
  -8   0   0 4962.61  381.44
   8   0   1   20.48    2.79
  -8   0  -1   24.23    2.14
   8   0   2    2.32    1.18
  -8   0  -2    3.77    1.82
   8   0   3    3.45    2.09
   8   0   3    2.81    1.26
  -8   0  -3    2.23    1.99
  -8   0  -3    1.31    1.57
   8   0   4  109.91    6.85
   8   0   4  110.51    5.41
   8   0   5   77.45    5.96
   8   0   5   67.19    3.81
  -8   0  -5   69.88    5.85
  -8   0  -6  172.92   10.54
   8   0   7   -1.15    2.34
  -8   0  -7    0.43    2.16
   8   0   8   43.16    4.31
  -8   0  -8   43.39    5.14
   8   0   9   22.79    3.40
  -8   0  -9   20.09    3.46
  -8   0  -9   27.10    2.06
   8   0  10    9.29    2.37
  -8   0 -10   11.57    3.08
  -8   0 -10    7.96    1.24
  -8   0 -11  155.84   11.62
  -8   0 -11   99.59    5.90
   8   0  12    5.29    3.08
  -8   0 -12    5.25    1.85
  -8   0 -12    1.68    1.27
   8   0  13   38.03    5.01
  -8   0 -13   27.29    5.15
  -8   0 -13   37.20    2.63
   8   0  14    6.07    3.48
  -8   0 -14   -0.17    3.00
   8  -2 -17    5.33    3.02
   8   2 -17    7.25    3.00
  -8   2  17    6.89    2.95
  -8  -2  17    4.12    2.70
   8  -2 -16   19.65    3.84
  -8   2  16   18.92    3.81
   8   2 -15   11.09    2.90
  -8  -2  15   16.29    3.37
   8  -2 -14    1.48    2.38
   8   2 -14    0.06    2.21
   8   2 -14    1.60    0.88
   8   2 -14    1.57    0.66
  -8   2  14    5.53    2.10
  -8  -2  14    4.80    2.16
   8  -2 -13   27.22    4.20
   8   2 -13   28.70    3.60
   8   2 -13   14.84    1.44
  -8   2  13   23.84    3.67
  -8  -2  13   24.89    3.45
   8  -2 -12   62.71    6.01
   8   2 -12   53.98    4.87
   8   2 -12   38.52    2.87
  -8   2  12   47.09    4.13
  -8  -2  12   50.99    4.76
   8  -2 -11  158.48   11.02
   8   2 -11  148.28    9.42
   8   2 -11  122.02    6.55
  -8   2  11  134.51    8.87
  -8  -2  11  145.89    9.37
   8  -2 -10   54.97    5.33
   8   2 -10   58.23    4.28
  -8   2  10   49.97    4.59
  -8  -2  10   53.44    4.26
   8  -2  -9  159.52    9.32
   8   2  -9  134.62    7.46
   8   2  -9  119.77    6.05
   8  -2  -9  117.42    4.56
   8   2  -9  113.16    5.82
  -8   2   9  147.53    8.68
  -8  -2   9  138.44    7.67
   8  -2  -8   18.16    2.59
   8   2  -8   17.72    2.47
   8   2  -8   17.60    2.06
   8  -2  -8   15.71    1.30
   8   2  -8   19.20    2.25
  -8   2   8   17.44    1.96
  -8   2   8   16.81    1.27
   8  -2  -7   28.97    2.88
   8   2  -7   28.11    2.27
   8  -2  -7   25.27    1.63
   8   2  -7   32.19    2.39
  -8   2   7   25.58    2.76
  -8  -2   7   27.53    2.15
  -8   2   7   25.14    1.71
   8  -2  -6  868.13   44.83
   8   2  -6  775.58   36.20
   8   2  -6  860.26   41.88
   8  -2  -6  874.66   38.38
  -8  -2   6  860.36   38.94
  -8   2   6  829.22   36.33
   8   2  -5  221.77    8.60
   8   2  -5  242.61   10.87
   8  -2  -5  214.27    9.24
  -8   2   5  232.10   10.96
  -8  -2   5  234.13    8.75
  -8  -2   5  240.95   11.13
  -8   2   5  216.12    8.88
   8   2  -4  273.64    8.99
   8  -2  -4  272.63   12.69
   8   2  -4  255.42    8.47
   8   2  -4  258.29   12.06
   8  -2  -4  273.30   11.77
  -8   2   4  299.37   13.55
  -8  -2   4  283.00   13.61
  -8   2   4  270.50   11.52
   8  -2  -3  524.31   23.91
   8   2  -3  539.84   17.09
   8   2  -3  513.68   23.67
   8  -2  -3  478.71   20.63
  -8  -2   3  508.14   15.87
  -8   2   3  541.59   24.47
  -8  -2   3  500.51   23.13
  -8   2   3  502.56   22.02
   8  -2  -2  684.85   33.05
   8   2  -2  708.72   25.27
   8   2  -2  724.00   35.05
   8  -2  -2  701.89   32.26
  -8   2   2  766.35   34.87
  -8  -2   2  726.04   26.20
  -8  -2   2  741.28   34.69
  -8   2   2  654.23   30.30
   8  -2  -1   98.83    5.50
   8   2  -1  110.65    4.40
   8   2  -1  102.97    5.45
   8  -2  -1  101.11    6.50
  -8   2   1  106.75    5.46
  -8  -2   1  109.01    4.64
   8  -2   0  529.08   24.22
   8   2   0  524.67   22.26
   8   2   0  520.65   23.80
  -8   2   0  547.24   25.54
  -8  -2   0  538.12   22.33
   8   2   1    0.73    1.80
   8   2   1    0.51    1.85
  -8  -2  -1   -0.46    1.05
   8  -2   2  250.76   12.20
   8   2   2  233.70   11.25
  -8  -2  -2  256.11   12.02
   8   2   3    1.77    1.51
   8  -2   3    5.19    2.48
   8   2   3    3.01    1.40
  -8  -2  -3    2.53    2.48
   8   2   4   45.12    3.54
  -8  -2  -4   45.41    3.44
  -8   2  -4   45.52    3.54
  -8   2  -4   37.74    2.87
   8   2   5   84.57    5.63
   8  -2   5   90.25    6.43
  -8  -2  -5   84.87    6.18
  -8   2  -5   83.84    6.24
  -8   2  -5   86.00    4.86
   8   2   6  135.07    9.03
   8  -2   6  137.50    9.18
   8  -2   6  131.76    6.96
  -8   2  -6  131.94    6.91
   8  -2   7   62.85    5.40
   8  -2   7   71.87    4.30
  -8  -2  -7   65.16    6.02
  -8   2  -7   68.33    5.16
  -8   2  -7   55.36    3.54
   8  -2   8   17.21    3.27
   8  -2   8   20.80    2.21
  -8  -2  -8   22.09    3.60
  -8   2  -8   23.20    3.76
  -8   2  -8   18.57    2.18
   8   2   9   26.72    3.42
   8  -2   9   19.33    4.16
   8  -2   9   24.06    2.40
  -8  -2  -9   22.41    3.63
  -8   2  -9   21.68    3.82
  -8   2  -9   19.52    2.54
   8   2  10    2.02    2.94
   8  -2  10    3.05    2.56
   8  -2  10    0.34    1.31
  -8   2 -10    5.58    2.78
  -8   2 -10    0.46    1.48
   8   2  11   30.63    4.83
   8  -2  11   27.49    2.93
  -8  -2 -11   36.27    4.94
  -8   2 -11   38.47    5.13
  -8   2 -11   25.97    2.86
   8   2  12   29.24    4.39
   8  -2  12   27.10    4.95
   8  -2  12   17.05    2.29
  -8  -2 -12   18.84    4.27
  -8   2 -12   15.60    3.86
  -8   2 -12   13.71    1.82
   8   2  13   21.50    4.04
   8  -2  13   15.87    4.09
   8  -2  13   16.29    2.41
  -8  -2 -13   13.42    4.03
  -8   2 -13   20.74    4.07
  -8   2 -13   15.73    1.92
   8   2  14    5.04    3.10
   8  -2  14    5.54    3.58
   8   2  14    1.80    0.79
   8  -2  14    2.40    1.47
  -8  -2 -14    2.35    1.94
  -8   2 -14   -0.70    3.34
  -8   2 -14    2.07    1.11
   8  -4 -16    4.13    3.68
   8   4 -16    4.43    1.24
   8   4 -16    2.97    1.29
  -8   4  16    5.22    2.67
   8  -4 -15    3.01    3.31
   8   4 -15    6.55    2.69
   8   4 -15    3.54    1.48
   8   4 -15    3.89    1.54
  -8   4  15    5.16    3.07
  -8  -4  15    6.63    2.76
   8   4 -14    1.01    1.81
   8   4 -14   -1.23    1.37
   8   4 -14   -0.34    0.79
  -8  -4  14    3.36    2.32
   8  -4 -13    9.31    3.08
   8   4 -13    5.98    2.43
   8   4 -13    2.67    1.37
   8   4 -13    3.72    2.00
  -8   4  13    8.77    3.23
  -8  -4  13    4.88    2.47
   8  -4 -12   96.56    7.62
   8   4 -12   94.20    7.35
   8   4 -12   72.30    5.04
   8   4 -12   56.50    4.38
  -8   4  12   90.32    7.24
  -8  -4  12   76.76    6.40
   8  -4 -11   87.74    7.50
   8   4 -11   75.36    5.54
   8   4 -11   60.30    6.27
   8   4 -11   90.48    5.99
   8  -4 -11   77.97    3.79
  -8   4  11  104.67    8.06
  -8  -4  11  110.10    7.38
  -8   4  11   78.20    3.75
   8  -4 -10   -2.01    2.56
   8   4 -10   -0.88    1.81
   8   4 -10    1.48    1.41
   8   4 -10   -0.33    1.47
   8  -4 -10   -0.82    0.99
  -8   4  10   -0.73    1.97
  -8  -4  10    2.55    1.57
  -8   4  10    0.71    0.75
   8  -4  -9   37.40    4.42
   8   4  -9   46.33    3.42
   8   4  -9   48.96    3.87
   8  -4  -9   33.77    2.51
  -8   4   9   42.19    3.65
  -8  -4   9   42.90    3.58
  -8   4   9   34.34    2.30
   8   4  -8    1.39    1.59
   8  -4  -8    4.20    2.39
   8   4  -8    1.94    1.43
   8   4  -8    3.83    1.74
   8  -4  -8    1.05    1.12
   8   4  -8    3.16    1.73
  -8   4   8    3.01    2.05
   8  -4  -7    1.40    1.94
   8   4  -7    2.27    1.26
   8   4  -7    0.71    1.37
   8   4  -7    1.64    1.62
  -8   4   7    2.98    1.96
   8   4  -6   57.98    4.04
   8  -4  -6   64.40    5.59
   8   4  -6   66.35    4.91
  -8   4   6   69.05    4.74
   8   4  -5   29.16    2.31
   8  -4  -5   28.80    3.77
   8   4  -5   29.37    3.53
   8   4  -5   30.68    3.15
  -8  -4   5   27.24    2.39
  -8   4   5   30.10    2.84
   8   4  -4    6.28    1.22
   8  -4  -4    9.78    2.80
   8   4  -4    7.65    2.45
   8   4  -4    7.88    2.36
  -8  -4   4    7.45    1.83
  -8   4   4    6.39    2.43
  -8   4   4    9.17    2.31
   8  -4  -3   35.75    3.73
   8   4  -3   47.44    3.10
   8   4  -3   46.91    4.62
  -8  -4   3   46.41    3.18
  -8   4   3   46.17    4.53
  -8   4   3   42.37    3.12
   8  -4  -2   11.88    2.31
   8   4  -2   12.41    1.73
   8   4  -2   16.54    2.29
   8  -4  -2   13.34    2.97
  -8   4   2   13.96    2.67
  -8  -4   2   13.95    1.91
  -8  -4   2   14.89    2.23
  -8   4   2   12.98    2.57
   8  -4  -1   13.00    2.07
   8  -4  -1    9.51    2.32
  -8   4   1    8.93    2.25
  -8  -4   1   24.01    3.69
  -8   4   1    9.92    2.46
   8  -4   0  520.52   27.29
   8   4   0  512.25   26.88
  -8   4   0  490.81   26.88
  -8  -4   0  552.23   29.03
  -8   4   0  503.42   25.66
   8  -4   1 2343.01  158.55
   8   4   1 2350.15  155.34
   8  -4   1 2638.43  173.03
  -8  -4  -1 2302.97  153.73
  -8   4  -1 2309.66  152.08
   8   4   2 1843.98  116.60
   8   4   2 1784.65  112.46
   8  -4   2 1918.48  119.46
  -8   4  -2 1951.55  126.22
  -8  -4  -2 1877.90  119.90
  -8  -4  -2 1850.69  118.76
  -8   4  -2 1871.22  117.46
   8   4   3   19.61    3.56
   8   4   3   23.02    2.82
   8  -4   3   25.51    3.18
  -8   4  -3   27.66    3.85
  -8  -4  -3   26.23    3.26
  -8   4  -3   25.12    2.77
  -8  -4  -3   25.42    2.89
  -8   4  -3   22.39    3.11
   8   4   4    2.00    1.81
   8   4   4   -0.58    1.71
   8  -4   4    1.01    1.56
  -8   4  -4   -0.60    1.59
  -8  -4  -4    0.60    2.19
  -8   4  -4    0.38    1.22
  -8  -4  -4    0.71    1.74
  -8   4  -4    1.82    1.80
   8   4   5   21.06    2.53
   8   4   5   21.73    2.59
   8  -4   5   24.52    2.75
  -8   4  -5   24.79    3.58
  -8  -4  -5   25.60    3.58
  -8   4  -5   22.44    3.32
  -8  -4  -5   25.84    2.66
  -8   4  -5   22.17    2.93
   8   4   6   93.34    7.10
   8   4   6   95.59    5.76
   8  -4   6  107.57    6.62
  -8  -4  -6  102.69    7.25
  -8   4  -6   87.04    6.74
  -8  -4  -6   89.70    5.68
  -8   4  -6  101.52    6.22
   8   4   7  484.60   30.62
   8  -4   7  473.27   29.27
   8   4   7  410.91   21.94
   8  -4   7  464.99   25.72
  -8   4  -7  416.41   27.84
  -8  -4  -7  433.51   23.18
  -8   4  -7  436.90   23.85
   8  -4   8  111.43    8.17
   8   4   8   95.84    5.85
   8  -4   8  123.42    7.72
  -8  -4  -8  113.20    9.13
  -8   4  -8  102.25    8.57
  -8   4  -8   91.86    6.61
   8  -4   9   -3.70    2.84
   8   4   9    4.24    1.27
   8  -4   9    1.87    1.63
  -8  -4  -9    5.75    1.98
  -8   4  -9    3.52    2.54
  -8  -4  -9   -0.14    1.76
  -8   4  -9    0.68    1.60
   8   4  10   11.39    1.68
   8  -4  10   12.22    2.47
  -8  -4 -10   17.63    3.90
  -8   4 -10   11.15    1.83
   8   4  11    8.41    3.43
   8  -4  11    3.02    2.17
   8   4  11    3.84    1.01
   8  -4  11    4.94    1.79
  -8  -4 -11   11.59    3.60
  -8   4 -11    3.52    2.75
  -8   4 -11    3.58    1.53
   8   4  12   31.57    5.00
   8  -4  12   29.40    5.23
   8  -4  12   26.23    3.26
  -8  -4 -12   43.99    5.91
  -8   4 -12   24.97    4.62
  -8   4 -12   21.39    2.74
   8   4  13    6.44    3.41
   8  -4  13    6.00    2.34
   8   4  13    5.28    1.18
   8  -4  13    2.29    1.57
  -8  -4 -13   10.00    2.70
  -8   4 -13    3.07    2.18
  -8   4 -13    3.12    1.59
   8   4  14    4.39    3.91
   8  -4  14    3.97    3.23
   8  -4  14    4.36    1.66
   8   4  14    2.63    1.20
  -8  -4 -14    1.30    2.99
  -8   4 -14    3.88    2.74
  -8   4 -14    3.15    1.32
   8   6 -15    5.74    2.41
   8  -6 -15    3.57    2.72
   8   6 -15    4.50    2.59
   8   6 -15    3.97    1.50
  -8   6  15    5.14    2.06
  -8   6  15    2.96    0.64
   8   6 -14    0.00    1.50
   8  -6 -14   -1.80    2.47
   8   6 -14    2.37    1.82
   8   6 -14    0.94    1.65
   8   6 -14    0.62    1.34
  -8   6  14   -4.74    2.68
   8   6 -13   -1.56    1.51
   8  -6 -13    0.29    2.46
   8   6 -13    1.97    1.80
   8   6 -13   -0.50    2.11
   8   6 -13   -0.56    1.58
  -8   6  13    1.87    1.84
   8   6 -12   18.24    2.72
   8   6 -12   26.99    3.33
   8   6 -12   21.59    4.17
   8   6 -12   16.84    2.59
  -8   6  12   15.66    1.81
   8  -6 -11   27.60    3.82
   8   6 -11   21.57    3.05
   8   6 -11   22.79    3.90
   8   6 -11   19.14    3.12
   8  -6 -11   20.51    2.16
  -8   6  11   21.62    3.06
  -8   6  11   18.29    2.42
   8   6 -10   18.90    2.86
   8  -6 -10   20.28    3.92
   8   6 -10   20.94    3.00
   8   6 -10   23.74    3.71
   8  -6 -10   16.79    2.62
  -8   6  10   17.75    2.93
  -8   6  10   19.99    2.67
   8   6  -9   25.43    3.13
   8  -6  -9   25.11    3.51
   8   6  -9   22.81    2.95
   8   6  -9   29.13    3.60
   8  -6  -9   22.60    2.85
   8   6  -9   27.19    3.29
  -8   6   9   33.65    4.52
  -8   6   9   21.90    2.57
   8   6  -8   -0.13    1.34
   8  -6  -8    6.58    2.47
   8   6  -8    0.28    1.27
   8   6  -8    2.89    2.34
   8  -6  -8   -0.19    1.92
   8   6  -8   -1.38    1.96
  -8   6   8    1.15    2.21
  -8   6   8   -0.62    1.46
   8   6  -7    8.32    2.05
   8  -6  -7   17.45    2.74
   8   6  -7    9.96    1.67
   8   6  -7   12.67    3.30
   8  -6  -7   14.75    2.21
   8   6  -7   11.26    2.98
  -8   6   7    9.71    2.28
  -8   6   7   12.68    2.06
   8   6  -6    4.91    1.52
   8  -6  -6    1.31    2.47
   8   6  -6    2.06    2.00
   8  -6  -6    2.47    2.26
   8   6  -6    5.25    1.90
  -8  -6   6    4.82    1.90
  -8   6   6    4.98    2.54
  -8   6   6    1.89    2.05
   8   6  -5  137.62    8.27
   8  -6  -5  141.99   10.68
   8   6  -5  168.72   11.33
   8  -6  -5  137.47    9.07
   8   6  -5  144.64   10.13
  -8  -6   5  142.19    7.84
  -8   6   5  153.50   10.48
  -8   6   5  137.68    7.98
   8   6  -4    4.31    1.83
   8  -6  -4    0.84    2.59
   8   6  -4    1.56    1.79
   8  -6  -4    3.46    2.05
   8   6  -4    5.65    2.63
  -8  -6   4    1.61    1.29
  -8   6   4    0.97    2.61
  -8   6   4    1.78    1.76
   8  -6  -3    5.81    2.49
   8   6  -3    4.17    1.89
   8   6  -3    1.18    2.02
   8  -6  -3    1.35    2.18
   8   6  -3    4.79    2.44
  -8  -6   3    4.42    1.70
  -8   6   3    5.60    2.54
  -8   6   3    1.79    2.21
   8  -6  -2    3.86    2.42
   8   6  -2    6.17    1.83
   8   6  -2    3.97    2.77
   8  -6  -2    7.05    2.62
   8   6  -2    5.74    2.76
  -8  -6   2    3.26    2.14
  -8   6   2    0.55    1.89
  -8   6   2    3.77    2.36
   8  -6  -1  176.16   11.41
   8   6  -1  168.60    9.80
   8  -6  -1  167.20   11.00
  -8  -6   1  171.35   10.00
  -8   6   1  170.72   10.05
   8  -6   0   22.04    2.72
   8   6   0   15.94    2.84
   8  -6   0   18.89    3.19
   8   6   0   13.09    3.25
  -8   6   0   18.79    3.06
  -8  -6   0   12.80    2.61
  -8   6   0   17.62    3.22
   8   6   1  134.37    8.62
   8   6   1  139.01    9.39
   8  -6   1  141.75    9.62
   8   6   1  143.51    9.52
  -8   6  -1  151.13   10.26
  -8  -6  -1  137.37    8.90
  -8   6  -1  146.32    9.37
   8  -6   2    5.06    1.67
   8   6   2    3.27    2.43
   8   6   2    2.03    1.99
   8  -6   2    2.93    2.88
   8   6   2    0.99    2.08
  -8   6  -2    2.76    2.55
  -8  -6  -2    1.94    2.16
  -8   6  -2    4.43    2.68
   8  -6   3   -1.85    1.74
   8   6   3   -1.50    1.94
   8   6   3    0.95    2.37
   8  -6   3    0.67    2.28
   8   6   3    1.19    1.54
  -8   6  -3   -0.07    2.22
  -8  -6  -3   -0.48    1.49
  -8   6  -3   -0.14    1.30
   8  -6   4   32.41    4.03
   8   6   4   19.18    4.42
   8   6   4   25.67    3.45
   8  -6   4   33.52    3.28
   8   6   4   33.83    3.70
  -8   6  -4   34.66    4.55
  -8  -6  -4   31.74    3.93
  -8   6  -4   30.06    4.13
   8   6   5   17.96    3.39
   8   6   5   15.72    2.86
   8  -6   5   17.87    3.27
   8   6   5   12.19    2.71
  -8   6  -5   16.99    3.41
  -8  -6  -5   18.81    3.59
  -8   6  -5   17.24    2.90
  -8   6  -5   16.51    3.35
   8   6   6   45.06    5.64
   8   6   6   40.91    4.07
   8  -6   6   41.02    4.60
   8   6   6   42.87    3.84
  -8   6  -6   48.80    5.59
  -8  -6  -6   39.73    5.22
  -8   6  -6   45.76    5.15
  -8   6  -6   38.99    3.69
   8   6   7   10.61    3.02
   8   6   7    5.72    2.19
   8  -6   7    3.54    2.82
   8   6   7    6.07    2.17
  -8   6  -7    7.36    3.09
  -8  -6  -7    8.71    3.31
  -8   6  -7    8.62    2.13
  -8   6  -7    8.13    1.78
   8   6   8    8.81    3.71
   8   6   8   11.16    2.10
   8  -6   8   14.49    3.28
   8   6   8    9.42    1.83
  -8   6  -8   10.72    2.54
  -8  -6  -8   11.87    3.63
  -8   6  -8    6.50    2.70
  -8   6  -8    9.21    2.11
   8   6   9    7.06    2.42
   8  -6   9   13.38    3.07
   8   6   9    7.93    1.75
  -8   6  -9    9.13    3.01
  -8   6  -9    5.72    2.11
   8   6  10    1.65    3.15
   8   6  10   -0.86    1.78
   8  -6  10    0.94    1.94
   8   6  10    2.89    2.04
  -8  -6 -10    1.93    2.78
  -8   6 -10    0.45    2.44
  -8   6 -10    0.10    2.03
   8   6  11    4.58    1.75
   8  -6  11    4.39    1.92
   8   6  11    5.10    1.81
  -8   6 -11    7.29    3.01
  -8  -6 -11    6.65    2.68
  -8   6 -11    9.13    2.27
  -8   6 -11    3.77    1.91
   8   6  12    5.70    3.36
   8   6  12    2.90    1.21
   8  -6  12    5.16    2.10
   8   6  12    4.03    1.60
  -8   6 -12    5.51    3.32
  -8  -6 -12    9.83    3.14
  -8   6 -12    9.96    3.59
  -8   6 -12    5.00    1.96
   8   6  13    0.61    3.66
   8   6  13    2.95    1.20
   8  -6  13    8.06    2.34
   8   6  13    5.22    1.73
  -8  -6 -13    5.74    3.06
  -8   6 -13    7.32    2.96
  -8   6 -13    2.93    1.57
   8   8 -14    3.87    1.92
   8  -8 -14    2.05    2.19
   8   8 -14    2.66    2.12
   8   8 -14   -0.59    1.44
  -8   8  14    2.48    2.99
  -8   8  14    0.33    1.55
  -8   8  14   -1.08    1.04
   8   8 -13    0.53    2.00
   8  -8 -13    6.64    2.85
   8   8 -13    3.06    2.15
   8   8 -13    1.79    2.42
   8   8 -13    1.94    1.72
   8  -8 -13    1.28    1.20
  -8   8  13   -0.01    2.72
  -8   8  13    0.48    0.97
   8   8 -12    3.43    1.85
   8  -8 -12    2.92    2.50
   8   8 -12    2.48    2.10
   8   8 -12    1.33    2.42
   8   8 -12    2.04    2.04
   8  -8 -12    1.94    1.37
  -8   8  12   -0.47    2.77
  -8   8  12    1.77    1.19
   8   8 -11    5.01    2.11
   8  -8 -11    5.93    3.03
   8   8 -11    8.47    2.49
   8   8 -11    6.43    2.94
   8   8 -11    8.77    2.38
   8  -8 -11    6.13    2.11
  -8   8  11    8.17    3.59
  -8   8  11    7.69    2.32
   8   8 -10   18.80    3.45
   8   8 -10   13.99    2.60
   8   8 -10   24.65    4.22
   8   8 -10   22.52    3.13
   8  -8 -10   21.62    3.23
  -8   8  10   17.86    2.55
   8   8  -9   13.01    3.18
   8  -8  -9   11.21    4.20
   8   8  -9   15.85    2.42
   8   8  -9   16.37    4.11
   8   8  -9   14.91    3.48
   8  -8  -9   11.14    3.14
  -8   8   9   17.36    4.23
  -8   8   9   15.60    2.64
   8   8  -8   -1.46    1.65
   8  -8  -8    0.79    2.60
   8   8  -8    0.95    2.86
   8   8  -8    2.52    2.52
   8  -8  -8    0.00    1.32
  -8  -8   8   -1.14    1.35
  -8   8   8    2.96    2.46
  -8   8   8   -0.85    1.56
   8   8  -7   11.53    2.85
   8  -8  -7    8.97    3.89
   8   8  -7   10.83    3.05
   8  -8  -7   16.22    3.02
   8   8  -7   12.04    2.94
  -8  -8   7   15.63    2.47
  -8   8   7    8.84    3.75
  -8   8   7   13.62    3.04
   8   8  -6   48.38    5.25
   8  -8  -6   48.93    5.16
   8   8  -6   61.78    7.02
   8  -8  -6   56.20    5.44
   8   8  -6   55.41    5.09
  -8  -8   6   42.23    4.25
  -8   8   6   46.77    5.71
  -8   8   6   45.76    4.91
   8   8  -5  143.26   10.24
   8  -8  -5  133.61   11.01
   8   8  -5  121.61   10.90
   8  -8  -5  131.11    9.79
   8   8  -5  141.46   11.11
  -8  -8   5  121.15    8.47
  -8   8   5  142.05   10.52
  -8   8   5  143.39   10.22
   8  -8  -4  139.71   10.61
   8   8  -4  111.69    8.70
   8   8  -4  151.84   11.41
   8  -8  -4  125.35    9.72
   8   8  -4  144.57   11.36
  -8  -8   4  136.63    9.24
  -8   8   4  140.50   11.40
  -8   8   4  140.96    9.88
   8  -8  -3    9.68    2.99
   8   8  -3    9.03    2.33
   8   8  -3    3.95    3.62
   8  -8  -3    6.27    2.66
   8   8  -3    5.61    2.34
  -8  -8   3    7.13    2.39
  -8   8   3    6.39    3.34
  -8   8   3    9.68    2.62
   8  -8  -2   14.07    2.85
   8   8  -2   14.40    2.87
   8   8  -2   20.56    4.48
   8  -8  -2   18.60    2.71
   8   8  -2   20.45    3.79
  -8  -8   2   16.83    2.87
  -8   8   2   14.78    3.39
   8   8  -1   36.01    4.15
   8   8  -1   37.34    5.73
   8  -8  -1   40.83    4.15
   8   8  -1   33.65    4.24
  -8   8   1   42.28    5.35
  -8  -8   1   33.70    4.55
  -8   8   1   40.72    4.08
   8  -8   0   93.51    8.16
   8   8   0   80.70    6.04
   8   8   0   78.99    7.44
   8  -8   0   87.68    7.90
   8   8   0   90.27    8.07
  -8   8   0   85.87    7.46
  -8  -8   0   85.52    7.03
   8  -8   1  138.24   11.13
   8   8   1  138.25    9.72
   8   8   1  149.68   12.19
   8  -8   1  143.39   10.09
   8   8   1  124.55    9.89
  -8   8  -1  143.50   11.14
  -8   8  -1  147.81   10.56
   8  -8   2    5.05    1.70
   8   8   2    3.85    2.53
   8   8   2    4.06    3.25
   8  -8   2    6.90    2.04
   8   8   2    4.09    1.94
  -8   8  -2    5.15    2.09
  -8  -8  -2    4.60    1.82
  -8   8  -2    1.02    2.24
   8  -8   3   -0.38    2.55
   8   8   3    3.26    1.67
   8   8   3    2.49    2.65
   8  -8   3    0.58    1.99
   8   8   3    1.08    2.44
  -8   8  -3    3.82    2.68
  -8  -8  -3    2.06    1.82
  -8   8  -3    1.29    2.23
   8  -8   4   43.42    4.50
   8   8   4   37.90    4.20
   8   8   4   38.20    4.98
   8  -8   4   50.06    5.64
   8   8   4   40.09    4.81
  -8   8  -4   43.70    5.35
  -8  -8  -4   41.78    4.96
  -8   8  -4   38.29    4.64
   8  -8   5    2.54    1.87
   8   8   5    6.24    2.85
   8   8   5    5.26    2.61
   8  -8   5    4.37    2.69
   8   8   5    4.06    2.24
  -8   8  -5    3.67    3.56
  -8  -8  -5    2.96    2.92
  -8   8  -5    4.19    2.48
   8   8   6   43.51    5.57
   8   8   6   36.08    4.70
   8  -8   6   44.53    5.20
   8   8   6   41.18    4.92
  -8   8  -6   41.57    4.90
  -8  -8  -6   42.77    5.85
  -8   8  -6   42.80    5.26
  -8   8  -6   46.92    5.48
   8   8   7    9.71    2.66
   8  -8   7   12.38    3.13
   8   8   7    9.79    2.72
  -8   8  -7   11.22    3.48
  -8   8  -7    6.46    2.44
   8   8   8    2.81    3.25
   8   8   8    0.84    1.99
   8  -8   8    6.33    2.58
   8   8   8    4.61    1.93
  -8  -8  -8    1.85    2.28
  -8   8  -8    6.49    2.04
  -8   8  -8    3.38    2.82
   8   8   9    1.41    2.20
   8   8   9    1.17    1.52
   8  -8   9    2.56    2.61
   8   8   9    1.27    2.00
  -8   8  -9    4.01    3.21
  -8  -8  -9    3.62    2.76
  -8   8  -9   -1.20    1.72
  -8   8  -9    3.14    1.83
   8   8  10    1.65    3.11
   8   8  10    2.23    1.62
   8  -8  10    3.14    2.11
   8   8  10    3.07    1.72
  -8   8 -10    1.70    3.81
  -8   8 -10    1.55    3.00
  -8   8 -10   10.31    2.70
   8   8  11    0.78    2.33
   8   8  11    1.94    2.26
   8   8  11    3.80    1.55
  -8   8 -11   -0.38    1.96
  -8  -8 -11    1.54    2.89
  -8   8 -11    1.68    2.53
  -8   8 -11   -2.27    1.76
   8   8  12    3.61    1.73
   8  -8  12    3.97    2.61
   8   8  12    3.95    1.91
  -8   8 -12    5.49    3.59
  -8  -8 -12   -0.57    2.58
  -8   8 -12    3.11    3.16
  -8   8 -12    1.00    2.17
   8 -10 -13    3.50    2.58
   8 -10 -13    0.69    1.76
  -8  10  13    0.31    3.10
  -8  10  13    2.35    1.48
   8  10 -12    2.24    2.08
   8 -10 -12   -4.19    2.67
   8  10 -12   -2.65    1.90
   8 -10 -12    0.97    1.59
  -8  10  12    1.65    2.85
  -8  10  12    1.20    1.69
   8  10 -11    0.97    2.69
   8 -10 -11    5.68    3.36
   8  10 -11    3.58    2.41
   8 -10 -11    3.01    2.08
  -8  10  11    4.51    2.41
  -8  10  11    3.13    2.07
   8  10 -10    7.30    2.93
   8 -10 -10   12.71    4.09
   8  10 -10   10.84    2.62
   8 -10 -10   10.29    2.68
  -8  10  10    9.06    3.94
  -8  10  10   12.03    2.53
  -8 -10  10    9.83    2.60
   8  10  -9   -1.07    2.63
   8 -10  -9   -1.17    3.19
   8 -10  -9    0.29    2.03
  -8 -10   9   -0.01    1.83
  -8  10   9   -2.83    3.13
  -8  10   9   -1.40    1.68
  -8 -10   9   -2.17    2.43
   8  10  -8   -0.14    2.02
   8 -10  -8    1.96    1.97
   8 -10  -8    2.23    2.16
  -8 -10   8   -0.81    2.01
  -8  10   8   -0.85    2.76
  -8  10   8    1.78    1.93
  -8 -10   8    1.73    2.66
   8  10  -7    6.56    2.72
   8 -10  -7   11.12    3.02
   8  10  -7    7.64    3.28
   8 -10  -7    4.41    2.80
  -8 -10   7   10.89    2.47
  -8  10   7    9.67    2.98
  -8 -10   7    5.37    3.29
   8  10  -6   12.46    3.39
   8  10  -6   11.68    3.22
   8 -10  -6   13.55    4.16
  -8 -10   6    9.95    2.81
  -8  10   6   14.59    2.51
  -8 -10   6   14.00    3.79
   8 -10  -5   11.66    3.76
   8  10  -5    9.19    2.95
   8 -10  -5   11.20    3.31
   8  10  -5    7.47    3.49
  -8 -10   5   12.53    2.75
  -8  10   5   15.97    4.35
  -8  10   5   14.98    3.39
  -8 -10   5   10.88    4.03
   8 -10  -4   19.58    3.83
   8  10  -4   10.38    3.15
   8 -10  -4   19.31    3.63
   8  10  -4   17.12    3.43
  -8 -10   4   15.70    3.10
  -8  10   4   19.63    3.85
  -8 -10   4   18.56    3.19
   8 -10  -3    7.99    3.50
   8  10  -3    4.31    2.48
   8  10  -3    3.06    3.53
   8 -10  -3    0.75    2.86
   8  10  -3    5.30    2.23
  -8 -10   3    4.29    1.74
  -8  10   3    4.16    3.20
  -8  10   3    1.61    2.64
   8  10  -2    4.62    2.70
   8  10  -2    2.04    2.49
   8 -10  -2    2.71    3.13
   8  10  -2    1.41    1.94
  -8 -10   2    3.15    2.25
  -8  10   2    2.14    3.02
  -8  10   2   -0.77    2.21
   8 -10  -1    1.32    2.85
   8  10  -1    3.35    2.54
   8  10  -1    5.84    2.81
   8 -10  -1    5.77    3.10
   8  10  -1    2.42    2.06
  -8 -10   1    8.49    2.62
  -8  10   1    4.39    2.52
  -8  10   1    2.61    1.93
   8 -10   0   39.64    5.80
   8  10   0   39.72    5.33
   8  10   0   44.05    5.32
   8 -10   0   46.53    6.22
   8  10   0   35.29    4.54
  -8  10   0   43.56    6.35
  -8 -10   0   41.75    5.40
   8 -10   1   14.29    3.69
   8  10   1    6.66    3.29
   8  10   1    8.44    3.80
   8  10   1   12.78    3.92
  -8  10  -1   11.49    2.90
  -8 -10  -1    9.89    3.04
  -8  10  -1   10.26    3.26
   8 -10   2    3.79    2.67
   8  10   2    0.91    2.02
   8  10   2    3.69    2.24
   8 -10   2    2.96    3.01
   8  10   2    4.14    2.39
  -8  10  -2   -1.69    2.51
  -8 -10  -2    2.78    2.91
  -8  10  -2    2.28    2.69
   8 -10   3   12.77    3.63
   8  10   3    8.91    2.47
   8  10   3   10.09    3.95
   8 -10   3    9.45    4.25
   8  10   3    7.61    2.39
  -8  10  -3    7.32    3.52
  -8 -10  -3    9.44    2.87
  -8  10  -3    9.87    2.77
   8  10   4    0.08    2.18
   8 -10   4    0.28    2.60
   8  10   4    0.32    1.60
  -8  10  -4   -0.68    2.83
   8  10   5    3.53    3.14
   8 -10   5    7.97    2.03
   8  10   5    4.28    2.63
   8 -10   6    9.95    3.57
   8  10   6    7.19    3.52
   8  10   6   10.06    3.04
   8  10   6    6.66    2.84
  -8 -10  -6    8.04    3.22
   8  10   7   10.33    3.55
   8  10   7    2.38    2.59
   8  10   7    6.74    2.43
  -8  10  -7   11.16    3.97
  -8 -10  -7   11.44    3.99
  -8  10  -7    9.00    2.45
   8  10   8   -1.17    3.65
   8  10   8    2.38    2.35
   8  10   8    1.88    1.78
  -8  10  -8    1.11    2.39
  -8 -10  -8    0.67    2.92
  -8  10  -8    2.26    1.72
  -8  10  -8   -1.77    1.65
   8  10   9    4.65    3.73
   8  10   9    5.92    2.76
   8 -10   9    0.04    2.35
   8  10   9    2.32    2.12
  -8  10  -9    7.03    3.52
  -8 -10  -9    3.83    2.30
  -8  10  -9    3.93    3.46
  -8  10  -9    0.90    2.44
   8  10  10    1.16    2.31
   8  10  10    1.78    2.02
   8 -10  10    0.40    2.14
   8  10  10   -0.80    1.71
  -8  10 -10    5.92    3.54
  -8 -10 -10    0.93    3.22
  -8  10 -10   -1.14    3.04
  -8  10 -10   -3.87    2.09
   8 -12 -10    8.82    3.53
   8  12 -10    2.71    3.36
   8 -12 -10    2.30    2.68
  -8  12  10    2.42    3.50
  -8 -12  10    5.63    3.44
   8  12  -9   -2.83    2.22
   8 -12  -9    0.55    1.94
   8  12  -9   -0.12    2.85
  -8  12   9    0.12    2.05
  -8 -12   9   -3.69    2.60
   8  12  -8   -2.38    2.34
   8 -12  -8    3.73    2.41
   8  12  -8    1.56    1.94
  -8 -12   8    3.06    2.10
  -8  12   8   -1.89    3.38
  -8 -12   8    1.96    3.35
   8  12  -7   -0.86    2.63
   8 -12  -7   -2.53    2.47
   8  12  -7    0.04    2.67
  -8 -12   7    2.64    2.55
  -8  12   7   -2.40    2.99
  -8 -12   7    6.11    3.30
   8 -12  -6    0.79    3.37
   8  12  -6   -1.94    2.45
   8  12  -6   -2.52    2.94
  -8 -12   6    1.88    2.08
  -8  12   6   -1.05    2.02
  -8 -12   6    3.82    2.80
   8 -12  -5   -1.71    2.85
   8  12  -5    1.37    2.35
   8  12  -5   -3.10    1.81
  -8 -12   5   -0.22    1.76
  -8  12   5    0.91    1.79
  -8 -12   5    2.77    3.67
   8  12  -4   -1.71    2.40
   8  12  -4    0.95    2.16
  -8 -12   4    1.04    2.24
  -8  12   4    5.93    3.33
  -8  12   4    1.18    2.74
  -8 -12   4    0.62    2.47
   8 -12  -3    4.84    3.60
   8  12  -3    1.23    2.41
   8  12  -3    6.08    3.17
   8  12  -3   -0.20    2.55
   8 -12  -3    6.36    2.66
  -8 -12   3   11.45    3.02
  -8  12   3    3.05    3.50
  -8  12   3    2.99    2.04
   8 -12  -2    6.73    3.35
   8  12  -2   -1.38    2.84
   8 -12  -2    2.73    2.47
  -8 -12   2    1.82    2.61
  -8  12   2   -1.91    3.41
  -8  12   2   -1.43    2.01
   8 -12  -1   -0.70    3.01
   8  12  -1    0.60    2.72
   8  12  -1    1.31    3.61
   8 -12  -1    0.96    3.52
   8  12  -1    5.87    3.50
  -8 -12   1    0.59    2.89
  -8  12   1    0.86    3.63
  -8  12   1    6.69    2.68
   8 -12   0   10.68    3.87
   8  12   0   14.77    3.97
   8  12   0   12.22    4.66
   8 -12   0   12.27    4.16
   8  12   0    8.69    3.91
  -8  12   0   13.07    4.33
  -8  12   0   17.90    3.62
   8 -12   1    0.68    2.78
   8  12   1   -2.09    3.42
   8  12   1    0.16    2.97
  -8  12  -1    1.11    3.10
  -8  12  -1   -5.43    2.23
   8 -12   2   -3.90    2.01
   8  12   2    1.50    3.24
   8 -12   2    1.06    2.19
   8  12   2    2.08    2.14
  -8  12  -2    4.82    2.46
  -8 -12  -2    1.49    2.03
  -8  12  -2    2.70    2.76
   8 -12   3   11.81    3.23
   8  12   3    7.76    3.14
   8  12   3    3.49    3.86
   8 -12   3    4.07    2.44
   8  12   3    4.50    2.23
  -8  12  -3   -0.49    3.32
  -8 -12  -3    3.13    2.77
  -8  12  -3    4.20    2.35
   8 -12   4    1.04    2.91
   8  12   4    2.46    2.79
   8  12   4   -3.18    1.90
   8 -12   4   -1.14    1.96
   8  12   4    0.82    1.96
  -8  12  -4    3.82    2.39
  -8 -12  -4    2.61    3.53
  -8  12  -4   -0.68    1.81
   8 -12   5   -0.64    2.16
   8  12   5    1.66    3.10
   8 -12   5    0.44    3.51
   8  12   5   -1.10    1.64
  -8  12  -5    0.10    2.31
  -8 -12  -5   -2.41    3.34
  -8  12  -5    5.71    3.03
   8 -12   6    6.19    3.82
   8  12   6    5.88    3.78
   8  12   6    5.61    3.03
   8 -12   6    0.52    3.27
   8  12   6    7.65    2.94
  -8  12  -6    5.79    3.63
  -8 -12  -6    0.03    3.34
  -8  12  -6    3.43    2.95
   8 -12   7   -2.03    2.87
   8  12   7   -1.87    3.21
   8 -12   7   -0.07    2.11
   8  12   7   -0.21    2.12
  -8  12  -7    1.53    2.62
  -8 -12  -7    0.98    2.22
  -8  12  -7    2.72    3.14
   8  12   8    4.65    3.26
   8 -12   8    2.53    3.17
   8  12   8    2.42    2.91
  -8  12  -8    2.00    2.90
  -8 -12  -8    4.96    2.45
  -8  12  -8   -2.91    2.42
  -8  12  -8    0.03    2.59
   8 -14  -7   -0.08    2.17
   8  14  -7    0.19    1.75
   8  14  -7    1.93    3.17
   8 -14  -7    4.09    2.75
  -8 -14   7   -0.88    1.43
  -8  14   7    0.84    2.31
  -8 -14   7   -2.26    3.04
   8  14  -6    0.00    2.53
   8  14  -6    1.11    2.94
   8 -14  -6    1.84    3.58
  -8 -14   6    1.28    2.50
  -8  14   6    6.02    3.78
  -8  14   6    0.35    2.51
  -8 -14   6   -3.79    3.55
   8 -14  -5    0.77    3.38
   8  14  -5    2.73    2.56
   8  14  -5   -0.06    2.70
   8 -14  -5   -0.51    2.88
  -8 -14   5   -1.37    2.48
  -8  14   5   -1.16    2.21
  -8  14   5   -0.50    2.56
  -8 -14   5    2.13    2.27
   8 -14  -4    0.20    3.13
   8  14  -4    0.49    3.41
   8  14  -4    0.73    3.67
   8 -14  -4   -3.15    3.05
  -8 -14   4    1.24    2.68
  -8  14   4   -6.72    3.22
  -8  14   4   -3.56    1.79
   8 -14  -3    2.17    3.09
   8  14  -3    1.17    2.39
   8  14  -3   -2.61    3.65
   8  14  -3    3.74    3.40
  -8 -14   3    0.95    2.59
  -8  14   3   -0.57    1.97
  -8  14   3    2.45    2.55
   8 -14  -2    4.47    3.41
   8  14  -2   -3.41    3.01
   8  14  -2   -0.34    3.54
   8 -14  -2   -3.15    3.48
  -8 -14   2   -1.94    1.46
  -8  14   2   -3.25    3.26
  -8  14   2    1.27    3.28
   8 -14  -1   -2.46    2.41
   8  14  -1    3.07    3.18
   8  14  -1    1.10    3.71
   8  14  -1    2.85    3.61
   8 -14  -1   -0.49    4.11
  -8 -14   1    3.02    3.02
  -8  14   1    4.93    3.46
  -8  14   1   -1.62    2.79
   8 -14   0    3.04    3.83
   8  14   0    1.20    2.09
   8  14   0    0.78    3.73
   8  14   0   -0.44    3.29
   8 -14   0    3.06    3.46
  -8 -14   0    1.94    2.24
  -8  14   0   -1.50    3.36
  -8  14   0    2.41    2.46
   8 -14   1   -1.70    1.65
   8  14   1    1.22    2.90
   8  14   1    2.91    3.90
   8  14   1   -1.90    3.07
   8 -14   1    1.11    3.39
  -8 -14  -1   -5.26    2.91
  -8  14  -1   -5.84    3.02
  -8  14  -1    3.33    2.95
   8 -14   2   -2.77    2.84
   8  14   2    3.71    2.99
   8  14   2    1.65    3.40
   8  14   2    0.92    3.15
   8 -14   2    1.36    2.58
  -8  14  -2    1.19    3.42
  -8 -14  -2   -0.01    2.39
  -8  14  -2    4.59    3.16
   8 -14   3    0.41    2.71
   8  14   3   -1.21    3.08
   8  14   3    0.57    3.23
   8  14   3    0.98    2.33
   8 -14   3   -0.25    2.32
  -8  14  -3    0.21    3.21
  -8 -14  -3   -3.92    3.12
  -8  14  -3    2.45    2.31
   8 -14   4   -0.66    2.74
   8  14   4    3.94    3.44
   8  14   4    2.42    3.26
   8  14   4   -2.07    2.92
   8 -14   4    1.99    2.52
  -8  14  -4    0.25    3.72
  -8 -14  -4    1.34    3.57
  -8  14  -4    3.88    3.52
   9  -1 -17    4.38    3.45
   9   1 -17   10.13    2.80
  -9   1  17    5.24    2.85
  -9  -1  17    8.38    3.36
   9  -1 -16   25.70    4.08
   9  -1 -15   28.99    3.95
   9   1 -15   25.12    3.69
  -9   1  15   25.17    4.57
  -9  -1  15   20.19    2.94
   9  -1 -14   13.76    2.56
   9   1 -14   18.54    2.69
  -9   1  14   21.38    3.39
  -9  -1  14   18.41    3.12
   9  -1 -13   34.21    4.08
   9   1 -13   34.94    4.05
  -9   1  13   29.89    3.62
  -9  -1  13   29.54    3.77
   9  -1 -12   40.86    4.36
   9   1 -12   31.87    3.62
   9   1 -12   26.44    1.70
  -9   1  12   37.14    3.98
  -9  -1  12   40.07    3.88
   9  -1 -11  179.92   11.37
   9   1 -11  192.55   10.90
   9   1 -11  141.32    6.78
  -9   1  11  187.20   11.65
  -9  -1  11  187.64   10.85
   9  -1 -10   51.42    4.45
   9   1 -10   46.58    3.78
   9   1 -10   42.41    2.52
  -9   1  10   43.40    3.80
  -9  -1  10   58.61    4.45
   9  -1  -9   26.86    2.86
   9   1  -9   18.92    2.17
   9   1  -9   21.41    1.71
   9  -1  -9   19.68    1.19
  -9   1   9   26.99    2.76
  -9  -1   9   26.89    3.04
  -9   1   9   21.41    1.42
   9  -1  -8   64.86    4.40
   9   1  -8   69.74    4.01
   9   1  -8   63.52    3.51
   9  -1  -8   64.26    2.74
  -9   1   8   61.72    4.10
  -9  -1   8   69.06    3.92
  -9   1   8   65.30    2.96
   9   1  -7    0.57    1.22
   9   1  -7    2.28    1.23
   9  -1  -7    0.28    0.86
  -9  -1   7    1.07    1.17
  -9  -1   7    0.85    1.47
  -9   1   7    0.66    1.16
   9   1  -6  987.89   44.27
   9   1  -6 1007.03   48.18
   9  -1  -6  992.85   43.86
  -9   1   6 1018.65   49.63
  -9  -1   6  977.05   44.40
  -9  -1   6  935.47   45.39
  -9   1   6  981.84   44.15
   9  -1  -5  839.02   39.61
   9   1  -5  869.36   34.09
   9   1  -5  796.14   37.21
   9  -1  -5  827.51   36.48
  -9   1   5  870.04   39.64
  -9  -1   5  867.33   34.28
  -9  -1   5  921.31   42.64
  -9   1   5  889.38   38.98
   9  -1  -4  400.50   15.83
   9   1  -4  366.38   15.86
   9  -1  -4  372.60   15.17
  -9   1   4  383.67   15.07
  -9  -1   4  330.21    9.86
  -9  -1   4  368.11   16.28
  -9   1   4  375.30   15.61
   9  -1  -3  159.68    6.48
   9   1  -3  136.87    7.08
   9  -1  -3  134.33    6.11
  -9   1   3  161.50    6.65
  -9  -1   3  141.05    7.81
  -9   1   3  144.78    6.52
   9  -1  -2  463.33   18.35
   9   1  -2  423.11   12.79
   9   1  -2  461.65   19.89
   9  -1  -2  452.44   19.62
  -9   1   2  508.91   19.88
  -9  -1   2  451.00   19.92
  -9   1   2  452.03   19.77
   9  -1  -1  959.41   44.68
   9   1  -1  951.48   39.08
   9   1  -1  984.12   49.72
   9  -1  -1 1008.03   48.53
  -9   1   1 1040.74   47.60
  -9  -1   1  988.83   40.46
  -9  -1   1  975.26   47.72
   9   1   0 1275.41   60.58
   9   1   0 1303.29   67.85
   9  -1   0 1266.73   65.32
  -9   1   0 1323.16   66.67
  -9  -1   0 1244.15   59.48
  -9   1   0 1248.97   61.82
   9   1   1  136.60    6.83
   9  -1   1  130.54    6.82
   9   1   1  136.47    7.14
   9  -1   1  140.83    7.30
  -9  -1  -1  141.56    7.06
   9   1   2    3.91    1.75
  -9  -1  -2    3.97    1.60
  -9   1  -2    3.27    1.25
   9   1   3   11.96    1.94
   9  -1   3    9.77    2.49
  -9  -1  -3   10.85    1.94
  -9   1  -3    7.80    2.11
   9   1   4   38.14    3.65
   9  -1   4   37.94    3.94
  -9  -1  -4   39.38    3.75
  -9   1  -4   45.85    2.81
   9   1   5    3.24    1.53
   9  -1   5    3.72    2.21
  -9  -1  -5    6.12    1.87
  -9   1  -5    4.06    1.51
  -9   1  -5    1.82    1.29
   9   1   6  462.45   25.94
   9  -1   6  437.15   20.82
  -9   1  -6  348.24   22.31
  -9   1  -6  428.73   20.58
   9  -1   7    4.32    1.92
   9  -1   7    1.65    1.37
  -9  -1  -7    1.71    2.26
  -9   1  -7    6.05    1.74
  -9  -1  -7    3.77    1.62
  -9   1  -7    2.54    1.52
   9   1   8  129.92    9.01
   9  -1   8  135.24    9.85
   9  -1   8  119.42    6.48
  -9  -1  -8  117.97    9.10
  -9   1  -8  139.26    9.93
  -9  -1  -8  112.05    6.52
  -9   1  -8  120.34    6.79
   9   1   9    2.79    2.11
   9  -1   9    2.32    2.67
   9  -1   9    4.80    1.54
  -9  -1  -9    4.15    2.57
  -9   1  -9    7.72    2.99
  -9  -1  -9    3.39    1.44
  -9   1  -9    1.28    1.36
   9   1  10    3.61    2.88
   9  -1  10    0.76    3.30
   9  -1  10    1.32    1.68
  -9  -1 -10    2.66    1.19
  -9   1 -10    1.19    1.10
   9   1  11   24.86    5.06
   9  -1  11   25.79    4.31
   9   1  11   20.26    2.00
   9  -1  11   24.03    2.41
  -9  -1 -11   30.87    4.62
  -9   1 -11   24.52    3.94
  -9  -1 -11   19.37    2.23
  -9   1 -11   19.52    2.40
   9   1  12   29.44    5.03
   9  -1  12   31.98    5.12
   9  -1  12   18.79    2.27
  -9  -1 -12   19.44    3.38
  -9   1 -12   21.12    4.59
  -9  -1 -12   21.23    1.91
  -9   1 -12   19.84    2.55
   9   1  13   29.70    4.77
   9  -1  13   23.07    4.50
   9  -1  13   12.26    2.04
  -9  -1 -13   24.85    3.71
  -9   1 -13   25.49    3.72
  -9  -1 -13   15.37    1.89
  -9   1 -13   14.42    1.83
   9   1  14    6.87    3.71
   9  -1  14   -0.45    3.17
   9  -1  14    2.91    1.16
  -9  -1 -14    6.61    2.33
  -9   1 -14   11.06    3.42
  -9   1 -14    4.79    1.07
   9  -3 -16    7.80    3.22
   9   3 -16    6.52    1.12
  -9   3  16    7.39    3.32
   9  -3 -15   25.61    4.36
   9   3 -15   19.41    3.28
  -9  -3  15   18.70    3.28
   9  -3 -14    0.60    2.47
   9   3 -14    1.42    1.61
  -9   3  14   -0.04    2.05
  -9  -3  14   -0.81    1.84
   9  -3 -13   -2.97    2.39
   9   3 -13    2.99    1.70
  -9   3  13   -2.35    1.69
  -9  -3  13    1.07    1.92
   9  -3 -12   25.49    3.22
   9   3 -12   18.70    2.89
   9   3 -12   16.03    2.18
  -9   3  12   17.95    3.07
  -9  -3  12   22.16    2.98
   9  -3 -11   65.70    5.99
   9   3 -11   59.63    4.69
   9   3 -11   45.13    3.72
  -9   3  11   51.75    4.59
  -9  -3  11   60.13    5.02
   9   3 -10   75.23    5.24
   9  -3 -10   53.98    2.81
   9   3 -10   70.57    4.48
  -9   3  10   69.90    5.00
  -9  -3  10   58.66    4.50
   9  -3  -9   60.59    5.08
   9   3  -9   53.13    3.77
   9  -3  -9   43.40    2.73
   9   3  -9   50.81    3.92
  -9   3   9   60.40    4.77
  -9  -3   9   49.65    3.69
  -9   3   9   45.07    2.59
   9  -3  -8   24.24    3.13
   9   3  -8   29.41    2.43
   9  -3  -8   24.87    2.09
   9   3  -8   24.04    2.34
  -9   3   8   29.04    3.38
  -9   3   8   25.31    2.04
   9  -3  -7  218.40   11.95
   9  -3  -7  176.30    8.22
   9   3  -7  224.38   11.06
  -9   3   7  200.75   11.12
  -9  -3   7  210.47    9.42
  -9   3   7  193.24    8.27
   9   3  -6   79.15    4.16
   9  -3  -6   88.48    5.84
   9   3  -6   78.26    4.13
   9  -3  -6   78.91    4.29
  -9   3   6   81.66    5.27
   9   3  -5  577.80   23.06
   9  -3  -5  604.06   30.86
   9   3  -5  508.55   20.80
   9  -3  -5  559.64   26.45
   9   3  -4   14.07    1.53
  -9  -3   4   13.73    1.21
  -9  -3   4   13.08    1.97
   9   3  -3   68.00    2.97
  -9  -3   3   72.98    3.23
  -9  -3   3   66.24    5.35
   9   3  -2 1043.97   47.09
  -9  -3   2 1072.22   47.77
  -9  -3   2 1012.05   55.40
   9   3  -1  566.02   25.02
  -9  -3   1  658.81   28.11
  -9  -3   1  596.62   31.36
   9  -3   0  965.24   48.84
   9   3   0  845.22   41.41
  -9  -3   0  852.23   41.68
  -9  -3   0  915.28   48.82
  -9   3   0  918.08   46.00
   9  -3   1   61.57    4.73
   9  -3   1   65.55    4.79
  -9   3  -1   58.63    4.77
  -9  -3  -1   55.19    4.69
  -9   3  -1   57.83    4.29
   9   3   2  827.18   44.03
   9  -3   2  899.01   47.36
  -9  -3  -2  871.20   46.26
  -9  -3  -2  873.86   45.96
  -9   3  -2  856.44   44.75
   9   3   3   25.36    3.32
   9  -3   3   24.67    2.96
  -9   3  -3   27.56    3.77
  -9  -3  -3   23.83    2.48
  -9   3  -3   20.98    3.35
  -9  -3  -3   24.76    2.76
  -9   3  -3   18.93    2.59
   9   3   4    0.86    2.13
   9   3   4    6.03    1.89
   9  -3   4    5.61    1.84
  -9  -3  -4    4.15    2.25
  -9   3  -4    8.03    2.38
  -9  -3  -4    7.83    1.78
  -9   3  -4    6.54    1.59
   9   3   5  157.97    9.71
   9  -3   5  152.16    9.20
   9   3   5  139.58    7.68
   9  -3   5  148.56    8.24
  -9  -3  -5  154.91    9.88
  -9   3  -5  153.48    9.08
  -9  -3  -5  135.29    7.48
  -9   3  -5  130.63    7.34
   9   3   6   83.69    6.85
   9  -3   6   99.90    7.65
   9   3   6   85.21    5.37
   9  -3   6   95.45    6.15
  -9  -3  -6   90.83    6.92
  -9   3  -6   99.54    6.80
  -9  -3  -6   84.92    5.35
  -9   3  -6   80.76    5.20
   9   3   7  110.92    8.81
   9  -3   7  120.06    9.56
   9   3   7  110.77    6.32
   9  -3   7  120.45    7.71
  -9   3  -7  109.37    8.49
  -9  -3  -7  106.86    6.17
  -9   3  -7  102.12    6.46
   9   3   8   79.48    7.60
   9  -3   8   81.75    7.15
   9   3   8   65.27    4.15
   9  -3   8   65.67    4.78
  -9  -3  -8   71.11    5.92
  -9   3  -8   61.03    5.79
  -9  -3  -8   59.40    4.62
  -9   3  -8   66.72    4.56
   9  -3   9    6.15    3.24
   9   3   9    6.61    1.75
   9  -3   9    5.62    1.73
  -9  -3  -9    8.54    3.12
  -9   3  -9    6.33    2.80
  -9   3  -9    4.28    1.51
   9   3  10    4.16    1.40
   9  -3  10    6.59    1.88
  -9  -3 -10    3.56    1.37
  -9   3 -10    4.02    1.74
   9   3  11   15.14    3.62
   9  -3  11    4.45    3.40
   9   3  11    8.19    1.76
   9  -3  11   11.17    2.66
  -9  -3 -11   13.18    3.40
  -9   3 -11   10.82    3.32
  -9  -3 -11    7.85    1.55
  -9   3 -11    9.86    1.97
   9   3  12   18.42    4.20
   9  -3  12   13.48    3.31
   9   3  12   13.70    1.79
   9  -3  12   21.75    2.80
  -9  -3 -12   21.69    4.15
  -9   3 -12   23.01    4.74
  -9  -3 -12   14.93    1.95
  -9   3 -12   17.23    2.57
   9   3  13    6.40    2.47
   9  -3  13   12.37    2.71
   9   3  13    6.13    1.21
   9  -3  13    7.78    1.76
  -9  -3 -13    8.69    3.39
  -9   3 -13    5.71    3.04
  -9   3 -13    4.31    1.30
   9   3  14   12.86    4.20
   9  -3  14    7.20    2.84
   9  -3  14    2.75    1.51
  -9  -3 -14   10.12    3.50
  -9   3 -14    8.26    3.19
  -9   3 -14    3.58    1.91
   9  -5 -16    1.00    2.89
   9   5 -16    1.80    1.45
   9   5 -16    3.81    1.69
  -9   5  16    6.32    2.22
   9  -5 -15    7.13    3.24
   9   5 -15    6.88    2.75
   9   5 -15    5.45    1.57
   9   5 -15    7.35    1.73
  -9   5  15   10.90    3.36
  -9  -5  15   12.96    3.02
   9  -5 -14   -0.04    1.72
   9   5 -14    2.13    2.21
   9   5 -14    0.69    1.29
   9   5 -14   -0.64    1.52
  -9   5  14    1.59    2.07
  -9  -5  14    0.01    2.02
  -9   5  14    0.42    0.54
   9   5 -13    1.80    1.87
   9   5 -13    3.92    1.52
   9   5 -13    2.71    1.62
   9  -5 -13    1.15    0.83
  -9   5  13    3.03    2.44
  -9  -5  13    2.13    1.89
  -9   5  13    0.35    0.65
   9  -5 -12   30.56    4.47
   9   5 -12   28.35    3.49
   9   5 -12   21.73    3.46
   9   5 -12   29.64    3.32
   9  -5 -12   24.74    2.08
  -9   5  12   23.31    4.15
   9   5 -11   36.77    3.84
   9  -5 -11   46.91    5.13
   9   5 -11   38.81    3.87
   9   5 -11   31.11    3.46
   9   5 -11   32.64    3.74
  -9   5  11   37.38    4.11
   9   5 -10   13.44    2.23
   9  -5 -10   15.48    2.82
   9   5 -10   16.27    2.16
   9   5 -10   10.13    2.30
   9   5 -10    8.38    2.07
  -9   5  10    8.34    2.75
  -9   5  10   17.31    1.65
   9   5  -9  113.38    7.58
   9  -5  -9  117.30    8.55
   9   5  -9  120.54    7.45
   9   5  -9  103.58    7.31
   9   5  -9  123.51    8.30
  -9   5   9  125.86    8.62
  -9   5   9  112.78    6.37
   9   5  -8    1.27    1.27
   9  -5  -8    0.43    2.59
   9   5  -8    1.48    1.11
   9   5  -8    3.05    1.98
   9  -5  -8    2.33    1.47
   9   5  -8    1.40    1.46
  -9   5   8    2.08    2.22
  -9   5   8    1.20    1.48
   9  -5  -7    3.01    2.51
   9   5  -7    1.22    1.48
   9   5  -7    1.80    2.04
   9  -5  -7    2.59    1.28
   9   5  -7    2.58    1.74
  -9   5   7    1.35    2.38
  -9   5   7    2.35    1.42
   9  -5  -6   11.62    2.52
   9   5  -6   10.88    3.08
   9  -5  -6   12.33    2.07
   9   5  -6   14.27    2.56
  -9   5   6    9.30    2.48
  -9   5   6   12.40    1.89
   9   5  -5  154.94    7.74
   9  -5  -5  176.70   10.30
   9   5  -5  167.88   11.00
   9  -5  -5  156.59    9.12
   9   5  -5  159.55   10.28
  -9   5   5  137.20    9.36
  -9   5   5  158.60    8.88
   9   5  -4  299.42   14.16
   9  -5  -4  260.15   15.62
   9   5  -4  307.82   17.67
   9  -5  -4  277.53   15.43
   9   5  -4  277.28   16.74
  -9   5   4  302.24   17.54
  -9   5   4  276.44   14.97
   9  -5  -3  160.14   10.41
   9   5  -3  180.97   11.17
   9  -5  -3  164.69    9.68
   9   5  -3  180.28   11.42
  -9   5   3  181.97   10.96
  -9   5   3  164.97    9.73
   9  -5  -2  252.35   15.19
   9   5  -2  319.35   18.52
   9  -5  -2  304.98   16.06
  -9   5   2  309.75   17.40
  -9   5   2  303.35   15.97
   9  -5  -1  197.77   12.31
   9  -5  -1  204.82   12.03
  -9   5   1  189.93   12.82
  -9  -5   1  237.16   10.99
  -9   5   1  189.52   11.53
   9  -5   0  116.78    8.19
   9   5   0  110.84    6.68
   9   5   0  120.23    8.28
  -9   5   0  129.21    8.44
  -9  -5   0  116.31    7.15
  -9   5   0  116.00    7.20
   9  -5   1  185.80   11.79
   9   5   1  174.74   10.13
   9   5   1  177.85   10.95
   9  -5   1  184.47   11.43
  -9  -5  -1  175.50   10.48
  -9   5  -1  181.91   10.68
   9   5   2  662.84   36.80
   9   5   2  654.49   37.36
   9  -5   2  733.19   40.98
  -9   5  -2  734.43   42.45
  -9  -5  -2  689.13   38.25
  -9  -5  -2  548.47   35.61
  -9   5  -2  696.02   39.08
   9  -5   3   18.58    2.57
   9   5   3   16.63    3.13
   9   5   3   16.86    2.26
   9  -5   3   16.22    2.87
  -9   5  -3   15.78    3.18
  -9  -5  -3   15.18    2.84
  -9   5  -3   17.90    2.74
   9   5   4   15.63    3.46
   9   5   4   19.18    2.85
   9  -5   4   15.59    2.82
  -9   5  -4   16.89    2.62
  -9  -5  -4   18.38    2.78
  -9   5  -4   11.73    2.86
  -9   5  -4   19.48    2.77
   9   5   5  136.84    9.53
   9   5   5  122.52    7.71
   9  -5   5  147.29    8.99
  -9   5  -5  117.66    8.98
  -9  -5  -5  127.62    9.46
  -9   5  -5  122.79    8.32
  -9   5  -5  120.03    7.62
   9   5   6   50.04    5.11
   9   5   6   45.63    4.11
   9  -5   6   55.66    4.72
  -9   5  -6   47.51    6.02
  -9  -5  -6   56.03    5.75
  -9   5  -6   49.70    5.45
  -9   5  -6   41.86    4.10
   9   5   7   57.72    6.33
   9   5   7   47.73    4.11
   9  -5   7   54.25    4.85
  -9   5  -7   56.24    6.11
  -9  -5  -7   66.65    6.43
  -9   5  -7   60.16    6.08
  -9   5  -7   49.89    4.73
   9   5   8   -0.61    3.44
   9   5   8    6.68    2.07
   9  -5   8    5.07    2.10
  -9   5  -8    5.64    2.97
  -9  -5  -8    6.16    2.83
  -9   5  -8    7.22    2.72
  -9  -5  -8    3.27    1.48
  -9   5  -8    5.11    2.31
   9  -5   9    4.94    2.14
   9   5   9    5.94    1.73
   9  -5   9    5.25    2.34
  -9  -5  -9    1.60    1.95
  -9   5  -9    6.31    2.26
   9   5  10    3.49    1.37
   9  -5  10    4.40    1.87
  -9  -5 -10    5.66    3.24
  -9   5 -10    3.99    2.99
  -9  -5 -10    0.29    1.94
  -9   5 -10    1.47    1.60
   9   5  11    8.66    2.74
   9  -5  11   -0.62    3.30
   9   5  11    2.58    1.50
   9  -5  11    4.05    2.03
  -9  -5 -11    4.19    3.29
  -9   5 -11    0.34    2.97
  -9   5 -11    4.51    1.64
   9   5  12   11.60    3.81
   9  -5  12    9.41    2.89
   9   5  12    8.90    2.06
   9  -5  12    8.50    2.49
   9   5  12    9.96    1.87
  -9  -5 -12   13.60    3.81
  -9   5 -12   11.71    4.04
  -9   5 -12    9.93    2.34
   9   5  13    7.36    3.73
   9  -5  13    0.37    3.41
   9   5  13    2.39    1.23
   9  -5  13    5.64    2.21
   9   5  13    1.99    1.33
  -9  -5 -13    0.60    3.19
  -9   5 -13    4.44    2.95
  -9   5 -13    4.39    1.55
   9   7 -15    5.38    2.21
   9  -7 -15   -0.03    2.93
   9   7 -15    3.32    1.79
   9   7 -15    2.54    1.74
  -9   7  15    5.30    3.00
  -9   7  15    2.59    1.11
   9   7 -14    2.73    1.94
   9  -7 -14    3.11    2.27
   9   7 -14    1.23    1.96
   9   7 -14    0.81    2.15
   9   7 -14    1.76    1.61
   9   7 -14    0.09    2.63
  -9   7  14    3.94    2.98
  -9   7  14    1.70    1.33
  -9   7  14    1.08    1.17
   9   7 -13    5.32    2.48
   9  -7 -13    7.42    3.52
   9   7 -13    2.31    1.77
   9   7 -13    6.14    2.39
   9   7 -13    5.86    1.90
   9  -7 -13    3.37    1.67
  -9   7  13    7.32    2.21
  -9   7  13    4.98    1.44
   9   7 -12   10.61    2.57
   9  -7 -12   11.32    3.00
   9   7 -12    8.33    2.46
   9   7 -12    8.82    2.70
   9   7 -12    8.62    2.31
   9  -7 -12    8.55    1.77
  -9   7  12    4.79    1.65
   9   7 -11   27.84    3.53
   9   7 -11   25.89    3.42
   9   7 -11   25.67    3.94
   9   7 -11   30.92    3.67
   9  -7 -11   24.57    3.57
  -9   7  11   34.02    5.22
  -9   7  11   22.63    3.10
   9   7 -10    4.21    1.92
   9  -7 -10    6.15    3.01
   9   7 -10    4.17    1.82
   9   7 -10    7.26    2.17
   9   7 -10    4.61    2.43
   9  -7 -10    2.34    1.50
  -9   7  10    4.30    3.22
  -9   7  10    6.16    1.75
   9   7  -9   57.05    4.75
   9  -7  -9   64.45    6.99
   9   7  -9   61.65    4.88
   9   7  -9   62.26    6.68
   9  -7  -9   43.45    4.87
   9   7  -9   41.11    4.90
  -9   7   9   64.38    6.55
  -9   7   9   54.91    4.10
   9   7  -8   21.57    2.87
   9  -7  -8   20.98    3.77
   9   7  -8   18.42    2.53
   9   7  -8   23.50    4.02
   9  -7  -8   21.93    3.44
   9   7  -8   21.79    3.67
  -9   7   8   24.34    4.00
  -9   7   8   25.61    3.09
   9   7  -7    2.09    1.72
   9  -7  -7    1.43    2.28
   9   7  -7    0.48    2.95
   9  -7  -7    1.26    1.87
   9   7  -7    1.52    2.32
  -9  -7   7    2.04    1.48
  -9   7   7    3.57    2.57
  -9   7   7    2.76    1.71
   9   7  -6  137.42    8.32
   9  -7  -6  132.57   10.29
   9   7  -6  112.85    8.92
   9  -7  -6  137.85    9.50
   9   7  -6  118.41    9.38
  -9  -7   6  128.83    7.90
  -9   7   6  141.27   11.28
  -9   7   6  135.44    9.05
   9   7  -5    2.67    1.79
   9  -7  -5    0.18    2.33
   9   7  -5    0.66    2.58
   9  -7  -5   -0.30    2.40
   9   7  -5    0.98    1.51
  -9  -7   5    0.87    1.46
  -9   7   5    0.31    2.70
  -9   7   5   -2.00    1.94
   9  -7  -4  222.08   14.74
   9   7  -4  203.20   12.01
   9   7  -4  211.14   14.22
   9  -7  -4  217.32   13.94
   9   7  -4  162.40   12.01
  -9  -7   4  222.28   12.25
  -9   7   4  204.40   14.66
  -9   7   4  218.71   13.40
   9  -7  -3   -0.92    2.28
   9   7  -3   -0.38    1.62
   9   7  -3    0.72    2.57
   9  -7  -3    1.11    1.45
  -9  -7   3   -0.48    1.51
  -9   7   3    2.54    1.62
  -9   7   3   -1.22    1.34
   9  -7  -2   32.28    4.00
   9   7  -2   33.20    3.58
   9   7  -2   41.50    5.07
   9  -7  -2   42.13    3.95
   9   7  -2   31.11    3.56
  -9  -7   2   33.31    3.60
  -9   7   2   40.94    5.01
  -9   7   2   41.74    3.74
   9  -7  -1   12.35    2.46
   9   7  -1   14.15    2.82
   9   7  -1   14.81    3.58
   9  -7  -1   14.24    3.13
   9   7  -1   19.19    3.39
  -9  -7   1   13.85    2.57
  -9   7   1   16.63    2.94
   9  -7   0    4.98    2.53
   9   7   0    9.92    2.31
   9   7   0    3.87    2.34
   9  -7   0    7.95    2.64
   9   7   0    7.65    2.56
  -9   7   0    6.89    1.93
  -9  -7   0    5.12    2.20
  -9   7   0    3.82    1.74
   9   7   1  149.20    9.99
   9   7   1  150.80   10.43
   9  -7   1  145.41   10.78
   9   7   1  143.02    9.62
  -9   7  -1  184.49   12.18
  -9  -7  -1  165.14   10.85
  -9   7  -1  163.12   10.77
   9  -7   2   47.38    4.82
   9   7   2   51.78    5.02
   9   7   2   54.41    5.27
   9  -7   2   50.32    5.24
   9   7   2   53.46    4.39
  -9   7  -2   56.55    4.96
  -9  -7  -2   49.89    5.47
  -9   7  -2   53.03    5.17
   9  -7   3    6.55    2.50
   9   7   3    4.99    1.79
   9   7   3    5.88    2.94
   9  -7   3    9.14    2.87
   9   7   3    4.64    2.25
  -9   7  -3    7.10    2.09
  -9  -7  -3    7.19    2.33
  -9   7  -3    3.58    1.89
   9  -7   4    5.76    2.34
   9   7   4   10.10    2.60
   9   7   4    9.74    2.35
   9  -7   4   10.61    3.11
   9   7   4    7.31    2.21
  -9   7  -4    7.63    3.38
  -9  -7  -4    4.94    3.06
  -9   7  -4   10.22    2.65
   9   7   5    0.37    2.31
   9   7   5    0.09    2.02
   9  -7   5   -1.51    2.33
   9   7   5   -1.18    1.73
  -9   7  -5   -0.69    1.98
  -9  -7  -5    3.23    2.24
  -9   7  -5   -1.22    1.61
  -9   7  -5    1.23    1.75
   9   7   6   13.14    4.02
   9   7   6   15.97    2.87
   9  -7   6   10.93    2.71
   9   7   6   13.35    2.63
  -9   7  -6   19.68    3.97
  -9  -7  -6   15.13    2.54
  -9   7  -6   10.29    3.07
  -9   7  -6   12.16    2.86
   9   7   7   32.47    4.73
   9   7   7   37.77    4.31
   9  -7   7   44.87    4.43
   9   7   7   38.81    4.19
  -9   7  -7   36.24    4.49
  -9  -7  -7   42.47    5.38
  -9   7  -7   39.20    4.23
  -9   7  -7   38.32    4.39
   9   7   8   11.54    2.93
   9  -7   8   17.86    3.27
   9   7   8    8.16    2.25
  -9  -7  -8   16.40    3.03
  -9   7  -8   14.12    2.87
   9   7   9    1.58    2.02
   9   7   9    0.94    1.67
   9   7   9    1.40    2.00
  -9   7  -9    4.38    3.04
  -9  -7  -9    4.50    2.83
  -9   7  -9    1.78    2.80
  -9   7  -9    2.92    2.02
   9   7  10   10.61    3.58
   9   7  10    4.63    1.99
   9  -7  10    1.21    2.67
   9   7  10    1.87    1.56
  -9   7 -10    2.52    2.30
  -9   7 -10    2.32    2.97
  -9   7 -10    3.19    2.02
   9   7  11    1.14    2.69
   9   7  11    3.33    1.68
   9  -7  11    5.45    2.41
   9   7  11    5.07    1.84
  -9   7 -11    0.61    2.68
  -9  -7 -11   -0.19    3.02
  -9   7 -11    3.87    2.21
  -9   7 -11    2.72    1.89
   9   7  12    1.81    1.29
   9  -7  12    2.54    2.25
   9   7  12    3.59    1.89
  -9   7 -12   -0.74    3.42
  -9  -7 -12   -3.39    2.98
  -9   7 -12    4.83    2.32
  -9   7 -12    3.65    1.80
   9   9 -14   -3.31    1.83
   9  -9 -14    0.79    2.22
   9   9 -14    1.97    1.81
   9  -9 -14    1.43    1.51
  -9   9  14    1.90    3.12
  -9   9  14   -0.11    1.28
   9   9 -13    2.35    1.87
   9  -9 -13   -0.64    3.55
   9   9 -13   -1.11    1.70
   9   9 -13    1.07    1.96
   9   9 -13    4.14    2.19
   9  -9 -13    0.32    1.37
  -9   9  13   -0.24    2.45
  -9   9  13    1.67    1.35
   9   9 -12    4.79    2.51
   9  -9 -12    2.49    3.04
   9   9 -12    4.40    1.85
   9   9 -12   -0.47    2.30
   9   9 -12    5.08    2.10
   9  -9 -12    2.91    1.66
  -9   9  12   -1.89    2.23
  -9   9  12   -0.72    1.61
   9   9 -11   -0.88    1.83
   9  -9 -11    2.24    2.92
   9   9 -11    0.67    1.61
   9   9 -11   -1.22    2.51
   9   9 -11   -0.68    2.08
   9  -9 -11    2.11    1.87
  -9   9  11    1.73    2.77
  -9   9  11    5.21    2.16
   9   9 -10    6.07    2.56
   9  -9 -10    3.96    3.37
   9   9 -10    6.41    1.88
   9   9 -10   12.12    3.54
   9   9 -10    7.13    2.26
   9  -9 -10    5.72    2.78
  -9   9  10    9.33    3.51
  -9   9  10   10.22    2.18
   9   9  -9    2.36    2.67
   9  -9  -9    5.32    2.71
   9   9  -9    5.09    3.15
   9   9  -9    1.48    3.04
   9  -9  -9    1.22    2.22
  -9   9   9    0.11    1.69
   9   9  -8    2.84    2.30
   9   9  -8    0.94    3.54
   9   9  -8   -1.06    2.82
   9  -9  -8   -1.37    2.08
  -9  -9   8    0.03    1.64
  -9   9   8   -1.63    3.05
  -9   9   8    4.76    2.23
   9   9  -7    1.37    2.01
   9  -9  -7    1.20    2.80
   9   9  -7   -4.89    3.20
   9  -9  -7    2.14    2.46
   9   9  -7    1.40    2.99
  -9  -9   7    4.51    1.80
  -9   9   7   -2.14    3.15
  -9   9   7    3.94    2.50
   9   9  -6   30.01    4.11
   9  -9  -6   24.19    5.20
   9   9  -6   45.11    6.91
   9  -9  -6   36.44    4.71
   9   9  -6   41.39    5.11
  -9  -9   6   33.49    3.90
  -9   9   6   46.15    5.20
  -9   9   6   42.57    5.16
   9  -9  -5   11.02    3.46
   9   9  -5    8.13    2.78
   9   9  -5    8.28    2.95
   9   9  -5    7.05    2.90
  -9  -9   5    9.84    2.49
  -9   9   5    8.88    3.44
  -9   9   5    8.23    2.66
   9  -9  -4   46.73    6.20
   9   9  -4   41.30    4.73
   9   9  -4   54.27    6.48
   9  -9  -4   44.49    4.56
   9   9  -4   47.10    4.93
  -9  -9   4   41.34    4.43
  -9   9   4   35.52    4.74
  -9   9   4   43.32    5.33
   9  -9  -3    4.47    2.86
   9   9  -3    1.08    1.87
   9   9  -3    3.23    1.97
   9  -9  -3    1.35    2.63
   9   9  -3    9.54    3.13
  -9  -9   3    0.38    2.25
  -9   9   3    2.02    2.69
   9  -9  -2   21.36    4.17
   9   9  -2   14.71    3.75
   9   9  -2   13.75    3.09
   9  -9  -2   14.63    3.01
   9   9  -2   15.56    4.34
  -9  -9   2   16.21    3.11
  -9   9   2   21.05    4.07
  -9   9   2   18.38    3.93
   9   9  -1   10.09    2.80
   9   9  -1    6.84    2.73
   9  -9  -1    9.60    2.44
   9   9  -1   12.55    3.21
  -9   9   1   12.39    4.21
  -9  -9   1   10.14    2.43
  -9   9   1   10.26    2.33
   9  -9   0   25.79    4.51
   9   9   0   28.27    4.21
   9   9   0   27.33    5.17
   9  -9   0   20.69    4.26
   9   9   0   31.86    4.62
  -9   9   0   30.26    5.07
  -9  -9   0   25.97    3.79
   9  -9   1    4.47    3.04
   9   9   1    3.25    2.58
   9   9   1    2.81    3.15
   9  -9   1    6.60    3.81
   9   9   1    5.10    2.05
  -9   9  -1    8.58    3.49
  -9  -9  -1    6.15    2.67
  -9   9  -1    5.55    2.71
   9  -9   2   28.34    3.60
   9   9   2   31.43    4.65
   9  -9   2   35.40    4.33
   9   9   2   35.00    4.57
  -9   9  -2   32.54    5.85
  -9  -9  -2   37.68    5.31
  -9   9  -2   40.69    5.00
   9  -9   3   -1.94    1.79
   9   9   3    0.16    2.26
   9   9   3    0.65    1.49
   9  -9   3    2.89    2.23
   9   9   3    1.01    2.31
  -9   9  -3    1.39    1.89
  -9  -9  -3   -1.01    2.31
  -9   9  -3   -0.26    2.92
   9  -9   4   -0.82    1.65
   9   9   4   -0.91    2.71
   9   9   4    0.59    1.60
   9  -9   4   -1.14    2.52
   9   9   4   -1.34    1.61
  -9   9  -4   -0.82    3.10
  -9  -9  -4   -3.46    1.85
  -9   9  -4   -0.50    2.31
   9  -9   5   15.90    3.52
   9   9   5   11.64    2.55
   9   9   5   14.37    3.54
   9  -9   5   15.55    3.62
   9   9   5   10.37    2.75
  -9   9  -5   16.90    4.32
  -9  -9  -5   14.20    3.62
  -9   9  -5   14.22    3.38
   9   9   6   10.57    3.00
   9  -9   6   10.97    4.04
   9   9   6   14.33    2.97
  -9   9  -6    9.74    3.13
   9   9   7   25.35    5.33
   9   9   7   23.14    3.91
   9  -9   7   32.10    4.78
   9   9   7   26.94    3.93
  -9   9  -7   38.16    4.47
  -9  -9  -7   18.65    5.07
  -9   9  -7   33.21    4.07
  -9   9  -7   22.78    4.15
   9   9   8    6.78    3.30
   9   9   8    4.84    2.30
   9  -9   8    8.47    2.93
   9   9   8    5.54    2.03
  -9   9  -8    4.35    3.58
  -9  -9  -8    8.38    2.61
  -9   9  -8    4.83    2.12
   9   9   9    7.73    3.38
   9   9   9    1.42    2.54
   9  -9   9    4.16    2.69
   9   9   9    2.76    1.79
  -9   9  -9    7.14    3.33
  -9  -9  -9    4.77    3.00
  -9   9  -9    7.67    2.99
   9   9  10    4.47    3.56
   9   9  10   -1.16    1.93
   9   9  10    4.32    2.20
  -9   9 -10    1.13    3.10
  -9  -9 -10    6.45    3.77
  -9   9 -10    2.86    2.75
   9   9  11    3.13    3.73
   9   9  11    4.13    2.24
   9   9  11    4.11    2.25
  -9   9 -11    6.46    3.45
  -9  -9 -11    9.06    3.38
  -9   9 -11    0.53    2.82
   9  11 -12    0.18    2.56
   9 -11 -12    3.28    3.17
   9  11 -12   -0.02    2.43
   9  11 -12   -1.56    2.31
   9 -11 -12   -0.31    2.21
  -9  11  12    2.37    2.46
  -9  11  12    0.15    1.60
   9  11 -11    0.88    2.44
   9 -11 -11    0.38    2.95
   9  11 -11    0.91    1.74
   9  11 -11    1.25    2.18
   9 -11 -11    0.51    1.93
  -9  11  11    2.26    3.36
  -9  11  11    1.86    2.09
   9  11 -10    3.05    2.74
   9 -11 -10    9.37    3.87
   9  11 -10    3.77    3.71
   9  11 -10    2.11    3.25
   9 -11 -10    5.36    2.73
  -9  11  10    9.90    3.14
  -9  11  10    7.48    2.13
   9  11  -9    1.57    2.04
   9 -11  -9   -0.10    2.14
   9  11  -9    2.61    2.80
   9  11  -9    0.63    3.01
   9 -11  -9   -2.46    2.04
  -9 -11   9    0.31    2.18
  -9  11   9    0.83    3.15
  -9  11   9    0.89    1.94
   9  11  -8   -0.05    1.95
   9 -11  -8    8.48    3.33
   9  11  -8   -0.83    3.30
   9  11  -8    1.98    2.02
   9 -11  -8    4.68    2.96
  -9 -11   8    2.42    2.00
  -9  11   8   -1.23    3.47
  -9  11   8    4.08    2.06
   9  11  -7    8.27    3.08
   9 -11  -7    4.30    3.26
   9  11  -7    9.26    4.94
   9  11  -7   12.14    3.88
   9 -11  -7    5.97    3.10
  -9 -11   7   10.19    3.08
  -9  11   7    8.61    3.84
  -9  11   7   10.59    2.54
   9 -11  -6   19.82    3.77
   9  11  -6   16.06    3.91
   9  11  -6   10.41    3.08
   9 -11  -6   10.59    3.44
  -9 -11   6   11.18    2.99
  -9  11   6   12.98    4.35
  -9  11   6   13.33    3.68
   9 -11  -5    0.27    3.13
   9  11  -5    4.28    2.24
   9 -11  -5    1.75    2.84
   9  11  -5    9.81    3.23
  -9 -11   5    3.58    2.45
  -9  11   5    3.39    3.34
  -9  11   5    2.43    2.61
   9 -11  -4    0.08    2.81
   9  11  -4   -1.94    2.43
   9 -11  -4   -0.53    2.19
  -9 -11   4    2.34    2.11
  -9  11   4   -1.92    1.52
   9  11  -3    6.39    2.76
   9 -11  -3    8.00    2.66
  -9 -11   3    7.30    2.48
   9  11  -2    0.66    2.10
   9 -11  -2    0.36    2.19
  -9 -11   2    2.45    2.35
   9  11  -1    1.31    2.90
  -9 -11   1    2.96    2.87
   9  11   0   41.74    5.45
  -9 -11   0   42.45    5.63
   9  11   1    0.59    2.08
   9  11   1    8.29    2.24
  -9 -11  -1    3.78    1.92
  -9  11  -1   -1.09    3.17
   9 -11   2    0.25    2.65
   9  11   2    0.85    3.14
   9  11   2   -0.20    3.26
  -9 -11  -2   -0.21    1.76
  -9  11  -2    1.22    2.55
   9 -11   3    4.74    2.98
   9  11   3    2.53    2.03
   9 -11   3    5.18    3.28
  -9  11  -3    7.95    3.47
  -9  11  -3    3.26    2.99
   9 -11   4   -0.01    2.81
   9  11   4    0.29    2.71
   9 -11   4   -0.13    3.42
  -9  11  -4    1.70    2.97
  -9 -11  -4   -2.61    2.93
  -9  11  -4   -0.70    2.81
   9 -11   5    0.47    1.91
   9  11   5   -2.69    2.31
   9  11   5    2.00    2.43
   9 -11   5   -0.67    2.78
  -9  11  -5   -0.64    2.25
  -9 -11  -5   -2.89    2.84
  -9  11  -5    3.27    2.76
   9 -11   6    3.79    2.40
   9  11   6    4.26    3.71
   9  11   6    3.97    2.69
   9 -11   6    2.80    2.32
  -9  11  -6    6.05    2.55
  -9 -11  -6    5.78    2.59
  -9  11  -6    6.44    3.02
   9 -11   7    8.58    3.34
   9  11   7    5.61    3.86
   9  11   7    8.03    2.96
   9 -11   7    1.69    3.31
  -9  11  -7   10.56    4.05
  -9 -11  -7    8.22    3.04
  -9  11  -7    1.17    3.67
   9  11   8   -1.11    2.88
   9  11   8   -3.43    2.11
   9 -11   8    0.84    2.54
  -9  11  -8   -1.33    1.92
  -9 -11  -8   -0.16    1.98
  -9  11  -8    4.40    2.54
  -9  11  -8    3.14    2.43
   9  11   9   -1.29    2.88
   9  11   9    1.66    1.85
   9 -11   9   -0.61    1.78
  -9  11  -9   -0.78    1.90
  -9 -11  -9    1.76    2.99
  -9  11  -9    1.49    2.95
  -9  11  -9    1.09    2.83
   9 -13  -9   -1.27    3.83
   9  13  -9    3.24    3.39
   9  13  -9    2.73    3.11
   9 -13  -9   -3.36    2.67
  -9 -13   9    1.74    2.30
  -9  13   9   -0.51    3.18
  -9  13   9    2.28    2.49
   9 -13  -8   -0.24    3.41
   9  13  -8   -7.03    3.31
   9  13  -8   -3.02    2.98
   9 -13  -8   -0.46    2.57
  -9  13   8   -1.27    2.45
  -9  13   8    0.07    1.79
   9 -13  -7    1.11    3.50
   9  13  -7    3.16    3.94
   9  13  -7   -4.78    2.95
   9 -13  -7    0.90    2.03
  -9  13   7    0.33    3.51
  -9  13   7   -1.13    2.33
   9 -13  -6    3.16    3.38
   9  13  -6    6.68    3.06
   9  13  -6    2.30    3.85
   9  13  -6   -0.98    3.02
  -9  13   6    5.66    2.55
   9 -13  -5   -1.29    3.34
   9  13  -5   -2.91    2.59
   9  13  -5   -0.53    4.27
   9  13  -5    1.32    2.86
   9 -13  -5   -0.67    2.84
  -9  13   5   -1.03    3.51
  -9  13   5    2.02    2.63
   9  13  -4    1.08    2.84
   9  13  -4    3.20    3.23
   9  13  -4   -3.78    2.41
   9 -13  -4   -4.07    3.61
  -9  13   4   -3.86    3.97
  -9  13   4    0.56    2.68
   9 -13  -3   -1.23    2.22
   9  13  -3    0.85    3.56
   9  13  -3   -0.07    2.90
   9 -13  -3    2.96    3.03
  -9  13   3   -2.19    2.40
  -9  13   3    1.53    2.80
   9 -13  -2   -1.62    3.08
   9  13  -2   -0.57    3.69
   9 -13  -2    4.27    3.34
  -9  13   2    4.69    3.89
  -9  13   2    3.42    3.17
   9 -13  -1    3.43    3.67
   9  13  -1    0.74    2.43
   9 -13  -1   -3.09    3.79
   9  13  -1    0.51    2.01
  -9 -13   1   -0.28    1.61
  -9  13   1   -0.90    3.06
  -9  13   1    0.75    1.81
   9 -13   0    1.80    2.99
   9  13   0    4.95    3.05
   9  13   0    2.09    3.19
   9 -13   0    4.06    3.10
   9  13   0    1.31    2.80
  -9 -13   0    3.63    2.53
  -9  13   0    3.98    2.58
  -9  13   0    0.21    2.95
   9 -13   1    6.51    2.75
   9  13   1    3.91    2.10
   9  13   1    1.93    2.72
   9  13   1    6.15    2.86
  -9  13  -1    7.00    4.36
  -9 -13  -1    5.94    2.65
  -9  13  -1    4.64    2.77
   9 -13   2    1.89    2.25
   9  13   2   -3.15    3.58
   9  13   2   -0.11    3.71
   9 -13   2   -0.44    3.17
   9  13   2    3.10    3.30
  -9  13  -2   -0.66    3.62
  -9 -13  -2    2.52    3.06
  -9  13  -2    2.97    2.99
   9 -13   3   -0.51    3.27
   9  13   3   -0.61    3.19
   9  13   3   -0.09    3.49
   9 -13   3   -0.18    3.16
   9  13   3    4.10    2.79
  -9  13  -3   -0.39    2.49
  -9 -13  -3    1.57    2.76
  -9  13  -3   -0.63    2.86
   9 -13   4   -2.45    2.71
   9  13   4    1.74    2.07
   9  13   4   -4.92    3.26
   9 -13   4    2.14    2.75
   9  13   4    3.91    2.88
  -9  13  -4   -2.63    2.58
  -9 -13  -4    3.62    3.17
  -9  13  -4   -1.36    3.33
   9 -13   5   -4.36    2.52
   9  13   5   -1.47    2.15
   9  13   5    5.15    2.76
   9 -13   5    3.60    3.01
   9  13   5    3.93    2.52
  -9  13  -5   -1.72    1.50
  -9 -13  -5    2.54    3.48
  -9  13  -5    0.31    2.54
   9 -13   6    6.53    3.20
   9  13   6   -0.84    2.53
   9  13   6    7.21    3.07
   9 -13   6    3.58    3.42
   9  13   6    4.80    3.14
  -9  13  -6    1.91    3.90
  -9 -13  -6    3.60    3.76
  -9  13  -6    4.47    2.78
   9 -15  -3    2.40    2.35
   9  15  -3    1.94    2.74
   9  15  -3   -0.37    2.36
   9 -15  -3   -0.94    3.63
  -9 -15   3   -1.18    2.48
  -9  15   3   -0.17    2.38
  -9  15   3    2.23    2.19
   9 -15  -2   -0.72    3.87
   9  15  -2    1.89    3.18
   9  15  -2   -0.34    3.70
   9 -15  -2   -1.30    3.30
  -9 -15   2   -1.99    2.61
  -9  15   2   -3.70    3.31
  -9  15   2   -0.60    1.96
   9 -15  -1    2.91    2.96
   9  15  -1   -4.46    2.88
   9  15  -1    2.48    3.23
   9 -15  -1   -3.84    3.20
  -9 -15   1    4.47    2.92
  -9  15   1   -1.36    2.87
  -9  15   1   -1.97    3.16
   9 -15   0    0.83    3.23
   9  15   0    2.35    3.31
   9  15   0    1.70    3.05
   9 -15   0    1.61    2.97
  -9 -15   0    1.41    3.19
  -9  15   0   -0.72    3.97
  -9  15   0    3.83    3.13
  10   0 -17    9.47    3.42
 -10   0  17   18.11    3.85
  10   0 -15   26.07    3.80
 -10   0  15   32.00    4.00
  10   0 -14    3.64    2.61
 -10   0  14    3.86    2.61
  10   0 -13   19.14    3.17
 -10   0  13   23.45    3.44
  10   0 -12   54.87    5.13
 -10   0  12   64.64    5.40
  10   0 -11  261.32   14.93
  10   0 -11  194.92    7.95
 -10   0  11  249.63   13.97
  10   0 -10  315.81   17.16
 -10   0  10  331.58   17.40
 -10   0  10  279.48   11.87
  10   0  -9   14.48    2.09
  10   0  -9   10.66    1.20
 -10   0   9   14.05    2.32
 -10   0   9   11.22    1.39
  10   0  -8    1.83    1.56
  10   0  -8    2.94    0.94
 -10   0   8    2.43    0.87
  10   0  -7   32.12    1.96
 -10   0   7   33.23    2.35
 -10   0   7   34.61    2.31
  10   0  -6  168.07    7.35
  10   0  -6  157.00    7.05
 -10   0   6  164.97    6.95
 -10   0   6  170.21    7.90
  10   0  -5  388.30   14.82
  10   0  -5  441.82   18.33
 -10   0   5  399.43   14.87
 -10   0   5  423.82   18.05
  10   0  -4    8.94    1.35
  10   0  -4    9.99    1.86
 -10   0   4    8.86    1.22
 -10   0   4   12.08    2.14
  10   0  -3    5.64    1.14
  10   0  -3    5.05    2.11
 -10   0   3    4.98    1.23
 -10   0   3    5.89    1.38
  10   0  -2  810.06   37.61
 -10   0   2  836.30   33.16
  10   0  -1 1439.93   68.43
  10   0  -1 1376.33   73.75
 -10   0   1 1420.25   67.26
  10   0   0  307.98   13.23
  10   0   0  338.95   15.49
 -10   0   0  325.15   13.81
  10   0   1    9.10    2.30
  10   0   2    1.25    1.91
 -10   0  -2    2.20    1.83
  10   0   3   48.92    4.51
 -10   0  -3   49.02    4.16
  10   0   4   15.56    2.81
 -10   0  -4   16.79    2.76
 -10   0  -4   16.03    2.05
  10   0   5    5.37    2.45
 -10   0  -5    8.56    1.74
  10   0   6   65.01    5.83
  10   0   6   68.88    4.08
 -10   0  -6   68.15    4.31
  10   0   7  305.99   14.77
 -10   0  -7  286.47   18.14
 -10   0  -7  269.34   14.02
  10   0   8   27.87    4.04
  10   0   8   21.73    2.60
 -10   0  -8   25.53    3.50
 -10   0  -8   25.78    2.79
  10   0   9   -0.77    1.91
  10   0   9    1.39    1.52
 -10   0  -9    0.50    2.35
 -10   0  -9    1.88    1.34
  10   0  10   34.93    3.04
 -10   0 -10   30.28    2.81
  10   0  11    4.39    2.37
  10   0  11    2.07    1.24
 -10   0 -11    3.62    2.07
 -10   0 -11    3.19    1.18
  10   0  12   21.99    4.37
  10   0  12   24.26    2.43
 -10   0 -12   33.27    4.91
 -10   0 -12   21.76    2.35
  10   0  13   13.96    3.99
  10   0  13    7.62    1.63
 -10   0 -13   10.61    4.07
 -10   0 -13    7.08    1.41
  10   0  14   19.34    4.62
  10   0  14   12.12    1.78
 -10   0 -14   15.15    3.02
 -10   0 -14    8.97    1.55
  10  -2 -17   10.29    2.93
  10   2 -17    4.03    2.70
 -10   2  17    5.93    2.83
 -10  -2  17    1.18    2.06
  10  -2 -16   14.51    3.55
 -10   2  16   10.61    3.45
 -10  -2  16   15.59    3.61
  10   2 -15   20.86    3.32
  10   2 -15   11.57    1.25
 -10   2  15   31.86    4.31
 -10  -2  15   25.13    3.62
  10  -2 -14    3.35    2.64
  10   2 -14    3.59    2.25
  10   2 -14    3.27    0.81
  10   2 -14    1.80    0.90
 -10   2  14    0.98    2.14
 -10  -2  14    6.99    2.11
  10  -2 -13   12.90    2.71
  10   2 -13    5.42    1.91
  10   2 -13    6.52    1.20
  10   2 -13    6.82    1.24
 -10   2  13    6.80    2.49
 -10  -2  13    8.58    2.30
  10  -2 -12   28.72    3.74
  10   2 -12   26.06    3.16
  10   2 -12   22.71    2.18
 -10   2  12   37.50    3.81
 -10  -2  12   30.44    3.71
  10   2 -11   56.27    4.22
  10   2 -11   41.79    2.94
 -10   2  11   57.89    5.03
 -10  -2  11   55.97    4.29
  10  -2 -10  104.69    7.37
  10   2 -10  100.14    5.91
  10   2 -10   82.90    4.63
 -10   2  10   93.66    6.57
 -10  -2  10  101.63    6.07
 -10   2  10   80.06    3.51
  10  -2  -9    3.07    1.72
  10   2  -9   -0.10    1.14
  10  -2  -9    1.33    0.82
 -10   2   9    0.11    1.96
 -10  -2   9    2.78    1.43
 -10   2   9    1.52    0.75
  10  -2  -8    8.17    1.99
  10  -2  -8    8.07    1.37
 -10   2   8    9.45    2.15
 -10   2   8   10.51    1.41
  10  -2  -7   10.24    2.22
  10   2  -7   10.70    1.19
  10  -2  -7   11.29    1.64
 -10   2   7   13.32    2.24
 -10  -2   7   10.71    1.27
 -10   2   7   11.59    1.52
  10   2  -6  137.20    5.32
  10  -2  -6  138.59    6.92
 -10  -2   6  146.58    5.85
 -10   2   6  135.56    6.33
  10   2  -5  578.46   20.86
  10   2  -5  572.57   20.67
  10  -2  -5  645.38   29.13
 -10   2   5  636.81   30.21
 -10   2   5  610.60   27.10
  10  -2  -4  455.14   20.41
  10  -2  -4  376.99   16.92
 -10   2   4  433.42   19.38
  10  -2  -3   29.01    2.91
  10  -2  -3   24.78    2.26
 -10   2   3   25.79    2.78
 -10  -2   3   28.49    1.23
  10  -2  -2  290.74   13.29
  10   2  -2  288.57    9.69
 -10   2   2  305.02   13.91
 -10  -2   2  293.78   10.31
  10   2  -1   23.27    1.99
 -10   2   1   29.71    3.32
 -10  -2   1   23.19    2.09
  10   2   0  501.14   21.47
 -10  -2   0  521.96   22.61
 -10   2   0  514.03   23.72
 -10   2  -1  407.02   20.65
 -10  -2  -1  420.41   21.03
 -10   2  -1  403.55   19.46
  10   2   2   20.95    2.99
  10  -2   2   22.40    2.44
  10  -2   2   26.72    2.28
 -10  -2  -2   21.01    2.54
 -10   2  -2   25.19    3.04
 -10  -2  -2   19.89    2.93
 -10   2  -2   24.13    2.69
  10   2   3    5.76    2.37
  10  -2   3    4.83    2.82
  10  -2   3    5.07    1.85
 -10  -2  -3    2.69    1.27
 -10   2  -3    9.47    2.29
 -10  -2  -3    3.23    1.79
 -10   2  -3    7.13    1.77
  10   2   4   16.99    2.83
  10  -2   4   16.72    2.93
  10  -2   4   15.59    2.23
 -10  -2  -4   17.85    3.17
 -10  -2  -4   15.94    2.18
 -10   2  -4   16.57    2.46
  10   2   5    4.75    1.66
  10   2   5    7.32    1.67
  10  -2   5    3.41    1.40
 -10  -2  -5    1.70    2.34
 -10   2  -5    3.58    2.47
 -10  -2  -5    4.16    1.67
 -10   2  -5    4.74    1.68
  10   2   6  194.96   12.69
  10   2   6  181.49    9.25
  10  -2   6  176.66    9.50
 -10  -2  -6  191.72   11.73
 -10   2  -6  183.02   12.00
 -10  -2  -6  172.87    9.12
 -10   2  -6  173.94    9.30
  10   2   7   60.96    5.93
  10  -2   7   68.38    5.50
  10   2   7   60.85    4.06
  10  -2   7   66.70    4.42
 -10   2  -7   64.82    6.46
 -10  -2  -7   65.05    4.18
 -10   2  -7   61.94    4.42
  10   2   8   92.92    7.60
  10  -2   8   75.80    6.74
  10   2   8   72.60    4.78
  10  -2   8   81.81    5.46
 -10  -2  -8   92.91    7.08
 -10   2  -8   88.04    8.03
 -10  -2  -8   70.28    4.99
 -10   2  -8   73.13    4.99
  10  -2   9   -0.09    2.55
  10   2   9    2.91    1.46
  10  -2   9    3.12    1.61
 -10  -2  -9    4.64    2.49
 -10   2  -9    1.28    2.72
 -10  -2  -9   -1.97    1.32
 -10   2  -9   -1.16    1.43
  10   2  10    1.89    1.48
  10  -2  10    1.40    1.52
 -10  -2 -10   -0.27    1.31
 -10   2 -10    1.87    1.22
  10   2  11    9.79    3.08
  10  -2  11    8.46    2.69
  10   2  11    6.86    1.53
  10  -2  11   10.76    1.95
 -10  -2 -11   14.67    2.87
 -10   2 -11    5.61    2.45
 -10  -2 -11    6.97    1.52
 -10   2 -11   10.40    1.92
  10   2  12   27.91    4.39
  10  -2  12   19.17    3.68
  10   2  12   13.67    1.80
  10  -2  12   16.77    2.70
 -10  -2 -12   14.18    3.70
 -10   2 -12   18.10    4.40
 -10  -2 -12   13.72    2.11
 -10   2 -12   15.64    2.04
  10   2  13   20.77    4.82
  10  -2  13   21.24    4.75
  10   2  13   11.21    1.51
 -10  -2 -13   18.34    4.52
 -10   2 -13   23.21    4.68
  10   2  14    7.61    3.68
  10  -2  14   16.85    4.21
  10   2  14    5.94    1.16
  10  -2  14    6.13    1.54
 -10  -2 -14    8.14    3.38
 -10   2 -14   12.70    3.13
 -10  -2 -14    8.53    1.53
 -10   2 -14    5.76    1.67
  10  -4 -16    3.38    2.30
  10   4 -16    2.61    1.42
  10   4 -16    2.68    1.36
 -10   4  16    5.98    2.35
 -10  -4  16    2.66    2.42
  10  -4 -15   10.41    3.97
  10   4 -15   17.39    3.18
  10   4 -15   10.29    1.75
  10   4 -15   11.68    1.68
 -10   4  15   16.63    3.07
 -10  -4  15   19.65    3.68
  10   4 -14    5.90    2.36
  10   4 -14    3.45    1.65
  10   4 -14    6.37    1.68
 -10   4  14    6.93    2.67
 -10  -4  14    8.40    2.50
  10  -4 -13    4.51    2.74
  10   4 -13    1.48    1.61
  10   4 -13    3.70    1.35
  10   4 -13    2.61    1.56
  10  -4 -13    1.29    0.47
 -10   4  13    3.87    2.03
 -10  -4  13    4.46    2.11
 -10   4  13    1.41    0.59
  10  -4 -12   13.29    2.98
  10   4 -12    7.89    1.72
  10   4 -12    9.06    2.36
  10   4 -12    9.88    1.87
  10  -4 -12    9.26    1.26
 -10   4  12   12.99    2.85
 -10  -4  12   10.72    2.52
  10  -4 -11   11.38    2.96
  10   4 -11    9.68    2.05
  10   4 -11   12.39    2.00
  10  -4 -11    7.40    1.43
  10   4 -11   10.75    2.08
 -10   4  11   10.09    3.07
 -10  -4  11   12.05    2.02
 -10   4  11    8.48    1.24
  10  -4 -10    5.13    2.40
  10   4 -10    4.32    1.44
  10   4 -10    3.82    1.64
  10  -4 -10    5.32    1.31
  10   4 -10    4.51    2.33
 -10   4  10    4.76    2.30
 -10  -4  10    7.54    2.00
  10   4  -9  242.25   12.96
  10  -4  -9  205.02   13.51
  10   4  -9  215.22   11.17
  10   4  -9  226.44   12.77
  10   4  -9  240.76   13.67
 -10   4   9  235.06   14.37
  10  -4  -8   53.93    5.11
  10   4  -8   40.46    3.12
  10   4  -8   39.08    3.39
  10   4  -8   51.99    4.02
 -10   4   8   58.02    4.79
  10   4  -7    0.49    1.27
  10  -4  -7    4.61    2.30
  10   4  -7    1.00    1.55
  10   4  -7    1.57    1.42
 -10   4   7    6.39    2.00
 -10   4   7    0.51    1.29
  10   4  -6  107.39    5.30
  10  -4  -6  121.54    7.85
  10   4  -6   98.34    5.08
  10   4  -6  108.03    6.91
  10   4  -6  116.28    7.32
 -10   4   6   98.51    6.76
 -10   4   6   97.58    5.50
  10   4  -5   72.88    3.79
  10  -4  -5   85.60    5.93
  10   4  -5   81.58    5.78
  10  -4  -5   76.82    5.11
 -10  -4   5   76.59    3.99
 -10   4   5   79.18    5.76
 -10   4   5   76.27    4.82
  10  -4  -4  439.01   24.63
  10   4  -4  442.60   18.72
  10   4  -4  466.35   25.51
  10  -4  -4  512.46   25.30
 -10  -4   4  482.14   19.87
 -10   4   4  520.30   27.40
 -10   4   4  483.44   23.63
  10  -4  -3  257.42   14.74
  10   4  -3  255.28   10.61
  10   4  -3  268.86   14.71
  10  -4  -3  247.79   13.02
 -10  -4   3  269.07   11.74
 -10   4   3  288.14   15.11
 -10   4   3  237.51   12.23
  10  -4  -2    9.69    2.59
  10   4  -2    8.81    2.06
  10   4  -2    8.26    2.95
  10  -4  -2    7.97    1.90
 -10   4   2   11.12    2.95
 -10  -4   2    7.89    2.13
 -10   4   2   10.04    2.51
  10  -4  -1 1768.74  111.58
  10   4  -1 1584.67   91.30
  10  -4  -1 1794.78  111.32
 -10   4   1 1734.79  107.37
 -10  -4   1 1685.63  108.77
  10  -4   0 2941.68  208.74
  10   4   0 2830.98  206.06
 -10   4   0 3050.62  218.10
 -10  -4   0 3022.35  216.03
 -10   4   0 2870.50  203.65
  10  -4   1 1551.96   94.98
  10   4   1 1488.87   90.08
  10   4   1 1533.40   96.05
  10  -4   1 1556.29   96.02
 -10   4  -1 1578.46   99.94
 -10  -4  -1 1521.30   91.20
 -10  -4  -1 1517.34   95.01
 -10   4  -1 1770.56  104.41
  10  -4   2   38.17    3.99
  10   4   2   34.03    2.88
  10   4   2   30.43    3.22
  10  -4   2   39.17    3.03
 -10  -4  -2   31.94    3.03
 -10  -4  -2   39.62    3.39
 -10   4  -2   40.07    3.85
  10   4   3    1.65    1.84
  10   4   3   -2.35    1.63
  10  -4   3    2.11    1.65
 -10   4  -3    1.38    2.16
 -10  -4  -3   -0.74    1.97
 -10   4  -3   -1.32    2.15
 -10  -4  -3   -1.95    1.71
 -10   4  -3   -0.47    1.86
  10   4   4    6.66    2.61
  10   4   4    6.46    1.87
  10  -4   4    4.79    2.04
 -10   4  -4    6.28    1.85
 -10  -4  -4    3.18    2.49
 -10   4  -4    7.25    1.92
 -10  -4  -4    6.37    2.19
 -10   4  -4    6.74    1.98
  10   4   5   40.06    4.43
  10   4   5   38.51    3.32
  10  -4   5   44.87    3.96
 -10   4  -5   40.37    4.73
 -10  -4  -5   39.41    3.75
 -10   4  -5   42.77    4.40
 -10  -4  -5   44.60    3.66
 -10   4  -5   42.65    3.94
  10   4   6  455.68   27.32
  10  -4   6  474.06   28.19
  10   4   6  376.70   21.58
  10  -4   6  486.07   26.93
 -10  -4  -6  406.32   25.41
 -10   4  -6  466.29   28.15
 -10  -4  -6  435.16   23.48
 -10   4  -6  419.85   23.09
  10   4   7   38.70    3.99
  10  -4   7   46.20    5.14
  10   4   7   33.56    3.19
  10  -4   7   44.34    3.97
 -10  -4  -7   36.67    3.94
 -10   4  -7   42.80    5.01
 -10  -4  -7   36.68    3.33
 -10   4  -7   30.76    3.08
  10   4   8   34.87    3.86
  10  -4   8   31.02    4.45
  10   4   8   27.57    2.81
  10  -4   8   34.99    3.68
 -10   4  -8   29.99    3.88
 -10  -4  -8   30.78    3.16
 -10   4  -8   25.27    2.78
  10  -4   9   26.76    3.95
  10   4   9   20.10    2.28
  10  -4   9   32.67    3.43
 -10  -4  -9   33.34    3.22
 -10   4  -9   23.94    2.87
  10   4  10    1.89    1.15
  10  -4  10    0.26    1.95
 -10  -4 -10    5.67    3.29
 -10   4 -10    2.20    1.74
 -10  -4 -10    0.88    1.54
 -10   4 -10    1.73    1.59
  10   4  11    9.61    3.66
  10  -4  11   12.32    3.71
  10   4  11    8.59    1.73
  10  -4  11   11.33    2.39
 -10  -4 -11   12.79    3.72
 -10   4 -11    9.25    3.64
 -10   4 -11   10.59    2.28
  10   4  12    4.13    2.29
  10  -4  12    5.43    3.12
  10   4  12    1.30    1.05
  10  -4  12    3.36    1.62
 -10  -4 -12    3.83    3.04
 -10   4 -12    1.40    1.92
 -10  -4 -12   -0.64    1.71
 -10   4 -12    3.38    1.36
  10   4  13   11.91    3.65
  10  -4  13    8.83    3.65
  10   4  13    4.66    1.26
  10  -4  13    4.98    1.87
 -10  -4 -13    8.81    2.72
 -10   4 -13   10.29    3.76
 -10   4 -13    6.53    1.73
  10  -6 -16    6.15    3.26
  10   6 -16    1.59    1.65
 -10   6  16    7.57    2.61
  10   6 -15    9.40    2.34
  10  -6 -15    5.27    3.58
  10   6 -15    6.07    2.39
  10   6 -15    8.69    2.05
  10   6 -15    4.81    1.65
 -10   6  15   11.20    3.28
 -10   6  15    4.30    0.77
  10   6 -14    3.30    1.88
  10  -6 -14   10.41    2.70
  10   6 -14    3.06    2.32
  10   6 -14    1.59    1.94
  10   6 -14    4.42    2.39
 -10   6  14    5.31    2.18
  10   6 -13    0.41    1.90
  10  -6 -13    1.30    2.24
  10   6 -13    1.96    1.67
  10   6 -13    2.08    1.88
  10   6 -13    2.47    1.80
 -10   6  13    0.31    1.05
  10   6 -12   13.72    2.51
  10   6 -12   17.34    2.79
  10   6 -12   20.37    3.41
  10   6 -12   12.20    2.97
  10  -6 -12   14.87    2.27
 -10   6  12   19.17    3.08
 -10   6  12   13.93    2.15
  10   6 -11   49.19    4.94
  10  -6 -11   39.23    5.38
  10   6 -11   51.15    4.45
  10   6 -11   48.70    4.94
  10   6 -11   32.50    4.09
  10  -6 -11   34.81    3.45
 -10   6  11   52.62    5.87
 -10   6  11   44.60    3.43
  10   6 -10    4.91    2.21
  10  -6 -10    5.95    2.97
  10   6 -10    6.52    1.74
  10   6 -10    8.18    2.51
  10  -6 -10    7.56    1.75
  10   6 -10    6.98    2.36
 -10   6  10   10.30    2.89
 -10   6  10    3.33    1.50
  10  -6  -9  136.08   11.79
  10   6  -9  120.96    8.15
  10  -6  -9  115.28    7.77
  10   6  -9  133.24    9.32
 -10   6   9  148.21   10.73
 -10   6   9  118.21    7.51
  10   6  -8    4.11    2.14
  10  -6  -8    3.83    2.69
  10   6  -8    4.08    1.86
  10   6  -8    5.64    2.87
  10  -6  -8    6.00    1.98
  10   6  -8    4.32    2.22
 -10   6   8    8.23    2.13
 -10   6   8    6.19    1.63
  10   6  -7   15.50    2.10
  10  -6  -7   17.58    3.52
  10   6  -7   25.09    4.29
  10  -6  -7   17.54    2.84
  10   6  -7   20.64    3.23
 -10  -6   7   19.70    2.26
 -10   6   7   20.23    3.44
 -10   6   7   19.91    2.83
  10  -6  -6   53.80    5.18
  10   6  -6   61.46    6.38
  10  -6  -6   46.92    4.03
  10   6  -6   51.11    5.05
 -10  -6   6   46.97    3.67
 -10   6   6   65.80    5.20
 -10   6   6   53.18    4.03
  10  -6  -5   17.73    3.03
  10   6  -5   22.35    3.69
  10  -6  -5   21.58    2.91
  10   6  -5   19.84    2.70
 -10  -6   5   18.63    2.28
 -10   6   5   17.67    3.30
 -10   6   5   18.37    2.63
  10  -6  -4   44.42    4.21
  10   6  -4   44.96    4.70
  10  -6  -4   42.04    4.12
  10   6  -4   41.83    3.95
 -10  -6   4   40.81    3.25
 -10   6   4   42.95    5.03
 -10   6   4   38.12    3.75
  10  -6  -3  352.32   21.12
  10   6  -3  344.01   20.47
  10  -6  -3  359.34   20.20
  10   6  -3  335.63   19.64
 -10  -6   3  351.25   18.30
 -10   6   3  346.85   20.44
 -10   6   3  337.34   19.57
  10  -6  -2    9.84    2.92
  10   6  -2    5.76    1.82
  10   6  -2    1.67    2.63
  10  -6  -2    7.23    1.84
  10   6  -2    5.32    2.81
 -10   6   2    8.74    2.54
 -10  -6   2    5.60    1.84
 -10   6   2    8.65    2.51
  10  -6  -1    6.71    2.61
  10   6  -1   13.05    2.07
  10   6  -1   13.22    3.38
  10  -6  -1   13.05    2.95
 -10   6   1   16.34    3.60
 -10  -6   1   17.27    2.29
 -10   6   1   10.76    2.14
  10  -6   0   27.09    3.92
  10   6   0   27.96    2.76
  10   6   0   28.35    4.03
 -10  -6   0   25.27    2.89
 -10   6   0   22.85    3.32
  10  -6   1   17.98    2.40
  10   6   1   15.38    3.13
  10   6   1   16.02    3.02
  10  -6   1   13.46    2.97
 -10   6  -1   12.97    3.46
 -10  -6  -1   12.43    2.11
 -10   6  -1   15.84    3.21
  10   6   2  439.41   25.34
  10   6   2  391.37   24.25
  10  -6   2  449.61   27.62
 -10   6  -2  482.43   28.04
 -10  -6  -2  446.84   26.02
 -10   6  -2  437.12   26.32
  10  -6   3   16.90    3.04
  10   6   3   14.46    2.44
  10   6   3    9.03    1.66
  10  -6   3   11.31    2.21
 -10   6  -3   16.26    3.29
 -10  -6  -3   10.67    2.95
 -10   6  -3   17.82    2.82
  10   6   4   16.92    3.83
  10   6   4   17.17    2.65
  10  -6   4   21.44    3.59
 -10   6  -4   16.64    2.92
 -10  -6  -4   14.16    2.85
 -10   6  -4   19.93    3.05
  10   6   5   15.13    2.40
  10   6   5   16.90    2.80
  10  -6   5   13.66    2.82
 -10   6  -5   19.96    3.68
 -10  -6  -5   19.47    2.90
 -10   6  -5   20.17    3.36
 -10   6  -5   16.62    2.93
  10   6   6    1.28    1.61
  10   6   6    0.49    1.73
  10  -6   6    3.07    2.02
 -10   6  -6   -1.28    2.48
 -10  -6  -6    0.85    1.81
 -10   6  -6   -1.43    1.92
 -10  -6  -6    2.56    1.97
 -10   6  -6   -0.27    2.01
  10   6   7   27.94    4.29
  10   6   7   24.27    2.96
  10  -6   7   27.06    3.62
 -10   6  -7   26.36    4.67
 -10  -6  -7   26.43    4.13
 -10   6  -7   24.05    3.40
 -10   6  -7   22.00    3.17
  10   6   8   10.48    2.25
  10  -6   8   18.96    2.92
 -10   6  -8   16.70    4.62
 -10   6  -8   20.03    3.14
  10   6   9   -1.62    3.00
  10   6   9    4.50    1.95
  10  -6   9    2.47    2.00
 -10  -6  -9   -2.85    2.91
 -10   6  -9    0.76    2.56
 -10   6  -9    0.96    1.69
  10   6  10    8.46    3.34
  10   6  10    4.28    1.90
  10  -6  10    5.28    2.68
 -10   6 -10    2.75    3.51
 -10   6 -10    4.05    3.24
 -10   6 -10    4.23    2.07
  10   6  11    4.84    3.51
  10   6  11    2.54    1.76
  10  -6  11    5.09    2.41
  10   6  11    3.21    1.58
 -10   6 -11    4.82    3.93
 -10  -6 -11    7.02    3.47
 -10   6 -11    4.44    3.16
 -10   6 -11    5.32    1.91
  10   6  12    2.82    1.68
  10  -6  12    6.27    1.97
  10   6  12    7.09    2.22
 -10   6 -12    2.59    3.31
 -10  -6 -12    7.14    3.38
 -10   6 -12    4.86    3.03
 -10   6 -12    7.21    1.97
  10   6  13    1.01    1.22
  10  -6  13    4.29    2.06
  10   6  13    1.27    1.46
 -10  -6 -13    0.21    3.01
 -10   6 -13    2.24    1.55
  10   8 -14    0.27    1.84
  10  -8 -14    1.95    2.72
  10   8 -14   -1.93    1.81
  10   8 -14    3.18    1.81
  10   8 -14    1.18    1.97
  10  -8 -14    0.53    1.14
 -10   8  14   -1.92    2.43
 -10   8  14   -0.73    1.33
  10   8 -13    4.74    1.93
  10  -8 -13    0.73    3.13
  10   8 -13    2.89    2.08
  10   8 -13    2.86    2.24
  10   8 -13    3.68    1.99
  10  -8 -13    3.41    1.76
 -10   8  13    4.70    3.69
 -10   8  13    2.75    1.31
  10   8 -12   10.98    2.86
  10  -8 -12   10.77    4.07
  10   8 -12   13.90    2.84
  10   8 -12    8.16    2.50
  10   8 -12    9.11    2.40
  10  -8 -12    9.42    2.52
 -10   8  12   15.63    3.79
 -10   8  12    9.86    2.11
  10   8 -11   11.38    2.53
  10  -8 -11   17.57    4.02
  10   8 -11    8.89    2.16
  10   8 -11   11.94    2.96
  10  -8 -11   16.62    3.26
 -10   8  11   18.09    2.62
  10   8 -10    6.14    2.09
  10   8 -10    4.46    1.82
  10   8 -10    7.07    2.87
  10   8 -10    7.33    3.00
  10  -8 -10    8.10    2.54
 -10   8  10    7.02    2.07
  10   8  -9    9.77    2.56
  10  -8  -9    6.58    2.44
  10   8  -9    6.61    2.39
  10   8  -9    7.06    2.41
  10  -8  -9    8.49    2.66
  10   8  -9    9.66    2.91
 -10   8   9    6.12    3.10
 -10   8   9    4.04    1.99
  10   8  -8   -0.03    1.69
  10  -8  -8    2.89    2.94
  10   8  -8   -1.81    2.68
  10  -8  -8    2.58    1.94
 -10  -8   8    0.45    1.54
 -10   8   8    0.54    1.57
 -10   8   8    0.34    2.05
  10   8  -7   27.97    3.45
  10  -8  -7   28.54    4.10
  10   8  -7   37.84    4.99
  10  -8  -7   31.47    4.13
  10   8  -7   38.87    4.86
 -10  -8   7   30.50    3.48
 -10   8   7   31.26    4.88
 -10   8   7   25.94    3.53
  10   8  -6   59.52    5.37
  10  -8  -6   53.27    5.63
  10   8  -6   68.32    8.01
  10  -8  -6   50.57    5.53
  10   8  -6   58.90    6.37
 -10  -8   6   53.74    4.85
 -10   8   6   67.26    6.04
 -10   8   6   58.05    4.92
  10  -8  -5   14.94    3.40
  10   8  -5   13.08    2.38
  10   8  -5   17.01    4.00
  10  -8  -5   13.98    2.87
  10   8  -5   18.09    3.59
 -10  -8   5   14.41    2.41
 -10   8   5   19.37    3.99
 -10   8   5   17.97    2.97
  10  -8  -4    8.51    3.36
  10   8  -4    4.15    1.86
  10   8  -4    0.89    2.85
  10  -8  -4    0.52    2.34
  10   8  -4    2.21    1.77
 -10  -8   4    1.00    1.93
 -10   8   4    1.45    1.70
 -10   8   4    5.25    2.38
  10  -8  -3   22.59    4.01
  10   8  -3   16.80    2.99
  10   8  -3   27.72    4.90
  10  -8  -3   24.25    4.20
  10   8  -3   27.38    4.47
 -10  -8   3   27.91    3.64
 -10   8   3   24.81    4.23
 -10   8   3   25.52    3.62
  10  -8  -2    9.59    2.56
  10   8  -2    8.88    2.26
  10   8  -2    6.84    3.83
  10  -8  -2    6.86    3.58
  10   8  -2   10.99    2.75
 -10  -8   2    8.42    2.18
 -10   8   2    9.99    2.91
 -10   8   2   13.95    2.78
  10  -8  -1   32.52    4.79
  10   8  -1   53.44    5.36
  10   8  -1   47.86    6.00
  10  -8  -1   52.15    5.34
  10   8  -1   54.28    5.88
 -10  -8   1   51.53    4.75
 -10   8   1   46.66    5.33
  10   8   0   13.18    2.82
  10   8   0   11.04    2.35
  10  -8   0   13.72    3.68
  10   8   0   12.42    3.48
 -10   8   0   17.37    4.07
 -10  -8   0   12.66    2.80
 -10   8   0   14.41    3.13
  10  -8   1   37.49    4.79
  10   8   1   24.50    3.56
  10   8   1   28.63    4.08
  10  -8   1   38.41    3.93
  10   8   1   23.05    3.76
 -10   8  -1   31.65    4.81
 -10  -8  -1   28.69    3.91
 -10   8  -1   38.17    3.73
  10  -8   2   94.46    7.40
  10   8   2   87.25    7.07
  10   8   2   85.82    7.91
  10  -8   2  106.28    7.92
  10   8   2  102.13    7.76
 -10   8  -2  102.34    9.31
 -10  -8  -2   83.48    7.98
 -10   8  -2  101.68    7.70
  10  -8   3    7.96    3.24
  10   8   3    7.70    2.32
  10   8   3   12.66    3.44
  10  -8   3    4.83    3.15
  10   8   3    3.95    2.54
 -10   8  -3   12.84    3.58
 -10  -8  -3    3.11    2.59
 -10   8  -3    6.71    2.04
  10  -8   4    3.01    2.91
  10   8   4    8.98    2.76
  10   8   4    4.95    2.25
  10  -8   4    3.41    2.72
  10   8   4    3.39    2.33
 -10   8  -4    0.77    2.96
 -10  -8  -4    9.16    3.00
 -10   8  -4    4.77    2.33
  10  -8   5    9.50    2.45
  10   8   5   13.74    3.38
  10   8   5   11.37    3.07
  10  -8   5   11.37    2.35
  10   8   5   14.13    3.15
 -10   8  -5   14.36    3.13
 -10  -8  -5   10.01    3.30
 -10   8  -5   17.12    3.75
  10   8   6    4.03    2.52
  10   8   6    6.34    2.49
  10  -8   6    3.43    2.68
  10   8   6    3.84    2.12
 -10   8  -6   -5.20    2.93
 -10   8  -6    5.32    2.23
  10   8   7   21.86    3.46
  10  -8   7   27.31    4.19
  10   8   7   25.14    3.71
 -10  -8  -7   16.79    4.36
 -10   8  -7   29.90    4.19
  10   8   8   13.99    3.22
  10   8   8    9.61    2.37
  10  -8   8    9.83    2.97
  10   8   8   12.16    2.43
 -10   8  -8   17.48    3.99
 -10  -8  -8   17.46    4.23
 -10   8  -8   10.28    3.19
 -10   8  -8   12.66    3.00
  10   8   9    4.16    3.05
  10   8   9    0.64    1.64
  10  -8   9    1.69    2.36
  10   8   9    2.82    1.96
 -10   8  -9   -1.77    2.87
 -10  -8  -9    3.64    2.09
 -10   8  -9    2.37    2.11
 -10   8  -9    1.98    2.63
  10   8  10    0.00    1.77
  10   8  10   -0.68    1.46
  10  -8  10    2.82    2.23
  10   8  10    0.47    1.46
 -10   8 -10   -2.45    1.87
 -10  -8 -10   -2.13    1.97
 -10   8 -10    0.10    2.50
 -10   8 -10    0.80    1.97
  10   8  11    2.39    3.23
  10   8  11    5.76    1.80
  10  -8  11   -3.91    2.44
  10   8  11    1.06    1.59
 -10   8 -11    5.49    3.60
 -10  -8 -11    4.88    3.40
 -10   8 -11    2.45    3.10
 -10   8 -11    0.14    1.98
  10  10 -13    0.43    2.08
  10 -10 -13    4.81    3.04
  10  10 -13   -1.82    1.93
  10 -10 -13    1.24    1.74
 -10  10  13    3.61    2.93
 -10  10  13    0.01    1.41
  10  10 -12   -0.70    2.10
  10 -10 -12    4.86    3.53
  10  10 -12   -1.15    1.71
  10 -10 -12    4.00    1.96
 -10  10  12   -2.92    3.34
 -10  10  12   -0.03    1.45
  10  10 -11   -0.88    1.88
  10 -10 -11   -0.23    2.84
  10  10 -11   -2.82    1.54
  10 -10 -11    3.62    2.40
 -10  10  11    3.54    3.02
 -10  10  11    0.24    1.42
  10  10 -10    2.17    2.19
  10 -10 -10   -1.84    2.52
  10  10 -10    2.07    1.57
  10 -10 -10    0.27    2.01
 -10  10  10   -0.34    2.47
 -10  10  10    3.40    1.83
  10  10  -9   -0.21    2.28
  10 -10  -9    2.72    3.28
[truncated: 1,048,243 more chars]
