# Supplementary material for: Selective sorption of oxygen and nitrous oxide by an electron donor-incorporated flexible coordination network
Source: Commun Chem. 2023 Apr 4;6:62. doi: 10.1038/s42004-023-00853-1 (PMC10073098; doi:10.1038/s42004-023-00853-1)
Supplement: Supplementary file 6 — Supplementary Data 4 [file 42004_2023_853_MOESM6_ESM.cif]

data_813-780-779-776-775
# start Validation Reply Form
_vrf_THETM01_813-780-779-776-775
;
PROBLEM: The value of sine(theta_max)/wavelength is less than 0.550
RESPONSE: The data was truncated due to poor diffraction data quality.
;
_vrf_PLAT082_813-780-779-776-775
;
PROBLEM: High R1 Value ..................................       0.21 Report
RESPONSE: This is due to the refinement of electron diffarction data with kinematical refinement.
;
_vrf_PLAT084_813-780-779-776-775
;
PROBLEM: High wR2 Value (i.e. > 0.25) ...................       0.55 Report
RESPONSE: This is due to the refinement of electron diffarction data with kinematical refinement.
;
_vrf_RINTA01_813-780-779-776-775
;
PROBLEM: The value of Rint is greater than 0.18
RESPONSE: Due to the merging of multiple datasets.
;
_vrf_PLAT020_813-780-779-776-775
;
PROBLEM: The Value of Rint is Greater Than 0.12 .........      0.219 Report
RESPONSE: Due to the merging of multiple datasets.
;
# Added during the CSD deposition process: Monday 28 November 2022 08:24 AM
# end Validation Reply Form

_audit_creation_date             2022-11-28
_audit_creation_method           
;
Olex2 1.5
(compiled 2022.04.07 svn.rca3783a0 for OlexSys, GUI svn.r6498)
;
_shelx_SHELXL_version_number     2018/3
_audit_contact_author_address    ?
_audit_contact_author_email      ?
_audit_contact_author_phone      ?
_publ_contact_author_id_orcid    ?
_publ_section_references         
;
Dolomanov, O.V., Bourhis, L.J., Gildea, R.J, Howard, J.A.K. & Puschmann, H.
 (2009), J. Appl. Cryst. 42, 339-341.

Sheldrick, G.M. (2015). Acta Cryst. C71, 3-8.
;
_chemical_name_common            ?
_chemical_name_systematic        ?
_chemical_formula_moiety         'C35 H20 N Ni O4 S4'
_chemical_formula_sum            'C35 H20 N Ni O4 S4'
_chemical_formula_weight         705.45
_chemical_melting_point          ?
_chemical_oxdiff_formula         'C35 H20 N Ni O4 S4'
_chemical_oxdiff_usercomment     sa3
loop_
_atom_type_symbol
_atom_type_description
_atom_type_scat_dispersion_real
_atom_type_scat_dispersion_imag
_atom_type_scat_source
C C 0.0000 0.0000 'International Tables Vol C Tables 4.2.6.8 and 6.1.1.4'
H H 0.0000 0.0000 'International Tables Vol C Tables 4.2.6.8 and 6.1.1.4'
N N 0.0000 0.0000 'International Tables Vol C Tables 4.2.6.8 and 6.1.1.4'
Ni Ni 0.0000 0.0000 'International Tables Vol C Tables 4.2.6.8 and 6.1.1.4'
O O 0.0000 0.0000 'International Tables Vol C Tables 4.2.6.8 and 6.1.1.4'
S S 0.0000 0.0000 'International Tables Vol C Tables 4.2.6.8 and 6.1.1.4'

_shelx_space_group_comment       
;
The symmetry employed for this shelxl refinement is uniquely defined
by the following loop, which should always be used as a source of
symmetry information in preference to the above space-group names.
They are only intended as comments.
;
_space_group_crystal_system      triclinic
_space_group_IT_number           2
_space_group_name_H-M_alt        'P -1'
_space_group_name_Hall           '-P 1'
loop_
_space_group_symop_operation_xyz
'x, y, z'
'-x, -y, -z'

_cell_length_a                   11.132(3)
_cell_length_b                   12.874(3)
_cell_length_c                   13.151(3)
_cell_angle_alpha                65.52(2)
_cell_angle_beta                 81.535(18)
_cell_angle_gamma                88.644(19)
_cell_volume                     1695.2(7)
_cell_formula_units_Z            2
_cell_measurement_reflns_used    1212
_cell_measurement_temperature    298.00
_cell_measurement_theta_max      0.7180
_cell_measurement_theta_min      0.1210
_shelx_estimated_absorpt_T_max   ?
_shelx_estimated_absorpt_T_min   ?
_exptl_absorpt_coefficient_mu    0.000
_exptl_absorpt_correction_T_max  ?
_exptl_absorpt_correction_T_min  ?
_exptl_absorpt_correction_type   none
_exptl_absorpt_process_details   ?
_exptl_absorpt_special_details   ?
_exptl_crystal_colour            colourless
_exptl_crystal_colour_lustre     .
_exptl_crystal_colour_modifier   .
_exptl_crystal_colour_primary    colourless
_exptl_crystal_density_diffrn    1.382
_exptl_crystal_density_meas      ?
_exptl_crystal_density_method    ?
_exptl_crystal_description       needle
_exptl_crystal_F_000             271
_exptl_crystal_size_max          0.004
_exptl_crystal_size_mid          0.0005
_exptl_crystal_size_min          0.0003
_exptl_transmission_factor_max   ?
_exptl_transmission_factor_min   ?
_diffrn_reflns_av_R_equivalents  0.2190
_diffrn_reflns_av_unetI/netI     0.1008
_diffrn_reflns_Laue_measured_fraction_full 0.993
_diffrn_reflns_Laue_measured_fraction_max 0.993
_diffrn_reflns_limit_h_max       11
_diffrn_reflns_limit_h_min       -11
_diffrn_reflns_limit_k_max       12
_diffrn_reflns_limit_k_min       -12
_diffrn_reflns_limit_l_max       13
_diffrn_reflns_limit_l_min       -13
_diffrn_reflns_number            17842
_diffrn_reflns_point_group_measured_fraction_full 0.993
_diffrn_reflns_point_group_measured_fraction_max 0.993
_diffrn_reflns_theta_full        0.719
_diffrn_reflns_theta_max         0.719
_diffrn_reflns_theta_min         0.103
_diffrn_ambient_temperature      298.00
_diffrn_detector                 'Rigaku HyPix-ED area detector'
_diffrn_detector_area_resol_mean 10.0
_diffrn_detector_type            'HPC area detector'
_diffrn_measured_fraction_theta_full 0.993
_diffrn_measured_fraction_theta_max 0.993
_diffrn_measurement_details      
;
List of Runs (angles in degrees, time in seconds):

  # Type    Start    End  Width  t~exp~   \w     \q     \k     \f   Frames
#--------------------------------------------------------------------------
  1  \w    -61.00  51.00   0.50    5.00    --    0.00   0.00   0.00  224
  2  \w    -60.00  60.00   1.00   10.00    --    0.00   0.00   0.00  120
  3  \w    -60.00  60.00   1.00   10.00    --    0.00   0.00   0.00  120
  4  \w    -70.00  60.00   1.00    5.00    --    0.00   0.00   0.00  130
  5  \w    -35.00  60.00   1.00    5.00    --    0.00   0.00   0.00   95
;
_diffrn_measurement_device       'Electron diffractometer'
_diffrn_measurement_device_type  'XtaLAB Synergy-ED'
_diffrn_measurement_method       'continuous rotation'
_diffrn_orient_matrix_type       
'CrysAlisPro convention (1999,Acta A55,543-557)'
_diffrn_orient_matrix_UB_11      -0.0012563000
_diffrn_orient_matrix_UB_12      0.0006867000
_diffrn_orient_matrix_UB_13      -0.0015741000
_diffrn_orient_matrix_UB_21      -0.0018926000
_diffrn_orient_matrix_UB_22      -0.0003366000
_diffrn_orient_matrix_UB_23      0.0014123000
_diffrn_orient_matrix_UB_31      0.0002139000
_diffrn_orient_matrix_UB_32      0.0020029000
_diffrn_orient_matrix_UB_33      -0.0001664000
_diffrn_radiation_monochromator  'transmission electron microscope'
_diffrn_radiation_probe          electron
_diffrn_radiation_type           '200 keV electrons'
_diffrn_radiation_wavelength     0.0251
_diffrn_source                   'thermionic-emission electron gun'
_diffrn_source_type              LaB6
_reflns_Friedel_coverage         0.000
_reflns_Friedel_fraction_full    .
_reflns_Friedel_fraction_max     .
_reflns_number_gt                1911
_reflns_number_total             3511
_reflns_special_details          
;
 Reflections were merged by SHELXL according to the crystal
 class for the calculation of statistics and refinement.
 
 _reflns_Friedel_fraction is defined as the number of unique
 Friedel pairs measured divided by the number that would be
 possible theoretically, ignoring centric projections and
 systematic absences.
;
_reflns_threshold_expression     'I > 2\s(I)'
_computing_cell_refinement       'CrysAlisPro 1.171.43.1a (Rigaku OD, 2022)'
_computing_data_collection       'CrysAlisPro 1.171.43.1a (Rigaku OD, 2022)'
_computing_data_reduction        'CrysAlisPro 1.171.43.1a (Rigaku OD, 2022)'
_computing_molecular_graphics    'Olex2 1.5 (Dolomanov et al., 2009)'
_computing_publication_material  'Olex2 1.5 (Dolomanov et al., 2009)'
_computing_structure_refinement  'SHELXL 2018/3 (Sheldrick, 2015)'
_computing_structure_solution    'SHELXT 2018/2 (Sheldrick, 2018)'
_refine_diff_density_max         0.207
_refine_diff_density_min         -0.230
_refine_diff_density_rms         0.052
_refine_ls_extinction_coef       335(16)
_refine_ls_extinction_expression Fc^*^=kFc[1+0.001xFc^2^\l^3^/sin(2\q)]^-1/4^
_refine_ls_extinction_method     'SHELXL-2018/3 (Sheldrick 2018)'
_refine_ls_goodness_of_fit_ref   1.915
_refine_ls_hydrogen_treatment    constr
_refine_ls_matrix_type           full
_refine_ls_number_parameters     503
_refine_ls_number_reflns         3511
_refine_ls_number_restraints     625
_refine_ls_R_factor_all          0.2925
_refine_ls_R_factor_gt           0.2096
_refine_ls_restrained_S_all      1.786
_refine_ls_shift/su_max          0.002
_refine_ls_shift/su_mean         0.000
_refine_ls_structure_factor_coef Fsqd
_refine_ls_weighting_details     
'w=1/[\s^2^(Fo^2^)+(0.2000P)^2^] where P=(Fo^2^+2Fc^2^)/3'
_refine_ls_weighting_scheme      calc
_refine_ls_wR_factor_gt          0.5007
_refine_ls_wR_factor_ref         0.5493
_refine_special_details          ?
_olex2_refinement_description    
;
1. Others
 Fixed Sof: C00L(0.5) C7(0.5) C01D(0.5) H01D(0.5) C018(0.5) H018(0.5)
 C00U(0.5) H00U(0.5) C00X(0.5) H00X(0.5) S6(0.5) C00Z(0.5) S012(0.5) C013(0.5)
 C016(0.5) C014(0.5) C01B(0.5) H01B(0.5) C01A(0.5) H01A(0.5) C01E(0.5)
 H01E(0.5) C2(0.5) H2(0.5) S4(0.5) S9(0.5) C6(0.5) C00{(0.5) S6A(0.5) C8(0.5)
 C7A(0.5) C11(0.5) H11(0.5) C0(0.5) H0(0.5) C10(0.5) H10(0.5) C9(0.5) H9(0.5)
 S9A(0.5) C4(0.5) C12(0.5) S4A(0.5) S0(0.5) C13(0.5) C14(0.5) C01C(0.5)
 H01C(0.5) C15(0.5) H15(0.5) C01F(0.5) H01F(0.5) C2A(0.5) H2A(0.5) C16(0.5)
 C17(0.5)
 Fixed Uiso: H00F(0.159) H1(0.179) H00M(0.199) H00D(0.174) H00V(0.274)
 H5(0.292) H00Q(0.196) H00G(0.156) H00B(0.18) H00S(0.164) H00W(0.182) H3(0.247)
 H01D(0.154) H018(0.165) H00U(0.19) H00X(0.146) H01B(0.315) H01A(0.358)
 H01E(0.374) H2(0.338) H11(0.2) H0(0.221) H10(0.213) H9(0.161) H01C(0.315)
 H15(0.353) H01F(0.343) H2A(0.291)
 Fixed X: H00F(-0.107365) H1(-0.139444) H00M(0.166163) H00D(0.198244)
 H00V(0.171668) H5(0.292818) H00Q(0.437795) H00G(0.316645) H00B(0.263059)
 H00S(0.147588) H00W(0.356272) H3(0.471744) H01D(0.350779) H018(0.410026)
 H00U(0.524091) H00X(0.578909) H01B(0.91284) H01A(1.084747) H01E(1.085211)
 H2(0.913767) H11(0.56691) H0(0.550472) H10(0.470989) H9(0.407945)
 H01C(0.921513) H15(1.089512) H01F(1.086164) H2A(0.914816)
 Fixed Y: H00F(-0.138724) H1(-0.111817) H00M(0.087126) H00D(0.060221)
 H00V(0.33516) H5(0.501875) H00Q(0.420946) H00G(0.25423) H00B(0.78437)
 H00S(0.863982) H00W(0.721312) H3(0.6417) H01D(0.769118) H018(0.950956)
 H00U(1.072482) H00X(1.01217) H01B(0.365142) H01A(0.453805) H01E(0.646177)
 H2(0.749888) H11(0.764791) H0(0.936314) H10(1.091925) H9(1.076016)
 H01C(0.496799) H15(0.477737) H01F(0.544125) H2A(0.629576)
 Fixed Z: H00F(0.816542) H1(0.98217) H00M(0.878927) H00D(0.713298)
 H00V(0.205588) H5(0.118585) H00Q(0.402988) H00G(0.489993) H00B(0.178538)
 H00S(0.287816) H00W(0.531433) H3(0.422157) H01D(-0.272735) H018(-0.409355)
 H00U(-0.367338) H00X(-0.1887) H01B(0.332549) H01A(0.346646) H01E(0.31037)
 H2(0.259998) H11(-0.270065) H0(-0.423624) H10(-0.394957) H9(-0.21273)
 H01C(0.142263) H15(0.233234) H01F(0.372857) H2A(0.421511)
;
_atom_sites_solution_hydrogens   geom
_atom_sites_solution_primary     ?
_atom_sites_solution_secondary   ?
loop_
_atom_site_label
_atom_site_type_symbol
_atom_site_fract_x
_atom_site_fract_y
_atom_site_fract_z
_atom_site_U_iso_or_equiv
_atom_site_adp_type
_atom_site_occupancy
_atom_site_site_symmetry_order
_atom_site_calc_flag
_atom_site_refinement_flags_posn
_atom_site_refinement_flags_adp
_atom_site_refinement_flags_occupancy
_atom_site_disorder_assembly
_atom_site_disorder_group
Ni00 Ni 0.0555(5) -0.0412(3) 0.5924(3) 0.068(2) Uani 1 1 d . . . . .
C002 C 0.1759(17) 0.8567(14) 0.4898(16) 0.078(5) Uani 1 1 d . . . . .
C003 C 0.1547(16) 0.1721(12) 0.4117(15) 0.075(5) Uani 1 1 d . . . . .
O004 O 0.096(2) 0.9220(14) 0.4418(11) 0.105(7) Uani 1 1 d . . . . .
O005 O 0.1893(15) 0.8517(11) 0.5799(12) 0.090(5) Uani 1 1 d . . . . .
N006 N 0.0486(10) -0.0419(9) 0.7485(6) 0.091(5) Uani 1 1 d G . . . .
C00F C -0.0525(10) -0.0935(10) 0.8290(7) 0.133(8) Uani 1 1 d G . . . .
H00F H -0.107365 -0.138724 0.816542 0.159 Uiso 1 1 calc R U . . .
C1 C -0.0718(10) -0.0773(11) 0.9283(7) 0.149(9) Uani 1 1 d G . . . .
H1 H -0.139444 -0.111817 0.982170 0.179 Uiso 1 1 calc R U . . .
C00C C 0.0102(10) -0.0097(10) 0.9470(6) 0.094(6) Uani 1 1 d G . . . .
C00M C 0.1113(10) 0.0419(11) 0.8664(8) 0.165(11) Uani 1 1 d G . . . .
H00M H 0.166163 0.087126 0.878927 0.199 Uiso 1 1 calc R U . . .
C00D C 0.1306(10) 0.0257(12) 0.7672(8) 0.145(9) Uani 1 1 d G . . . .
H00D H 0.198244 0.060221 0.713298 0.174 Uiso 1 1 calc R U . . .
O007 O 0.1649(14) 0.1017(11) 0.5093(12) 0.085(5) Uani 1 1 d . . . . .
O009 O 0.0772(19) 0.1636(12) 0.3553(11) 0.107(6) Uani 1 1 d . . . . .
C00A C 0.2321(11) 0.2782(7) 0.3564(8) 0.109(6) Uani 1 1 d G . . . .
C00V C 0.2250(15) 0.3524(11) 0.2452(8) 0.228(14) Uani 1 1 d G . . . .
H00V H 0.171668 0.335160 0.205588 0.274 Uiso 1 1 calc R U . . .
C5 C 0.2976(16) 0.4522(9) 0.1930(8) 0.244(15) Uani 1 1 d G . . . .
H5 H 0.292818 0.501875 0.118585 0.292 Uiso 1 1 calc R U . . .
C00I C 0.3773(13) 0.4779(7) 0.2522(10) 0.135(7) Uani 1 1 d G . . . .
C00Q C 0.3845(12) 0.4038(10) 0.3634(10) 0.163(8) Uani 1 1 d G . . . .
H00Q H 0.437795 0.420946 0.402988 0.196 Uiso 1 1 calc R U . . .
C00G C 0.3119(12) 0.3039(8) 0.4156(7) 0.130(7) Uani 1 1 d G . . . .
H00G H 0.316645 0.254230 0.489993 0.156 Uiso 1 1 calc R U . . .
C00B C 0.2817(15) 0.7717(11) 0.2493(9) 0.150(12) Uani 1 1 d G . . . .
H00B H 0.263059 0.784370 0.178538 0.180 Uiso 1 1 calc R U . . .
C00S C 0.2126(12) 0.8194(10) 0.3147(10) 0.136(8) Uani 1 1 d G . . . .
H00S H 0.147588 0.863982 0.287816 0.164 Uiso 1 1 calc R U . . .
C00J C 0.2405(14) 0.8005(11) 0.4205(9) 0.109(7) Uani 1 1 d G . . . .
C00W C 0.3376(16) 0.7340(13) 0.4607(11) 0.151(10) Uani 1 1 d G . . . .
H00W H 0.356272 0.721312 0.531433 0.182 Uiso 1 1 calc R U . . .
C3 C 0.4068(13) 0.6863(12) 0.3952(16) 0.206(16) Uani 1 1 d G . . . .
H3 H 0.471744 0.641700 0.422157 0.247 Uiso 1 1 calc R U . . .
C00E C 0.3789(13) 0.7051(10) 0.2895(14) 0.172(16) Uani 1 1 d G . . . .
C00L C 0.498(3) 0.855(2) -0.1237(16) 0.100(9) Uani 0.5 1 d G U P A 1
C7 C 0.429(3) 0.7817(16) -0.1489(17) 0.112(9) Uani 0.5 1 d G U P A 1
C01D C 0.397(3) 0.818(2) -0.2559(18) 0.128(10) Uani 0.5 1 d G U P A 1
H01D H 0.350779 0.769118 -0.272735 0.154 Uiso 0.5 1 calc R U P A 1
C018 C 0.432(3) 0.927(2) -0.3377(16) 0.138(12) Uani 0.5 1 d G U P A 1
H018 H 0.410026 0.950956 -0.409355 0.165 Uiso 0.5 1 calc R U P A 1
C00U C 0.500(3) 0.9996(17) -0.3126(18) 0.159(13) Uani 0.5 1 d G U P A 1
H00U H 0.524091 1.072482 -0.367338 0.190 Uiso 0.5 1 calc R U P A 1
C00X C 0.533(3) 0.9635(19) -0.206(2) 0.122(11) Uani 0.5 1 d G U P A 1
H00X H 0.578909 1.012170 -0.188700 0.146 Uiso 0.5 1 calc R U P A 1
S6 S 0.5257(18) 0.8042(15) 0.0073(14) 0.102(6) Uani 0.5 1 d . U P A 1
C00Z C 0.455(5) 0.757(3) 0.062(2) 0.116(11) Uani 0.5 1 d D U P B 2
S012 S 0.684(2) 0.4392(15) 0.2775(16) 0.201(12) Uani 0.5 1 d . U P B 2
C013 C 0.603(5) 0.567(3) 0.2388(12) 0.236(17) Uani 0.5 1 d . U P B 2
C016 C 0.811(3) 0.620(2) 0.2661(18) 0.260(15) Uani 0.5 1 d G U P B 2
C014 C 0.810(3) 0.504(2) 0.2878(18) 0.237(15) Uani 0.5 1 d G U P B 2
C01B C 0.913(4) 0.442(2) 0.318(2) 0.263(19) Uani 0.5 1 d G U P B 2
H01B H 0.912840 0.365142 0.332549 0.315 Uiso 0.5 1 calc R U P B 2
C01A C 1.016(3) 0.495(3) 0.326(3) 0.30(2) Uani 0.5 1 d G U P B 2
H01A H 1.084747 0.453805 0.346646 0.358 Uiso 0.5 1 calc R U P B 2
C01E C 1.016(3) 0.611(3) 0.305(3) 0.31(2) Uani 0.5 1 d G U P B 2
H01E H 1.085211 0.646177 0.310370 0.374 Uiso 0.5 1 calc R U P B 2
C2 C 0.914(4) 0.673(2) 0.275(3) 0.281(19) Uani 0.5 1 d G U P B 2
H2 H 0.913767 0.749888 0.259998 0.338 Uiso 0.5 1 calc R U P B 2
S4 S 0.698(3) 0.6920(19) 0.2321(18) 0.279(16) Uani 0.5 1 d . U P B 2
S9 S 0.3758(19) 0.6550(13) -0.0421(12) 0.105(6) Uani 0.5 1 d . U P A 1
C6 C 0.424(3) 0.591(3) 0.181(2) 0.056(8) Uani 0.5 1 d D U P A 1
C00{ C 0.439(3) 0.674(3) 0.064(2) 0.078(7) Uani 0.5 1 d . U P A 1
S6A S 0.404(2) 0.8904(13) 0.0012(15) 0.139(8) Uani 0.5 1 d . U P B 2
C8 C 0.450(3) 0.911(2) -0.1322(17) 0.115(10) Uani 0.5 1 d G U P B 2
C7A C 0.497(3) 0.8176(19) -0.1494(19) 0.137(11) Uani 0.5 1 d G U P B 2
C11 C 0.535(4) 0.827(2) -0.259(2) 0.167(13) Uani 0.5 1 d G U P B 2
H11 H 0.566910 0.764791 -0.270065 0.200 Uiso 0.5 1 calc R U P B 2
C0 C 0.525(3) 0.930(3) -0.3506(17) 0.184(15) Uani 0.5 1 d G U P B 2
H0 H 0.550472 0.936314 -0.423624 0.221 Uiso 0.5 1 calc R U P B 2
C10 C 0.478(3) 1.023(2) -0.3334(19) 0.178(15) Uani 0.5 1 d G U P B 2
H10 H 0.470989 1.091925 -0.394957 0.213 Uiso 0.5 1 calc R U P B 2
C9 C 0.440(3) 1.0136(18) -0.224(2) 0.134(12) Uani 0.5 1 d G U P B 2
H9 H 0.407945 1.076016 -0.212730 0.161 Uiso 0.5 1 calc R U P B 2
S9A S 0.519(2) 0.6992(14) -0.0266(15) 0.143(9) Uani 0.5 1 d . U P B 2
C4 C 0.485(3) 0.641(2) 0.250(2) 0.056(7) Uani 0.5 1 d D U P A 1
C12 C 0.602(4) 0.622(3) 0.255(3) 0.114(8) Uani 0.5 1 d . U P A 1
S4A S 0.677(2) 0.661(2) 0.351(2) 0.156(8) Uani 0.5 1 d . U P A 1
S0 S 0.682(2) 0.551(2) 0.188(2) 0.156(8) Uani 0.5 1 d . U P A 1
C13 C 0.816(4) 0.614(4) 0.311(4) 0.202(12) Uani 0.5 1 d G U P A 1
C14 C 0.818(4) 0.575(4) 0.227(4) 0.212(12) Uani 0.5 1 d G U P A 1
C01C C 0.920(5) 0.523(4) 0.198(4) 0.262(17) Uani 0.5 1 d G U P A 1
H01C H 0.921513 0.496799 0.142263 0.315 Uiso 0.5 1 calc R U P A 1
C15 C 1.021(4) 0.512(4) 0.253(5) 0.29(2) Uani 0.5 1 d G U P A 1
H15 H 1.089512 0.477737 0.233234 0.353 Uiso 0.5 1 calc R U P A 1
C01F C 1.019(4) 0.552(5) 0.336(5) 0.29(2) Uani 0.5 1 d G U P A 1
H01F H 1.086164 0.544125 0.372857 0.343 Uiso 0.5 1 calc R U P A 1
C2A C 0.916(5) 0.603(4) 0.366(4) 0.242(17) Uani 0.5 1 d G U P A 1
H2A H 0.914816 0.629576 0.421511 0.291 Uiso 0.5 1 calc R U P A 1
C16 C 0.491(3) 0.572(2) 0.2179(17) 0.060(8) Uani 0.5 1 d . U P B 2
C17 C 0.434(3) 0.682(2) 0.176(2) 0.064(8) Uani 0.5 1 d D U P B 2

loop_
_atom_site_aniso_label
_atom_site_aniso_U_11
_atom_site_aniso_U_22
_atom_site_aniso_U_33
_atom_site_aniso_U_23
_atom_site_aniso_U_13
_atom_site_aniso_U_12
Ni00 0.113(5) 0.062(3) 0.030(2) -0.024(2) 0.003(2) -0.020(3)
C002 0.080(14) 0.064(11) 0.082(14) -0.019(10) -0.027(10) 0.018(9)
C003 0.105(15) 0.062(10) 0.058(11) -0.026(9) -0.005(9) -0.026(9)
O004 0.178(19) 0.096(11) 0.043(8) -0.048(8) 0.042(10) -0.044(12)
O005 0.129(14) 0.094(10) 0.052(8) -0.032(8) -0.019(8) -0.011(8)
N006 0.148(12) 0.102(9) 0.030(6) -0.037(6) 0.002(6) -0.029(8)
C00F 0.191(15) 0.165(16) 0.051(8) -0.064(10) 0.026(9) -0.094(13)
C1 0.207(17) 0.191(17) 0.055(8) -0.075(10) 0.055(10) -0.129(15)
C00C 0.142(13) 0.112(11) 0.038(7) -0.046(8) 0.013(7) -0.042(9)
C00M 0.189(16) 0.27(2) 0.072(9) -0.126(13) 0.059(10) -0.130(16)
C00D 0.179(15) 0.218(18) 0.063(8) -0.099(11) 0.052(9) -0.103(14)
O007 0.124(14) 0.069(8) 0.052(8) -0.017(7) -0.002(8) -0.020(8)
O009 0.171(18) 0.094(10) 0.041(8) -0.021(7) 0.022(9) -0.065(11)
C00A 0.175(16) 0.073(8) 0.069(8) -0.040(6) 0.053(9) -0.055(9)
C00V 0.37(3) 0.148(15) 0.091(9) 0.020(9) -0.001(13) -0.185(18)
C5 0.37(3) 0.151(17) 0.132(14) 0.009(11) 0.015(15) -0.19(2)
C00I 0.197(18) 0.068(9) 0.120(10) -0.049(7) 0.079(11) -0.064(10)
C00Q 0.217(19) 0.113(11) 0.124(10) -0.039(9) 0.063(11) -0.102(12)
C00G 0.189(18) 0.085(9) 0.104(10) -0.042(7) 0.033(9) -0.067(10)
C00B 0.25(3) 0.095(14) 0.106(15) -0.071(12) 0.078(17) -0.034(15)
C00S 0.19(2) 0.164(17) 0.077(12) -0.090(13) 0.021(13) 0.008(15)
C00J 0.138(19) 0.086(12) 0.097(14) -0.046(11) 0.022(12) -0.003(11)
C00W 0.19(3) 0.131(17) 0.19(2) -0.112(18) -0.079(19) 0.083(17)
C3 0.11(2) 0.14(2) 0.42(5) -0.16(3) -0.09(3) 0.041(15)
C00E 0.18(3) 0.124(18) 0.22(3) -0.13(2) 0.11(2) -0.10(2)
C00L 0.11(2) 0.100(14) 0.072(10) -0.026(10) 0.015(12) -0.071(14)
C7 0.15(2) 0.112(14) 0.062(10) -0.026(10) 0.004(12) -0.076(14)
C01D 0.16(3) 0.150(19) 0.060(11) -0.034(12) 0.001(14) -0.062(18)
C018 0.17(3) 0.17(2) 0.048(14) -0.022(12) 0.004(16) -0.065(19)
C00U 0.19(3) 0.14(2) 0.097(16) 0.006(16) -0.028(19) -0.08(2)
C00X 0.15(3) 0.103(15) 0.087(14) -0.015(12) -0.002(16) -0.070(16)
S6 0.123(14) 0.102(12) 0.071(8) -0.034(8) 0.017(9) -0.061(11)
C00Z 0.17(3) 0.067(15) 0.086(13) -0.025(12) 0.027(18) 0.034(16)
S012 0.101(16) 0.059(10) 0.33(3) 0.023(15) 0.001(17) 0.002(9)
C013 0.10(2) 0.053(16) 0.41(4) 0.04(2) 0.00(3) -0.009(14)
C016 0.12(2) 0.080(15) 0.46(4) 0.00(2) -0.01(3) -0.026(12)
C014 0.11(2) 0.080(15) 0.40(3) 0.01(2) -0.01(2) -0.009(12)
C01B 0.11(2) 0.11(2) 0.43(4) 0.01(3) -0.02(3) -0.001(15)
C01A 0.15(3) 0.13(2) 0.47(5) 0.02(3) -0.05(3) -0.02(2)
C01E 0.15(3) 0.13(2) 0.50(5) 0.02(3) -0.04(3) -0.03(2)
C2 0.13(3) 0.09(2) 0.48(4) 0.02(3) -0.01(3) -0.049(17)
S4 0.107(18) 0.069(12) 0.49(4) 0.040(19) 0.00(2) -0.035(11)
S9 0.145(16) 0.094(10) 0.063(8) -0.026(7) 0.011(8) -0.053(10)
C6 0.055(12) 0.062(11) 0.058(11) -0.033(9) -0.003(9) 0.005(9)
C00{ 0.088(19) 0.076(14) 0.056(11) -0.025(10) 0.031(12) -0.038(13)
S6A 0.210(19) 0.065(9) 0.097(10) -0.016(8) 0.050(12) 0.037(10)
C8 0.14(2) 0.083(14) 0.092(11) -0.022(10) 0.029(15) 0.025(15)
C7A 0.18(3) 0.100(15) 0.095(11) -0.029(11) 0.054(17) 0.025(17)
C11 0.25(3) 0.13(2) 0.099(13) -0.054(13) 0.04(2) 0.01(2)
C0 0.25(3) 0.17(2) 0.093(16) -0.034(15) 0.04(2) 0.02(3)
C10 0.24(3) 0.14(2) 0.101(14) -0.014(16) 0.03(2) 0.02(2)
C9 0.16(3) 0.099(16) 0.096(14) -0.008(12) 0.018(19) 0.013(18)
S9A 0.19(2) 0.096(11) 0.100(11) -0.024(9) 0.067(12) 0.048(12)
C4 0.049(11) 0.065(10) 0.054(10) -0.025(9) -0.006(8) 0.007(9)
C12 0.093(17) 0.089(18) 0.128(18) -0.018(14) -0.004(13) -0.013(16)
S4A 0.118(17) 0.151(18) 0.178(18) -0.041(14) -0.041(14) -0.030(14)
S0 0.102(16) 0.162(18) 0.191(19) -0.071(15) 0.014(13) 0.006(14)
C13 0.116(19) 0.20(3) 0.26(3) -0.06(2) -0.044(18) -0.02(2)
C14 0.112(18) 0.22(3) 0.28(3) -0.09(2) -0.016(19) 0.010(19)
C01C 0.12(2) 0.28(3) 0.33(4) -0.08(3) -0.02(3) 0.05(3)
C15 0.15(3) 0.31(4) 0.36(4) -0.08(3) -0.05(3) 0.04(3)
C01F 0.15(3) 0.30(4) 0.35(4) -0.06(3) -0.05(3) 0.02(3)
C2A 0.12(2) 0.25(4) 0.30(3) -0.05(3) -0.07(2) 0.00(3)
C16 0.058(12) 0.054(11) 0.067(11) -0.026(8) -0.009(9) 0.010(9)
C17 0.059(12) 0.061(11) 0.062(11) -0.020(9) 0.003(9) 0.002(9)

_geom_special_details            
;
 All esds (except the esd in the dihedral angle between two l.s. planes)
 are estimated using the full covariance matrix.  The cell esds are taken
 into account individually in the estimation of esds in distances, angles
 and torsion angles; correlations between esds in cell parameters are only
 used when they are defined by crystal symmetry.  An approximate (isotropic)
 treatment of cell esds is used for estimating esds involving l.s. planes.
;
loop_
_geom_bond_atom_site_label_1
_geom_bond_atom_site_label_2
_geom_bond_distance
_geom_bond_site_symmetry_2
_geom_bond_publ_flag
Ni00 Ni00 2.691(10) 2_556 ?
Ni00 O004 2.22(3) 2_566 ?
Ni00 O004 2.203(10) 1_545 ?
Ni00 O005 2.042(16) 1_545 ?
Ni00 N006 2.039(6) . ?
Ni00 O007 2.027(13) . ?
Ni00 O009 2.013(16) 2_556 ?
C002 O004 1.26(2) . ?
C002 O005 1.190(19) . ?
C002 C00J 1.484(19) . ?
C003 O007 1.247(19) . ?
C003 O009 1.25(2) . ?
C003 C00A 1.478(15) . ?
N006 C00F 1.3900 . ?
N006 C00D 1.3900 . ?
C00F H00F 0.9300 . ?
C00F C1 1.3900 . ?
C1 H1 0.9300 . ?
C1 C00C 1.3900 . ?
C00C C00C 1.500(10) 2_557 ?
C00C C00M 1.3900 . ?
C00M H00M 0.9300 . ?
C00M C00D 1.3900 . ?
C00D H00D 0.9300 . ?
C00A C00V 1.3900 . ?
C00A C00G 1.3900 . ?
C00V H00V 0.9300 . ?
C00V C5 1.3900 . ?
C5 H5 0.9300 . ?
C5 C00I 1.3900 . ?
C00I C00Q 1.3900 . ?
C00I C6 1.42(3) . ?
C00I C16 1.65(4) . ?
C00Q H00Q 0.9300 . ?
C00Q C00G 1.3900 . ?
C00G H00G 0.9300 . ?
C00B H00B 0.9300 . ?
C00B C00S 1.3900 . ?
C00B C00E 1.3900 . ?
C00S H00S 0.9300 . ?
C00S C00J 1.3900 . ?
C00J C00W 1.3900 . ?
C00W H00W 0.9300 . ?
C00W C3 1.3900 . ?
C3 H3 0.9300 . ?
C3 C00E 1.3900 . ?
C00E C4 1.58(3) . ?
C00E C17 1.67(3) . ?
C00L C7 1.3900 . ?
C00L C00X 1.3900 . ?
C00L S6 1.65(3) . ?
C7 C01D 1.3900 . ?
C7 S9 1.70(2) . ?
C01D H01D 0.9300 . ?
C01D C018 1.3900 . ?
C018 H018 0.9300 . ?
C018 C00U 1.3900 . ?
C00U H00U 0.9300 . ?
C00U C00X 1.3900 . ?
C00X H00X 0.9300 . ?
S6 C00{ 1.77(3) . ?
C00Z S6A 1.69(4) . ?
C00Z S9A 1.70(3) . ?
C00Z C17 1.39(2) . ?
S012 C013 1.78(5) . ?
S012 C014 1.70(4) . ?
C013 S4 1.90(5) . ?
C013 C16 1.31(6) . ?
C016 C014 1.3900 . ?
C016 C2 1.3900 . ?
C016 S4 1.55(4) . ?
C014 C01B 1.3900 . ?
C01B H01B 0.9300 . ?
C01B C01A 1.3900 . ?
C01A H01A 0.9300 . ?
C01A C01E 1.3900 . ?
C01E H01E 0.9300 . ?
C01E C2 1.3900 . ?
C2 H2 0.9300 . ?
S9 C00{ 1.76(4) . ?
C6 C00{ 1.45(4) . ?
C6 C4 1.542(19) . ?
S6A C8 1.66(2) . ?
C8 C7A 1.3900 . ?
C8 C9 1.3900 . ?
C7A C11 1.3900 . ?
C7A S9A 1.75(3) . ?
C11 H11 0.9300 . ?
C11 C0 1.3900 . ?
C0 H0 0.9300 . ?
C0 C10 1.3900 . ?
C10 H10 0.9300 . ?
C10 C9 1.3900 . ?
C9 H9 0.9300 . ?
C4 C12 1.33(5) . ?
C12 S4A 1.84(5) . ?
C12 S0 1.68(5) . ?
S4A C13 1.73(4) . ?
S0 C14 1.74(5) . ?
C13 C14 1.3900 . ?
C13 C2A 1.3900 . ?
C14 C01C 1.3900 . ?
C01C H01C 0.9300 . ?
C01C C15 1.3900 . ?
C15 H15 0.9300 . ?
C15 C01F 1.3900 . ?
C01F H01F 0.9300 . ?
C01F C2A 1.3900 . ?
C2A H2A 0.9300 . ?
C16 C17 1.46(4) . ?

loop_
_geom_angle_atom_site_label_1
_geom_angle_atom_site_label_2
_geom_angle_atom_site_label_3
_geom_angle
_geom_angle_site_symmetry_1
_geom_angle_site_symmetry_3
_geom_angle_publ_flag
O004 Ni00 Ni00 52.2(4) 2_566 2_556 ?
O004 Ni00 Ni00 52.7(7) 1_545 2_556 ?
O004 Ni00 O004 105.0(6) 1_545 2_566 ?
O005 Ni00 Ni00 111.5(5) 1_545 2_556 ?
O005 Ni00 O004 58.8(7) 1_545 1_545 ?
O005 Ni00 O004 163.7(5) 1_545 2_566 ?
N006 Ni00 Ni00 142.3(5) . 2_556 ?
N006 Ni00 O004 164.7(8) . 1_545 ?
N006 Ni00 O004 90.1(5) . 2_566 ?
N006 Ni00 O005 106.1(6) . 1_545 ?
O007 Ni00 Ni00 84.7(5) . 2_556 ?
O007 Ni00 O004 85.0(6) . 2_566 ?
O007 Ni00 O004 88.5(5) . 1_545 ?
O007 Ni00 O005 94.0(6) . 1_545 ?
O007 Ni00 N006 95.7(5) . . ?
O009 Ni00 Ni00 81.7(6) 2_556 2_556 ?
O009 Ni00 O004 84.5(7) 2_556 2_566 ?
O009 Ni00 O004 85.4(5) 2_556 1_545 ?
O009 Ni00 O005 93.4(7) 2_556 1_545 ?
O009 Ni00 N006 93.5(5) 2_556 . ?
O009 Ni00 O007 166.1(8) 2_556 . ?
O004 C002 C00J 112.6(17) . . ?
O005 C002 O004 116.6(17) . . ?
O005 C002 C00J 130.8(18) . . ?
O007 C003 O009 124.6(14) . . ?
O007 C003 C00A 120.6(16) . . ?
O009 C003 C00A 114.7(15) . . ?
Ni00 O004 Ni00 75.0(6) 1_565 2_566 ?
C002 O004 Ni00 162.4(12) . 2_566 ?
C002 O004 Ni00 87.4(12) . 1_565 ?
C002 O005 Ni00 97.2(13) . 1_565 ?
C00F N006 Ni00 118.4(5) . . ?
C00F N006 C00D 120.0 . . ?
C00D N006 Ni00 120.5(4) . . ?
N006 C00F H00F 120.0 . . ?
C1 C00F N006 120.0 . . ?
C1 C00F H00F 120.0 . . ?
C00F C1 H1 120.0 . . ?
C00F C1 C00C 120.0 . . ?
C00C C1 H1 120.0 . . ?
C1 C00C C00C 120.6(10) . 2_557 ?
C00M C00C C1 120.0 . . ?
C00M C00C C00C 119.4(10) . 2_557 ?
C00C C00M H00M 120.0 . . ?
C00C C00M C00D 120.0 . . ?
C00D C00M H00M 120.0 . . ?
N006 C00D H00D 120.0 . . ?
C00M C00D N006 120.0 . . ?
C00M C00D H00D 120.0 . . ?
C003 O007 Ni00 122.3(12) . . ?
C003 O009 Ni00 126.5(11) . 2_556 ?
C00V C00A C003 119.9(11) . . ?
C00V C00A C00G 120.0 . . ?
C00G C00A C003 120.1(11) . . ?
C00A C00V H00V 120.0 . . ?
C5 C00V C00A 120.0 . . ?
C5 C00V H00V 120.0 . . ?
C00V C5 H5 120.0 . . ?
C00V C5 C00I 120.0 . . ?
C00I C5 H5 120.0 . . ?
C5 C00I C6 105.3(15) . . ?
C5 C00I C16 135.1(11) . . ?
C00Q C00I C5 120.0 . . ?
C00Q C00I C6 134.0(14) . . ?
C00Q C00I C16 104.1(12) . . ?
C00I C00Q H00Q 120.0 . . ?
C00I C00Q C00G 120.0 . . ?
C00G C00Q H00Q 120.0 . . ?
C00A C00G H00G 120.0 . . ?
C00Q C00G C00A 120.0 . . ?
C00Q C00G H00G 120.0 . . ?
C00S C00B H00B 120.0 . . ?
C00S C00B C00E 120.0 . . ?
C00E C00B H00B 120.0 . . ?
C00B C00S H00S 120.0 . . ?
C00B C00S C00J 120.0 . . ?
C00J C00S H00S 120.0 . . ?
C00S C00J C002 122.2(13) . . ?
C00W C00J C002 117.7(13) . . ?
C00W C00J C00S 120.0 . . ?
C00J C00W H00W 120.0 . . ?
C3 C00W C00J 120.0 . . ?
C3 C00W H00W 120.0 . . ?
C00W C3 H3 120.0 . . ?
C00W C3 C00E 120.0 . . ?
C00E C3 H3 120.0 . . ?
C00B C00E C4 140.0(15) . . ?
C00B C00E C17 99.4(15) . . ?
C3 C00E C00B 120.0 . . ?
C3 C00E C4 99.9(16) . . ?
C3 C00E C17 140.3(15) . . ?
C7 C00L C00X 120.0 . . ?
C7 C00L S6 115.5(13) . . ?
C00X C00L S6 124.4(13) . . ?
C00L C7 C01D 120.0 . . ?
C00L C7 S9 118.0(13) . . ?
C01D C7 S9 121.6(14) . . ?
C7 C01D H01D 120.0 . . ?
C018 C01D C7 120.0 . . ?
C018 C01D H01D 120.0 . . ?
C01D C018 H018 120.0 . . ?
C00U C018 C01D 120.0 . . ?
C00U C018 H018 120.0 . . ?
C018 C00U H00U 120.0 . . ?
C018 C00U C00X 120.0 . . ?
C00X C00U H00U 120.0 . . ?
C00L C00X H00X 120.0 . . ?
C00U C00X C00L 120.0 . . ?
C00U C00X H00X 120.0 . . ?
C00L S6 C00{ 99.3(15) . . ?
S6A C00Z S9A 116.3(19) . . ?
C17 C00Z S6A 128(2) . . ?
C17 C00Z S9A 115(2) . . ?
C014 S012 C013 92(2) . . ?
S012 C013 S4 112(3) . . ?
C16 C013 S012 122(3) . . ?
C16 C013 S4 125(3) . . ?
C014 C016 C2 120.0 . . ?
C014 C016 S4 122(2) . . ?
C2 C016 S4 118(2) . . ?
C016 C014 S012 120(2) . . ?
C01B C014 S012 120(2) . . ?
C01B C014 C016 120.0 . . ?
C014 C01B H01B 120.0 . . ?
C014 C01B C01A 120.0 . . ?
C01A C01B H01B 120.0 . . ?
C01B C01A H01A 120.0 . . ?
C01E C01A C01B 120.0 . . ?
C01E C01A H01A 120.0 . . ?
C01A C01E H01E 120.0 . . ?
C01A C01E C2 120.0 . . ?
C2 C01E H01E 120.0 . . ?
C016 C2 H2 120.0 . . ?
C01E C2 C016 120.0 . . ?
C01E C2 H2 120.0 . . ?
C016 S4 C013 94(2) . . ?
C7 S9 C00{ 96.5(13) . . ?
C00I C6 C00{ 142(2) . . ?
C00I C6 C4 110(2) . . ?
C00{ C6 C4 109(2) . . ?
S9 C00{ S6 110.5(16) . . ?
C6 C00{ S6 126(2) . . ?
C6 C00{ S9 124(2) . . ?
C8 S6A C00Z 97.1(14) . . ?
C7A C8 S6A 116.5(14) . . ?
C7A C8 C9 120.0 . . ?
C9 C8 S6A 123.5(14) . . ?
C8 C7A S9A 115.0(14) . . ?
C11 C7A C8 120.0 . . ?
C11 C7A S9A 124.6(14) . . ?
C7A C11 H11 120.0 . . ?
C0 C11 C7A 120.0 . . ?
C0 C11 H11 120.0 . . ?
C11 C0 H0 120.0 . . ?
C11 C0 C10 120.0 . . ?
C10 C0 H0 120.0 . . ?
C0 C10 H10 120.0 . . ?
C0 C10 C9 120.0 . . ?
C9 C10 H10 120.0 . . ?
C8 C9 H9 120.0 . . ?
C10 C9 C8 120.0 . . ?
C10 C9 H9 120.0 . . ?
C00Z S9A C7A 94.7(14) . . ?
C6 C4 C00E 103(2) . . ?
C12 C4 C00E 140(3) . . ?
C12 C4 C6 117(3) . . ?
C4 C12 S4A 119(3) . . ?
C4 C12 S0 122(3) . . ?
S0 C12 S4A 118(3) . . ?
C13 S4A C12 92(3) . . ?
C12 S0 C14 93(3) . . ?
C14 C13 S4A 115(4) . . ?
C14 C13 C2A 120.0 . . ?
C2A C13 S4A 124(4) . . ?
C13 C14 S0 120(3) . . ?
C01C C14 S0 118(3) . . ?
C01C C14 C13 120.0 . . ?
C14 C01C H01C 120.0 . . ?
C14 C01C C15 120.0 . . ?
C15 C01C H01C 120.0 . . ?
C01C C15 H15 120.0 . . ?
C01F C15 C01C 120.0 . . ?
C01F C15 H15 120.0 . . ?
C15 C01F H01F 120.0 . . ?
C2A C01F C15 120.0 . . ?
C2A C01F H01F 120.0 . . ?
C13 C2A H2A 120.0 . . ?
C01F C2A C13 120.0 . . ?
C01F C2A H2A 120.0 . . ?
C013 C16 C00I 135(3) . . ?
C013 C16 C17 120(3) . . ?
C17 C16 C00I 103(3) . . ?
C00Z C17 C00E 130(2) . . ?
C00Z C17 C16 122(2) . . ?
C16 C17 C00E 106.2(19) . . ?

loop_
_geom_torsion_atom_site_label_1
_geom_torsion_atom_site_label_2
_geom_torsion_atom_site_label_3
_geom_torsion_atom_site_label_4
_geom_torsion
_geom_torsion_site_symmetry_1
_geom_torsion_site_symmetry_2
_geom_torsion_site_symmetry_3
_geom_torsion_site_symmetry_4
_geom_torsion_publ_flag
Ni00 N006 C00F C1 -167.9(8) . . . . ?
Ni00 N006 C00D C00M 167.6(9) . . . . ?
C002 C00J C00W C3 -175.3(11) . . . . ?
C003 C00A C00V C5 179.9(11) . . . . ?
C003 C00A C00G C00Q -179.9(11) . . . . ?
O004 C002 O005 Ni00 2.0(19) . . . 1_565 ?
O004 C002 C00J C00S 0(2) . . . . ?
O004 C002 C00J C00W 174.9(13) . . . . ?
O005 C002 O004 Ni00 -1.8(17) . . . 1_565 ?
O005 C002 O004 Ni00 -6(6) . . . 2_566 ?
O005 C002 C00J C00S -178.6(16) . . . . ?
O005 C002 C00J C00W -3(2) . . . . ?
N006 C00F C1 C00C 0.0 . . . . ?
C00F N006 C00D C00M 0.0 . . . . ?
C00F C1 C00C C00C 179(2) . . . 2_557 ?
C00F C1 C00C C00M 0.0 . . . . ?
C1 C00C C00M C00D 0.0 . . . . ?
C00C C00C C00M C00D -179(2) 2_557 . . . ?
C00C C00M C00D N006 0.0 . . . . ?
C00D N006 C00F C1 0.0 . . . . ?
O007 C003 O009 Ni00 4(3) . . . 2_556 ?
O007 C003 C00A C00V 176.0(12) . . . . ?
O007 C003 C00A C00G -4.1(19) . . . . ?
O009 C003 O007 Ni00 0(2) . . . . ?
O009 C003 C00A C00V -7.3(17) . . . . ?
O009 C003 C00A C00G 172.6(13) . . . . ?
C00A C003 O007 Ni00 176.8(9) . . . . ?
C00A C003 O009 Ni00 -173.1(10) . . . 2_556 ?
C00A C00V C5 C00I 0.0 . . . . ?
C00V C00A C00G C00Q 0.0 . . . . ?
C00V C5 C00I C00Q 0.0 . . . . ?
C00V C5 C00I C6 -172.3(14) . . . . ?
C00V C5 C00I C16 167.8(18) . . . . ?
C5 C00I C00Q C00G 0.0 . . . . ?
C5 C00I C6 C00{ -20(4) . . . . ?
C5 C00I C6 C4 164.4(18) . . . . ?
C5 C00I C16 C013 -130.7(17) . . . . ?
C5 C00I C16 C17 64(2) . . . . ?
C00I C00Q C00G C00A 0.0 . . . . ?
C00I C6 C00{ S6 -170(3) . . . . ?
C00I C6 C00{ S9 8(6) . . . . ?
C00I C6 C4 C00E -93(2) . . . . ?
C00I C6 C4 C12 90(3) . . . . ?
C00I C16 C17 C00E 84(2) . . . . ?
C00I C16 C17 C00Z -111(4) . . . . ?
C00Q C00I C6 C00{ 169(3) . . . . ?
C00Q C00I C6 C4 -6(3) . . . . ?
C00Q C00I C16 C013 38(2) . . . . ?
C00Q C00I C16 C17 -126.9(16) . . . . ?
C00G C00A C00V C5 0.0 . . . . ?
C00B C00S C00J C002 175.1(12) . . . . ?
C00B C00S C00J C00W 0.0 . . . . ?
C00B C00E C4 C6 -38(3) . . . . ?
C00B C00E C4 C12 138(4) . . . . ?
C00B C00E C17 C00Z 45(4) . . . . ?
C00B C00E C17 C16 -152(2) . . . . ?
C00S C00B C00E C3 0.0 . . . . ?
C00S C00B C00E C4 -175.6(18) . . . . ?
C00S C00B C00E C17 -175.3(12) . . . . ?
C00S C00J C00W C3 0.0 . . . . ?
C00J C002 O004 Ni00 176(4) . . . 2_566 ?
C00J C002 O004 Ni00 179.7(11) . . . 1_565 ?
C00J C002 O005 Ni00 -179.8(15) . . . 1_565 ?
C00J C00W C3 C00E 0.0 . . . . ?
C00W C3 C00E C00B 0.0 . . . . ?
C00W C3 C00E C4 177.1(12) . . . . ?
C00W C3 C00E C17 172.8(18) . . . . ?
C3 C00E C4 C6 145.4(17) . . . . ?
C3 C00E C4 C12 -38(4) . . . . ?
C3 C00E C17 C00Z -128(4) . . . . ?
C3 C00E C17 C16 35(3) . . . . ?
C00E C00B C00S C00J 0.0 . . . . ?
C00E C4 C12 S4A 12(6) . . . . ?
C00E C4 C12 S0 -175(3) . . . . ?
C00L C7 C01D C018 0.0 . . . . ?
C00L C7 S9 C00{ -1(2) . . . . ?
C00L S6 C00{ S9 4(2) . . . . ?
C00L S6 C00{ C6 -178(3) . . . . ?
C7 C00L C00X C00U 0.0 . . . . ?
C7 C00L S6 C00{ -5(2) . . . . ?
C7 C01D C018 C00U 0.0 . . . . ?
C7 S9 C00{ S6 -2(2) . . . . ?
C7 S9 C00{ C6 179(3) . . . . ?
C01D C7 S9 C00{ -174.3(19) . . . . ?
C01D C018 C00U C00X 0.0 . . . . ?
C018 C00U C00X C00L 0.0 . . . . ?
C00X C00L C7 C01D 0.0 . . . . ?
C00X C00L C7 S9 -174(2) . . . . ?
C00X C00L S6 C00{ 172.7(19) . . . . ?
S6 C00L C7 C01D 177(2) . . . . ?
S6 C00L C7 S9 4(2) . . . . ?
S6 C00L C00X C00U -177(3) . . . . ?
C00Z S6A C8 C7A 6(3) . . . . ?
C00Z S6A C8 C9 -175(3) . . . . ?
S012 C013 C16 C00I 22.5(18) . . . . ?
S012 C013 C16 C17 -174.0(17) . . . . ?
S012 C014 C01B C01A 179.99(8) . . . . ?
C013 S012 C014 C016 -0.01(6) . . . . ?
C013 S012 C014 C01B 180.00(5) . . . . ?
C013 C16 C17 C00E -83.9(18) . . . . ?
C013 C16 C17 C00Z 81(4) . . . . ?
C016 C014 C01B C01A 0.0 . . . . ?
C014 S012 C013 S4 0.01(7) . . . . ?
C014 S012 C013 C16 -179.99(6) . . . . ?
C014 C016 C2 C01E 0.0 . . . . ?
C014 C016 S4 C013 0.01(6) . . . . ?
C014 C01B C01A C01E 0.0 . . . . ?
C01B C01A C01E C2 0.0 . . . . ?
C01A C01E C2 C016 0.0 . . . . ?
C2 C016 C014 S012 -179.99(8) . . . . ?
C2 C016 C014 C01B 0.0 . . . . ?
C2 C016 S4 C013 180.00(5) . . . . ?
S4 C013 C16 C00I -157.5(18) . . . . ?
S4 C013 C16 C17 6.0(17) . . . . ?
S4 C016 C014 S012 0.00(6) . . . . ?
S4 C016 C014 C01B 179.99(8) . . . . ?
S4 C016 C2 C01E -179.99(8) . . . . ?
S9 C7 C01D C018 173(2) . . . . ?
C6 C00I C00Q C00G 170(2) . . . . ?
C6 C4 C12 S4A -171(2) . . . . ?
C6 C4 C12 S0 1(4) . . . . ?
C00{ C6 C4 C00E 90(2) . . . . ?
C00{ C6 C4 C12 -88(4) . . . . ?
S6A C00Z S9A C7A -1(4) . . . . ?
S6A C00Z C17 C00E -14(7) . . . . ?
S6A C00Z C17 C16 -175(4) . . . . ?
S6A C8 C7A C11 179(3) . . . . ?
S6A C8 C7A S9A -8(3) . . . . ?
S6A C8 C9 C10 -179(3) . . . . ?
C8 C7A C11 C0 0.0 . . . . ?
C8 C7A S9A C00Z 5(3) . . . . ?
C7A C8 C9 C10 0.0 . . . . ?
C7A C11 C0 C10 0.0 . . . . ?
C11 C7A S9A C00Z 178(3) . . . . ?
C11 C0 C10 C9 0.0 . . . . ?
C0 C10 C9 C8 0.0 . . . . ?
C9 C8 C7A C11 0.0 . . . . ?
C9 C8 C7A S9A 174(3) . . . . ?
S9A C00Z S6A C8 -3(4) . . . . ?
S9A C00Z C17 C00E 177(3) . . . . ?
S9A C00Z C17 C16 16(6) . . . . ?
S9A C7A C11 C0 -173(3) . . . . ?
C4 C6 C00{ S6 6(4) . . . . ?
C4 C6 C00{ S9 -176(2) . . . . ?
C4 C12 S4A C13 180(3) . . . . ?
C4 C12 S0 C14 176(3) . . . . ?
C12 S4A C13 C14 2(3) . . . . ?
C12 S4A C13 C2A -170(3) . . . . ?
C12 S0 C14 C13 13(3) . . . . ?
C12 S0 C14 C01C 176(3) . . . . ?
S4A C12 S0 C14 -11(3) . . . . ?
S4A C13 C14 S0 -11(3) . . . . ?
S4A C13 C14 C01C -173(3) . . . . ?
S4A C13 C2A C01F 172(3) . . . . ?
S0 C12 S4A C13 7(3) . . . . ?
S0 C14 C01C C15 -162(4) . . . . ?
C13 C14 C01C C15 0.0 . . . . ?
C14 C13 C2A C01F 0.0 . . . . ?
C14 C01C C15 C01F 0.0 . . . . ?
C01C C15 C01F C2A 0.0 . . . . ?
C15 C01F C2A C13 0.0 . . . . ?
C2A C13 C14 S0 162(4) . . . . ?
C2A C13 C14 C01C 0.0 . . . . ?
C16 C00I C00Q C00G -171.2(12) . . . . ?
C17 C00Z S6A C8 -172(5) . . . . ?
C17 C00Z S9A C7A 170(4) . . . . ?

_shelx_res_file                  
;
TITL 813-780-779-776-775_a.res in P-1
    813-780-779-776-775.res
    created by SHELXL-2018/3 at 17:09:09 on 02-Feb-2022
REM Old TITL 813-780-779-776-775_a.res in P1
REM SHELXT solution in P-1: R1 0.436, Rweak 0.147, Alpha 0.284
REM <I/s> 0.000 for 0 systematic absences, Orientation as input
REM Formula found by SHELXT: C29 N14 O8 S
CELL 0.0251 11.1315 12.8744 13.151 65.523 81.535 88.644
ZERR 1 0.0025 0.0029 0.0028 0.022 0.018 0.019
LATT 1
SFAC  C 0.136 0.373 0.548 3.281 1.227 13.046 0.597 41.02 0 0 0 0 0.75 6
SFAC  H 0.037 0.561 0.127 3.791 0.236 13.556 0.129 37.723 0 0 0 0 0.32 1
SFAC  N 0.137 0.329 0.534 2.673 1.086 10.316 0.455 32.763 0 0 0 0 0.71 7
SFAC  Ni 0.579 0.37 1.868 2.996 2.223 16.851 1.894 65.284 0 0 0 0 1.1 28
SFAC  O 0.143 0.305 0.51 2.268 0.937 8.262 0.392 25.665 0 0 0 0 0.63 8
SFAC  S 0.348 0.365 0.916 2.891 2.507 13.052 1.388 40.185 0 0 0 0 1.03 16
UNIT 70 40 2 2 8 8

ISOR 0.01 0.02 C17 C16 C6 C4
SIMU C16 C12 S4A S0 C13 C14 C01C C15 C01F C2A
DFIX 1.54 C17 C6
RIGU C16 C12 S4A S0 C13 C14 C01C C15 C01F C2A C6
DFIX 1.54 C6 C4
FLAT 0.01 C01B C2 C013 C014 S4 S012 C016 C16
SIMU S012 C013 C016 C014 C01B C01A C01E C2 S4
DFIX 1.39 C17 C00Z
RIGU S012 C013 C016 C014 C01B C01A C01E C2 S4
RIGU C12 S4A S0 C13 C14 C01C C15 C01F C2A
SIMU C12 S4A S0 C13 C14 C01C C15 C01F C2A
RIGU C00L C7 C01D C018 C00U C00X S9 C00{ S6
SIMU C00L C7 C01D C018 C00U C00X S9 C00{ S6
SIMU C00Z S6A C8 C7A C11 C0 C10 C9 S9A
RIGU C00Z S6A C8 C7A C11 C0 C10 C9 S9A
RIGU C5 C00V C00A C00G C00Q C00I
RIGU N006 C00D C00M C00C C1 C00F
RIGU C1 C00C C00M C00D C00F N006
RIGU C00A C00G C00Q C00I C5 C00V
RIGU 0.002 0.002 C00I C00Q C00G C00A C00V C5
RIGU 0.002 0.002 C00M C00C C1 C00F N006 C00D

L.S. 10 0 0
PLAN  6
SIZE 0.0005 0.0003 0.0001
TEMP 24.85
CONF
BOND
list 4
MORE -1
BOND $H
fmap 2 53
acta
REM <olex2.extras>
REM <HklSrc "%.\\813-780-779-776-775.hkl">
REM </olex2.extras>

WGHT    0.200000
EXTI  334.592438
FVAR       2.14817
NI00  4    0.055536   -0.041159    0.592368    11.00000    0.11327    0.06207 =
         0.02982   -0.02447    0.00277   -0.01995
C002  1    0.175855    0.856701    0.489839    11.00000    0.07986    0.06400 =
         0.08154   -0.01896   -0.02708    0.01832
C003  1    0.154703    0.172122    0.411739    11.00000    0.10513    0.06244 =
         0.05792   -0.02582   -0.00451   -0.02570
O004  5    0.095584    0.921977    0.441829    11.00000    0.17845    0.09589 =
         0.04336   -0.04766    0.04206   -0.04449
O005  5    0.189340    0.851662    0.579862    11.00000    0.12886    0.09433 =
         0.05187   -0.03160   -0.01934   -0.01111
AFIX  66
N006  3    0.048619   -0.041920    0.748499    11.00000    0.14772    0.10163 =
         0.02961   -0.03654    0.00184   -0.02903
C00F  1   -0.052541   -0.093456    0.829045    11.00000    0.19127    0.16541 =
         0.05053   -0.06372    0.02648   -0.09362
AFIX  43
H00F  2   -0.107365   -0.138724    0.816542    11.00000   -1.20000
AFIX  65
C1    1   -0.071761   -0.077335    0.928279    11.00000    0.20748    0.19144 =
         0.05473   -0.07502    0.05546   -0.12922
AFIX  43
H1    2   -0.139444   -0.111817    0.982170    11.00000   -1.20000
AFIX  65
C00C  1    0.010180   -0.009678    0.946968    11.00000    0.14164    0.11196 =
         0.03772   -0.04618    0.01306   -0.04195
C00M  1    0.111340    0.041859    0.866423    11.00000    0.18861    0.27299 =
         0.07174   -0.12647    0.05912   -0.13046
AFIX  43
H00M  2    0.166163    0.087126    0.878927    11.00000   -1.20000
AFIX  65
C00D  1    0.130561    0.025739    0.767188    11.00000    0.17911    0.21782 =
         0.06296   -0.09898    0.05163   -0.10326
AFIX  43
H00D  2    0.198244    0.060221    0.713298    11.00000   -1.20000
AFIX   0
O007  5    0.164934    0.101717    0.509250    11.00000    0.12407    0.06860 =
         0.05234   -0.01709   -0.00201   -0.02030
O009  5    0.077236    0.163556    0.355286    11.00000    0.17076    0.09395 =
         0.04063   -0.02081    0.02156   -0.06469
AFIX  66
C00A  1    0.232145    0.278166    0.356415    11.00000    0.17465    0.07293 =
         0.06862   -0.03953    0.05342   -0.05451
C00V  1    0.225008    0.352354    0.245154    11.00000    0.37430    0.14841 =
         0.09094    0.02002   -0.00078   -0.18477
AFIX  43
H00V  2    0.171668    0.335160    0.205588    11.00000   -1.20000
AFIX  65
C5    1    0.297594    0.452239    0.193027    11.00000    0.37231    0.15091 =
         0.13164    0.00930    0.01538   -0.18756
AFIX  43
H5    2    0.292818    0.501875    0.118585    11.00000   -1.20000
AFIX  65
C00I  1    0.377317    0.477938    0.252161    11.00000    0.19707    0.06765 =
         0.12038   -0.04917    0.07916   -0.06409
C00Q  1    0.384455    0.403751    0.363423    11.00000    0.21707    0.11334 =
         0.12443   -0.03898    0.06318   -0.10202
AFIX  43
H00Q  2    0.437795    0.420946    0.402988    11.00000   -1.20000
AFIX  65
C00G  1    0.311869    0.303866    0.415551    11.00000    0.18906    0.08474 =
         0.10384   -0.04232    0.03311   -0.06726
AFIX  43
H00G  2    0.316645    0.254230    0.489993    11.00000   -1.20000
AFIX  66
C00B  1    0.281742    0.771731    0.249269    11.00000    0.24551    0.09490 =
         0.10570   -0.07085    0.07754   -0.03406
AFIX  43
H00B  2    0.263059    0.784370    0.178538    11.00000   -1.20000
AFIX  65
C00S  1    0.212559    0.819430    0.314742    11.00000    0.19397    0.16406 =
         0.07741   -0.08993    0.02118    0.00799
AFIX  43
H00S  2    0.147588    0.863982    0.287816    11.00000   -1.20000
AFIX  65
C00J  1    0.240483    0.800540    0.420458    11.00000    0.13841    0.08572 =
         0.09682   -0.04593    0.02246   -0.00322
C00W  1    0.337590    0.733951    0.460702    11.00000    0.18697    0.13093 =
         0.19363   -0.11157   -0.07909    0.08283
AFIX  43
H00W  2    0.356272    0.721312    0.531433    11.00000   -1.20000
AFIX  65
C3    1    0.406773    0.686252    0.395231    11.00000    0.10797    0.13977 =
         0.42432   -0.15705   -0.08954    0.04102
AFIX  43
H3    2    0.471744    0.641700    0.422157    11.00000   -1.20000
AFIX  65
C00E  1    0.378851    0.705141    0.289515    11.00000    0.18441    0.12392 =
         0.22338   -0.13052    0.11343   -0.09979
AFIX  66
PART 1
C00L  1    0.497686    0.854506   -0.123686    10.50000    0.11336    0.10011 =
         0.07175   -0.02607    0.01458   -0.07121
C7    1    0.429346    0.781697   -0.148862    10.50000    0.14964    0.11205 =
         0.06164   -0.02617    0.00434   -0.07643
C01D  1    0.396503    0.817833   -0.255891    10.50000    0.16245    0.14963 =
         0.06041   -0.03387    0.00109   -0.06230
AFIX  43
H01D  2    0.350779    0.769118   -0.272735    10.50000   -1.20000
AFIX  65
C018  1    0.432000    0.926779   -0.337746    10.50000    0.17111    0.16825 =
         0.04754   -0.02206    0.00395   -0.06495
AFIX  43
H018  2    0.410026    0.950956   -0.409355    10.50000   -1.20000
AFIX  65
C00U  1    0.500341    0.999590   -0.312571    10.50000    0.19433    0.13574 =
         0.09735    0.00570   -0.02847   -0.07773
AFIX  43
H00U  2    0.524091    1.072482   -0.367338    10.50000   -1.20000
AFIX  65
C00X  1    0.533185    0.963455   -0.205543    10.50000    0.14837    0.10326 =
         0.08728   -0.01545   -0.00169   -0.07019
AFIX  43
H00X  2    0.578909    1.012170   -0.188700    10.50000   -1.20000
AFIX   0
S6    6    0.525740    0.804239    0.007270    10.50000    0.12326    0.10241 =
         0.07058   -0.03405    0.01736   -0.06086
PART 2
C00Z  1    0.454845    0.757020    0.062458    10.50000    0.17296    0.06673 =
         0.08595   -0.02530    0.02693    0.03365
S012  6    0.684277    0.439172    0.277523    10.50000    0.10080    0.05866 =
         0.32744    0.02289    0.00107    0.00187
C013  1    0.603495    0.567306    0.238818    10.50000    0.09781    0.05269 =
         0.40577    0.04312    0.00032   -0.00912
AFIX  66
C016  1    0.810582    0.619650    0.266094    10.50000    0.11951    0.07959 =
         0.45995   -0.00146   -0.00873   -0.02601
C014  1    0.810306    0.504393    0.287828    10.50000    0.10906    0.07980 =
         0.40482    0.00678   -0.00716   -0.00915
C01B  1    0.913025    0.442257    0.318007    10.50000    0.10896    0.11229 =
         0.43161    0.01314   -0.01555   -0.00085
AFIX  43
H01B  2    0.912840    0.365142    0.332549    10.50000   -1.20000
AFIX  65
C01A  1    1.016021    0.495378    0.326453    10.50000    0.14592    0.12996 =
         0.47111    0.02414   -0.05027   -0.02032
AFIX  43
H01A  2    1.084747    0.453805    0.346646    10.50000   -1.20000
AFIX  65
C01E  1    1.016299    0.610636    0.304719    10.50000    0.14775    0.12905 =
         0.50184    0.02225   -0.04139   -0.03157
AFIX  43
H01E  2    1.085211    0.646177    0.310370    10.50000   -1.20000
AFIX  65
C2    1    0.913581    0.672773    0.274540    10.50000    0.12640    0.09424 =
         0.47668    0.01845   -0.01332   -0.04909
AFIX  43
H2    2    0.913767    0.749888    0.259998    10.50000   -1.20000
AFIX   0
S4    6    0.697639    0.692014    0.232136    10.50000    0.10680    0.06908 =
         0.49019    0.03967    0.00159   -0.03542
PART 1
S9    6    0.375810    0.654983   -0.042111    10.50000    0.14510    0.09363 =
         0.06282   -0.02576    0.01066   -0.05314
C6    1    0.423893    0.590924    0.180844    10.50000    0.05522    0.06203 =
         0.05841   -0.03313   -0.00290    0.00521
C00{  1    0.439321    0.673678    0.064200    10.50000    0.08849    0.07554 =
         0.05563   -0.02479    0.03055   -0.03841
PART 2
S6A   6    0.403985    0.890396    0.001187    10.50000    0.21010    0.06493 =
         0.09708   -0.01590    0.05021    0.03702
AFIX  66
C8    1    0.449655    0.910868   -0.132217    10.50000    0.14023    0.08314 =
         0.09155   -0.02177    0.02936    0.02455
C7A   1    0.497276    0.817636   -0.149394    10.50000    0.18078    0.10009 =
         0.09451   -0.02925    0.05350    0.02461
C11   1    0.535048    0.827170   -0.258573    10.50000    0.25054    0.13391 =
         0.09940   -0.05357    0.03936    0.01401
AFIX  43
H11   2    0.566910    0.764791   -0.270065    10.50000   -1.20000
AFIX  65
C0    1    0.525200    0.929936   -0.350576    10.50000    0.25030    0.16598 =
         0.09295   -0.03413    0.04255    0.01727
AFIX  43
H0    2    0.550472    0.936314   -0.423624    10.50000   -1.20000
AFIX  65
C10   1    0.477579    1.023168   -0.333400    10.50000    0.23740    0.13990 =
         0.10121   -0.01366    0.02759    0.01595
AFIX  43
H10   2    0.470989    1.091925   -0.394957    10.50000   -1.20000
AFIX  65
C9    1    0.439806    1.013637   -0.224222    10.50000    0.16175    0.09886 =
         0.09649   -0.00773    0.01829    0.01296
AFIX  43
H9    2    0.407945    1.076016   -0.212730    10.50000   -1.20000
AFIX   0
S9A   6    0.519194    0.699187   -0.026634    10.50000    0.18594    0.09636 =
         0.09958   -0.02430    0.06725    0.04776
PART 1
C4    1    0.484772    0.640633    0.249932    10.50000    0.04886    0.06457 =
         0.05413   -0.02470   -0.00570    0.00686
C12   1    0.602103    0.622456    0.254806    10.50000    0.09304    0.08923 =
         0.12756   -0.01754   -0.00395   -0.01279
S4A   6    0.676526    0.660859    0.351129    10.50000    0.11819    0.15069 =
         0.17838   -0.04074   -0.04057   -0.02993
S0    6    0.682406    0.551004    0.187676    10.50000    0.10163    0.16232 =
         0.19091   -0.07136    0.01441    0.00578
AFIX  66
C13   1    0.815502    0.614385    0.311036    10.50000    0.11584    0.19969 =
         0.25870   -0.05787   -0.04405   -0.01990
C14   1    0.817509    0.574609    0.227382    10.50000    0.11244    0.22180 =
         0.27788   -0.08523   -0.01639    0.01040
C01C  1    0.920170    0.523412    0.198233    10.50000    0.11756    0.28492 =
         0.33253   -0.08374   -0.02121    0.05050
AFIX  43
H01C  2    0.921513    0.496799    0.142263    10.50000   -1.20000
AFIX  65
C15   1    1.020825    0.511991    0.252737    10.50000    0.15039    0.31288 =
         0.36481   -0.08387   -0.05436    0.03608
AFIX  43
H15   2    1.089512    0.477737    0.233234    10.50000   -1.20000
AFIX  65
C01F  1    1.018819    0.551767    0.336391    10.50000    0.14933    0.29524 =
         0.34507   -0.06163   -0.05057    0.02162
AFIX  43
H01F  2    1.086164    0.544125    0.372857    10.50000   -1.20000
AFIX  65
C2A   1    0.916159    0.602964    0.365541    10.50000    0.12057    0.25067 =
         0.30280   -0.05025   -0.06741   -0.00442
AFIX  43
H2A   2    0.914816    0.629576    0.421511    10.50000   -1.20000
AFIX   0
PART 2
C16   1    0.491485    0.571891    0.217859    10.50000    0.05847    0.05390 =
         0.06682   -0.02592   -0.00873    0.01040
C17   1    0.433684    0.681648    0.175709    10.50000    0.05852    0.06118 =
         0.06226   -0.02039    0.00276    0.00193
HKLF 4


REM  813-780-779-776-775_a.res in P-1
REM wR2 = 0.5493, GooF = S = 1.915, Restrained GooF = 1.786 for all data
REM R1 = 0.2096 for 1911 Fo > 4sig(Fo) and 0.2925 for all 3511 data
REM 503 parameters refined using 625 restraints

END

WGHT      0.2000      0.0000

REM Highest difference peak  0.207,  deepest hole -0.230,  1-sigma level  0.052
Q1    1   0.0150 -0.1001  0.8198  11.00000  0.05    0.21
Q2    1   0.8800  0.4172  0.1468  11.00000  0.05    0.17
Q3    1   0.0952 -0.0038  0.7598  11.00000  0.05    0.16
Q4    1   0.2120  0.2421  0.4156  11.00000  0.05    0.16
Q5    1  -0.0124  0.8737  0.3648  11.00000  0.05    0.15
Q6    1   0.3771  0.9250 -0.3224  11.00000  0.05    0.15
;
_shelx_res_checksum              9942
_shelx_hkl_file                  
;
   0   0   2 2921.23   46.56
   0   0  -2 2832.17   47.26
   0   0   3  431.69    7.38
   0   0   3  341.90    7.42
   0   0   3  320.93   39.34
   0   0  -3  311.25   40.37
   0   0   4  338.96    7.63
   0   0  -4  413.36   45.02
   0   0   4  334.37   43.27
   0   0   5 1953.68   15.89
   0   0  -5 1945.42   15.79
   0   0   5 1969.81   66.72
   0   0  -5 2195.43   68.24
   0   0  -6  222.00    8.26
   0   0   6  231.32    8.42
   0   0  -6  149.76    7.55
   0   0  -6  138.33   51.28
   0   0   6  206.08   55.27
   0   0   6  159.63    7.54
   0   0   7   34.76   53.00
   0   0  -7   17.29   52.83
   0   0  -8  116.92   58.13
   0   0   8   51.31   56.59
   0   0   8   28.33    6.54
   0   0  -8   17.05    5.91
   0   0  -8    7.32    8.05
   0   0   8   19.07    8.62
   0   0  -8    7.76    5.72
   0   0   8   22.27    5.96
   0   0   9    3.72   58.53
   0   0  -9   33.35   58.41
   0   0   9    7.92    6.65
   0   0  -9   -3.67    6.16
   0   0  -9   13.36    8.80
   0   0   9   15.97    8.75
   0   0   9   19.93    6.22
   0   0  -9   22.37    6.11
   0   0 -10   10.29   62.54
   0   0  10   37.24   62.24
   0   0  10   40.82    7.49
   0   0 -10   26.54    6.51
   0   0 -10   42.97    9.24
   0   0  10   35.24    9.13
   0   0  10   23.33    6.30
   0   0 -10   17.04    6.28
   0   0 -11   40.74    6.29
   0   0 -11   50.16    8.82
   0   0  11   58.57    9.74
   0   0  11   60.30    8.07
   0   0 -11   18.86    6.62
   0   0 -11  124.53   66.82
   0   0  11   29.59   63.97
   0   0  11   71.53    6.74
   0  -1  11   36.97    8.92
   0   1 -11   49.41    9.23
   0  -1  11   48.81    8.47
   0   1 -11  -36.51   63.10
   0  -1  11  208.09   69.89
   0   1 -11   42.79    6.53
   0  -1  11   45.38    6.77
   0   1 -11   63.71    7.60
   0  -1  10    9.15    8.55
   0  -1  10   -6.80   64.15
   0   1 -10  -55.68   63.70
   0  -1  10    4.06    6.63
   0   1 -10    5.73    6.33
   0  -1   9    2.36    8.31
   0   1  -9    5.73    8.72
   0  -1   9    5.84    7.01
   0  -1   9   92.53   66.06
   0   1  -9  -16.16   62.08
   0   1  -9   13.60    6.62
   0  -1   9   12.83    6.66
   0   1  -9    7.34    6.48
   0  -1   8   51.24    8.77
   0   1  -8   40.93    8.60
   0  -1   8   34.63    7.06
   0   1  -8   46.78    6.41
   0  -1   8   42.30    6.66
   0   1  -8   30.75    6.52
   0   1  -8   92.49   60.48
   0  -1   8  184.57   63.19
   0   1  -7   10.51    8.21
   0  -1   7    2.23    8.05
   0  -1   7   -3.18    6.19
   0   1  -7    4.34    6.12
   0  -1   7  114.46   59.52
   0   1  -7   38.56   56.19
   0   1  -7   -5.68    5.96
   0  -1   7    1.75    6.52
   0  -1   6   32.38    6.89
   0   1  -6   35.75    6.59
   0  -1   5   42.82    8.57
   0   1  -5   42.04    8.43
   0  -1   5   23.95    6.72
   0   1  -5   23.01    6.55
   0  -1   4  321.01    9.61
   0   1  -4  326.34    9.85
   0   1  -4  342.74    8.11
   0  -1   4  326.37    7.82
   0  -1   4  342.23   50.29
   0   1  -4  341.22   49.26
   0  -1   4  401.55    8.84
   0   1  -4  405.14    8.92
   0  -1   3  291.07    8.95
   0   1  -3  310.38    9.31
   0   1  -3  310.90   44.39
   0  -1   3  276.93   43.43
   0   1  -3  335.03    7.82
   0  -1   3  330.76    8.23
   0  -1   3  290.71    7.60
   0   1  -3  290.99    7.66
   0   1  -2 4089.51   17.37
   0  -1   2 3695.86   14.86
   0  -1   1 1110.72    7.96
   0   1  -1 1053.33    7.75
   0  -1  -2 2931.55    7.27
   0  -1  -2 2897.74    9.81
   0  -1  -3 1346.54   46.26
   0   1   3 1728.41   47.12
   0   1   3 1396.92    9.30
   0  -1  -3 1377.34    9.13
   0  -1  -4  133.32   38.02
   0   1   4  171.73   39.16
   0   1   4  129.91    5.31
   0  -1  -4  123.61    5.18
   0  -1  -4  116.80    7.29
   0   1   4  111.02    7.46
   0  -1  -4   92.07    5.33
   0   1   4   99.26    5.34
   0  -1  -5  202.77   44.89
   0   1   5  337.95   45.95
   0   1   5  287.48    7.32
   0  -1  -5  288.35    7.16
   0  -1  -5  248.00    9.05
   0   1   5  254.07    9.27
   0   1   5  233.45    6.18
   0  -1  -5  240.96    6.27
   0   1   6  278.17   51.14
   0  -1  -6  372.10   50.15
   0  -1  -6  482.08    9.52
   0   1   6  543.26    9.87
   0   1   6  594.92   12.81
   0  -1  -6  524.37   11.86
   0  -1  -6  665.88    8.67
   0   1   6  693.66    8.82
   0  -1  -7  260.96   54.93
   0   1   7  254.22   53.13
   0  -1  -7  304.70    8.62
   0   1   7  339.44    9.25
   0   1   7  405.06    8.02
   0  -1  -7  349.13    7.74
   0   1   7  405.49   11.96
   0  -1  -7  325.38   10.86
   0  -1  -8   36.08    5.53
   0   1   8   43.21    5.67
   0   1   8   23.84   52.80
   0  -1  -8   50.97   51.93
   0   1   8   54.14    8.50
   0   1   9   33.18    8.54
   0  -1  -9   51.35    8.41
   0  -1  -9   -3.41   55.20
   0   1   9  108.52   55.15
   0  -1  -9   24.15    5.54
   0   1   9   27.37    5.47
   0   1   9   11.46    6.33
   0  -1  -9   20.41    5.77
   0  -1 -10    7.80    8.12
   0   1  10   -6.66    8.62
   0   1  10  154.01   62.80
   0  -1 -10   26.78   59.43
   0  -1 -10   -8.19    5.76
   0   1  10    4.04    5.84
   0  -1 -10    8.82    6.00
   0   1  10    1.84    6.40
   0   1  11   30.19    9.32
   0  -1 -11   48.21    8.87
   0   1  11   12.42    6.75
   0  -1 -11   17.52    6.24
   0  -1 -11   89.05   64.62
   0   1  11  108.02   64.49
   0  -1 -11   18.60    5.95
   0   1  11   24.37    6.19
   0  -1 -12   18.62   64.75
   0   1  12    9.30   62.25
   0  -1 -12   18.72    5.59
   0   1  12   27.03    7.49
   0  -1 -12   14.76    6.25
   0  -2  10   -2.71    6.47
   0   2 -10   -1.49    6.28
   0   2 -10  -28.63   62.90
   0  -2  10   64.64   66.85
   0  -2  10   14.39    8.05
   0   2 -10   -1.20    6.97
   0  -2  10    1.35    8.06
   0   2 -10   22.67    9.24
   0   2  -9   26.25    7.17
   0  -2   9   24.74    7.57
   0   2  -9  161.24   67.72
   0  -2   9  -95.37   63.05
   0  -2   9   27.80    8.05
   0   2  -9   17.61    7.31
   0   2  -9    7.87    8.60
   0  -2   9    6.36    8.56
   0   2  -8    6.02    6.86
   0  -2   8  -13.07    6.63
   0   2  -8   24.09   60.55
   0  -2   8   78.10   64.79
   0  -2   8   10.15    7.21
   0   2  -8   -1.99    6.54
   0   2  -8   -0.88    7.94
   0  -2   8   -9.43    7.90
   0  -2   7   63.43    8.50
   0   2  -7   69.22    8.62
   0   2  -7   50.87    7.32
   0  -2   7  -49.67   59.44
   0   2  -7   80.85   58.77
   0   2  -6   34.11    7.15
   0  -2   6   44.92    7.33
   0  -2   6   47.90    6.98
   0   2  -6   60.70    7.30
   0  -2   6  152.67   61.05
   0   2  -6  180.83   57.96
   0  -2   6   48.27    8.03
   0   2  -6   51.94    8.39
   0  -2   5   16.90   55.99
   0   2  -5  -69.03   56.19
   0   2  -4  299.51   56.82
   0  -2   4   88.41   55.38
   0   2  -4  277.70    9.83
   0  -2   4  543.41   10.88
   0   2  -4  319.04    9.39
   0   2  -4  195.32    8.33
   0  -2   4  214.44    8.51
   0   2  -3  103.45    7.36
   0  -2   3   20.99   11.71
   0   2  -2 2137.76   13.12
   0  -2   2 2271.54   13.49
   0  -2   1 3792.28   14.12
   0   2  -1 3835.05   14.48
   0   2   0  631.70    7.10
   0  -2   0  643.87    7.05
   0   2   1 2635.33    9.05
   0  -2  -1 2595.98    8.96
   0  -2  -2 2258.84    5.58
   0   2   2 2224.40    5.44
   0   2   3  676.09    7.36
   0  -2  -3  690.99    7.37
   0   2   4  730.79    7.73
   0   2   4  525.77    8.60
   0  -2  -5  651.29   10.11
   0   2   5  623.16   10.38
   0  -2  -5  693.24    6.86
   0   2   5  715.14    6.76
   0   2   5  571.50    8.27
   0  -2  -5  483.67    7.41
   0   2   5  395.82   42.23
   0  -2  -6  590.06    8.91
   0   2   6  651.02    9.71
   0  -2  -6  593.45   11.34
   0   2   7   16.03   47.76
   0  -2  -7 -113.44   46.04
   0  -2  -8   -1.35   49.84
   0   2   8   33.54   49.20
   0   2   8   45.71    5.26
   0  -2  -8   49.46    5.22
   0  -2  -8   46.59    7.76
   0   2   8   34.89    8.35
   0   2   8   44.43    6.16
   0  -2  -8   34.95    5.36
   0   2   9   50.37    8.25
   0  -2  -9   62.04    7.98
   0  -2  -9   49.99   53.25
   0   2   9   52.65   52.67
   0   2   9   37.64    5.13
   0  -2  -9   34.97    5.38
   0  -2  -9   57.57    6.07
   0   2   9   54.83    6.39
   0  -2 -10   30.18    5.80
   0   2  10   29.30    5.67
   0  -2 -10  -14.17   55.84
   0   2  10   17.45   55.75
   0  -2 -10    6.43    7.52
   0   2  10   26.22    8.66
   0   2  10   22.84    6.56
   0  -2 -10   22.38    5.69
   0   2  11    9.89    5.59
   0  -2 -11    7.33    5.56
   0  -2 -11  -33.66   60.61
   0   2  11  -25.36   58.12
   0  -2 -11   22.06    8.15
   0   2  11   11.47    8.40
   0  -2 -11   12.48    5.77
   0   2  11    9.32    6.21
   0  -2 -12    6.58    5.13
   0   2  12    0.68    5.03
   0   2  12   15.09   59.83
   0  -2 -12  -94.11   59.38
   0  -2 -12   -1.01    7.03
   0   2  12   -3.92    7.93
   0  -2 -12    6.06    5.58
   0   2  12   11.13    6.62
   0  -3  10   18.56   69.35
   0   3 -10   33.67   65.67
   0  -3  10    3.78    6.98
   0   3 -10   -8.30    6.86
   0  -3  10    3.66    6.43
   0   3 -10   -1.49    6.13
   0   3 -10    1.40    7.71
   0   3  -9   45.21   67.42
   0  -3   9  109.63   71.48
   0  -3   9   34.28    8.37
   0   3  -9   41.08    8.09
   0   3  -9   20.42    6.84
   0  -3   9   12.18    7.22
   0   3  -9   51.01    9.13
   0  -3   8  128.80   68.56
   0   3  -8   -2.17   67.23
   0   3  -8   -4.26    7.45
   0  -3   8   -4.96    7.84
   0   3  -8   10.47    7.62
   0  -3   8    2.27    7.47
   0   3  -8    0.23    8.14
   0   3  -7   45.04   60.52
   0  -3   7  -16.06   61.29
   0   3  -6   23.34    7.47
   0   3  -6   10.13    7.58
   0  -3   6  -37.63   57.68
   0   3  -6   16.11   57.08
   0  -3   6   18.75    6.81
   0   3  -6    8.73    6.64
   0   3  -5   37.60    7.50
   0  -3   5   53.62    7.50
   0  -3   5   56.75   60.17
   0   3  -5  -45.66   54.48
   0   3  -5   -4.29   14.46
   0  -3   4   17.31    7.83
   0   3  -4   14.46    7.80
   0  -3   4   25.45    8.10
   0   3  -4   10.94    7.39
   0  -3   4   -3.08    8.60
   0  -3   4   38.15   55.11
   0   3  -4   21.77   56.21
   0  -3   3  288.69    9.76
   0   3  -3  256.95    8.82
   0  -3   3  374.36    9.22
   0   3  -3  395.50    9.84
   0   3  -3  203.90   54.94
   0  -3   3  122.72   53.12
   0   3  -3  444.97    9.65
   0  -3   3  449.89    9.05
   0   3  -2  120.63    4.68
   0  -3   2  115.44    4.69
   0  -3   2  121.32    7.21
   0  -3   2   32.65   43.24
   0   3  -2  142.71   48.17
   0  -3   1 1736.04   11.94
   0   3  -1 1718.07   11.40
   0  -3   0  851.25    9.00
   0   3   0  827.66    8.91
   0   3   1  501.50    4.02
   0  -3  -1  493.04    3.96
   0  -3  -2   42.59    4.73
   0  -3  -2   38.03    3.52
   0   3   2   37.03    3.58
   0  -3  -2   44.83    2.14
   0   3   2   53.03    4.86
   0   3   3   49.06    3.54
   0   3   3   38.71    3.28
   0  -3  -3   44.50    3.45
   0   3   4  163.31    5.17
   0  -3  -4  173.06    5.03
   0   3   4  178.66    5.47
   0  -3  -5    8.05    4.19
   0   3   5    5.67    3.76
   0   3   5    7.04    5.51
   0  -3  -5   12.81    5.49
   0  -3  -5    4.53    4.12
   0   3   5   20.65    4.75
   0   3   6 1170.86    8.45
   0  -3  -6 1221.43    8.42
   0  -3  -6 1141.42   12.68
   0   3   6 1216.06   11.71
   0   3   7    2.82    5.64
   0  -3  -7   13.20    4.94
   0  -3  -7   41.28   44.10
   0   3   7   21.28    4.96
   0  -3  -8  123.36    6.00
   0   3   8   87.04   48.02
   0   3   9   36.64    6.15
   0  -3  -9   25.10    5.20
   0   3   9   -4.21   46.90
   0  -3  -9   48.27   49.49
   0   3   9    7.69    4.62
   0  -3  -9   15.29    4.75
   0  -3  -9   19.40    7.12
   0   3   9   13.85    7.13
   0   3  10   16.16    6.41
   0  -3 -10    7.28    5.40
   0  -3 -10   13.05   53.44
   0   3  10   41.93   55.49
   0   3  10   12.82    5.09
   0  -3 -10   17.82    5.35
   0  -3 -10   24.41    7.42
   0   3  10   18.83    7.88
   0   3  11    6.83    6.36
   0  -3 -11    6.05    5.70
   0  -3 -11  154.72   62.57
   0   3  11   93.88   57.66
   0  -3 -11    5.92    5.56
   0   3  11    9.82    5.26
   0  -3 -11   23.08    7.76
   0   3  11   13.79    8.62
   0   3  12    2.66    6.04
   0  -3 -12    9.25    5.35
   0   3  12   -0.78    7.85
   0  -3 -12    6.11    7.13
   0   3  12    0.40    4.87
   0  -3 -12    7.04    5.09
   0  -3 -12   22.58   60.03
   0   3  12   24.15   57.90
   0   4  -9    0.17    6.44
   0  -4   9    0.17    6.56
   0   4  -9   63.53   64.88
   0  -4   9    7.81   69.70
   0   4  -9    7.21    8.05
   0  -4   9    6.82    7.59
   0   4  -9    2.36    7.62
   0   4  -8   -5.66    7.13
   0  -4   8   -3.30    7.12
   0   4  -8   -2.39   67.54
   0  -4   8 -150.53   66.86
   0  -4   8  -11.66   20.05
   0   4  -8   -3.92    8.13
   0   4  -7    9.15    7.62
   0  -4   7    8.22    7.35
   0  -4   7   78.25   68.74
   0   4  -7  -41.25   67.09
   0  -4   7   36.90    8.79
   0   4  -7   32.56    8.18
   0   4  -7   13.55    7.82
   0   4  -6    8.92    6.88
   0  -4   6    3.90    6.77
   0  -4   6    0.80    7.17
   0   4  -6   -1.63    6.95
   0  -4   6  -48.95   60.74
   0   4  -6   48.90   60.98
   0  -4   6   -7.35   11.35
   0   4  -5   72.22    7.46
   0  -4   5   84.74    7.55
   0   4  -5   85.39   59.51
   0  -4   5   48.85   58.68
   0  -4   4   29.66    6.03
   0   4  -4    7.63    6.50
   0  -4   4   20.28    7.34
   0   4  -4   10.22    7.30
   0  -4   4   14.69    6.91
   0  -4   4  -99.40   53.76
   0   4  -4   33.60   55.24
   0   4  -3  105.13    5.34
   0  -4   3  104.14    5.42
   0   4  -3   35.47   56.47
   0  -4   3  122.34   58.88
   0   4  -3   96.06    8.17
   0  -4   2  562.57    8.94
   0   4  -2  496.32    8.53
   0   4  -2  310.73    8.62
   0  -4   2  321.56    8.65
   0  -4   2  291.98   50.67
   0   4  -2  348.71   52.63
   0  -4   2  602.90   10.51
   0   4  -2  354.12    7.95
   0  -4   1    0.87   41.14
   0   4  -1  -74.28   42.01
   0   4  -1   -9.94    6.46
   0  -4   1   -4.88    6.47
   0   4   0   21.98   33.47
   0  -4   0    5.69   31.72
   0  -4  -1    4.54   23.18
   0   4   1  -25.53   23.44
   0  -4  -2 1873.56    7.74
   0   4   2 1634.36    6.68
   0  -4  -3  126.63    3.17
   0   4   3  118.27    2.96
   0   4   3  133.42    4.16
   0  -4  -3  122.25    4.12
   0   4   4  101.40    3.29
   0  -4  -4   76.00    3.37
   0  -4  -5  248.05    6.32
   0   4   5  130.26    6.13
   0  -4  -6 1745.44   13.57
   0   4   6 1788.13   13.56
   0   4   7    3.67    5.21
   0  -4  -7    9.35    4.74
   0  -4  -7   14.33    4.09
   0   4   7   21.10    4.49
   0   4   7   18.06    6.70
   0  -4  -7   14.46    6.06
   0  -4  -8   46.20    6.68
   0   4   8  -15.89   42.14
   0   4   9   83.18    7.86
   0   4   9   79.15    5.09
   0  -4  -9   55.14    7.18
   0   4   9   86.68    6.48
   0  -4  -9   82.08    5.87
   0  -4 -10   26.38    5.35
   0   4  10  -61.80   47.72
   0  -4 -11   44.05    5.84
   0   4  11   50.26    7.46
   0   4  11   34.00    5.39
   0  -4 -11   35.88    5.58
   0   4  11   60.03    8.94
   0  -4 -11   26.60    7.73
   0   4  11   73.19   56.53
   0  -4 -12    8.09    5.23
   0   4  12    6.54    6.41
   0   4  12   11.28    8.12
   0  -4 -12    3.73    7.08
   0   4  12   16.85   55.53
   0  -4 -12   -5.66    4.71
   0   4  12    7.34    4.89
   0  -5   8   17.89   69.56
   0   5  -8  -33.18   71.65
   0  -5   8   15.59   15.01
   0   5  -8    2.75   16.54
   0   5  -8   -0.74    7.32
   0  -5   8   -2.84    7.63
   0   5  -8    7.46    7.76
   0  -5   8   -2.86    6.60
   0   5  -8  -14.49    6.59
   0   5  -7   -5.66   13.11
   0  -5   7    5.38   10.33
   0  -5   7  -21.08   68.78
   0   5  -7  -18.70   67.94
   0  -5   7    8.61    7.53
   0   5  -7   -9.15    7.08
   0  -5   7    8.41    8.09
   0   5  -7    7.08    8.45
   0   5  -6   65.45    8.76
   0  -5   6  105.48    9.87
   0  -5   6   27.54    8.10
   0   5  -6   27.54    9.51
   0  -5   6  -61.68   66.04
   0   5  -6  106.23   69.98
   0   5  -6   17.96    7.63
   0  -5   6   14.15    7.16
   0  -5   5    6.98    7.47
   0   5  -5   -4.39    7.04
   0  -5   5    2.68    6.43
   0  -5   5  -36.32   59.81
   0   5  -5  -22.91   59.83
   0  -5   4  -59.44   56.91
   0   5  -4  -27.14   56.33
   0  -5   3  114.17   56.23
   0   5  -3  112.69   56.89
   0   5  -3   22.45    4.40
   0  -5   3   -1.63    7.05
   0   5  -3    7.01    6.79
   0  -5   3   48.27    5.26
   0   5  -3   11.40    6.87
   0  -5   3   11.40    6.86
   0  -5   2  673.48   11.82
   0   5  -2  617.30   10.47
   0   5  -2  518.79    8.97
   0  -5   2  705.28   10.65
   0   5  -2  428.41    9.87
   0  -5   2  447.60    9.92
   0   5  -2  306.06   59.82
   0  -5   2  206.15   55.52
   0   5  -1   62.52    5.01
   0  -5   1   68.60    5.26
   0  -5   1   71.92   46.89
   0   5  -1   55.08   45.14
   0  -5   0   25.50    6.60
   0   5   0   25.99    6.67
   0   5   0  -21.82   36.81
   0  -5   0   16.59   36.42
   0   5   1   24.55   29.30
   0  -5  -1   25.19   28.57
   0   5   2    3.27   17.66
   0  -5  -2    5.84   18.28
   0   5   2   13.74    5.47
   0  -5  -2   18.69    5.64
   0   5   3   28.78    6.84
   0  -5  -3   34.58    6.47
   0   5   4  197.73    4.83
   0   5   4  236.41    3.74
   0  -5  -4  231.42    3.79
   0   5   4  211.70    4.53
   0  -5  -4  196.80    4.16
   0  -5  -5  339.07    5.50
   0   5   5  368.68    5.80
   0   5   6  588.84    9.82
   0  -5  -6  484.40    8.51
   0   5   7   30.29    5.94
   0  -5  -7   45.25    5.45
   0   5   7   36.44    5.60
   0  -5  -7   27.09    4.77
   0  -5  -8    6.40    4.39
   0   5   8    7.68    5.64
   0  -5  -8    0.87    4.32
   0   5   8   -6.74    4.08
   0  -5  -9   38.88    6.10
   0   5   9   38.38    6.55
   0   5  10   30.46   49.10
   0   5  10   39.51    5.01
   0  -5 -10   43.31    5.07
   0  -5 -10   34.66    5.37
   0   5  10   61.90    6.91
   0  -5 -10   59.17    7.21
   0   5  10   61.68    7.79
   0  -5 -11   37.16    5.75
   0   5  11   41.44    5.56
   0   5  12  -84.96   52.50
   0  -5 -12  -50.71   53.52
   0   5  13   43.47    7.96
   0  -5 -13   19.22    6.64
   0  -6   7    0.82    6.68
   0   6  -7  -13.88    6.89
   0  -6   7   15.46    8.58
   0   6  -7   10.73    7.61
   0   6  -7   -1.02    8.71
   0  -6   7   -5.14    6.79
   0  -6   7   20.07   73.84
   0   6  -7  -47.62   71.81
   0   6  -6    8.88    7.08
   0   6  -6   -4.95    7.67
   0  -6   6    6.89    7.31
   0   6  -6  151.20   73.49
   0  -6   6   -1.92    8.33
   0   6  -6  -10.76    7.73
   0  -6   6    9.93    6.80
   0  -6   5   -4.95    6.87
   0   6  -5    4.82    7.68
   0   6  -5   -6.23   63.24
   0  -6   5   24.97   63.60
   0   6  -5   10.38    7.70
   0  -6   5    4.13    8.64
   0   6  -5    4.07    5.49
   0  -6   5    6.09    5.48
   0   6  -4  -22.35   59.90
   0  -6   4  -24.25   59.20
   0  -6   3  127.61    7.62
   0   6  -3  112.50    7.41
   0   6  -3  223.36    7.65
   0  -6   3  227.48    8.43
   0  -6   3   85.62   56.94
   0   6  -3  245.85   59.77
   0  -6   3  154.41    8.30
   0   6  -3  124.37    7.21
   0   6  -2   21.10    6.71
   0  -6   2   21.22    6.81
   0   6  -2   19.45    6.18
   0  -6   2   19.15    7.63
   0   6  -2   38.56    5.73
   0   6  -2   50.11   52.24
   0  -6   2  -70.84   48.46
   0  -6   1  119.10   47.42
   0   6  -1  -40.96   44.76
   0   6  -1   48.50   15.89
   0  -6   1   32.13   16.50
   0   6  -1   -0.56    4.77
   0  -6   1   -4.50    4.90
   0  -6   1    2.28    6.84
   0   6  -1   -5.83    6.60
   0  -6   0   79.65   42.57
   0   6   0   24.25   41.18
   0   6   1   20.67    4.05
   0  -6  -1    9.72    3.91
   0   6   1    9.97    6.66
   0  -6  -1    7.19    6.65
   0  -6  -1   25.46   32.38
   0   6   1   29.92   33.74
   0   6   2   22.50    5.27
   0  -6  -2   29.00    6.56
   0   6   2   32.52    6.54
   0  -6  -2   10.68    6.46
   0   6   2   19.75   24.07
   0  -6  -2   19.65   23.50
   0   6   3   80.57   18.00
   0  -6  -3   80.03   16.84
   0  -6  -4   24.22    2.72
   0   6   4   16.09    2.35
   0  -6  -4   13.75    2.26
   0   6   4   26.14    4.96
   0  -6  -4   15.79    4.84
   0  -6  -4    5.73    4.57
   0   6   4    8.62    4.73
   0   6   5    1.23    3.50
   0  -6  -5    6.94    3.43
   0   6   5    2.84    2.92
   0  -6  -5    7.65    2.89
   0   6   6  180.68    3.81
   0  -6  -6  196.92    4.19
   0   6   6  216.22    5.29
   0  -6  -6  192.19    4.97
   0  -6  -7   44.72    4.54
   0   6   7   36.17    4.59
   0   6   8    7.75    5.97
   0  -6  -8   12.79    4.62
   0  -6  -8    7.55    4.54
   0   6   8    9.11    4.85
   0  -6  -9   11.69    5.31
   0   6   9   19.07    6.21
   0  -6  -9    8.94    4.77
   0  -6 -10   31.09    5.95
   0   6  10    9.38    6.23
   0  -6 -10   23.59    4.74
   0   6  10   34.46    6.37
   0  -6 -10   14.74    4.77
   0  -6 -11   53.36    5.99
   0   6  11   79.62    7.96
   0   6  12   24.96    4.93
   0  -6 -12   11.53    4.80
   0   6  12    4.77    6.97
   0  -6 -12   16.51    5.43
   0   6  12   13.94    7.15
   0  -6 -12   21.91    6.64
   0  -7   6   10.92    5.95
   0   7  -6   15.55    5.96
   0  -7   6   26.22    9.07
   0   7  -6   17.20    7.92
   0   7  -6    2.97    7.30
   0  -7   6   19.72    6.88
   0  -7   6  -19.71   69.47
   0   7  -6  144.99   69.29
   0   7  -5   17.59    5.23
   0  -7   5   31.09    5.85
   0  -7   5   53.96   68.08
   0   7  -5   58.37   66.30
   0  -7   5   46.47    8.89
   0   7  -5   46.80    8.59
   0  -7   5   29.15    7.39
   0   7  -5   40.27    7.79
   0   7  -4  -97.57   62.25
   0  -7   4  -75.05   62.12
   0   7  -3    1.83    5.96
   0  -7   3    3.41    6.28
   0   7  -3   31.02    7.09
   0  -7   3   42.62    7.25
   0   7  -3   45.43   57.87
   0  -7   3   65.29   58.62
   0   7  -2   73.67    6.28
   0   7  -2   31.71    6.58
   0   7  -2   76.75   55.41
   0  -7   2   63.29   55.22
   0  -7   2   56.44    6.89
   0  -7   1 -111.08   46.08
   0   7  -1    1.37   47.51
   0  -7   1   -6.87   15.71
   0  -7   0    9.57    6.27
   0   7   0    9.97    6.29
   0   7   0   54.31   44.19
   0  -7   0  -11.06   41.54
   0  -7   0   49.31    5.04
   0  -7  -1  263.97    6.15
   0   7   1  290.25    6.36
   0   7   1    5.30   38.06
   0  -7  -1  104.48   39.97
   0   7   1  192.73    7.84
   0  -7  -1  207.52    7.99
   0  -7  -2   55.98   28.38
   0   7   2   13.62   28.46
   0  -7  -2   61.05    6.94
   0   7   2   52.44    6.66
   0   7   3  -17.88   19.85
   0  -7  -3  -39.56   19.98
   0  -7  -4   11.32    9.36
   0   7   4   25.67   10.18
   0   7   5  499.50    6.70
   0  -7  -5  473.75    6.47
   0  -7  -5  471.24    4.93
   0  -7  -6   22.97    3.32
   0   7   6   16.70    3.18
   0  -7  -7   19.17    3.58
   0  -7  -7    6.25    7.23
   0   7   8   57.94    4.75
   0  -7  -8   57.85    5.84
   0   7   8   75.43    7.84
   0   7   9    6.63    4.91
   0  -7  -9    7.44    4.34
   0  -7  -9    4.47    4.85
   0   7   9   14.23    6.72
   0  -7 -10   15.95    5.23
   0   7  10   20.78    6.01
   0  -7 -10   27.95    5.60
   0   7  10   11.83    6.67
   0   7  11    2.99    7.07
   0  -7 -11    1.89    4.91
   0   7  11    6.23    6.20
   0  -7 -11   -0.88    5.38
   0  -7 -11   -0.68    5.33
   0   7  11   -0.87    4.46
   0  -7 -12    2.45    4.74
   0   7  12   12.01    6.70
   0  -7 -12   -1.25    4.12
   0   7  12   11.58    4.09
   0  -7 -12   13.03    5.75
   0  -8   5    7.67    6.66
   0   8  -5    8.52    6.78
   0  -8   5    8.69    7.77
   0   8  -5   13.98    7.26
   0   8  -5  -12.06   65.84
   0  -8   5  -45.79   65.56
   0   8  -4    3.40    5.93
   0  -8   4    7.38    7.16
   0   8  -4   -1.86    6.86
   0  -8   4    0.21    7.54
   0  -8   4   30.73   66.95
   0   8  -4  -35.20   63.15
   0  -8   4   -1.64    6.88
   0   8  -4   16.52    7.06
   0   8  -3   86.01    7.38
   0  -8   3   53.18    8.03
   0   8  -3   54.44    7.95
   0  -8   3   62.72    8.24
   0   8  -3   27.56    6.44
   0   8  -3    7.94   62.92
   0  -8   3  115.62   64.61
   0  -8   2  108.84   61.30
   0   8  -2  -14.13   55.65
   0   8  -2   49.99    6.33
   0  -8   2   35.99    6.10
   0   8  -2   51.45    7.26
   0  -8   2   49.81    7.48
   0  -8   1   53.97   53.78
   0   8  -1   12.29   51.77
   0   8  -1   23.72   16.90
   0  -8   1   51.15    6.89
   0   8  -1   36.44    6.67
   0   8  -1   18.54    5.39
   0  -8   1   22.09    5.39
   0   8   0  -14.04   14.40
   0  -8   0  141.60   46.47
   0   8   0  115.09   48.85
   0  -8  -1    6.77    4.36
   0   8   1    5.86    4.63
   0  -8  -1  -77.44   38.60
   0   8   1   18.08   39.83
   0  -8  -1   -3.27    6.25
   0   8   1   11.27    6.13
   0   8   2  508.36    7.35
   0  -8  -2  482.06    7.11
   0  -8  -2  237.71   36.46
   0   8   2  388.01    9.03
   0  -8  -2  404.71    9.17
   0  -8  -3  411.52    5.69
   0   8   3  416.92    6.07
   0  -8  -4  814.40    9.82
   0   8   4  511.04    5.83
   0  -8  -5  309.12    3.32
   0   8   5  309.61    3.67
   0  -8  -5  333.98    3.82
   0   8   5  329.01    3.91
   0  -8  -5  281.97    6.42
   0   8   6    6.37    3.28
   0  -8  -6   13.05    3.86
   0   8   6    1.60    2.57
   0  -8  -6   10.44    2.58
   0   8   6    6.01    3.90
   0  -8  -6    1.50    3.80
   0   8   7    0.07    2.86
   0  -8  -7   -0.81    3.05
   0   8   7    2.97    3.03
   0  -8  -7    0.80    2.93
   0   8   8    5.01    3.02
   0  -8  -8    4.06    3.34
   0   8   8    4.66    3.69
   0  -8  -8   -1.34    3.44
   0  -8  -8    0.54    7.71
   0   8   9    8.93    4.49
   0  -8  -9    4.13    4.13
   0   8   9   -0.82    4.56
   0  -8  -9    4.11    5.84
   0   8   9   -9.36    9.14
   0  -8 -10   19.74    5.53
   0   8  10   37.34    7.95
   0  -8 -11   19.76    5.27
   0   8  11   21.71    5.60
   0   8  11    9.31    7.22
   0  -8 -11    9.15    4.92
   0   8  12   29.60    7.06
   0  -8 -12   29.88    5.01
   0  -8 -12   35.89    5.72
   0   8  12   44.56    4.97
   0   9  -4    3.76    6.16
   0  -9   4   15.78    6.42
   0   9  -4    5.65    5.85
   0  -9   4   10.69    6.31
   0  -9   4    5.95    6.88
   0   9  -4   19.19    6.32
   0   9  -4  -21.31   64.40
   0  -9   4   14.17   66.27
   0   9  -3   -6.73    6.33
   0  -9   3   -0.71    8.75
   0   9  -3   70.87   60.82
   0  -9   3   31.88   63.15
   0  -9   3   -5.33    6.77
   0   9  -3   -7.00    6.60
   0  -9   3    8.19    6.32
   0   9  -3   10.93    6.15
   0  -9   2 -132.38   55.33
   0   9  -2  -34.80   58.96
   0   9  -1  150.54    8.38
   0   9  -1   81.93   18.24
   0  -9   1  -23.25   54.50
   0   9  -1  156.53   59.67
   0  -9   0  -68.27   44.82
   0  -9   0    0.62    6.37
   0   9   0    0.24    6.26
   0   9   0   27.99   50.07
   0   9   0    3.62    5.39
   0  -9   0   -4.72    4.55
   0   9   0   21.71   17.15
   0  -9  -1   12.79    6.37
   0   9   1   10.13    6.11
   0   9   1   36.00    5.17
   0  -9  -1   39.24    4.84
   0  -9  -1   -9.24   41.52
   0   9   1   62.31   44.39
   0  -9  -2    8.55    4.02
   0   9   2   29.19    4.37
   0  -9  -2   17.29    6.18
   0   9   2   20.45    6.13
   0   9   2    2.90   36.41
   0  -9  -2   59.93   36.32
   0   9   3   33.94    3.99
   0  -9  -3   25.15    3.69
   0  -9  -3   44.53   29.94
   0   9   3   91.87   30.91
   0   9   3   40.22    6.19
   0  -9  -3   52.11    6.61
   0  -9  -3   14.69    5.82
   0   9   3   15.65    4.19
   0  -9  -4  361.60    5.97
   0   9   4  424.24    7.00
   0  -9  -5   38.51   11.73
   0   9   5   -6.17   15.45
   0   9   5   37.73    5.53
   0   9   6   20.23    2.49
   0  -9  -6   22.65    2.40
   0   9   6   26.62    4.73
   0  -9  -6   23.29    4.59
   0  -9  -6   29.90    5.66
   0   9   6    7.22    5.75
   0   9   7    3.54    3.96
   0  -9  -7   19.14    4.42
   0  -9  -7   16.27    2.83
   0   9   7    6.96    2.82
   0   9   7    9.04    3.86
   0  -9  -7    6.31    3.74
   0   9   8   35.53    3.75
   0  -9  -8   36.04    3.54
   0   9   8   30.99    3.35
   0   9   9   14.48    3.28
   0  -9  -9   22.47    3.76
   0  -9  -9   18.55    3.96
   0   9   9   22.01    4.32
   0  -9  -9   11.32    8.24
   0   9  10   24.15    4.36
   0   9  10   52.02   10.07
   0  -9 -10   28.73    6.57
   0  -9 -10   27.48    5.25
   0   9  10   27.06    4.86
   0  -9 -10   23.77    4.50
   0   9  11   -5.93    4.74
   0  -9 -11   -1.84    4.36
   0   9  11   -6.04    7.69
   0  -9 -11    6.11    5.33
   0  -9 -12   12.74    4.60
   0   9  12   14.75    5.25
   0  -9 -12    4.28    4.56
   0   9  12    5.34    7.50
   0  10  -3   -8.94    5.56
   0 -10   3    8.28    6.30
   0 -10   3    8.09   10.70
   0  10  -3    9.15    7.26
   0 -10   3   82.46   64.90
   0  10  -3   18.52   60.36
   0  10  -3    0.91    5.64
   0 -10   3   11.39    5.88
   0  10  -2   -2.95    6.10
   0 -10   2   10.86    6.54
   0 -10   2   30.41   18.37
   0  10  -2  -14.57   11.72
   0 -10   2  -43.15   58.30
   0  10  -2   10.50   62.63
   0  10  -2   -1.78    5.28
   0 -10   2    4.45    5.39
   0  10  -1   -5.36    6.34
   0 -10   1   -0.87    6.62
   0 -10   1  -35.68   14.59
   0  10  -1    5.75    5.45
   0 -10   1    6.41    5.05
   0  10  -1   11.20   56.01
   0 -10   1  -36.45   53.22
   0  10   0  -27.05   16.89
   0  10   0  -50.74   52.81
   0 -10   0  -82.18   48.81
   0  10   1   30.16    6.93
   0 -10  -1   54.63    7.28
   0 -10  -1   62.62    5.33
   0  10   1   67.65    5.88
   0  10   1  -33.11   45.53
   0 -10  -1  100.43   46.19
   0 -10  -2   10.04    4.09
   0  10   2   19.51    4.44
   0  10   2   11.35    6.34
   0 -10  -2   29.89    6.91
   0 -10  -2   22.71   38.40
   0  10   2    4.46   39.46
   0 -10  -3    0.80   32.52
   0  10   3  -39.53   32.90
   0  10   4   15.13    4.32
   0 -10  -4   15.33    3.46
   0  10   4    7.02    5.91
   0 -10  -4   15.16    6.08
   0  10   4  -27.39   26.34
   0 -10  -4    5.18   25.50
   0  10   4   10.39    1.57
   0 -10  -4   13.13    2.48
   0 -10  -5   14.41    1.54
   0  10   5   29.77   21.65
   0  10   5   22.57    6.18
   0 -10  -5   29.34    6.36
   0  10   5   13.14    1.67
   0 -10  -5   27.44   20.16
   0  10   5   16.83    3.83
   0 -10  -5   31.32    6.14
   0  10   6  179.41    6.77
   0 -10  -6  188.63    6.59
   0 -10  -6  141.77    3.07
   0  10   6  140.70    3.23
   0  10   6  119.09   11.36
   0 -10  -6  220.14    3.55
   0  10   6  216.10    3.57
   0  10   7   -1.41    4.84
   0 -10  -7    6.59    4.77
   0  10   7    4.08    4.62
   0 -10  -7   -4.04    4.38
   0  10   8   35.24    4.22
   0 -10  -8   33.41    3.21
   0  10   8    9.24    4.62
   0 -10  -8   17.98    6.99
   0  10   8   30.06    3.37
   0 -10  -8   22.81    3.71
   0 -10  -9   18.59    3.39
   0  10   9   19.22    3.66
   0 -10  -9   17.66    3.42
   0  10   9    9.41    3.19
   0 -10 -10    7.77    3.61
   0  10  10    9.37    4.07
   0 -10 -10   -4.88    3.41
   0  10  10    3.55    3.00
   0 -10 -10   -4.63    7.86
   0  10  11    4.99    3.66
   0  10  11    5.56    4.41
   0 -10 -11   -1.00    3.63
   0 -10 -11   -3.38    4.37
   0 -10 -11    4.72    5.62
   0  10  11   10.31    9.92
   0  11  -1    0.32    5.95
   0 -11   1   -7.28    5.80
   0  11  -1  -60.97   56.54
   0 -11   1   23.81   55.94
   0  11  -1   -0.16    5.26
   0 -11   1    9.52    4.98
   0 -11   0    2.26    6.09
   0  11   0    2.81    5.89
   0  11   0    6.00    5.27
   0 -11   0    0.72    4.70
   0  11   0   -8.84   17.11
   0 -11   0   43.46   53.86
   0  11   0   -9.00   53.90
   0 -11  -1   18.00   49.55
   0  11   1   10.69    5.09
   0 -11  -1    2.96    4.65
   0  11   1    6.99    6.46
   0 -11  -1    0.14    6.11
   0  11   1  -86.11   48.18
   0 -11  -2   74.12   43.56
   0  11   2  -13.05   44.61
   0 -11  -2    8.49    4.50
   0  11   2    8.70    4.45
   0  11   2    6.95    6.48
   0 -11  -2    9.86    6.33
   0  11   3    2.39    6.22
   0 -11  -3   -6.51    6.34
   0 -11  -3   -8.37   34.42
   0  11   3    4.14   37.72
   0 -11  -3    0.17    3.67
   0  11   3   -2.12    3.95
   0 -11  -4   10.69   29.23
   0  11   4   44.66   31.25
   0 -11  -4   12.06    4.01
   0  11   4   11.92    4.68
   0 -11  -4   15.31    3.37
   0  11   4   20.64    4.10
   0 -11  -4   14.13    6.22
   0  11   4   11.88    6.15
   0 -11  -5   50.60    6.57
   0 -11  -5   45.54    1.64
   0  11   5   49.62    1.54
   0 -11  -5   62.08   26.41
   0  11   5   43.40   24.29
   0  11   5   58.63    6.54
   0 -11  -6   13.84   13.35
   0  11   6   14.12   18.36
   0  11   6   16.78    2.86
   0 -11  -6   14.25    5.74
   0  11   6   20.71    6.10
   0  11   7   -0.59    2.34
   0 -11  -7    3.18    2.27
   0 -11  -7   -1.59    4.92
   0  11   7   -4.63    4.85
   0  11   7    7.47    3.10
   0  11   7    3.84    7.46
   0  11   8    6.25    2.74
   0 -11  -8    7.07    2.67
   0 -11  -8   -2.76    4.11
   0  11   8   -1.08    4.27
   0 -11  -8   -4.79    3.75
   0  11   8    7.39    4.21
   0  11   9    3.68    3.07
   0 -11  -9    2.40    2.84
   0 -11  -9   -3.76    3.12
   0  11   9   -0.06    3.55
   0  11   9    3.22    6.06
   0 -11 -10    3.43    2.93
   0  11  10    5.84    2.93
   0  11  10    2.25    3.45
   0 -11 -10    1.92    3.08
   0  12   1   -3.47   49.72
   0  12   1    6.03    5.00
   0 -12  -1    2.70    4.41
   0 -12  -1  -24.81   51.66
   0 -12  -2   -0.30    5.80
   0 -12  -2   -4.01    3.81
   0 -12  -2  -65.20   43.23
   0  12   2    1.46   44.17
   0  12   3    0.27    5.60
   0 -12  -3  -45.93   37.85
   0  12   3   29.43   39.37
   0 -12  -3    3.84    5.79
   0  12   3    3.23    4.16
   0 -12  -3   -1.00    3.66
   0 -12  -4    2.23    3.34
   0  12   4    4.02    3.93
   0  12   4    8.23    3.98
   0  12   4    4.27    5.69
   0 -12  -4    5.24    5.77
   0 -12  -4   12.75   31.94
   0  12   4   15.77   33.19
   0 -12  -5    9.23   27.75
   0  12   5  -19.62   26.23
   0 -12  -5   12.61    5.94
   0  12   5    5.40    5.48
   0  12   5    4.16    4.39
   0 -12  -5    1.00    3.21
   0  12   5    9.92    1.13
   0 -12  -5    3.22    1.82
   0  12   6   -1.42    3.64
   0 -12  -6   13.38    4.40
   0 -12  -6    5.41    1.40
   0  12   6    3.49    1.50
   0  12   6    0.53   22.00
   0 -12  -6    5.94   20.92
   0  12   6    0.67    5.30
   0 -12  -6    6.98    5.37
   0 -12  -7   25.75    2.52
   0  12   7   34.42   12.21
   0 -12  -7   30.18   10.32
   0 -12  -7   29.37    5.22
   0  12   7   25.42    5.56
   0  12   7   13.16    2.62
   0  12   8   13.44    2.48
   0 -12  -8   12.32    2.34
   0  12   8   10.45    4.24
   0 -12  -8    3.88    2.67
   0 -12  -8   13.14    5.81
   0 -12  -8    2.29    4.32
   0  12   8   15.72    4.48
   0  12   8    6.17    6.26
   0 -12  -9    0.43    4.20
   0  12   9    2.33    3.44
   0  12   9   -1.27    3.62
   0 -12  -9   -4.64    3.50
   0 -12  -9    4.11    2.59
   0  12   9    6.42    2.64
  -1  12   8   -1.13    1.49
   1 -12  -8    7.55    1.88
   1 -12  -8   -4.42    5.52
  -1  12   8    9.46    6.07
  -1  12   8   10.61    2.43
   1 -12  -8    3.65    2.19
   1 -12  -8    4.20    3.95
  -1  12   8    4.88    3.65
  -1  12   7    3.77    8.34
   1 -12  -7    1.86    7.97
   1 -12  -7    1.86    2.07
  -1  12   7    1.61    2.67
  -1  12   7   -2.50    4.43
   1 -12  -7    1.30    1.75
   1 -12  -7    7.46    4.22
   1 -12  -6   16.55    2.78
  -1  12   6   12.51    3.08
  -1  12   6   18.23   12.01
   1 -12  -6   11.73   10.88
   1 -12  -6   12.56    5.17
  -1  12   6    9.94    5.24
   1 -12  -5    8.52   16.10
  -1  12   5   16.40   16.83
   1 -12  -5    9.24    5.42
  -1  12   5   10.84    5.61
   1 -12  -5    9.37    4.23
   1 -12  -5    4.23    2.94
  -1  12   5    8.18    3.60
   1 -12  -4    7.95    6.80
  -1  12   4    5.71    3.92
   1 -12  -4    6.23    4.04
  -1  12   4  -13.56    5.63
   1 -12  -4   -0.53    5.69
  -1  12   4    5.78    5.96
   1 -12  -4  -56.78   25.63
  -1  12   4   32.93   28.77
   1 -12  -3   27.30   35.70
  -1  12   3  -70.86   31.08
  -1  12   3    2.87    6.02
   1 -12  -3    8.43    6.13
   1 -12  -3   -0.40    4.52
  -1  12   3    2.93    4.18
  -1  12   2   -9.01   36.25
   1 -12  -2  -15.48   35.72
  -1  12   2    1.50    6.69
   1 -12  -2   -4.06    6.03
  -1  12   2   -0.13    4.87
   1 -12  -2   -3.42    4.97
   1 -12  -1   -2.37    5.44
  -1  12   1    4.44    5.75
  -1  12   1  -17.66   40.65
   1 -12  -1   18.10   40.14
   1 -11 -10    0.23    2.71
  -1  11  10   -0.10    5.79
   1 -11 -10    2.70    4.25
  -1  11  10    6.08    4.02
   1 -11 -10    7.60    2.95
  -1  11  10    2.02    3.06
   1 -11  -9   -0.88    3.26
   1 -11  -9    3.14    4.16
  -1  11   9   -3.05    3.78
  -1  11   9    2.00    2.77
   1 -11  -9  -11.29    9.72
  -1  11   8   17.20    3.15
  -1  11   8   15.05    5.34
   1 -11  -8   11.17    6.22
   1 -11  -8   11.48    0.85
   1 -11  -8   15.09    4.17
  -1  11   8   13.93    4.15
  -1  11   7   31.89    7.00
   1 -11  -7   39.52    7.14
  -1  11   7   18.89    4.33
   1 -11  -7   19.32    4.56
  -1  11   6    5.66    9.26
   1 -11  -6    8.00    8.85
  -1  11   6   16.70    2.72
   1 -11  -6    5.78    2.37
   1 -11  -6   17.59    5.03
  -1  11   6    8.95    5.16
   1 -11  -5    9.50    5.53
  -1  11   5    7.24    5.81
   1 -11  -5    6.97    2.89
  -1  11   5    7.77    3.36
   1 -11  -5   -9.48   12.85
  -1  11   5   12.06   13.27
  -1  11   5    9.99    2.58
   1 -11  -4    9.48    3.97
  -1  11   4   -2.50    3.54
  -1  11   4  -11.15   21.91
   1 -11  -4   16.85   18.86
  -1  11   4   10.89    8.09
   1 -11  -4   -5.60    6.70
  -1  11   4   11.02    6.30
   1 -11  -4    2.76    5.96
   1 -11  -3   -5.04    6.44
  -1  11   3  -13.53    6.15
  -1  11   3   -7.93    9.96
   1 -11  -3   13.40    4.87
  -1  11   3    6.34    4.31
   1 -11  -3  -60.38   30.43
  -1  11   3   19.86   31.54
   1 -11  -2   -2.03    5.29
  -1  11   2   12.59    5.70
  -1  11   2    2.57    7.16
   1 -11  -2    3.59    6.78
   1 -11  -2  -74.65   35.25
  -1  11   2   69.83   35.70
  -1  11   1   13.29    6.47
   1 -11  -1   12.86    6.01
   1 -11  -1   10.93    7.56
  -1  11   1   17.31    7.41
   1 -11  -1   -8.07   38.00
  -1  11   1  -50.50   39.26
  -1  11   0    1.90    6.87
   1 -11   0   -3.31    6.16
   1 -11   0   37.85   44.57
  -1  11   0  -27.13   41.62
   1 -11   0   -2.08    7.20
  -1  11   0    2.97    6.70
  -1  11  -1    8.47    6.57
   1 -11   1    1.06    6.63
   1 -11   1  -21.44   11.48
   1 -11   1    1.23    6.37
  -1  11  -1    8.48    7.38
  -1  11  -1    1.97   11.72
  -1  11  -1  -42.56   49.01
   1 -11   1  -11.11   46.36
  -1  10  11   -1.32    4.11
   1 -10 -11    0.14    2.64
  -1  10  10    5.58    5.43
  -1  10  10   -0.60    3.94
   1 -10 -10   -2.70    6.16
  -1  10  10    5.03    3.46
   1 -10 -10    4.34    3.23
   1 -10 -10    5.23    2.59
  -1  10   9    0.60    3.10
   1 -10  -9   -0.22    2.88
   1 -10  -9    2.25    4.76
  -1  10   9    6.78    4.67
   1 -10  -9    0.04    2.25
  -1  10   9   12.62    5.02
  -1  10   8    0.24    6.52
   1 -10  -8   15.69    8.48
   1 -10  -8   14.90    3.39
   1 -10  -8    0.40    4.61
  -1  10   8    6.55    4.26
  -1  10   8   10.73    2.86
  -1  10   7   16.35    5.34
   1 -10  -7   21.41    5.58
   1 -10  -7    9.11    4.38
  -1  10   7   10.41    4.43
  -1  10   7   13.80    1.07
   1 -10  -6   12.75    2.06
  -1  10   6    9.58    2.19
   1 -10  -6    0.52    4.65
  -1  10   6   11.75    4.66
  -1  10   6   12.12    2.05
   1 -10  -6    9.50    1.95
  -1  10   6    3.81    7.31
   1 -10  -6   18.42    7.31
  -1  10   5  100.43    6.30
   1 -10  -5   98.87    5.84
  -1  10   5  119.10    2.69
   1 -10  -5  124.79    3.04
   1 -10  -5  127.94   12.09
  -1  10   5   96.72   11.91
  -1  10   4   -2.13    5.74
   1 -10  -4   18.84    5.93
   1 -10  -4  -19.71   15.17
  -1  10   4   18.66   15.72
  -1  10   4   12.12    3.48
   1 -10  -4   11.51    4.04
   1 -10  -4    3.88    6.89
  -1  10   4   20.18    4.67
  -1  10   3    4.92   28.57
   1 -10  -3    8.58   25.36
   1 -10  -3   17.76   11.05
  -1  10   3    2.18    9.78
  -1  10   3    9.06    6.30
   1 -10  -3   13.01    6.19
   1 -10  -3   11.79    4.81
  -1  10   3    1.07    4.75
  -1  10   2   29.38    5.84
   1 -10  -2   16.82    5.45
  -1  10   2   38.35    7.52
   1 -10  -2   22.99    6.97
  -1  10   2    6.18   32.22
   1 -10  -2   13.31   34.37
  -1  10   1   -3.75    6.72
  -1  10   1  -41.25   35.32
   1 -10  -1  -31.72   35.49
   1 -10  -1   -4.30    7.30
  -1  10   1   -7.66    7.53
   1 -10   0  -30.08   41.69
  -1  10   0  -27.82   42.16
   1 -10   1  -10.21   48.20
  -1  10  -1    9.05   46.04
   1 -10   1   -0.97    7.49
  -1  10  -1   -0.95    7.00
   1 -10   1   -0.91    6.25
  -1  10  -1    4.02    7.21
   1 -10   2   12.37    7.03
  -1  10  -2    1.36    7.12
   1 -10   2   23.61   12.31
  -1  10  -2   -4.10    7.49
   1 -10   2    8.37   52.03
  -1  10  -2   -7.21   53.55
  -1  10  -2   18.79    7.69
   1 -10   2    1.01    6.26
   1 -10   3    6.69    6.65
  -1  10  -3   10.88    4.56
   1 -10   3   13.63    6.12
  -1  10  -3  -39.22   55.59
   1 -10   3   26.75   56.38
  -1  10  -3   15.50    6.60
   1 -10   3    5.24    6.74
  -1   9  11   14.26    4.32
   1  -9 -11    9.96    3.05
  -1   9  11   25.02    4.05
   1  -9 -11   15.21    3.89
   1  -9 -10   13.70    2.86
  -1   9  10   13.08    3.95
  -1   9  10   19.95    3.90
   1  -9  -9   -0.62    3.34
  -1   9   9    1.92    3.52
  -1   9   9    9.39    6.16
   1  -9  -9   11.49    6.73
   1  -9  -9    5.59    2.46
  -1   9   9    4.48    3.58
  -1   9   8   24.31   11.72
  -1   9   8    0.61    4.76
   1  -9  -8    4.32    5.12
  -1   9   8    9.31    3.27
   1  -9  -8    6.59    1.83
   1  -9  -8    3.17    3.09
  -1   9   8    7.65    3.19
   1  -9  -7    7.71    6.62
  -1   9   7    6.40    3.06
   1  -9  -7   14.33    3.23
  -1   9   7    6.09    4.27
   1  -9  -7    5.54    4.42
  -1   9   7    5.44    6.34
  -1   9   6   19.52    4.45
   1  -9  -6   11.67    4.31
  -1   9   6   27.51    2.48
   1  -9  -6   27.50    2.53
   1  -9  -6   23.11    1.33
  -1   9   6   29.37    1.69
  -1   9   6   34.28    6.07
   1  -9  -6   12.89    5.39
   1  -9  -5   60.20    5.01
  -1   9   5   64.26    4.92
  -1   9   4   -0.09    5.17
   1  -9  -4    0.41    5.04
  -1   9   4   32.00   12.20
   1  -9  -4   16.20   11.05
  -1   9   4   22.76    3.42
   1  -9  -4    5.16    3.63
   1  -9  -4    5.98    3.22
  -1   9   4   12.47    2.75
   1  -9  -3   -7.90   17.47
  -1   9   3   36.96   20.04
  -1   9   2  -18.62   30.82
   1  -9  -2  -36.17   30.58
   1  -9  -1    2.59    5.18
  -1   9   1   15.37    6.02
   1  -9  -1   58.00   34.62
  -1   9   1  -41.87   32.32
   1  -9  -1  -15.14    6.42
  -1   9   1    5.50    6.94
  -1   9   0   52.19   39.87
   1  -9   0  -26.05   40.20
  -1   9  -1   -2.66   46.36
   1  -9   1   15.54   43.00
   1  -9   2   75.89    9.98
  -1   9  -2   58.12    7.19
   1  -9   2   48.01    7.54
  -1   9  -2   53.34    8.34
  -1   9  -2   32.21    8.31
   1  -9   2   48.31    8.66
  -1   9  -2  110.36   52.07
   1  -9   2   40.08   50.66
   1  -9   3   -0.50    7.59
   1  -9   3   11.36    5.35
   1  -9   3   54.95   54.40
  -1   9  -3  -11.49   55.38
  -1   9  -3    6.56    4.74
  -1   9  -3    6.22    7.37
   1  -9   3    4.85    6.99
  -1   9  -3   18.91    8.30
   1  -9   4   40.41   58.77
  -1   9  -4   19.54   60.86
   1  -9   4   -2.23    6.50
  -1   9  -4    5.91    7.35
   1  -9   4    3.37    4.80
  -1   9  -4   12.65    4.04
  -1   9  -4   -3.58    6.43
   1  -9   4  -13.29    6.58
  -1   8  12   23.23    4.55
   1  -8 -12   24.32    4.23
   1  -8 -12   29.96    4.22
  -1   8  12   38.92    5.17
  -1   8  11   17.87    4.32
   1  -8 -11   29.40    4.42
  -1   8  11   23.66    4.55
   1  -8 -11   18.45    3.87
  -1   8  10  121.63    5.52
   1  -8 -10  116.97    5.41
   1  -8 -10  104.51    4.55
  -1   8  10  125.86    5.10
  -1   8   9   89.49    4.28
   1  -8  -9   72.85    3.66
   1  -8  -8   21.12    2.43
  -1   8   8   24.31    3.06
  -1   8   8   46.65    3.91
  -1   8   8   48.02    6.69
   1  -8  -8   35.82    7.04
  -1   8   7    9.61    2.13
  -1   8   7   15.12   10.89
  -1   8   7    7.46    2.91
   1  -8  -7   12.66    3.05
   1  -8  -7    5.40    4.93
  -1   8   7    0.06    4.64
   1  -8  -7    8.93    1.32
  -1   8   6   26.25    6.22
   1  -8  -6   52.20    6.76
   1  -8  -6   22.39    0.44
   1  -8  -6   38.60    4.69
  -1   8   6   43.21    4.51
  -1   8   5   -5.66    4.29
   1  -8  -5  -10.79    4.19
   1  -8  -5    2.93    6.29
   1  -8  -4   15.84    2.43
  -1   8   4   -1.47    4.64
   1  -8  -4   -5.27    4.34
  -1   8   4   12.06    1.94
  -1   8   4   -1.34    8.88
   1  -8  -4   27.77    8.79
  -1   8   3   20.95    5.67
   1  -8  -3   16.45    5.65
  -1   8   3   27.84    8.16
   1  -8  -3   26.46    7.54
   1  -8  -3   15.33   13.85
  -1   8   3   59.22   15.14
   1  -8  -2  151.01    7.31
  -1   8   2  128.94    7.37
  -1   8   2  112.22   26.78
   1  -8  -2  174.94   26.04
   1  -8  -2  160.09    5.83
   1  -8  -1    8.80    4.75
  -1   8   1   11.68    5.76
  -1   8   1    4.96    6.56
   1  -8  -1   26.08    6.71
   1  -8  -1   46.28   32.60
  -1   8   1   33.44   31.94
   1  -8   0   -0.75    5.23
   1  -8   0  -22.80   36.17
  -1   8   0    3.87   34.09
  -1   8   0    7.28    6.01
  -1   8   0  -10.09    7.07
   1  -8   0   -6.95    6.83
   1  -8   1    2.72   10.91
  -1   8  -1   72.09   12.87
  -1   8  -1   -3.61   43.83
   1  -8   1  102.55   42.77
   1  -8   2   77.69   47.84
  -1   8  -2  -49.70   47.79
  -1   8  -2   46.54    8.00
   1  -8   2   69.19    8.23
   1  -8   3   61.82    5.90
  -1   8  -3   66.59    4.72
   1  -8   3   60.08    8.46
  -1   8  -3   53.29    8.20
   1  -8   3   52.20    7.48
  -1   8  -3   63.58    8.64
  -1   8  -3   76.36   53.93
   1  -8   3    1.63   54.33
   1  -8   4  178.34   59.87
  -1   8  -4   64.54   60.30
   1  -8   4   10.90    7.19
  -1   8  -4   19.57    4.29
   1  -8   4   13.62    4.54
   1  -8   4   21.95    7.91
  -1   8  -4   -4.22    7.54
  -1   8  -4   -4.97    7.37
   1  -8   5    0.17    6.91
  -1   8  -5   10.54    6.94
   1  -8   5   -1.33    6.82
  -1   8  -5    8.39    5.87
   1  -8   5   13.43    5.00
   1  -8   5   34.29   58.96
  -1   8  -5   -1.16    6.80
  -1   8  -5   43.07   64.15
  -1   7  12   11.97    5.30
   1  -7 -12    8.55    4.56
  -1   7  12   11.82    4.43
   1  -7 -12    1.46    4.30
  -1   7  12   14.82    6.19
   1  -7 -12   11.64    6.37
  -1   7  11   26.22    5.28
   1  -7 -11   22.83    4.57
   1  -7 -11   19.50    4.49
  -1   7  11   29.77    4.80
   1  -7 -10  110.07    5.32
  -1   7  10  131.97    5.99
  -1   7  10  138.26    5.91
   1  -7  -9  104.41    4.57
  -1   7   9  113.36    5.02
  -1   7   8   12.07    3.22
   1  -7  -8    8.12    3.04
  -1   7   8   20.54    3.76
   1  -7  -8   15.54    3.72
  -1   7   7   40.19    6.75
   1  -7  -7   45.49    7.32
   1  -7  -6   43.08    3.56
   1  -7  -6   23.48    1.30
  -1   7   6   18.90    1.25
  -1   7   6   30.64    3.18
  -1   7   6   44.69   10.26
   1  -7  -6   30.80    5.35
  -1   7   6   25.08    5.10
  -1   7   5    4.84    4.70
   1  -7  -5    0.64    4.78
  -1   7   5   11.85    5.46
   1  -7  -4  383.57    9.90
  -1   7   4  349.43    9.84
   1  -7  -4  354.69    3.87
  -1   7   4  451.05    4.43
   1  -7  -3   42.83   10.26
  -1   7   3   50.43   10.58
  -1   7   3   50.34    5.53
   1  -7  -3   46.00    5.26
   1  -7  -3   47.95    4.93
  -1   7   2  112.14   12.54
  -1   7   2   68.22   16.73
   1  -7  -2  107.63   17.07
  -1   7   1   58.49   30.42
   1  -7  -1   38.17   29.81
  -1   7   1    9.21    6.75
   1  -7  -1    9.71    6.83
  -1   7   1    7.73    4.84
   1  -7  -1   13.32    4.55
   1  -7   0  -42.61   32.23
  -1   7   0   21.40   31.70
  -1   7   0   -9.69    7.25
   1  -7   0    7.45    7.35
  -1   7   0   14.85    5.67
   1  -7   1  153.31   40.49
  -1   7  -1   77.42   39.87
  -1   7  -1  245.88    9.64
   1  -7   1  275.23    9.99
  -1   7  -1  191.61    8.18
   1  -7   1  208.13    7.72
  -1   7  -1  106.49   12.53
   1  -7   2  -70.38   42.33
  -1   7  -2    7.66   44.36
   1  -7   3  -28.44   47.68
  -1   7  -3  -38.84   48.11
  -1   7  -4   33.40    7.80
   1  -7   4   47.63    7.98
  -1   7  -4   -5.41   56.27
   1  -7   4   79.76   55.76
  -1   7  -4   55.35    7.68
   1  -7   4   66.60    7.45
  -1   7  -4   44.72    5.71
   1  -7   4   42.92    5.13
  -1   7  -5    9.49    7.51
   1  -7   5   14.75    7.57
  -1   7  -5    1.90    6.82
   1  -7   5   13.05    7.12
   1  -7   5  131.58   60.80
  -1   7  -5   -2.26    8.64
   1  -7   5   29.85    6.93
  -1   7  -5   84.35   64.03
  -1   7  -6   -7.09   62.08
   1  -7   6   12.49    7.29
   1  -7   6    4.59    7.06
  -1   7  -6   -2.54    6.54
  -1   7  -6   20.62    7.49
   1  -7   6   13.52   60.41
   1  -7   6    7.93   10.45
  -1   7  -6    7.07   13.74
   1  -7   7    4.20    7.38
  -1   7  -7    9.08    7.15
  -1   6  12   30.10    5.21
   1  -6 -12   22.50    4.91
   1  -6 -12   36.44    5.96
  -1   6  12   19.81    5.05
  -1   6  12   23.82    6.24
   1  -6 -12   20.59    5.40
   1  -6 -11   17.82    5.35
  -1   6  11    0.77    4.90
   1  -6 -11    6.45    4.77
  -1   6  11   18.95    6.26
  -1   6  11    1.79    5.65
   1  -6 -11   -5.80    6.86
   1  -6 -10   -9.18    4.93
  -1   6  10    2.22    5.27
  -1   6  10    2.55    4.39
   1  -6 -10   -1.51    4.42
   1  -6  -9   17.19    4.43
  -1   6   9    8.86    4.51
  -1   6   9    0.95    4.09
   1  -6  -9   15.70    4.29
   1  -6  -8    6.65    3.68
  -1   6   8    2.03    3.96
   1  -6  -8   11.85    3.69
  -1   6   8    6.61    3.84
   1  -6  -7   28.44    3.40
  -1   6   7   30.35    3.47
  -1   6   7   22.86    3.63
   1  -6  -7   22.16    3.53
   1  -6  -6    7.99    2.03
  -1   6   6    5.19    7.65
   1  -6  -6    4.45    3.12
  -1   6   6   -0.37    3.08
  -1   6   5  925.70    7.29
   1  -6  -5  979.97    7.04
  -1   6   4   10.68    1.60
  -1   6   4    4.51    5.41
   1  -6  -4   16.58    5.54
   1  -6  -4   14.20    2.20
  -1   6   4   11.93    5.24
   1  -6  -4    2.51    5.22
  -1   6   3   10.07    2.49
   1  -6  -3    7.98    5.45
  -1   6   3    4.05    5.41
   1  -6  -3    5.83    7.69
  -1   6   3   -5.85    7.72
   1  -6  -3   12.81    2.97
  -1   6   3   12.43    2.76
  -1   6   2   33.80   12.29
   1  -6  -2   43.38   11.97
  -1   6   2   46.85    6.12
   1  -6  -2   42.31    5.94
   1  -6  -2   54.02    3.55
  -1   6   2   63.10    8.13
  -1   6   2   44.76    3.60
   1  -6  -2   26.01    7.40
  -1   6   1   12.56   24.09
   1  -6  -1   12.76   21.20
   1  -6  -1   22.19    6.69
  -1   6   1   17.11    6.90
   1  -6  -1    9.60    3.86
  -1   6   1    2.92    4.04
   1  -6   0   34.10   31.05
  -1   6   0   42.53   30.66
  -1   6   0    7.56    5.01
   1  -6   0    6.41    4.63
   1  -6   1    1.48    9.05
  -1   6  -1   -1.51    7.78
   1  -6   1   -6.52    7.60
   1  -6   1  -22.40   34.47
  -1   6  -1  -28.09   34.52
   1  -6   2   10.76   40.29
  -1   6  -2   42.06   41.47
  -1   6  -2    1.92    7.24
   1  -6   2    0.83    7.50
   1  -6   2    9.68    3.67
  -1   6  -2    5.12    2.78
  -1   6  -2   -2.11    5.69
   1  -6   2    5.50    5.47
   1  -6   3   76.12    4.66
  -1   6  -3  171.68    5.87
   1  -6   3  101.43    8.05
  -1   6  -3   65.79    7.76
  -1   6  -3   78.81   49.52
   1  -6   3  205.61   47.53
  -1   6  -3  131.88    7.48
   1  -6   3  136.33    7.63
   1  -6   4  111.35   53.04
  -1   6  -4   59.61   53.47
   1  -6   4   -5.67    6.13
  -1   6  -4    2.35    8.93
  -1   6  -4   -1.71    6.83
  -1   6  -4    6.35    5.98
   1  -6   4   -1.88    5.68
   1  -6   4    5.06    7.04
  -1   6  -5   13.90    6.87
   1  -6   5   -4.56    7.17
  -1   6  -5  -15.61   56.34
   1  -6   5   14.10    6.46
  -1   6  -5   -4.39    5.86
   1  -6   5  -11.07   54.77
   1  -6   6   -4.35    7.10
  -1   6  -6  -10.73    6.66
  -1   6  -6  -11.00   61.01
   1  -6   6   -0.21    6.63
  -1   6  -6    3.37    6.96
   1  -6   6   77.65   59.47
  -1   6  -7  -24.36   62.49
   1  -6   7  -21.17   63.59
   1  -6   7   -3.00    6.66
  -1   6  -7   -2.77    6.76
  -1   6  -8   38.08    7.45
   1  -6   8   17.11    6.99
   1  -5 -12    0.78    5.63
  -1   5  12   -2.90    5.76
   1  -5 -12   -2.31    5.60
  -1   5  12   -6.03    6.27
   1  -5 -12    2.08    4.86
  -1   5  12   11.04    5.14
  -1   5  11   42.35    6.09
  -1   5  11   18.79    6.83
   1  -5 -11   38.46    6.45
   1  -5 -11   33.49    5.59
  -1   5  11   40.38    5.80
   1  -5 -10    8.03    6.46
  -1   5  10   25.28    6.23
  -1   5  10   10.92    4.78
   1  -5 -10    7.25    4.78
  -1   5  10   25.12    6.22
   1  -5 -10   25.17    5.82
   1  -5  -9    1.69    4.15
  -1   5   9   10.39    4.25
   1  -5  -9    9.18    4.81
  -1   5   9    7.57    5.30
   1  -5  -9   -4.99    6.67
  -1   5   9   17.25    6.75
  -1   5   8   82.43    4.91
   1  -5  -8   84.19    4.92
  -1   5   8  100.18    5.69
   1  -5  -8   92.78    5.34
  -1   5   7   10.80    4.41
   1  -5  -7   12.62    3.59
  -1   5   7    5.67    3.76
   1  -5  -7    5.83    3.69
  -1   5   6    9.28    3.42
   1  -5  -6    3.52    2.62
  -1   5   6    6.58    3.66
   1  -5  -6    3.17    3.52
  -1   5   5  295.52    5.14
   1  -5  -5  312.67    5.49
   1  -5  -4   30.33    7.69
  -1   5   4   24.21    6.25
   1  -5  -4   27.91    6.52
   1  -5  -3   30.12    5.26
  -1   5   3   40.03    5.28
  -1   5   2  279.37    9.77
   1  -5  -2  253.99   10.45
   1  -5  -2  244.70    4.72
  -1   5   1   54.14    4.18
  -1   5   1   14.82   14.99
   1  -5  -1   68.29   14.94
  -1   5   1   14.67    5.93
   1  -5  -1   18.14    5.84
  -1   5   0   53.40    4.88
   1  -5   0   53.96    7.06
  -1   5   0   31.29    7.16
   1  -5   0   78.87   29.21
  -1   5   0   83.44   29.73
   1  -5   0   63.57    4.93
  -1   5  -1  362.73    8.34
   1  -5   1  349.63    8.00
   1  -5   1  327.49    5.89
  -1   5  -1  256.34    4.52
  -1   5  -1  259.41    9.41
   1  -5   1  284.73    9.39
  -1   5  -1  186.64   34.89
   1  -5   1  189.81   34.13
   1  -5   2  292.57    4.81
  -1   5  -2  385.34    5.86
  -1   5  -2  263.72   44.83
  -1   5  -2  338.84    8.78
   1  -5   2  307.52    8.61
   1  -5   2  296.63   45.64
  -1   5  -2  273.90   10.13
   1  -5   2  271.44   10.14
  -1   5  -3  -14.65   45.63
   1  -5   3   22.36   44.68
  -1   5  -3    0.64    9.75
   1  -5   4    8.66    6.87
  -1   5  -4   10.88    6.18
   1  -5   4    9.08    6.07
  -1   5  -4  -96.43   47.43
   1  -5   4   62.24   50.28
  -1   5  -4    6.52    6.69
   1  -5   5   75.40    7.49
  -1   5  -5   96.16    7.71
   1  -5   5  135.76    7.95
  -1   5  -5  117.24    7.47
   1  -5   5  252.55   57.73
  -1   5  -5  122.45   55.76
  -1   5  -6   37.47    6.98
   1  -5   6   32.67    6.84
  -1   5  -6   18.78    6.86
   1  -5   6   24.30    7.28
  -1   5  -6   73.39   61.60
   1  -5   6   62.23   59.33
  -1   5  -7   35.40    7.13
   1  -5   7   28.45    7.53
  -1   5  -7   18.59    7.23
   1  -5   7   13.76    7.37
   1  -5   7   63.62   64.19
  -1   5  -7  102.26   68.40
  -1   5  -8   -1.65    6.32
   1  -5   8   -4.42    6.23
  -1   5  -8    2.13    6.86
   1  -5   8   -9.63    6.55
   1  -5   8   53.90   66.33
  -1   5  -8    2.48   66.06
  -1   4  12   44.05    7.71
   1  -4 -12   35.25    6.60
  -1   4  12   51.59    6.50
  -1   4  12   41.74    6.17
   1  -4 -12   26.02    5.40
   1  -4 -11   48.51    6.00
  -1   4  11   32.46    6.62
   1  -4 -11   41.80    6.89
   1  -4 -11   27.29    6.93
  -1   4  11   41.78    8.02
  -1   4  11   27.94    5.90
  -1   4  10   48.73    6.69
   1  -4 -10   37.15    6.19
   1  -4 -10   53.68    6.96
  -1   4  10   62.96    7.75
  -1   4  10   37.46    5.46
   1  -4  -9   83.00    5.31
  -1   4   9   73.29    5.48
   1  -4  -9   77.63    5.90
  -1   4   9   70.08    5.48
  -1   4   8   -7.83    5.48
   1  -4  -8   -2.57    4.64
   1  -4  -8   10.11    6.19
  -1   4   8   -3.72    6.21
  -1   4   8   -0.18    4.31
   1  -4  -8    0.90    4.15
  -1   4   7  283.25    6.70
  -1   4   7  351.27    7.72
  -1   4   6   88.25    4.67
   1  -4  -6   93.46    4.67
   1  -4  -6   72.83    3.83
  -1   4   6   80.56    4.34
   1  -4  -5    3.49    3.44
  -1   4   5   -0.73    3.37
  -1   4   4    9.36    2.06
   1  -4  -4   24.44    2.96
   1  -4  -3  271.85    7.79
  -1   4   3  273.15    7.71
  -1   4   3  309.96    3.44
   1  -4  -3  334.70    3.60
   1  -4  -2   61.17    6.66
  -1   4   2   76.19    6.71
  -1   4   2   52.10    5.19
  -1   4   2   74.94    5.45
   1  -4  -2   64.29    5.64
   1  -4  -2   49.26    5.25
   1  -4  -1   53.43    5.54
  -1   4   1   33.00   10.56
   1  -4  -1   67.26   10.27
  -1   4   1   57.17    5.56
  -1   4   0   68.64   22.47
  -1   4   0   72.58    6.50
   1  -4   0   74.91    6.52
   1  -4   1  286.74    8.41
  -1   4  -1  260.97    8.44
  -1   4  -1  221.79    2.44
   1  -4   1  218.80    2.20
   1  -4   1  284.17    7.14
  -1   4  -1  339.39    7.73
   1  -4   1   73.97   30.78
  -1   4  -1   73.81   31.96
  -1   4  -2  -72.56   35.23
   1  -4   2  -86.67   33.65
   1  -4   3  -66.68   40.25
  -1   4  -3  -50.13   43.86
  -1   4  -4  -15.65   47.53
   1  -4   4 -105.53   45.38
  -1   4  -5    3.07    6.45
   1  -4   5  -20.09   52.46
  -1   4  -5    7.98   55.14
   1  -4   5   -7.37    6.48
   1  -4   5    4.58    6.11
  -1   4  -5   14.42    6.16
  -1   4  -6   40.37   56.26
   1  -4   6    8.95   55.07
  -1   4  -6   26.24    6.58
   1  -4   6   27.80    7.11
  -1   4  -6    0.71    5.86
   1  -4   6   26.45    6.82
   1  -4   7   10.34    7.06
  -1   4  -7    5.79    6.57
  -1   4  -7  118.69   61.31
   1  -4   7  154.73   60.50
  -1   4  -7    5.19    6.41
   1  -4   7   -5.34    6.43
   1  -4   8   30.54    7.10
  -1   4  -8   16.64    6.80
   1  -4   8  201.37   67.96
  -1   4  -8   55.62   63.72
  -1   4  -8   48.31    8.08
   1  -4   8   57.00    8.34
  -1   4  -9   -1.17    5.84
   1  -4   9   18.34    6.19
   1  -4   9   78.32   67.27
  -1   4  -9  -86.89   67.47
  -1   4  -9   15.09    6.65
   1  -4   9   16.84    7.68
  -1   3  12   37.73    6.22
   1  -3 -12   32.53    5.59
   1  -3 -12   59.06    7.62
  -1   3  12   65.09    8.44
   1  -3 -12   37.62    6.67
  -1   3  12   36.25    6.46
  -1   3  11   13.61    5.94
   1  -3 -11   22.05    5.52
   1  -3 -11   30.25    6.81
  -1   3  11   36.94    7.97
   1  -3 -11    2.83    6.81
  -1   3  11   22.93    6.94
  -1   3  10    7.59    5.49
   1  -3 -10    8.06    5.34
   1  -3 -10   12.01    6.68
  -1   3  10    6.51    7.49
  -1   3  10   11.18    6.83
   1  -3 -10   27.87    7.11
  -1   3   9   -0.35    4.67
   1  -3  -9    0.11    4.56
  -1   3   9   18.37    6.83
   1  -3  -9    1.89    5.36
   1  -3  -9    2.89    6.23
  -1   3   9    8.41    6.11
   1  -3  -8   -2.70    4.29
  -1   3   8    6.43    4.36
  -1   3   8    2.97    5.73
   1  -3  -8   -1.55    4.88
  -1   3   8    0.59    5.82
   1  -3  -8    2.52    5.64
  -1   3   7  101.30    5.56
   1  -3  -7  124.79    5.56
   1  -3  -7  118.68    5.51
  -1   3   7  124.01    6.40
   1  -3  -7  120.03    7.26
  -1   3   7  123.13    6.73
   1  -3  -6 1019.80    9.31
  -1   3   6 1034.87    9.61
  -1   3   5  332.59    5.33
   1  -3  -5  313.32    5.12
   1  -3  -4  655.59    6.37
  -1   3   4  605.71    6.11
   1  -3  -3  648.39    5.15
  -1   3   3  717.05    5.39
   1  -3  -2 1186.57    5.58
  -1   3   2 1190.10    5.48
  -1   3   2 1208.28   10.91
   1  -3  -1    9.32    9.78
  -1   3   1    4.60   10.36
  -1   3   1    0.48    7.68
   1  -3  -1   27.65    8.07
  -1   3   0  155.82   14.75
   1  -3   0  151.75   14.04
   1  -3   0  147.24    6.74
   1  -3   0   10.34    3.33
   1  -3   0  150.24    6.64
  -1   3   0  147.55    6.40
   1  -3   1 1699.38   12.05
  -1   3  -1 1598.11   12.16
  -1   3  -1 1599.82   13.45
   1  -3   1 1622.08   13.78
   1  -3   2   13.16   30.96
  -1   3  -2   34.22   32.10
  -1   3  -3  379.60    9.27
   1  -3   3  391.61    9.22
   1  -3   3  273.73   42.49
  -1   3  -3  313.21   42.78
   1  -3   3  421.11   10.19
  -1   3  -3  459.95   10.43
   1  -3   4   -7.83   48.62
  -1   3  -4 -102.17   47.17
   1  -3   5 -146.62   49.78
  -1   3  -5  -46.12   50.69
  -1   3  -6    3.74    5.82
   1  -3   6    1.85    6.67
  -1   3  -6  122.42   54.32
   1  -3   6   22.91   52.74
   1  -3   6    0.44    6.31
  -1   3  -6   -8.38    6.03
  -1   3  -7   -1.69    6.19
   1  -3   7   -4.02    6.35
  -1   3  -7    1.92   58.29
   1  -3   7 -105.16   54.49
   1  -3   8   89.36    8.35
   1  -3   8   63.19    7.24
  -1   3  -8   79.81    7.35
   1  -3   8 -110.59   58.82
  -1   3  -8  174.45   63.31
  -1   3  -8   60.12    7.69
   1  -3   9  -56.71   65.05
  -1   3  -9   83.66   67.60
  -1   3  -9   10.13    6.32
   1  -3   9   38.80    6.39
  -1   3  -9   21.55    6.82
   1  -3   9   35.19    8.09
   1  -3  10  -20.82   61.19
  -1   3 -10  -36.81   66.32
  -1   2  12   30.22    6.49
   1  -2 -12   12.26    5.72
   1  -2 -12   13.35    6.35
  -1   2  12   11.13    5.52
   1  -2 -12   25.52    7.11
  -1   2  12    6.98    8.64
  -1   2  11   10.29    6.09
   1  -2 -11   18.23    5.75
   1  -2 -11    6.97    7.24
  -1   2  11   20.91    6.61
  -1   2  11   24.44    8.26
   1  -2 -11   11.66    6.64
  -1   2  10   35.76    6.05
   1  -2 -10   10.31    5.38
   1  -2 -10   27.64    7.36
  -1   2  10   31.43    6.96
  -1   2  10   32.98    7.85
   1  -2 -10   26.21    6.87
   1  -2  -9   70.36    6.57
  -1   2   9   72.63    5.91
   1  -2  -9   58.27    5.71
   1  -2  -8  107.03    7.15
   1  -2  -8   87.61    5.60
  -1   2   8   90.86    5.70
   1  -2  -7  142.09    7.71
  -1   2   7  124.54    6.31
   1  -2  -7   93.22    5.44
   1  -2  -7  141.73    6.01
   1  -2  -6  996.88   10.39
  -1   2   6 1036.66   11.03
  -1   2   6 1005.59   10.52
   1  -2  -6 1140.73   10.60
  -1   2   6 1011.02   10.28
   1  -2  -5  235.50    5.78
  -1   2   5  240.32    5.63
  -1   2   5  241.19    6.04
   1  -2  -5  241.43    5.70
   1  -2  -4    3.32    3.57
  -1   2   4    2.32    3.57
  -1   2   4   14.97    3.43
   1  -2  -4   14.73    3.10
  -1   2   3 2018.19    9.11
   1  -2  -3 2198.76   10.20
   1  -2  -2 5470.19   11.14
  -1   2   2 4812.58   10.44
  -1   2   1   -8.73    9.37
   1  -2  -1   11.78    9.34
   1  -2  -1   20.76    5.25
  -1   2   1   18.66    4.34
   1  -2  -1   17.64    4.35
   1  -2  -1    1.05    7.54
  -1   2   1   -4.92    7.17
   1  -2   0  513.92   11.67
   1  -2   0  499.23    7.84
  -1   2   0  509.97    7.61
   1  -2   0  554.39    5.13
  -1   2  -1 4638.61   22.67
   1  -2   1 4553.51   14.90
   1  -2   2  -11.52    5.80
  -1   2  -2   -2.34    6.40
   1  -2   2  -23.46   29.06
  -1   2  -2  -29.33   27.54
   1  -2   3  596.02   10.70
  -1   2  -3  558.35   10.42
   1  -2   3  375.79   38.23
  -1   2  -3  442.47   40.27
   1  -2   3  634.32    9.70
  -1   2  -3  636.35    9.73
   1  -2   4   57.65   45.10
  -1   2  -4   57.03    7.57
   1  -2   4    0.25    6.82
  -1   2  -4    2.70    6.49
   1  -2   5   62.12    7.41
  -1   2  -5   70.37    7.51
   1  -2   5   12.47   51.39
  -1   2  -5  119.73   53.45
  -1   2  -6   50.13   52.62
  -1   2  -6   34.08    6.47
   1  -2   6   33.49    6.61
  -1   2  -6   31.78    6.12
   1  -2   6   42.99    6.92
   1  -2   6   42.98   52.27
   1  -2   7    8.03    6.28
  -1   2  -7    8.98    5.99
   1  -2   7   23.34    7.13
  -1   2  -7   34.13    6.84
   1  -2   7   65.35   54.09
  -1   2  -7  107.30   58.29
  -1   2  -8  -43.78   59.40
   1  -2   8   13.76   56.75
  -1   2  -9  110.80    8.69
   1  -2   9  152.03    9.84
   1  -2   9  125.41    7.46
  -1   2  -9  107.79    7.34
  -1   2  -9  162.40   66.18
   1  -2   9  224.32   67.57
  -1   2 -10    5.38    5.83
   1  -2  10    4.45    7.19
  -1   2 -10   10.20    6.20
  -1   2 -10   12.31   65.85
   1  -2  10    7.31   62.88
  -1   1  12   21.90    6.10
   1  -1 -12   25.69    5.81
   1  -1 -11    0.53    6.18
  -1   1  11   21.54    8.47
   1  -1 -11   -3.32    6.32
  -1   1  11   -4.68    6.15
  -1   1  11    9.99    6.10
   1  -1 -11   -5.01    5.27
  -1   1  10   11.98    6.64
   1  -1 -10    6.46    6.78
  -1   1  10   12.56    8.14
   1  -1 -10    7.53    6.21
   1  -1 -10   -1.98    5.37
  -1   1  10    0.96    5.75
   1  -1  -9   38.76    6.90
  -1   1   9   17.50    6.32
  -1   1   9   36.67    7.73
   1  -1  -9   32.63    6.40
  -1   1   9   35.12    5.81
   1  -1  -9   31.80    5.55
  -1   1   8   32.11    6.76
   1  -1  -8   25.93    5.36
   1  -1  -8    2.20    7.05
  -1   1   8   12.24    6.69
  -1   1   7    3.60    4.75
   1  -1  -7    4.69    4.70
   1  -1  -7    8.83    7.41
  -1   1   7   10.82    5.74
   1  -1  -7    8.40    4.86
   1  -1  -6 1648.29   13.64
  -1   1   6 1652.57   13.68
   1  -1  -5  462.56    9.43
  -1   1   5  455.39    9.22
   1  -1  -5  429.04    7.08
  -1   1   5  432.60    7.05
  -1   1   4   13.57   18.92
  -1   1   4   18.40    6.61
   1  -1  -4   21.00    6.58
   1  -1  -3 1134.15   22.54
  -1   1   3  948.41   23.15
  -1   1   2   31.52    6.17
   1  -1  -2   33.03    6.01
  -1   1  -1   28.97   13.43
   1  -1   1   -7.85    5.98
  -1   1  -1   -1.37    6.02
  -1   1  -2  778.80   34.73
   1  -1   2  911.90   34.05
   1  -1   3  217.63   32.67
  -1   1  -3  250.71   33.64
  -1   1  -4  661.15    9.62
   1  -1   4  728.47    9.78
  -1   1  -4  697.80   43.73
   1  -1   4  640.13   43.05
   1  -1   4  648.63   11.87
  -1   1  -5 2182.68   72.80
   1  -1   5 2079.91   69.20
  -1   1  -6    5.47    5.98
   1  -1   6   87.64   50.29
   1  -1   6    6.17    6.18
  -1   1  -6  179.65   53.76
   1  -1   6    5.76    6.86
  -1   1  -6    4.66    6.60
   1  -1   7  331.23   10.77
  -1   1  -7  334.21   10.08
  -1   1  -7  351.43    8.16
   1  -1   7  370.00    8.42
  -1   1  -7  413.73   58.43
   1  -1   7  382.64   57.66
  -1   1  -8   79.44   56.86
   1  -1   8  -27.40   56.03
  -1   1  -8    7.33    6.71
   1  -1   8    9.75    7.48
   1  -1   8    4.99    5.65
  -1   1  -8   -5.19    5.39
  -1   1  -9  113.87    7.98
  -1   1  -9  137.35   62.15
   1  -1   9  166.92   61.07
   1  -1   9  129.47    6.99
  -1   1  -9  110.94    6.82
   1  -1   9  152.17    9.47
  -1   1 -10   39.02   63.69
   1  -1  10   11.36   64.96
  -1   1 -10   -7.06    5.70
   1  -1  10    6.79    5.75
   1  -1  10    1.80    7.62
  -1   1 -10   -1.53    6.09
   1  -1  11   19.87   62.04
  -1   1 -11  123.25   69.16
   1  -1  11   22.85    7.53
  -1   1 -11   14.29    6.49
  -1   1 -11   13.86    5.77
   1  -1  11   20.64    5.49
  -1   0  11   38.64    9.32
   1   0 -11   35.65    7.25
   1   0 -11   38.65    6.83
  -1   0  11   35.89    6.88
  -1   0  11   31.03    6.40
   1   0 -11   17.70    5.99
  -1   0  10  -10.42    7.47
   1   0 -10   13.20    6.98
  -1   0  10   15.32   66.18
  -1   0  10   -1.91    5.97
   1   0 -10   -3.99    6.14
  -1   0  10    1.82    6.69
   1   0 -10    9.15    6.90
   1   0  -9   83.83    7.31
  -1   0   9   68.62    7.32
   1   0  -9   63.42    6.36
  -1   0   9   78.32    6.91
   1   0  -9   67.51    6.47
   1   0  -8   89.48    7.24
  -1   0   8   80.97    6.07
   1   0  -8   61.84    5.58
  -1   0   8   83.24    7.66
   1   0  -8   80.55    6.33
  -1   0   8   82.78    6.99
  -1   0   7   20.56    5.53
   1   0  -7   11.37    5.10
  -1   0   7    8.88    6.50
   1   0  -7    1.30    6.95
   1   0  -6  200.26    6.45
  -1   0   6  181.63    6.31
  -1   0   6  210.74    8.92
   1   0  -6  215.90    9.37
  -1   0   6  177.99    7.28
   1   0  -6  194.80    7.08
   1   0  -5   10.02    8.34
   1   0  -5    9.51    4.52
  -1   0   5    2.73    4.58
   1   0  -4 2353.60   27.99
  -1   0   4 2170.80   24.66
   1   0  -3  -19.08    8.00
  -1   0   3   -3.33    8.41
  -1   0   2  294.44    6.52
   1   0  -2  516.64    9.18
  -1   0  -2 4654.06   34.36
   1   0   2 4617.96   33.73
   1   0   3 2688.96   44.40
  -1   0  -3 2576.15   46.06
   1   0   4  647.28   38.40
  -1   0  -4  679.51   38.43
  -1   0  -5   54.63    7.47
   1   0   5   44.29    7.50
   1   0   5  133.07   41.18
  -1   0  -5  178.64   44.05
  -1   0  -5   50.66    6.32
   1   0   5  111.00    6.96
  -1   0  -6  872.19   58.84
   1   0   6  784.06   57.09
   1   0   7   33.02   50.92
  -1   0  -7   94.76   52.01
   1   0   7    4.34    6.91
  -1   0  -7    4.51    6.37
  -1   0  -7   20.96    5.47
   1   0   7   12.61    5.73
  -1   0  -8   89.15   53.32
   1   0   8   -4.99   52.87
   1   0   8    4.04    5.27
  -1   0  -8    2.40    5.20
  -1   0  -8   15.29    6.47
   1   0   8    1.10    7.08
  -1   0  -9   -3.83   56.38
   1   0   9    5.68   57.53
  -1   0 -10  -46.82   61.57
   1   0  10  -25.27   58.70
   1   0  11  -42.17   58.71
  -1   0 -11   35.22   65.99
   1   0  11    7.52    5.22
  -1   0 -11    6.69    5.57
  -1   0 -11   -2.68    5.60
   1   0  11   11.06    7.24
  -1  -1  11   47.25    9.25
   1   1 -11   31.52    7.39
   1   1 -11   46.09   68.75
  -1  -1  11  -12.69   64.08
  -1  -1  11   28.30    6.30
   1   1 -11    3.31    6.30
  -1  -1  11   22.89    7.07
   1   1 -11   17.88    6.13
  -1  -1  10   36.49    8.79
   1   1 -10   17.84    6.81
  -1  -1  10   18.88    7.03
   1   1 -10    9.72    7.00
   1   1 -10   65.75   68.14
  -1  -1  10    7.12    6.62
   1   1 -10   13.23    5.87
   1   1  -9  211.51    9.09
  -1  -1   9  174.35    8.68
   1   1  -9  193.94    8.96
  -1  -1   9  205.69   10.41
  -1  -1   9  187.98    8.55
   1   1  -9  182.61    8.28
  -1  -1   8   40.41   64.51
  -1  -1   8   -8.77   20.06
   1   1  -7  133.48    6.37
   1   1  -7  -24.53   20.02
  -1  -1   6  386.79    9.57
   1   1  -6  356.33    9.29
  -1  -1   6  408.79    9.22
   1   1  -6  370.01    8.93
   1   1  -6  337.23    7.53
  -1  -1   6  333.53    7.95
  -1  -1   5  142.25    6.66
   1   1  -5  153.28    6.57
   1   1  -5  137.64    8.81
  -1  -1   5  160.22    8.47
  -1  -1   5  133.04    5.92
   1   1  -5  130.72    5.64
  -1  -1   4  502.12   11.37
   1   1  -4  472.61   11.71
   1   1  -4  446.17    8.17
  -1  -1   4  470.69    8.07
   1   1  -4  525.32   10.35
  -1  -1   4  418.66    9.74
  -1  -1   4  423.80    6.71
   1   1  -3  599.14    9.66
  -1  -1   3  488.47    9.15
   1   1  -3  534.63    6.38
  -1  -1   3  527.46    6.50
  -1  -1   3  514.80    7.40
   1   1  -3  514.49    7.15
  -1  -1   3  560.78   10.46
   1   1  -3  549.30   10.76
  -1  -1   2  857.69   12.15
   1   1  -2  808.74   11.56
  -1  -1   1  -16.34    8.99
   1   1  -1    4.30    9.01
  -1  -1   1    4.09    3.33
   1   1   2  907.36   12.29
  -1  -1  -2  934.70   12.16
  -1  -1  -3  676.86   27.33
   1   1   3  728.02   27.37
   1   1   3  919.91    6.41
  -1  -1  -3  972.69    6.45
   1   1   3  682.68   20.24
  -1  -1  -4  288.03    5.48
   1   1   4  293.65    5.43
   1   1   4  275.55   29.18
  -1  -1  -4  266.51   29.50
   1   1   4  269.99   11.82
  -1  -1  -4  269.15   10.55
  -1  -1  -5   60.56    8.48
   1   1   5   85.56    5.65
  -1  -1  -5   49.17   37.64
   1   1   5   87.51    9.64
   1   1   6 1968.07   12.25
  -1  -1  -6 1869.36   12.12
  -1  -1  -6 2050.90   19.78
   1   1   6 2167.30   21.27
  -1  -1  -6 1696.06   67.09
   1   1   7   22.95    7.54
  -1  -1  -7   48.35    7.32
  -1  -1  -7   18.20    5.06
   1   1   7    6.56    5.34
   1   1   7  114.67   49.21
  -1  -1  -7  -39.50   47.37
   1   1   8   99.10    8.65
  -1  -1  -8   75.54    7.35
   1   1   8   73.88    5.28
  -1  -1  -8   60.63    5.01
  -1  -1  -8  218.37   56.33
   1   1   8  272.84   55.83
  -1  -1  -9   -6.99   54.40
   1   1   9  -32.84   52.42
   1   1  10   18.47    7.84
  -1  -1 -10   23.35    6.38
  -1  -1 -10   53.06   61.34
   1   1  10   73.74   61.15
  -1  -1 -10   11.43    5.35
   1   1  10    5.77    5.01
   1   1  11   42.28    8.35
  -1  -1 -11    7.23    6.04
  -1  -1 -11   98.12   63.57
   1   1  11  -36.99   58.63
   1   1  11   20.34    5.26
  -1  -1 -11   22.10    5.55
  -1  -1 -12   -0.47    5.76
   1   1  12    8.89    7.14
   1   1  12    1.79    4.82
  -1  -1 -12   -1.11    4.99
   1   1  12 -105.20   58.66
  -1  -1 -12   21.53   64.69
  -1  -2  10    1.25    6.21
   1   2 -10    9.45    5.73
  -1  -2  10   13.29    7.80
   1   2 -10   -1.27    5.91
  -1  -2  10   -7.46   68.34
   1   2 -10   -2.80    6.38
  -1  -2  10   -1.07    6.23
  -1  -2  10  -23.45   22.18
  -1  -2   9   63.16    8.94
   1   2  -9   44.93    6.81
   1   2  -9  121.68   69.71
  -1  -2   9    4.55   64.19
   1   2  -9   36.20    7.64
  -1  -2   9   26.54    7.26
  -1  -2   9   45.63    6.88
   1   2  -9   45.33    6.59
  -1  -2   8   22.46    6.37
   1   2  -8   12.31    5.89
  -1  -2   8   12.60   18.40
   1   2  -8  -21.24   19.35
   1   2  -8  125.01   68.37
  -1  -2   8    7.76    7.24
   1   2  -8   19.39    7.06
  -1  -2   8   16.18    7.18
   1   2  -8   11.04    6.21
  -1  -2   7  328.61    9.87
   1   2  -7  312.75    9.28
  -1  -2   7  300.48    8.58
   1   2  -7  281.96    8.07
  -1  -2   7  181.52   62.15
  -1  -2   7  393.43   19.62
  -1  -2   7  266.18    9.09
   1   2  -7  242.64    8.84
  -1  -2   6   15.43    9.61
   1   2  -6   11.02   11.05
   1   2  -6    5.86    6.90
  -1  -2   6   16.16    6.98
  -1  -2   6   12.39    5.18
   1   2  -6   24.20    5.13
   1   2  -5  115.63    8.40
   1   2  -5   93.67    5.45
  -1  -2   5   86.47    5.73
  -1  -2   5  104.21    8.88
  -1  -2   4  178.39    9.15
   1   2  -4  162.71    8.90
  -1  -2   4  180.25    5.81
   1   2  -4  180.89    5.77
   1   2  -4  254.17    8.68
  -1  -2   4  240.20    8.61
  -1  -2   4  193.24    7.15
   1   2  -4  202.19    7.11
  -1  -2   3  699.69   10.69
   1   2  -3  656.41   10.32
  -1  -2   2  759.96    8.08
   1   2  -2  762.42    8.20
  -1  -2   1 6367.30   25.75
   1   2  -1 7307.09   27.19
   1   2   0 9945.81   23.62
  -1  -2   0 9999.00   23.21
  -1  -2  -1 2375.28   10.85
   1   2   1 2378.63   10.78
   1   2   2   25.47    4.04
  -1  -2  -2   27.20    4.23
  -1  -2  -3   -1.05   16.72
   1   2   3  123.40   11.34
   1   2   4   60.97   14.16
  -1  -2  -4   54.21   13.58
   1   2   4   75.40   22.42
  -1  -2  -4   97.38   22.67
   1   2   5  308.90    4.86
  -1  -2  -5  298.56    4.90
   1   2   5  481.72   13.51
  -1  -2  -5  438.07   12.13
   1   2   5  181.08   31.07
  -1  -2  -5  183.68   32.88
   1   2   6 2744.52   24.18
   1   2   6 2865.67   12.20
  -1  -2  -6 2852.50   11.97
   1   2   7  111.25   45.16
  -1  -2  -7   95.76   47.49
  -1  -2  -7  121.59    8.57
  -1  -2  -7  123.77    5.23
  -1  -2  -8   50.45    7.27
   1   2   8   72.58    8.49
   1   2   8   53.02    4.61
  -1  -2  -8   50.26    4.57
   1   2   8   81.46   46.76
  -1  -2  -8  145.90   48.33
  -1  -2  -9  -39.49   49.70
   1   2   9  -73.45   47.64
   1   2  10  -77.14   53.28
  -1  -2 -10  -41.35   53.49
   1   2  11   43.42    5.29
  -1  -2 -11   46.68    5.70
   1   2  11   34.99    8.48
  -1  -2 -11   26.13    6.65
  -1  -2 -11   24.13   59.44
   1   2  11   48.21   60.27
  -1  -2 -12   11.82    5.17
   1   2  12    4.06    4.81
   1   2  12   16.37    7.64
  -1  -2 -12   10.09    5.78
   1   2  12   15.60   59.35
  -1  -2 -12   11.13   62.52
  -1  -3  10    4.45    6.31
   1   3 -10    4.50    5.58
  -1  -3  10   15.76    7.99
   1   3 -10   18.97    6.32
  -1  -3   9   -6.36   13.98
  -1  -3   9    9.28    7.76
   1   3  -9    8.64    5.84
  -1  -3   9    6.83    6.51
   1   3  -9   11.22    6.06
   1   3  -9    5.92    6.83
  -1  -3   9   -0.46    6.59
  -1  -3   9   38.53   66.13
   1   3  -8   34.74   14.03
  -1  -3   8  -17.80   69.04
  -1  -3   7   49.94   10.20
   1   3  -7   35.95   10.44
   1   3  -7   26.19    7.46
  -1  -3   7   35.16    7.33
  -1  -3   7  -14.10   62.20
   1   3  -6   30.52    8.71
  -1  -3   6   71.40    6.51
   1   3  -6   44.36    6.08
   1   3  -6   35.31    7.10
  -1  -3   6   49.50    7.19
   1   3  -6   44.84    5.52
   1   3  -6   81.84   62.24
  -1  -3   6   51.27    6.07
  -1  -3   5   59.44   59.81
  -1  -3   5  121.83    7.13
  -1  -3   4  134.93    5.81
   1   3  -4  124.39    5.49
  -1  -3   4  116.78    6.84
   1   3  -4  119.46    6.16
  -1  -3   4  143.23    8.76
  -1  -3   3   17.29    4.21
   1   3  -3   19.07    4.12
   1   3  -3    6.70    5.09
  -1  -3   3    8.62    5.15
   1   3  -3   22.55    8.14
  -1  -3   3   19.57    8.01
   1   3  -3   15.00    6.16
  -1  -3   3   15.96    6.35
   1   3  -2  895.39   13.20
  -1  -3   2  940.71   13.88
  -1  -3   2  858.38   11.51
  -1  -3   1    2.01    7.67
   1   3  -1    0.08    2.75
  -1  -3   1   10.80    2.97
   1   3  -1    9.19    7.67
   1   3   0 1337.56   11.41
  -1  -3   0 1314.69   11.52
  -1  -3  -1 1857.92   12.28
   1   3   1 1855.37   12.14
   1   3   2  489.00    7.54
  -1  -3  -2  442.30    7.77
   1   3   3   97.42    5.29
  -1  -3  -3   91.20    4.94
  -1  -3  -4  256.88   20.01
   1   3   4  279.59   19.09
   1   3   5   40.01   13.61
  -1  -3  -5   24.59   12.76
  -1  -3  -5   -8.23   24.70
   1   3   5   72.06   24.84
   1   3   6 1082.88    6.54
  -1  -3  -6 1056.45    6.74
   1   3   6  980.89   18.52
  -1  -3  -6  851.29   16.38
  -1  -3  -6  822.31   45.09
   1   3   7  663.02    6.51
  -1  -3  -7  573.31    5.93
   1   3   7  556.13   14.22
  -1  -3  -7  532.05   12.84
  -1  -3  -7  409.22   46.24
   1   3   7  587.59   46.07
  -1  -3  -8  -10.67   43.89
   1   3   8   72.65   43.02
   1   3   8    4.02    3.71
  -1  -3  -8    7.81    7.11
  -1  -3  -8   11.76    3.70
   1   3   8   14.80    8.17
  -1  -3  -9  145.78   49.60
   1   3   9  128.57   49.74
  -1  -3  -9   92.20    4.74
   1   3   9   81.07    4.36
   1   3   9  102.30    9.26
  -1  -3  -9   97.70    7.81
  -1  -3 -10   47.06    5.01
   1   3  10   79.11    9.22
   1   3  10   73.22   51.37
  -1  -3 -10  120.66   55.13
   1   3  10   51.06    4.56
  -1  -3 -10   77.21    7.69
   1   3  11   -6.04    7.76
  -1  -3 -11    1.87    6.19
  -1  -3 -11    2.02    5.05
   1   3  11  -27.69   56.45
  -1  -3 -11   -3.69   58.15
   1   3  12   12.51    8.01
  -1  -3 -12   10.06    6.25
   1   3  12   26.80   55.70
  -1  -3 -12    4.11   56.80
   1   3  12    3.87    4.58
  -1  -3 -12   -5.49    4.69
  -1  -4   9   14.22    6.94
   1   4  -9   17.03    6.15
  -1  -4   9   10.91    6.54
   1   4  -9    4.24    5.78
  -1  -4   9    8.30    6.61
   1   4  -9   20.50    6.62
  -1  -4   9   28.23   64.20
   1   4  -9   41.52   71.73
   1   4  -9   11.71   12.88
  -1  -4   9   17.57   10.38
  -1  -4   8   25.96    7.35
   1   4  -8   20.18    6.19
  -1  -4   8   -2.66    6.40
   1   4  -8    5.50    6.07
  -1  -4   8   14.34    7.14
   1   4  -8   20.02    7.11
  -1  -4   8  136.73   69.74
   1   4  -8  -38.14   67.14
  -1  -4   8    0.66    9.42
   1   4  -8    0.37    9.61
  -1  -4   7   -2.15   66.51
   1   4  -7   21.73   66.24
  -1  -4   7    6.72    6.27
   1   4  -7    3.38    5.60
  -1  -4   7    5.40    6.05
   1   4  -7    1.75    5.67
  -1  -4   7    0.73    7.31
   1   4  -7   -9.91    7.28
  -1  -4   7   21.52    7.93
   1   4  -7   17.74    8.35
  -1  -4   6   44.61    7.56
   1   4  -6   33.89    7.55
  -1  -4   6   33.30    5.96
   1   4  -6   43.73    5.78
   1   4  -6   22.45    5.77
  -1  -4   6   42.68    6.44
  -1  -4   6  -13.74   61.83
  -1  -4   5   42.03   58.88
   1   4  -5  145.79    7.73
   1   4  -4  -73.03   52.67
  -1  -4   4    2.56    6.08
   1   4  -3   48.53    7.68
  -1  -4   3   46.40    4.68
  -1  -4   3   28.70    5.24
   1   4  -3   21.02    5.22
   1   4  -3   37.25    4.51
  -1  -4   3  -30.86   52.39
  -1  -4   3   48.84    8.05
   1   4  -3   49.85    8.04
   1   4  -2   30.78    8.45
  -1  -4   2   17.27    8.45
  -1  -4   2   16.76    9.04
   1   4  -2   18.84    8.07
  -1  -4   1 1283.72    7.60
   1   4  -1 1349.33    7.66
  -1  -4   1 1375.80   13.14
   1   4  -1 1387.42   13.23
   1   4  -1 1391.68   11.45
  -1  -4   1 1294.40   11.13
  -1  -4   1 1347.83   29.09
   1   4  -1 1192.83   26.07
   1   4   0  750.74   12.31
  -1  -4   0  753.05   12.32
   1   4   1   52.33    3.23
  -1  -4  -1   55.73    3.11
  -1  -4  -1   79.66    6.55
   1   4   1   62.50    6.52
  -1  -4  -1   74.76    1.50
  -1  -4  -2  644.03    7.77
   1   4   2  657.22    7.84
  -1  -4  -2  713.61    8.56
   1   4   3  129.55    5.09
  -1  -4  -3  132.26    4.94
  -1  -4  -3  135.71    6.16
   1   4   4  268.10    4.49
  -1  -4  -4  263.37    4.53
   1   4   5  -12.01   12.06
  -1  -4  -5   20.68   12.80
   1   4   6  135.91   28.24
  -1  -4  -6   89.72   31.26
   1   4   6   82.45   15.24
   1   4   6  135.57    2.10
  -1  -4  -6  133.04    2.03
  -1  -4  -6   81.48   14.45
  -1  -4  -7  224.11   11.28
   1   4   7  267.19   14.25
   1   4   7  311.20    3.99
  -1  -4  -7  248.34    3.63
   1   4   7  208.31   37.27
  -1  -4  -7  192.60   38.51
   1   4   8   32.76    3.08
   1   4   8   21.17   38.55
  -1  -4  -8   11.34   39.76
   1   4   8   37.85    9.29
  -1  -4  -9  -21.21   43.57
   1   4   9   13.70   42.90
   1   4   9   11.85    3.25
  -1  -4  -9    8.20    3.54
  -1  -4  -9   13.79    6.82
   1   4  10   68.63   49.73
  -1  -4 -10  -16.07   46.62
  -1  -4 -10   46.40    7.33
   1   4  10   45.57    8.95
  -1  -4 -10   20.16    4.27
   1   4  10   25.01    4.10
   1   4  11   13.43   52.50
  -1  -4 -11  -63.64   53.43
  -1  -4 -11    0.83    6.71
   1   4  11  -10.43    9.03
   1   4  12   60.55   57.98
  -1  -4 -12  -22.68   54.05
   1   4  12   19.22    8.88
  -1  -4 -12   18.65    6.86
   1   4  12    0.08    4.56
  -1  -4 -12  -10.01    4.39
  -1  -5   8   52.26    7.49
   1   5  -8   26.74    6.43
   1   5  -8    9.90    7.64
  -1  -5   8   22.48    7.87
  -1  -5   8    4.99   68.52
   1   5  -8  153.45   68.71
  -1  -5   8   34.66    7.13
   1   5  -8   31.94    6.59
  -1  -5   8   37.37    7.32
   1   5  -8   22.57    7.05
  -1  -5   7    0.80    7.42
   1   5  -7   -8.02    7.23
  -1  -5   7   26.87    6.90
   1   5  -7   -1.30    5.80
   1   5  -7    7.55    5.96
  -1  -5   7    0.19    6.15
   1   5  -7   12.55    7.02
  -1  -5   7   13.18    7.38
  -1  -5   7  130.34   68.18
   1   5  -7  -14.00   68.81
   1   5  -6   46.83    6.87
  -1  -5   6   59.98    7.12
  -1  -5   6   47.39    8.00
   1   5  -6   44.12    6.12
  -1  -5   6   45.05    6.93
   1   5  -6   29.03    6.34
  -1  -5   6   31.19    6.65
   1   5  -6   62.57    8.27
  -1  -5   6   69.24   64.64
   1   5  -6  -12.73   63.97
  -1  -5   5   27.18    5.91
  -1  -5   5   24.56   61.20
   1   5  -5   -7.64   61.38
  -1  -5   5   20.83    6.50
   1   5  -5   12.38    5.94
  -1  -5   5   16.27    7.39
   1   5  -5   17.23    7.30
   1   5  -4   19.61    5.91
  -1  -5   4   16.78    5.86
  -1  -5   4   34.89    7.82
  -1  -5   4    1.68   54.91
   1   5  -4   -1.70   54.74
  -1  -5   4   22.11    7.19
   1   5  -4   11.25    7.07
  -1  -5   4   21.66    5.06
   1   5  -4   16.97    4.70
   1   5  -3  362.74   10.05
  -1  -5   3  382.30   10.30
  -1  -5   3  272.48   57.97
  -1  -5   3  356.89   10.82
   1   5  -3  414.41   11.26
  -1  -5   3  376.60    7.56
   1   5  -3  376.38    7.17
  -1  -5   3  563.52   10.35
   1   5  -3  480.57    9.49
  -1  -5   2   16.57    3.98
   1   5  -2   11.29    3.77
  -1  -5   2   -3.25    4.79
   1   5  -2    6.79    4.99
  -1  -5   2   26.84   51.65
  -1  -5   2   -2.33    7.93
   1   5  -2    1.42    7.75
   1   5  -2   17.86    8.89
  -1  -5   2   42.12   11.30
  -1  -5   1   44.57    5.50
   1   5  -1   49.56    5.47
   1   5   0   60.45    7.85
  -1  -5   0  -26.41   20.02
  -1  -5  -1   63.99    4.27
  -1  -5  -1   48.74    6.71
   1   5   1   62.34    6.91
  -1  -5  -2   -5.61    5.66
   1   5   2   -4.10    5.66
  -1  -5  -2    8.93    6.54
   1   5   3  331.35    6.22
  -1  -5  -3  339.44    6.22
  -1  -5  -3  339.72    6.11
  -1  -5  -4   78.37    2.66
   1   5   4   72.01    2.77
   1   5   5   12.33   11.75
  -1  -5  -5   15.18    3.26
   1   5   5   21.22    3.34
  -1  -5  -6  633.79    3.01
   1   5   6  562.58    2.91
  -1  -5  -7   50.09   12.80
  -1  -5  -7   27.10    1.02
   1   5   7   18.95    0.84
   1   5   7   -6.13   29.90
  -1  -5  -7   51.47   32.24
  -1  -5  -8    6.29    8.52
   1   5   8   -0.26   11.38
   1   5   8  -37.59   34.26
  -1  -5  -8    8.63   35.88
  -1  -5  -9   77.51    8.27
  -1  -5  -9   56.11   41.22
   1   5   9   28.03   40.83
   1   5   9   79.32    3.11
   1   5   9   80.14    9.88
  -1  -5 -10    9.27    7.20
   1   5  10    5.09    9.35
   1   5  10   73.88   46.13
  -1  -5 -10  -19.39   44.52
  -1  -5 -10   -5.03    3.39
   1   5  10   -0.98    3.34
   1   5  11   64.27   10.62
   1   5  11   95.50    4.77
  -1  -5 -11   98.63    4.72
   1   5  11  -21.14   50.05
  -1  -5 -11  102.55   52.35
  -1  -5 -11   43.32    8.30
   1   5  12   20.02    4.33
  -1  -5 -12   18.01    4.20
  -1  -5 -12   43.23    7.86
   1   5  12   29.33   51.48
  -1  -5 -12   60.25   52.64
   1   5  13  -13.59   51.07
  -1  -5 -13   34.86   55.49
  -1  -6   7   38.71    7.12
   1   6  -7   35.83    6.40
   1   6  -7   33.15    6.87
  -1  -6   7   42.13    7.16
  -1  -6   7   50.66    7.49
   1   6  -7   38.14    7.13
   1   6  -7   27.14    7.28
  -1  -6   7   30.32    7.41
  -1  -6   7  238.02   68.57
   1   6  -7   61.64   68.50
  -1  -6   6    6.91    6.66
   1   6  -6    4.09    6.05
  -1  -6   6    0.40    6.50
   1   6  -6    2.10    5.98
   1   6  -6    0.98    7.69
  -1  -6   6    0.16    7.65
   1   6  -6    2.00    6.37
  -1  -6   6   13.06    6.71
  -1  -6   6   67.10   64.94
   1   6  -6  -81.24   65.09
  -1  -6   5   42.63   65.49
   1   6  -5    4.10   65.43
  -1  -6   4   73.60    7.31
   1   6  -4   73.68    8.63
  -1  -6   4   51.40    6.14
   1   6  -4   72.52    5.75
   1   6  -4   65.34    7.97
  -1  -6   4   64.42    8.17
  -1  -6   4  -30.99   58.42
   1   6  -4   40.46   57.51
  -1  -6   3  -58.17   53.35
   1   6  -3    6.52   54.68
  -1  -6   3   12.91    8.40
   1   6  -3    4.86    6.79
  -1  -6   3    4.73    7.16
   1   6  -3   -9.33    7.20
  -1  -6   3    7.10    4.67
   1   6  -3    3.35    4.24
  -1  -6   3    6.35    5.58
   1   6  -2  102.17   12.18
  -1  -6   2   64.40    4.69
   1   6  -2   57.73    4.26
   1   6  -2   57.51    7.73
  -1  -6   2   57.21    7.63
  -1  -6   2   34.12   49.53
   1   6  -2   89.13   52.19
  -1  -6   2   87.95    6.01
   1   6  -2   91.38    6.00
  -1  -6   2   97.92   12.79
   1   6  -1   22.80    7.84
  -1  -6   1    6.46    7.53
  -1  -6   1   24.16    3.63
   1   6  -1   20.91    3.27
  -1  -6   1   18.20   21.84
   1   6  -1   22.27   19.93
  -1  -6   1   33.20    5.25
   1   6  -1   30.67    5.41
  -1  -6   1   12.13   48.30
   1   6  -1  114.07   50.88
   1   6   0   -5.25   20.10
   1   6   0   34.33    7.80
  -1  -6   0   48.95    8.16
  -1  -6   0   46.72   46.00
   1   6   1   92.35    7.71
  -1  -6  -1   81.48    7.73
  -1  -6  -2   24.36    1.39
  -1  -6  -2   22.04    6.64
   1   6   2   19.42    6.62
  -1  -6  -3   15.48    5.90
   1   6   3    6.98    5.86
  -1  -6  -3   17.96    3.05
   1   6   3    8.66    3.23
  -1  -6  -4   87.59    5.36
   1   6   4   74.78    5.29
  -1  -6  -5    8.39    4.03
   1   6   5    8.90    4.02
   1   6   5    7.23    1.80
  -1  -6  -5    5.38    2.05
  -1  -6  -6  -29.10   16.02
   1   6   6    6.72   14.11
   1   6   6    2.93    2.85
  -1  -6  -6    1.87    2.93
  -1  -6  -7   -2.43   10.85
   1   6   7    4.05   11.25
  -1  -6  -7   32.92   26.47
   1   6   7  -37.79   24.02
  -1  -6  -8   34.93   11.57
   1   6   8   49.57   13.32
   1   6   8   21.32    0.34
   1   6   8   69.59   31.96
  -1  -6  -8   57.92   32.01
  -1  -6  -9   28.54    1.90
   1   6   9   27.72    1.84
  -1  -6  -9   11.28    8.07
   1   6   9   14.47   11.51
  -1  -6  -9  -13.66   36.32
   1   6   9   30.14   35.52
  -1  -6 -10   -4.24    2.66
   1   6  10   -3.29    2.68
   1   6  10   12.30   10.77
  -1  -6 -10   -0.64    7.51
  -1  -6 -10   -6.75   41.33
   1   6  11    6.72   45.91
  -1  -6 -11  -10.72   48.20
  -1  -6 -12   37.14    3.75
  -1  -6 -12   19.86    7.07
   1   6  12   21.15    9.89
  -1  -6 -12   20.18    8.44
   1   6  12   35.34    3.76
   1   6  12   28.03   48.55
  -1  -6 -12   66.84   50.59
  -1  -6 -13   90.65    9.49
   1   6  13   58.50   50.36
  -1  -6 -13  159.10   55.34
  -1  -6 -13  118.98    4.48
   1   6  13  135.30    4.70
   1   7  -6   14.43    7.30
  -1  -7   6    9.17    7.32
   1   7  -6   10.74    5.75
  -1  -7   6    4.79    6.30
   1   7  -6    9.76    6.45
  -1  -7   6   14.20    6.43
   1   7  -6    6.64    5.63
  -1  -7   6   17.09    6.74
  -1  -7   6  109.46   67.81
   1   7  -6  -64.65   64.29
  -1  -7   5  137.40    8.28
   1   7  -5  109.22    8.05
  -1  -7   5  104.34   68.36
   1   7  -5  137.80   67.49
   1   7  -5   70.72    6.56
  -1  -7   5   79.47    7.68
  -1  -7   5   84.60    8.73
   1   7  -5   57.23    8.49
  -1  -7   5   67.25    9.13
   1   7  -5   50.27    7.62
   1   7  -4   21.93    8.16
   1   7  -4    4.64    8.20
  -1  -7   4   21.52    8.58
  -1  -7   4  171.22   64.28
   1   7  -4   -1.98   62.93
   1   7  -4   13.19    7.25
  -1  -7   4   17.14    7.01
   1   7  -4    0.24    5.12
  -1  -7   4    1.84    6.47
  -1  -7   4   21.90    8.11
  -1  -7   3  388.61   15.34
   1   7  -3  241.32   12.03
  -1  -7   3  164.06    7.34
   1   7  -3  218.43    6.75
  -1  -7   3  231.50   10.03
   1   7  -3  220.16    9.93
  -1  -7   3  240.80    8.80
   1   7  -3  230.78    8.53
  -1  -7   3  169.17   60.69
   1   7  -3   76.24   59.55
  -1  -7   2   61.88   14.48
  -1  -7   2   28.46    4.61
  -1  -7   2   74.71   54.70
   1   7  -2  -63.20   50.53
   1   7  -2   50.53   11.61
   1   7  -2   42.03    4.48
  -1  -7   2   71.77    5.94
  -1  -7   2   47.40    7.68
   1   7  -2   31.01    7.43
  -1  -7   1    0.97    6.91
   1   7  -1   12.13    7.03
  -1  -7   1  -33.98   48.91
   1   7  -1  -16.45   46.80
  -1  -7   1    4.40    3.49
   1   7  -1    7.05    3.33
  -1  -7   1    2.12    4.57
   1   7  -1    5.76    4.56
   1   7  -1   -4.79   18.70
  -1  -7   1    7.52   20.20
  -1  -7   0   43.45    7.42
   1   7   0   38.06    7.22
  -1  -7   0   47.76    3.19
   1   7   0   50.76    2.90
   1   7   0   -9.43   17.64
  -1  -7   0  133.64   45.02
   1   7   0   66.25   43.97
  -1  -7   0  121.96    5.77
  -1  -7   0   18.92   20.00
  -1  -7  -1    4.73   39.20
   1   7   1   12.54   40.31
   1   7   2 1285.42   10.45
  -1  -7  -2 1459.60   11.27
   1   7   2 1285.07   12.82
  -1  -7  -2 1315.66   13.14
   1   7   3   67.78    6.57
  -1  -7  -3   68.50    6.53
  -1  -7  -3   51.53   29.30
  -1  -7  -4   21.30    5.49
   1   7   4   24.01    5.40
  -1  -7  -5   38.14    4.60
   1   7   5   47.75    4.68
  -1  -7  -6  -11.54    5.89
   1   7   6    2.81    3.45
  -1  -7  -7   -2.20   20.24
   1   7   7   -3.77   18.51
  -1  -7  -8    5.00   10.38
   1   7   8    9.42   10.99
  -1  -7  -8  -33.86   26.45
   1   7   8   69.86   26.39
   1   7   8   -0.74    1.36
  -1  -7  -8    2.72    1.54
   1   7   9   18.82   13.64
  -1  -7  -9   20.02   11.54
  -1  -7  -9    6.69   32.45
   1   7   9   32.09   31.28
   1   7   9    4.22    0.63
   1   7  10   24.99   37.36
  -1  -7 -10  103.93   38.26
   1   7  10   13.62   12.38
  -1  -7 -10    5.55    9.12
   1   7  10    5.60    1.47
  -1  -7 -10    6.34    1.77
  -1  -7 -11   81.89    8.90
   1   7  11   92.27   12.76
  -1  -7 -11   75.75    8.72
   1   7  11   85.28    2.94
  -1  -7 -11   79.37    3.35
   1   7  11   56.42   42.47
  -1  -7 -11   12.61   42.77
   1   7  12  -26.43   45.08
  -1  -7 -12  -69.34   43.64
  -1  -8   5   16.94    7.21
   1   8  -5   -5.48    6.88
   1   8  -5   17.83    7.13
  -1  -8   5    0.50    7.87
   1   8  -5   70.35   63.05
  -1  -8   5  161.64   68.78
  -1  -8   5    0.19    5.90
   1   8  -5    4.73    6.14
   1   8  -5    0.49    5.45
  -1  -8   5  -13.84    5.85
   1   8  -4   16.11    5.57
  -1  -8   4    0.96    6.39
   1   8  -4   20.88    6.88
  -1  -8   4   26.32    6.57
  -1  -8   4   23.75    7.85
   1   8  -4    1.54    7.61
   1   8  -4   27.36    7.16
  -1  -8   4   21.32    8.35
   1   8  -4  100.48   61.70
  -1  -8   4  -32.04   61.23
   1   8  -3   37.07    5.52
  -1  -8   3   39.37    6.50
   1   8  -3   48.20    7.04
  -1  -8   3   34.57    8.65
   1   8  -3   44.66    8.44
   1   8  -3  -19.31   58.57
  -1  -8   3   21.22   58.85
  -1  -8   3   36.71   11.69
   1   8  -2   19.25   13.53
  -1  -8   2   -7.70   17.11
  -1  -8   2    4.46    8.03
   1   8  -2   18.52    8.00
   1   8  -2 -112.04   51.83
  -1  -8   2   53.38   58.01
  -1  -8   2   19.31    5.36
   1   8  -2   22.64    4.49
   1   8  -2   15.19    5.82
  -1  -8   2   21.02    5.75
   1   8  -1   24.27   49.10
  -1  -8   1    3.03   51.65
  -1  -8   1   18.61   20.83
   1   8  -1    5.95   20.06
  -1  -8   0   14.80    3.36
   1   8   0   17.72    2.94
  -1  -8   0    7.47    6.70
   1   8   0   18.47    6.83
  -1  -8   0   20.60    4.70
   1   8   0   12.62    4.83
  -1  -8   0   -6.63   18.03
   1   8   0   15.71   43.98
  -1  -8   0   61.17   48.01
  -1  -8  -1   17.54    6.64
   1   8   1   14.56    6.46
   1   8   1   -3.31   40.63
  -1  -8  -1   23.01   40.52
  -1  -8  -1   22.89    2.44
   1   8   2   46.56   36.34
  -1  -8  -2   69.41   37.98
   1   8   2   31.22    6.06
  -1  -8  -2   66.70    8.35
   1   8   2    0.04    1.18
  -1  -8  -2    5.73    1.28
  -1  -8  -2    2.41    6.30
   1   8   2    2.81    6.25
   1   8   3   26.38   31.35
  -1  -8  -3   48.56   31.60
  -1  -8  -3   -0.27    1.17
  -1  -8  -3    8.21    6.06
   1   8   3   25.79    6.19
   1   8   3    8.52    3.40
  -1  -8  -3    1.66    3.28
  -1  -8  -4   20.56   26.03
  -1  -8  -4  132.56    3.86
  -1  -8  -5  115.99    5.33
   1   8   5  109.27    5.81
   1   8   5  118.19    5.60
  -1  -8  -5  126.79    5.30
  -1  -8  -6   69.29    4.00
   1   8   6   93.42    4.59
  -1  -8  -7  -17.46    9.97
   1   8   7  -17.50    8.66
   1   8   8  -22.11   21.21
  -1  -8  -8   27.78   21.13
   1   8   8   11.95    2.51
  -1  -8  -8   21.16    2.83
  -1  -8  -9   -0.95   11.04
   1   8   9   -4.46   11.96
  -1  -8  -9   85.44   28.70
   1   8   9   32.99   28.58
  -1  -8 -10   17.15   11.56
   1   8  10   46.05   33.55
   1   8  10   23.33    1.02
  -1  -8 -10  -43.15   32.51
  -1  -8 -10   34.37    7.85
   1   8  11  -10.40   13.15
  -1  -8 -11   15.05    9.26
   1   8  11   -4.03   38.98
  -1  -8 -11   -6.74   38.09
  -1  -8 -11   -9.37    7.33
   1   8  11    2.56    1.30
   1   8  12  -59.98   39.19
  -1  -8 -12  -31.55   40.62
  -1  -8 -12    4.63    7.64
   1   8  12    0.56   10.76
  -1  -8 -12    2.07    6.97
   1   8  12    0.98    2.13
   1   9  -4   -7.48    5.48
  -1  -9   4   12.66    5.75
   1   9  -4   41.08   60.20
  -1  -9   4   39.68   64.23
   1   9  -4   -6.88    4.99
  -1  -9   4   -3.43    5.79
  -1  -9   4    6.31    8.73
   1   9  -4   10.68    6.55
  -1  -9   4   13.53    7.18
   1   9  -4   -1.50    6.69
   1   9  -3   -1.81    5.98
  -1  -9   3    3.00    5.38
   1   9  -3   12.46   57.08
  -1  -9   3   42.48   62.57
   1   9  -3    3.12    5.01
  -1  -9   3   -1.24    5.89
  -1  -9   3    2.38   12.54
   1   9  -3   10.95    9.70
  -1  -9   3   13.02    7.64
   1   9  -3   -1.40    7.22
  -1  -9   2   40.53   20.33
   1   9  -2   22.20   15.34
  -1  -9   2   13.27    7.97
   1   9  -2   -6.53    7.44
   1   9  -2    1.47    4.68
  -1  -9   2   12.12    5.59
   1   9  -2   -5.61   54.43
  -1  -9   2  -36.35   59.22
  -1  -9   2   10.60    5.52
   1   9  -2   14.60    5.58
   1   9  -1   11.68    5.57
   1   9  -1    5.59   20.03
  -1  -9   1   73.22   56.63
   1   9  -1   -6.66   51.71
  -1  -9   1    6.88    5.05
   1   9  -1    4.91    4.08
  -1  -9   1   -1.02    4.89
  -1  -9   1   -8.34    7.62
   1   9  -1   17.83    7.93
  -1  -9   0   42.64    5.38
   1   9   0   37.76    5.48
  -1  -9   0   41.42    4.61
   1   9   0   45.52    3.71
  -1  -9   0   47.75   51.17
   1   9   0   78.76   48.31
  -1  -9   0   33.10    7.49
   1   9   0   48.05    7.88
  -1  -9   0   11.72   20.28
   1   9   1    4.93    2.43
  -1  -9  -1   14.41    3.23
  -1  -9  -1   12.25    4.69
   1   9   1    9.91    5.02
  -1  -9  -1   47.42   46.21
   1   9   1   25.06   42.59
  -1  -9  -1   18.50    7.05
   1   9   1    9.70    6.67
  -1  -9  -2  -42.84   39.80
   1   9   2   54.44   39.67
  -1  -9  -3    7.74   35.47
   1   9   3  108.49   35.02
   1   9   3   39.11    0.52
  -1  -9  -3   59.61    0.65
   1   9   3  105.89    7.08
  -1  -9  -3  106.73    6.93
  -1  -9  -4   61.87   31.89
   1   9   4  -12.07   28.55
  -1  -9  -5  241.96    4.72
   1   9   5  168.33    5.48
  -1  -9  -5   67.52   25.57
   1   9   5  185.91    6.54
  -1  -9  -5  183.29    5.79
  -1  -9  -6    4.68   15.74
   1   9   6   31.16    4.43
  -1  -9  -7   12.14    3.78
  -1  -9  -7    0.84    0.13
   1   9   8    1.18   12.89
  -1  -9  -8   38.58    6.29
  -1  -9  -8   34.82    3.72
   1   9   8   23.38    3.32
  -1  -9  -9   -0.72    6.31
   1   9   9   32.56   23.72
  -1  -9  -9    6.92    3.09
   1   9   9    9.86    3.02
   1   9  10   16.56   29.11
  -1  -9 -10   11.44    1.83
  -1  -9 -10   16.51    7.12
   1   9  10    9.47    2.19
  -1  -9 -10    8.56   11.56
   1   9  10   19.51   12.82
   1   9  11  -22.24   32.44
  -1  -9 -11  -12.64   10.51
   1   9  12  -54.82   36.16
  -1  -9 -12  -23.61   37.19
   1   9  12  -16.58   12.42
  -1 -10   3    2.86    5.22
   1  10  -3   -2.51    4.90
  -1 -10   2   35.26   62.75
   1  10  -2   34.65   56.34
  -1 -10   2  -11.60   21.47
   1  10  -2   25.55   16.12
  -1 -10   2    6.15    5.37
   1  10  -2   13.44    5.65
  -1 -10   2    4.65    7.23
   1  10  -2    7.34    7.08
  -1 -10   2   22.57    5.60
   1  10  -2   18.86    5.00
  -1 -10   1  -62.98   55.84
   1  10  -1  -21.98   49.72
  -1 -10   1   12.85    7.50
   1  10  -1   22.71    7.62
   1  10  -1   23.27   19.83
  -1 -10   0    5.79    4.81
   1  10   0    4.67    4.84
  -1 -10   0    9.74   20.27
  -1 -10   0   44.02   54.28
   1  10   0   48.74   47.08
  -1 -10   0   12.72    4.68
   1  10   0    8.18    3.89
  -1 -10   0   12.39    7.40
   1  10   0   14.72    7.55
   1  10   1    6.33    3.05
  -1 -10  -1    8.86   49.62
   1  10   1   31.19   47.02
  -1 -10  -1   21.74    7.08
   1  10   1   -4.14    7.10
  -1 -10  -1   14.37    4.48
   1  10   1   17.13    5.22
   1  10   2    7.82    2.05
  -1 -10  -2   13.33    6.66
   1  10   2    0.65    6.76
  -1 -10  -2  102.20   47.40
   1  10   2   96.86   43.01
  -1 -10  -2   19.08    4.84
   1  10   2   19.89    5.80
   1  10   3   22.02    0.84
  -1 -10  -3  -34.57   38.57
   1  10   3   23.09   38.51
  -1 -10  -4   12.24    0.76
   1  10   4   34.72    3.84
  -1 -10  -4   86.60   36.29
   1  10   4   17.04   32.73
  -1 -10  -4   33.69    5.90
   1  10   4   44.47    6.34
  -1 -10  -4   51.05    4.32
   1  10   5   74.84    5.89
  -1 -10  -5   65.44    5.62
   1  10   5   24.64   28.91
  -1 -10  -5   77.20   30.45
   1  10   6  -27.20   22.39
  -1 -10  -6  -21.95   22.86
  -1 -10  -7    7.08    4.25
   1  10   7    8.63    4.28
  -1 -10  -7   15.56    4.69
   1  10   7    9.86   11.88
  -1 -10  -7   13.02    9.23
   1  10   8   19.76    0.89
  -1 -10  -8   64.67    6.14
   1  10   9    8.58    3.37
  -1 -10  -9    9.76    3.77
  -1 -10  -9    8.76    5.63
  -1 -10 -10   81.76    3.32
   1  10  10    7.98   23.30
   1  10  11   11.48    2.06
  -1 -10 -11    5.38    1.90
   1  10  11   20.23    6.70
  -1 -10 -11   17.31    6.46
   1  10  11   48.00   28.56
   1  10  11   -6.23   11.63
  -1 -11   1   15.99    6.61
   1  11  -1    4.19    6.62
  -1 -11   1    2.07   58.80
   1  11  -1   33.83   55.36
   1  11  -1    9.32    4.48
  -1 -11   1   14.73    5.27
   1  11  -1   12.22    5.52
  -1 -11   0   16.26    6.96
   1  11   0    1.19    6.65
   1  11   0   16.12    5.18
  -1 -11   0    9.42   19.13
  -1 -11   0   39.07   57.56
   1  11   0  -39.93   53.99
  -1 -11   0   11.60    4.84
   1  11   0    1.69    3.87
  -1 -11  -1   24.67   53.60
   1  11   1  -52.95   45.69
  -1 -11  -1    9.05    4.46
   1  11   1    0.83    4.74
  -1 -11  -1   11.52    6.49
   1  11   1   -6.16    6.60
   1  11   1   -0.86    3.37
  -1 -11  -2  -21.44   47.16
   1  11   2  -54.37   43.42
  -1 -11  -3  -29.16   44.74
   1  11   3   -2.37   40.18
  -1 -11  -3    9.57    5.91
   1  11   3    9.68    6.53
   1  11   3    5.27    1.30
   1  11   4    2.99   38.20
  -1 -11  -4   34.02   39.63
  -1 -11  -4   21.30    5.88
   1  11   4   27.38    6.10
  -1 -11  -4    6.55    4.58
  -1 -11  -5    4.30    3.14
   1  11   5    8.21    3.40
   1  11   5   31.30   33.87
  -1 -11  -5   10.96   34.07
   1  11   5   -3.19    5.37
  -1 -11  -5   -5.40    5.16
  -1 -11  -5    1.42    1.24
  -1 -11  -6  -17.55   27.31
   1  11   6   -0.57   27.06
  -1 -11  -7   10.81   18.52
   1  11   7   32.53   20.93
  -1 -11  -7   18.76    4.73
   1  11   7    5.82    4.59
  -1 -11  -7   31.37    3.86
  -1 -11  -7   23.28    5.31
   1  11   7    9.10    5.61
  -1 -11  -8   21.33    3.81
   1  11   8  -10.27    6.87
   1  11   9    4.55    3.61
  -1 -11  -9    5.57    3.84
   1  11   9    4.69    5.35
  -1 -11  -9   10.40    4.59
   1  11  10    9.70    3.18
  -1 -11 -10    9.89    3.43
   1  11  10   12.31    5.69
  -1 -11 -10    6.11    5.41
   1  12   1   -4.20    3.51
  -1 -12  -2    8.82    5.75
   1  12   2   -2.52    5.88
  -1 -12  -2   39.93   51.03
   1  12   2   90.82   48.77
   1  12   2    8.79    5.18
  -1 -12  -2    1.40    4.16
   1  12   2    1.38    3.07
  -1 -12  -3   -2.76    5.47
   1  12   3    6.00    5.77
  -1 -12  -3   53.95   46.42
   1  12   3  -56.50   42.90
   1  12   3    8.79    5.68
  -1 -12  -3    5.04    4.51
  -1 -12  -4   12.76    5.34
   1  12   4   14.63    5.70
   1  12   4    1.97    0.49
   1  12   4    3.94    5.00
  -1 -12  -4   12.23    5.85
   1  12   4   51.23   40.72
  -1 -12  -4    1.16   41.12
  -1 -12  -5   12.15    0.66
  -1 -12  -5   30.92    4.14
   1  12   5   22.00    4.04
   1  12   5   14.04    5.20
  -1 -12  -5   11.76    5.17
   1  12   5  -11.39   35.10
  -1 -12  -5   39.47   36.87
   1  12   6   64.07   30.98
  -1 -12  -6    4.17    4.65
   1  12   6   -1.29    4.62
   1  12   6   12.68    3.53
  -1 -12  -6   19.87   31.58
  -1 -12  -6    1.24    1.65
  -1 -12  -6   19.10    3.06
   1  12   7   16.15    5.10
  -1 -12  -7   17.13    3.26
  -1 -12  -7    2.35    4.41
   1  12   7    5.25    4.36
   1  12   7   17.71   25.08
  -1 -12  -7   -9.38   22.61
  -1 -12  -7   14.13    2.54
  -1 -12  -8    6.17    5.13
   1  12   8   25.72   16.35
  -1 -12  -8    8.74    3.30
   1  12   8    4.96    4.33
  -1 -12  -8    1.28   13.03
   1  12   8    6.91    4.00
  -1 -12  -8    1.69    4.33
  -1 -12  -9    2.07    1.55
   1  12   9    4.31    2.72
  -1 -12  -9    5.82    3.79
   1  12   9    2.85    3.57
  -1 -12  -9    3.79    3.80
   1  12   9   -0.24    4.60
  -2  12   8    4.55    1.71
  -2  12   8   -2.28    6.10
   2 -12  -8  -12.10    6.11
  -2  12   8    2.13    2.03
   2 -12  -8    0.11    1.94
   2 -12  -8    4.89    2.40
   2 -12  -7   11.39    2.88
   2 -12  -7   14.54    4.67
  -2  12   7   19.24    4.65
  -2  12   7   11.20    2.71
  -2  12   7    9.47    8.21
   2 -12  -7   25.33    8.55
   2 -12  -7   16.93    2.28
  -2  12   7   21.49    2.47
  -2  12   6    1.46    2.78
   2 -12  -6    5.06    3.18
   2 -12  -6   -6.69    9.45
  -2  12   6   -8.28    9.68
   2 -12  -6   -2.22    4.74
  -2  12   6   -4.14    4.74
  -2  12   6    5.74    3.25
   2 -12  -6    2.98    3.13
   2 -12  -5    1.42    7.11
  -2  12   5   -2.24    3.73
   2 -12  -5    0.70    3.26
  -2  12   5   -1.54    4.97
   2 -12  -5   -9.92   11.95
  -2  12   5    0.11    4.71
   2 -12  -5    0.99    4.85
  -2  12   5   11.78   12.44
   2 -12  -4    4.20    5.24
  -2  12   4   -3.23    5.12
   2 -12  -4    3.28    6.69
  -2  12   4    3.76    7.71
  -2  12   4   17.04    4.53
   2 -12  -4   12.39    3.75
  -2  12   4    9.21   16.67
   2 -12  -4    0.41   14.78
   2 -12  -3    5.93    4.00
  -2  12   3    5.02    4.66
  -2  12   3   11.23    5.80
   2 -12  -3    4.02    5.70
   2 -12  -3   26.59   20.90
  -2  12   3  -13.07   20.83
  -2  12   3    0.23   12.88
  -2  12   2    3.21    5.88
   2 -12  -2    1.96    5.73
  -2  12   2   -1.43    4.93
   2 -12  -2    6.61    4.36
  -2  12   2   28.13   32.87
   2 -12  -2  -21.12   28.15
  -2  11   9   -3.59    4.92
   2 -11  -9   -4.33    5.78
   2 -11  -9  -13.83   10.61
  -2  11   9   -7.81    8.97
  -2  11   9   -1.78    2.57
  -2  11   8    0.91    5.05
  -2  11   8    8.96    7.38
   2 -11  -8   15.05    7.58
   2 -11  -8    9.64    5.53
   2 -11  -8   14.27    2.34
  -2  11   8    3.11    2.47
   2 -11  -7    9.82    2.33
   2 -11  -7    0.49    3.82
  -2  11   7   -1.41    2.66
   2 -11  -7   10.93    6.85
  -2  11   7   -3.58    6.67
   2 -11  -7    5.80    5.22
  -2  11   7   13.54    4.99
  -2  11   6   34.26    3.68
   2 -11  -6   27.81    3.80
   2 -11  -6   38.77    9.09
  -2  11   6   23.35    8.58
  -2  11   6   29.39    2.51
   2 -11  -6   31.19    2.99
  -2  11   6   19.09    5.20
   2 -11  -6   19.89    5.24
  -2  11   5   38.68    4.55
  -2  11   5   26.73    3.99
   2 -11  -5   29.76    4.01
   2 -11  -5   22.27   11.06
  -2  11   5   37.95   11.73
   2 -11  -5   22.88    5.55
  -2  11   5   25.48    5.58
   2 -11  -4   -9.45    8.16
  -2  11   4    3.06    9.83
   2 -11  -4    5.32    5.40
  -2  11   4    3.77    5.31
   2 -11  -4   31.88   13.84
  -2  11   4   21.38   14.16
  -2  11   4   -0.36    4.08
   2 -11  -4   -2.93    3.68
  -2  11   3    2.51   18.55
   2 -11  -3   25.30   18.51
  -2  11   3    6.52    6.16
   2 -11  -3    0.23    5.53
  -2  11   3   31.51   13.42
   2 -11  -3    7.35   13.59
  -2  11   3    4.98    4.27
   2 -11  -3    0.35    4.21
   2 -11  -2    8.96    4.78
  -2  11   2   14.11    5.07
   2 -11  -2  -26.01   22.73
  -2  11   2   29.52   28.13
   2 -11  -2    9.73    6.35
  -2  11   2    1.50    6.11
   2 -11  -1   -2.05   36.20
  -2  11   1    2.19    5.24
   2 -11  -1   -3.31    4.82
  -2  11   1    2.29   38.43
  -2  11   1    9.98    6.63
   2 -11  -1   -0.15    6.37
   2 -11   0    9.72    5.29
  -2  11   0  -12.02    5.38
  -2  11   0  -37.88   38.72
   2 -11   0   52.47   44.62
  -2  11   0   11.33    7.01
   2 -11   0    0.97    6.71
  -2  11  -1   -8.76    7.00
   2 -11   1  -57.70   42.86
  -2  11  -1   30.36   41.55
  -2  11  -1   -2.15    6.57
   2 -11   1    4.90    6.98
  -2  11  -1    4.30    6.08
   2 -11   1   -7.01    4.84
  -2  10  10   -3.21    8.04
  -2  10  10    0.18    3.14
   2 -10 -10   -4.11    3.43
  -2  10  10    2.81    2.59
   2 -10 -10    0.59    1.94
  -2  10   9    2.69    6.86
  -2  10   9    7.46    3.66
   2 -10  -9    4.65    2.89
   2 -10  -9   30.27   15.52
  -2  10   9    9.54   12.86
   2 -10  -9   10.20    7.58
   2 -10  -9    9.21    2.33
  -2  10   9    1.00    1.78
   2 -10  -8    6.01    2.82
  -2  10   8    8.28    2.91
  -2  10   8    4.75    0.98
  -2  10   8   -3.39    5.71
   2 -10  -8    9.64    6.61
   2 -10  -8   -6.49    9.78
  -2  10   8   13.47    7.99
  -2  10   7    3.02    5.48
  -2  10   7   11.68    6.77
   2 -10  -7   11.60    7.55
   2 -10  -7   -0.19    5.82
   2 -10  -7    3.52    2.34
  -2  10   7    9.14    4.39
   2 -10  -6   21.60    5.28
  -2  10   6   24.64    4.13
   2 -10  -6   11.69    7.32
  -2  10   6   17.43    8.04
   2 -10  -6    9.28    5.62
  -2  10   6    4.85    5.20
   2 -10  -5    4.67    3.73
  -2  10   5    2.99    3.21
  -2  10   5    2.20    3.92
  -2  10   5   16.65    5.42
   2 -10  -5    5.66    5.34
   2 -10  -5    4.63    4.11
  -2  10   5  -10.02    9.09
   2 -10  -5   16.37    9.45
  -2  10   4   17.94    5.64
   2 -10  -4   17.83    5.77
  -2  10   4   19.32    4.38
   2 -10  -4   19.47    4.45
  -2  10   4    3.13   11.82
   2 -10  -4    7.73   11.67
  -2  10   4   26.72    8.56
  -2  10   3    9.19    5.80
   2 -10  -3   -0.40    5.33
   2 -10  -3  -13.05   14.13
  -2  10   3   34.62   15.51
   2 -10  -3   11.65   10.27
  -2  10   3   -5.72    8.17
   2 -10  -3    0.64    4.30
  -2  10   3   11.74    4.60
   2 -10  -2   12.27   19.44
  -2  10   2   53.24   20.95
   2 -10  -2    7.51    6.43
  -2  10   2   10.71    6.24
  -2  10   2    2.36    4.58
   2 -10  -2    3.26    4.67
   2 -10  -1   46.87    6.24
   2 -10  -1   75.65   31.20
  -2  10   1  -14.86   34.18
  -2  10   1   24.77    7.41
   2 -10  -1   41.34    7.12
  -2  10   1   56.95    6.25
   2 -10   0   -0.44    6.72
  -2  10   0   -2.51    7.08
   2 -10   0  -13.43   39.57
  -2  10   0  -26.41   38.02
   2 -10   0   -0.64    5.49
  -2  10   0    1.20    5.58
   2 -10   1   23.43    7.71
  -2  10  -1   20.28    7.59
   2 -10   1   31.25    6.08
  -2  10  -1   -6.88    6.62
   2 -10   1   38.66   44.04
  -2  10  -1   22.57   40.64
   2 -10   2   -0.78    5.79
  -2  10  -2  -10.43    5.76
   2 -10   2    4.10    5.22
  -2  10  -2    3.53    2.70
  -2  10  -2   -9.84    6.97
   2 -10   2    5.54    7.16
   2 -10   2  -25.01   45.06
  -2  10  -2   22.39   43.83
  -2  10  -3   52.83   49.83
   2 -10   3   73.57   48.42
  -2  10  -3    6.07    6.01
   2 -10   3    4.17    5.53
   2  -9 -11    1.67    2.75
  -2   9  11   10.70    3.55
  -2   9  11    6.58    3.68
   2  -9 -11    4.50    3.39
  -2   9  10   11.03    3.61
   2  -9 -10   11.01    3.64
  -2   9  10   18.25    3.32
   2  -9 -10    8.13    2.51
  -2   9   9   72.87    4.71
  -2   9   9   59.28    2.95
   2  -9  -9   68.10    2.82
   2  -9  -8   20.58    8.35
  -2   9   8   18.38    2.73
   2  -9  -8    7.49    1.52
  -2   9   8    0.27   12.62
   2  -9  -8   12.55   14.90
   2  -9  -8   12.68    3.05
  -2   9   8    3.00    7.94
   2  -9  -7   13.66    8.02
  -2   9   7   23.98    8.28
  -2   9   7    7.69    6.17
   2  -9  -7    1.52    6.79
  -2   9   7    3.90    2.66
  -2   9   6    1.24    6.46
  -2   9   6   11.98    5.54
   2  -9  -6    0.44    5.75
  -2   9   6   -2.61    5.60
   2  -9  -6    3.92    7.06
  -2   9   5    4.39    4.50
   2  -9  -5   -4.81    5.24
   2  -9  -5    5.27    2.98
  -2   9   5    7.21    2.59
   2  -9  -5    8.58    5.18
  -2   9   5    6.54    5.26
  -2   9   5   25.49    8.32
   2  -9  -5   10.81    8.19
  -2   9   4   -6.57    4.97
   2  -9  -4   -0.34    4.97
  -2   9   4   10.49    9.83
   2  -9  -4    4.35    9.96
   2  -9  -4    4.70    5.64
  -2   9   4    2.55    4.76
   2  -9  -4   11.49    4.83
  -2   9   3    1.06    4.50
   2  -9  -3    9.23    4.52
   2  -9  -3    2.95    7.47
  -2   9   3    1.43    8.19
  -2   9   3    5.46    5.15
   2  -9  -3    1.23    5.27
  -2   9   3   -4.86   12.41
   2  -9  -3   24.94   13.14
   2  -9  -2   50.48   18.33
  -2   9   2   48.79   18.19
  -2   9   2   43.50    5.35
   2  -9  -2   47.62   12.23
  -2   9   2   24.96   12.82
  -2   9   2   36.65    5.90
   2  -9  -2   52.37    5.46
   2  -9  -2   33.88    5.70
   2  -9  -1   53.78    6.81
  -2   9   1   46.24    7.01
   2  -9  -1   55.82   23.62
  -2   9   1   21.88   24.75
  -2   9   0   35.58   36.90
  -2   9   0   14.09    5.86
   2  -9   0   26.26    6.17
   2  -9   0   53.99   35.86
   2  -9   0   33.04    7.33
  -2   9   0   20.65    7.19
  -2   9  -1    8.55   42.54
   2  -9   1   55.08   41.92
  -2   9  -1    3.94    7.47
   2  -9   1    8.78    7.60
  -2   9  -1  -10.62    5.13
  -2   9  -1    0.16    5.81
   2  -9   1   -5.39    5.89
   2  -9   2    6.68    6.20
  -2   9  -2   10.82    6.35
  -2   9  -2    5.25    2.05
   2  -9   2  -14.88   43.19
  -2   9  -2  -25.81   40.13
   2  -9   2  -12.54    7.24
  -2   9  -2    7.61    7.90
   2  -9   2    5.27    2.76
   2  -9   3    0.69    7.57
  -2   9  -3    9.49    7.60
   2  -9   3   11.35    6.86
  -2   9  -3   14.33    6.55
  -2   9  -3   19.35    3.93
   2  -9   3    6.49    2.88
   2  -9   3   -3.04   46.14
  -2   9  -3   83.59   47.79
  -2   9  -4    0.26    8.97
  -2   9  -4  -24.92   50.31
   2  -9   4  -67.59   48.65
   2  -9   4    0.37    7.23
  -2   9  -4   -3.08    7.04
   2  -9   4    0.66    6.03
   2  -9   4   -2.50    4.55
   2  -8 -12   13.37    4.06
  -2   8  12    9.81    4.06
  -2   8  11    5.65    3.96
   2  -8 -11   14.93    4.00
   2  -8 -11    9.17    3.25
  -2   8  10   30.86    3.99
   2  -8 -10   18.88    3.12
  -2   8  10   26.82    4.21
   2  -8  -9   15.00    2.64
   2  -8  -9   24.28    4.45
  -2   8   9   28.64    4.10
  -2   8   9   17.29    3.17
  -2   8   8   50.96    3.06
   2  -8  -8   37.07    3.58
   2  -8  -7   11.12    1.83
  -2   8   7    1.85    7.55
   2  -8  -7  -10.84    8.15
   2  -8  -7   28.57   13.93
  -2   8   7   -1.66   11.86
  -2   8   7   22.60    1.75
   2  -8  -6    2.36    2.36
  -2   8   6    2.19    2.30
  -2   8   6    5.24    6.41
   2  -8  -6   -6.36    6.85
   2  -8  -6   -4.75    7.91
  -2   8   6   -3.44    7.52
  -2   8   5   20.66    6.98
   2  -8  -5  105.67    6.71
   2  -8  -4   23.53    4.28
  -2   8   4   31.60    3.93
  -2   8   4   34.34    6.03
   2  -8  -4   29.35    6.57
   2  -8  -4   14.91    5.46
  -2   8   4   11.06    5.24
   2  -8  -4   35.89    8.88
  -2   8   4   26.53    8.51
   2  -8  -3    7.91    5.16
  -2   8   3    5.34    4.95
   2  -8  -3    5.06   10.25
  -2   8   3    9.46   10.96
  -2   8   3   -3.43    9.90
   2  -8  -3   20.32    9.46
   2  -8  -3    3.48    5.31
  -2   8   3   -4.80    5.10
  -2   8   2   70.86   14.89
   2  -8  -2   60.14   14.69
  -2   8   2  106.11   14.89
   2  -8  -2  107.99   14.89
   2  -8  -2   76.70    6.22
  -2   8   2   62.43    6.14
   2  -8  -2   59.20    5.61
  -2   8   2   58.90    5.80
   2  -8  -1    1.71    5.54
  -2   8   1    4.10    5.73
  -2   8   1   40.85   19.25
   2  -8  -1   -2.79   18.80
   2  -8  -1   25.66    5.93
  -2   8   1   16.51    5.59
  -2   8   0   20.41    6.57
   2  -8   0   32.41    6.70
   2  -8   0   54.67    6.47
  -2   8   0   39.61    6.21
   2  -8   0  118.73   30.46
  -2   8   0   11.97   28.83
   2  -8   1   54.15   41.05
  -2   8  -1   15.58   39.06
   2  -8   1    6.05    6.73
  -2   8  -1    6.01    7.17
   2  -8   1   31.24    6.64
  -2   8  -1   34.59    6.41
   2  -8   2   50.44    7.16
  -2   8  -2   20.48    2.66
  -2   8  -2   61.41    7.06
   2  -8   2   20.16    1.90
   2  -8   2   33.10    7.47
  -2   8  -2   25.48    7.68
   2  -8   2   83.29   43.97
  -2   8  -2   -1.24   39.95
   2  -8   3   -2.25    4.91
  -2   8  -3   -2.22    6.50
   2  -8   3    1.75    6.64
   2  -8   3  -63.67   42.66
  -2   8  -3  -36.52   42.30
  -2   8  -3    2.98    7.64
   2  -8   3   -0.62    7.43
   2  -8   4   10.78    6.57
  -2   8  -4    2.05    6.66
  -2   8  -4   67.72   49.51
   2  -8   4  -67.76   47.53
   2  -8   4    8.75    7.62
  -2   8  -4   16.99    8.19
   2  -8   5   -4.64    6.48
  -2   8  -5   -6.32    5.79
  -2   8  -5   19.10    7.62
   2  -8   5    2.39    7.28
   2  -8   5    7.24   52.15
  -2   8  -5  -13.03   52.64
   2  -7 -12   38.16    4.32
  -2   7  12   40.64    5.61
   2  -7 -11    0.93    3.85
  -2   7  11    6.82    4.24
   2  -7 -11    3.69    3.75
  -2   7  10   87.25    4.89
   2  -7 -10   67.23    4.33
   2  -7  -9   34.54    4.24
  -2   7   9   28.30    4.29
   2  -7  -9   29.18    3.27
  -2   7   9   36.54    3.99
  -2   7   8   56.98    4.59
  -2   7   8   54.66    3.31
   2  -7  -7   55.00    2.58
  -2   7   7   53.24    3.26
   2  -7  -6   32.92    3.32
  -2   7   6   33.73    3.00
  -2   7   6   11.07    8.44
   2  -7  -6   -3.54    8.72
  -2   7   6   21.06    2.89
   2  -7  -6   39.44   12.93
  -2   7   6   21.94   11.92
   2  -7  -5   69.27    8.67
  -2   7   5   74.32    8.74
   2  -7  -5   61.34    7.77
  -2   7   5   56.09    7.35
  -2   7   4   -5.79    7.94
   2  -7  -4   -9.66    7.89
   2  -7  -3   35.76    9.37
   2  -7  -3   11.03    5.96
  -2   7   3   16.09    5.88
   2  -7  -3   43.04    8.25
  -2   7   3   51.31    7.85
  -2   7   3   59.08    9.73
   2  -7  -3   46.68    9.19
   2  -7  -2    2.53    9.65
  -2   7   2  -13.99    8.64
   2  -7  -2   -7.44    5.56
  -2   7   2    4.28    5.73
  -2   7   2   10.98   11.97
   2  -7  -2   22.51   11.24
  -2   7   2   12.49    6.14
   2  -7  -2   16.59    6.30
   2  -7  -1    0.79    5.95
  -2   7   1    0.24    5.59
  -2   7   1   -1.47   15.70
   2  -7  -1    4.98   15.72
  -2   7   1   -6.41    5.82
   2  -7  -1   -1.12    5.88
  -2   7   0   38.60   21.89
   2  -7   0  155.26   22.80
  -2   7   0  129.58    7.51
   2  -7   0  141.38    7.29
   2  -7   1   94.51    7.62
  -2   7  -1  100.21    7.82
  -2   7  -1  102.69    7.60
   2  -7   1   85.08    7.54
   2  -7   1  126.29   35.11
  -2   7  -1   78.51   36.02
  -2   7  -2   38.60    6.63
   2  -7   2   28.20    6.97
  -2   7  -2   36.82    7.22
  -2   7  -2   30.62   38.92
   2  -7   2   12.50   40.48
   2  -7   3   67.51    8.00
   2  -7   3   55.68   43.47
  -2   7  -3   35.59   41.23
  -2   7  -4  -49.24   44.98
   2  -7   4   22.90   47.47
   2  -7   4    8.92    7.73
  -2   7  -4    6.74    8.02
  -2   7  -4    5.47    6.51
  -2   7  -5   15.17   50.83
   2  -7   5  -39.39   50.11
   2  -7   5   11.10    8.14
  -2   7  -5   -1.21    8.05
  -2   7  -5    1.08    6.74
   2  -7   5    0.44    7.50
   2  -7   6   34.06   51.55
  -2   7  -6   11.74   58.45
  -2   7  -6   19.60    7.47
   2  -7   6    4.03    7.33
  -2   7  -6  -14.31    7.51
   2  -7   6    0.55    7.74
   2  -7   7    7.74    7.43
  -2   7  -7   27.60    7.12
  -2   6  12   21.68    4.74
   2  -6 -12   14.85    4.59
  -2   6  12   20.56    5.42
   2  -6 -12   -1.97    7.30
  -2   6  12    6.15    7.08
  -2   6  11   67.99    5.68
   2  -6 -11   43.45    4.70
  -2   6  11   60.92    5.36
   2  -6 -11   53.80    5.28
   2  -6 -10  196.21    6.54
  -2   6  10  195.25    6.54
  -2   6   9   79.88    4.82
   2  -6  -9   58.33    4.07
  -2   6   9   79.62    4.86
   2  -6  -9   69.74    4.74
  -2   6   8   10.80    3.28
  -2   6   8    7.46    3.71
   2  -6  -8   13.62    3.99
   2  -6  -8    4.02    3.04
  -2   6   7   13.60    3.54
  -2   6   7   22.97    4.38
   2  -6  -7   25.40    3.69
  -2   6   6   20.78   14.79
  -2   6   6   30.09    2.31
  -2   6   5   72.78   10.28
   2  -6  -5   84.54   10.70
   2  -6  -5   76.48   12.39
  -2   6   5   96.20   11.92
   2  -6  -5   90.99    3.50
  -2   6   4  313.18    4.55
   2  -6  -4  314.93    4.72
   2  -6  -4  300.83   10.90
  -2   6   4  312.32   10.77
  -2   6   4  263.62    9.91
   2  -6  -4  296.19   10.42
  -2   6   3    5.70    9.94
   2  -6  -3    8.12    9.95
  -2   6   2    5.80    9.06
   2  -6  -2   -7.95    8.75
  -2   6   2    7.14    6.25
   2  -6  -2    7.57    6.26
   2  -6  -2   19.26    9.98
  -2   6   2    1.78    9.88
   2  -6  -2   12.85    9.80
  -2   6   2    6.45   10.68
   2  -6  -1   11.80    6.42
  -2   6   1   -1.97    6.32
  -2   6   1    6.68   14.24
   2  -6  -1  -18.81   14.11
  -2   6   1   42.73   13.69
   2  -6  -1   45.35   13.49
  -2   6   1    9.61    7.38
   2  -6  -1    9.90    7.38
   2  -6   0   17.23    6.32
  -2   6   0   17.97    6.25
   2  -6   0    4.07    5.38
  -2   6   0   44.64   18.85
   2  -6   0   21.76   18.30
  -2   6   0   44.47    3.07
   2  -6   1  263.47    9.59
  -2   6  -1  292.96    9.86
  -2   6  -1  172.07   30.16
   2  -6   1  120.85   27.26
   2  -6   1  182.61    8.03
  -2   6  -1  200.99    8.34
   2  -6   2  128.69   40.34
  -2   6  -2   56.38   40.81
  -2   6  -2  121.27    8.07
   2  -6   3   -2.69    6.80
  -2   6  -3  -10.68    6.89
   2  -6   3    8.09   39.13
  -2   6  -3  -27.68   39.01
   2  -6   3   -6.34    6.28
  -2   6  -3    5.07    6.23
  -2   6  -4   23.81    7.61
   2  -6   4   20.92    7.20
   2  -6   4   90.78   42.70
  -2   6  -4   21.45   44.26
   2  -6   4   18.57    7.05
  -2   6  -4   11.84    6.61
  -2   6  -5  -21.86   46.85
   2  -6   5 -106.44   44.25
   2  -6   6   27.96    8.60
  -2   6  -6    8.89    8.36
   2  -6   6    3.43   51.40
  -2   6  -6    5.29   51.87
   2  -6   6   17.16    8.28
  -2   6  -6    7.97    7.15
  -2   6  -7   24.42    7.57
   2  -6   7   24.43    8.07
  -2   6  -7   28.89   58.99
   2  -6   7  113.38   56.58
  -2   6  -7   23.73    7.56
   2  -6   7   22.06    8.42
  -2   5  12   -2.34    5.97
  -2   5  12    4.39    4.54
   2  -5 -12  -10.84    6.37
  -2   5  11   12.62    4.95
   2  -5 -11   22.72    4.89
   2  -5 -11    8.52    4.72
  -2   5  11   10.20    5.42
   2  -5 -11    4.79    7.87
  -2   5  11   19.37    7.56
   2  -5 -10   11.47    4.69
  -2   5  10    1.92    4.49
  -2   5  10   15.38    8.73
   2  -5 -10   17.42    8.99
   2  -5  -9   13.75    3.88
  -2   5   9   23.29    4.50
  -2   5   8    7.85    3.80
  -2   5   8   13.01    3.98
   2  -5  -8   13.25    3.75
   2  -5  -8   11.27    3.41
  -2   5   7   16.38    4.20
   2  -5  -7   13.02    4.07
  -2   5   7    7.68    3.41
   2  -5  -7    4.70    3.56
  -2   5   6    7.71    3.32
   2  -5  -6    9.88    3.26
   2  -5  -5 1088.44    7.83
  -2   5   5 1142.56    8.10
   2  -5  -4  475.89    5.61
  -2   5   4  499.80    5.66
   2  -5  -4  465.25   14.16
  -2   5   4  451.94   14.15
  -2   5   4  467.46   12.99
   2  -5  -4  451.67   13.33
  -2   5   3  432.78    6.55
   2  -5  -3  507.05    7.20
   2  -5  -2   21.23   12.41
  -2   5   2   31.88   13.17
   2  -5  -2   -2.88    8.52
  -2   5   2   15.02    8.84
   2  -5  -2  -17.22   11.84
  -2   5   2   -5.29    7.14
   2  -5  -2   11.89    7.46
   2  -5  -2   10.43   11.30
  -2   5   2    5.31   11.21
   2  -5  -1   56.85    5.67
  -2   5   1   69.44    4.67
  -2   5   1   14.23   10.85
   2  -5  -1   48.68   11.44
   2  -5  -1   58.57    6.94
  -2   5   1   74.30    6.74
  -2   5   1  102.79   18.14
   2  -5  -1   78.06   18.21
  -2   5   1   39.90   10.66
   2  -5  -1   36.28   10.98
  -2   5   0   11.06    7.97
   2  -5   0   16.77    8.30
  -2   5   0  -13.10   14.60
   2  -5   0    9.70   14.47
   2  -5   0   16.65    6.81
  -2   5   0   17.75    6.84
   2  -5   1    1.88    7.00
  -2   5  -1   14.20    6.75
   2  -5   1    2.49    6.55
   2  -5   1   42.62   21.53
  -2   5  -1   10.54   20.59
   2  -5   2   65.17   33.83
  -2   5  -2   66.53   36.65
   2  -5   2    1.90    6.80
  -2   5  -2    9.02    7.11
   2  -5   2   15.83    7.83
  -2   5  -2   11.84    7.30
   2  -5   3   52.32   39.61
  -2   5  -3   -1.05   39.71
  -2   5  -3    5.34    6.92
   2  -5   3   -3.26    6.54
   2  -5   3   -1.44    7.39
  -2   5  -3    5.31    7.27
   2  -5   4   54.45   40.65
  -2   5  -4    4.73   40.12
   2  -5   4   -0.59    6.79
  -2   5  -4   -0.12    6.73
   2  -5   4   10.86    7.26
  -2   5  -4   28.24    7.19
   2  -5   5   -6.84   43.20
  -2   5  -5  -25.20   43.71
  -2   5  -5   12.39    7.01
   2  -5   5   11.82    6.96
   2  -5   6  -81.18   47.83
  -2   5  -6    3.27   52.70
   2  -5   7   71.89    8.97
  -2   5  -7   81.69   54.22
   2  -5   7    7.18   54.90
  -2   5  -7   61.48    9.06
   2  -5   7   47.13    8.74
  -2   5  -7   25.49    7.98
  -2   5  -8  -28.32   60.18
   2  -5   8  -70.80   53.02
   2  -4 -12   15.38    4.53
  -2   4  12   -1.77    4.56
   2  -4 -12    3.65    4.47
  -2   4  12    9.11    6.16
   2  -4 -12    1.94    5.65
   2  -4 -11   33.21    5.47
  -2   4  11   41.12    6.17
  -2   4  11   31.64    6.75
  -2   4  11   40.41    5.60
   2  -4 -11   33.47    5.22
   2  -4 -10    9.42    5.02
  -2   4  10   10.54    7.69
  -2   4  10    6.61    4.77
   2  -4 -10    1.29    4.51
   2  -4 -10   -7.39    7.83
   2  -4  -9   35.82    4.69
  -2   4   9   37.60    4.83
  -2   4   9   32.42    5.15
   2  -4  -9   17.44    4.32
   2  -4  -9   48.64    8.89
  -2   4   9   33.96    8.23
  -2   4   8   76.38    4.89
   2  -4  -8   54.57    4.32
  -2   4   7    6.88    3.88
   2  -4  -7   19.23    3.94
   2  -4  -7   22.04    3.66
  -2   4   7    8.07    3.90
  -2   4   6   10.55    4.62
   2  -4  -6    7.33    4.22
   2  -4  -5 1585.29   10.16
  -2   4   5 1766.71    8.59
  -2   4   4 1083.09    9.43
   2  -4  -4  849.65    8.02
   2  -4  -3  -26.66   13.39
  -2   4   3  -12.83   11.42
   2  -4  -3   -1.68    8.86
  -2   4   3  -16.77    8.57
   2  -4  -2   11.28    7.14
  -2   4   2   16.37    7.27
  -2   4   2   30.12    7.27
   2  -4  -2   15.89    7.45
   2  -4  -2   35.43    9.51
  -2   4   2   47.28    9.46
   2  -4  -1   -9.28   11.80
  -2   4   1   49.52    3.96
   2  -4  -1   47.04   10.45
  -2   4   1   59.69   10.16
  -2   4   1   32.81    7.69
   2  -4  -1   37.42    7.27
  -2   4   1   62.92    9.50
   2  -4  -1   55.53    9.14
   2  -4   0  123.98    7.34
  -2   4   0  128.18    7.08
   2  -4   0   67.34   11.92
  -2   4   0   75.79   12.09
  -2   4   0  121.11   13.28
   2  -4   0  142.43   13.39
   2  -4   1  767.81   15.82
  -2   4  -1  688.71   14.68
   2  -4   2  176.32   29.15
  -2   4  -2  163.20   31.15
   2  -4   2  405.26   13.20
  -2   4  -2  195.30   11.31
  -2   4  -2  208.43    7.91
   2  -4   2  236.72    7.98
   2  -4   3    1.84    8.47
  -2   4  -3   -5.22    8.42
   2  -4   3  -20.98   40.87
  -2   4  -3    4.61    7.34
  -2   4  -4   57.48    8.52
   2  -4   4   76.33    8.50
   2  -4   4   34.20   38.05
  -2   4  -4   88.51   39.64
   2  -4   4   47.82    7.32
  -2   4  -4   50.51    7.46
   2  -4   5   17.40    6.62
  -2   4  -5   22.80    6.60
   2  -4   5   41.74   42.81
  -2   4  -5  -38.77   41.65
   2  -4   6   80.78    7.90
  -2   4  -6   83.68    7.92
  -2   4  -6   41.09   47.71
   2  -4   6   48.58   47.02
   2  -4   6   87.48    9.44
  -2   4  -6   51.28    8.24
   2  -4   7   51.08    9.27
  -2   4  -7   41.23    8.23
   2  -4   7   81.74   54.46
  -2   4  -7   27.59   56.63
  -2   4  -7   69.86    8.67
   2  -4   7   61.35    8.43
   2  -4   8  -28.35   57.23
  -2   4  -8  -33.34   54.38
  -2   4  -8    0.91    7.19
  -2   4  -8   -5.66    7.50
   2  -4   8    0.51    8.64
   2  -4   9  -70.43   53.40
  -2   4  -9   18.45   66.00
   2  -4   9   12.06    7.79
  -2   4  -9   13.17    7.38
  -2   4  -9   -6.26    6.66
   2  -4   9    1.96    6.82
   2  -3 -12   22.16    5.17
   2  -3 -12   31.85    6.83
  -2   3  12   31.95    7.07
  -2   3  12   35.30    5.21
   2  -3 -12   30.71    5.08
   2  -3 -11   32.98    5.11
   2  -3 -11   34.46    5.35
  -2   3  11   51.30    6.66
  -2   3  11   50.43    5.66
   2  -3 -11   25.14    6.98
  -2   3  11   15.84    7.34
  -2   3  10   22.39    7.00
   2  -3 -10   23.99    7.20
  -2   3   9    9.59    4.45
   2  -3  -9    5.77    4.34
  -2   3   9    0.20    6.90
   2  -3  -9    1.06    7.29
   2  -3  -9   -2.35    4.68
  -2   3   9   -2.15    5.44
  -2   3   8  102.26    8.46
   2  -3  -8   83.17    8.08
  -2   3   7   19.00    9.20
   2  -3  -7  -10.20    9.18
   2  -3  -7   13.32    4.07
  -2   3   7   15.10    4.23
  -2   3   7   11.73    4.29
   2  -3  -7    8.47    4.04
  -2   3   6   -3.62   24.18
   2  -3  -6   -1.56    4.64
  -2   3   6    2.73    4.75
   2  -3  -5  253.71    5.16
  -2   3   5  364.86   21.65
  -2   3   4  378.65    4.44
   2  -3  -4  400.11    4.47
   2  -3  -4  374.67   16.11
  -2   3   4  387.24   15.28
  -2   3   3 1057.14    8.70
   2  -3  -3 1045.08    8.85
   2  -3  -3 1109.53   14.99
  -2   3   3 1090.80   14.51
  -2   3   2 1487.55   12.83
   2  -3  -2 1392.35   12.65
   2  -3  -2 1336.97   16.05
  -2   3   2 1361.24   16.17
   2  -3  -1    7.82   12.29
  -2   3   1   25.46   13.11
   2  -3  -1   43.94   10.89
  -2   3   1   49.14   10.87
  -2   3   1   44.51    8.85
   2  -3  -1   55.31    8.68
  -2   3   0   75.25   16.96
   2  -3   0  -19.85   14.61
   2  -3   1 1179.68   23.72
  -2   3  -1 1006.83   21.01
   2  -3   1 1036.03   10.84
   2  -3   1 1095.04   22.37
  -2   3  -1 1079.80   22.03
   2  -3   2   27.12   19.27
  -2   3  -2   58.18   19.55
  -2   3  -2   26.85   10.32
   2  -3   2   21.74    9.47
   2  -3   2    2.21    6.27
  -2   3  -2   -3.23    6.08
   2  -3   3  895.68   17.55
  -2   3  -3  991.71   18.21
  -2   3  -3  563.37   39.99
  -2   3  -3  629.51    9.97
   2  -3   3  615.44    9.73
  -2   3  -4  -21.05   39.69
   2  -3   4  -35.48   40.23
   2  -3   5   -3.29   40.78
  -2   3  -5   17.80   39.39
   2  -3   6    2.29    6.63
  -2   3  -6    7.31    6.62
  -2   3  -6   -3.92   43.99
   2  -3   6   76.70   42.32
   2  -3   6   16.69    8.89
  -2   3  -6   21.95    8.18
   2  -3   7   32.91    7.43
  -2   3  -7    1.47    7.09
   2  -3   7   59.91   48.09
  -2   3  -7    1.54   47.79
   2  -3   7   49.76    8.94
  -2   3  -7   44.71    7.91
  -2   3  -8  -14.16    7.51
   2  -3   8    7.58    7.77
  -2   3  -8   -5.47   55.63
   2  -3   8   12.30   53.93
   2  -3   8   20.64    8.52
  -2   3  -8   11.15    7.31
   2  -3   9   15.32    7.54
  -2   3  -9    8.89    6.56
   2  -3   9   51.90   60.48
  -2   3  -9   35.23   58.83
   2  -3   9   -0.27    8.31
  -2   3  -9    4.27    6.90
  -2   3 -10   11.14    6.01
   2  -3  10   13.18    6.16
  -2   3 -10  101.64   62.03
   2  -3  10  -69.83   57.17
   2  -3  10    6.22    8.50
  -2   3 -10   -1.37    6.49
  -2   2  12   64.90    6.10
   2  -2 -12   73.13    5.94
   2  -2 -11   10.27    5.32
  -2   2  11    9.90    6.36
  -2   2  11   16.09    7.29
   2  -2 -11   -9.35    7.26
  -2   2  11    6.88    4.98
   2  -2 -11   -1.70    4.71
  -2   2  10   18.20    6.18
   2  -2 -10   11.57    5.56
   2  -2 -10   13.02    7.66
  -2   2  10   -2.92    7.74
  -2   2  10   11.50    5.11
   2  -2 -10   16.68    5.09
   2  -2  -9   10.53    7.01
  -2   2   9   19.36    7.42
   2  -2  -9   21.15    5.29
  -2   2   9   31.41    6.10
  -2   2   9   21.30    5.05
  -2   2   8  -33.33   24.62
   2  -2  -8    0.48    6.56
   2  -2  -7    4.14   23.23
  -2   2   7   46.97    8.16
   2  -2  -6  336.90   22.36
  -2   2   6  232.53   18.43
   2  -2  -6  157.72   11.28
  -2   2   6  165.35   10.79
   2  -2  -6  192.51    5.74
  -2   2   6  175.12    5.76
  -2   2   6  202.21    6.06
   2  -2  -6  229.01    6.21
  -2   2   5 1022.88   11.81
   2  -2  -5  992.17   14.24
   2  -2  -4  264.74   10.58
  -2   2   4  236.19    9.75
   2  -2  -4  247.00    4.86
  -2   2   4  244.98    4.86
   2  -2  -3  227.26    4.19
  -2   2   3  225.88    4.17
  -2   2   3  196.55    7.59
   2  -2  -3  227.10    7.88
   2  -2  -2  942.31   11.51
  -2   2   2 1027.42   11.95
  -2   2   1 5184.77   23.75
  -2   2   1 5055.33   32.48
   2  -2   0 1710.39   29.76
  -2   2   0 1804.04   31.36
  -2   2   0 1815.96   25.93
   2  -2   0 2019.39   17.79
  -2   2   0 1906.05   18.15
  -2   2  -1 1079.59   18.88
   2  -2   1 1005.50   17.80
   2  -2   2  241.94   16.81
  -2   2  -2  328.53   18.81
  -2   2  -2  268.35    7.93
   2  -2   2  300.91    7.80
  -2   2  -3   12.29   10.39
   2  -2   3   10.78   11.54
   2  -2   3    6.29    6.14
  -2   2  -3    6.31    5.92
   2  -2   4  440.46   15.49
  -2   2  -4  508.84   48.01
   2  -2   4  544.82   47.58
   2  -2   4  501.55    9.04
  -2   2  -4  521.31    9.17
   2  -2   5   16.16    6.62
  -2   2  -5   17.02    6.80
  -2   2  -5   12.31    9.17
   2  -2   5   22.07    9.64
   2  -2   5   73.45   38.19
  -2   2  -5  -38.19   37.36
   2  -2   6  -46.71   39.24
  -2   2  -6   59.19   42.17
   2  -2   6    3.11    6.38
  -2   2  -6   -2.66    6.31
   2  -2   6   -2.81    8.74
  -2   2  -6    0.83    7.63
  -2   2  -7  123.79    7.91
   2  -2   7  130.03    7.61
  -2   2  -7  124.20    9.37
   2  -2   7  157.82   10.73
   2  -2   7  237.60   46.27
  -2   2  -7  111.56   48.05
   2  -2   8   -9.43   47.75
  -2   2  -8   37.09   52.04
   2  -2   8   25.89    7.16
  -2   2  -8   32.99    7.33
   2  -2   8   40.73    9.37
  -2   2  -8   35.27    8.12
  -2   2  -9  162.05   61.55
   2  -2   9   27.87   58.29
   2  -2   9    5.49    7.16
  -2   2  -9    7.36    6.90
   2  -2   9   23.74    9.25
  -2   2  -9   22.15    8.11
   2  -2  10 -116.01   55.09
  -2   2 -10   61.48   60.85
  -2   2 -10    4.84    6.22
   2  -2  10    2.18    6.48
   2  -2  10    7.70    8.35
  -2   2 -10    6.64    7.40
   2  -1 -11   17.97    5.61
  -2   1  11    2.98    6.27
   2  -1 -11    6.17    4.97
  -2   1  11    6.62    4.76
  -2   1  11   23.78    7.68
   2  -1 -11    8.47    7.36
  -2   1  10  -11.36   25.29
  -2   1  10   78.47    8.87
  -2   1   9   53.98    8.37
   2  -1  -9  -17.23   21.37
  -2   1   8   10.33   21.31
  -2   1   8   53.40    6.08
   2  -1  -8   53.17    5.47
   2  -1  -8   44.26    4.90
  -2   1   8   44.97    7.89
   2  -1  -8   39.58    7.79
  -2   1   7   20.28    7.80
   2  -1  -7   14.72    6.90
   2  -1  -7    3.25   16.82
  -2   1   7   63.24   15.94
  -2   1   7   26.12    5.16
   2  -1  -7   33.88    4.90
  -2   1   7   28.31    4.49
   2  -1  -7   24.34    4.53
  -2   1   6   22.40    4.46
   2  -1  -6   22.65    4.27
  -2   1   6   26.83    5.10
   2  -1  -6   23.00    4.85
   2  -1  -6   34.21    8.44
  -2   1   6   49.79    8.06
  -2   1   5   38.54    4.67
   2  -1  -5   40.96    5.02
  -2   1   5   33.59   10.00
   2  -1  -5   42.22    9.85
  -2   1   5   38.74    5.66
   2  -1  -5   25.94    5.70
  -2   1   5   54.00    8.82
   2  -1  -4   11.29    4.53
   2  -1  -4   10.61    3.60
  -2   1   4   13.53    3.59
   2  -1  -4   -1.43   10.51
  -2   1   4    0.92   10.50
   2  -1  -4   12.22    6.41
  -2   1   4   14.20    7.01
  -2   1   3  297.06    4.63
   2  -1  -3  319.64    4.73
   2  -1  -2 1562.15    8.01
   2  -1  -2 1701.89   12.42
   2  -1  -1  728.96   12.81
  -2   1   1  686.19   12.95
   2  -1   0 4184.93   22.37
  -2   1   0 4237.90   26.03
  -2   1  -1 1238.21   16.19
   2  -1   1 1216.08   16.10
  -2   1  -2   11.90   12.04
   2  -1   2   -0.81   12.04
   2  -1   2  -19.61    8.45
   2  -1   3   17.76    6.14
  -2   1  -3    9.62    6.13
  -2   1  -3   15.29   16.43
   2  -1   3   -8.52   14.77
  -2   1  -4 1013.69   43.48
   2  -1   4 1009.26   41.01
   2  -1   5   45.42    6.16
   2  -1   5   40.08   37.18
  -2   1  -5   -4.35   36.60
  -2   1  -5   67.53   10.88
   2  -1   5   48.46   12.02
  -2   1  -5   51.73    6.46
   2  -1   6   94.87   38.30
  -2   1  -6  125.97   40.75
   2  -1   6   37.58   11.08
  -2   1  -6   33.75    9.69
   2  -1   6   38.22    6.42
  -2   1  -6   32.67    6.41
   2  -1   7   44.45    6.39
  -2   1  -7   27.37    6.29
  -2   1  -7   43.51    9.06
  -2   1  -7    1.25   43.11
   2  -1   7   51.08   43.35
  -2   1  -8   40.30    8.39
   2  -1   8   38.70    9.44
   2  -1   8  -17.32   46.24
  -2   1  -8   35.81   50.67
   2  -1   8   39.19    6.49
  -2   1  -8   37.12    6.72
   2  -1   9   -2.33    9.57
  -2   1  -9   -4.56    8.04
  -2   1  -9   -7.14   55.77
   2  -1   9  -69.64   48.06
   2  -1   9  -16.27    6.56
   2  -1  10   20.61    9.97
  -2   1 -10   21.63    7.63
   2  -1  10  155.32   59.99
  -2   1 -10   30.70   61.12
   2  -1  10    5.73    6.41
  -2   1 -10   11.11    6.44
   2  -1  11    6.12    9.18
  -2   1 -11   -0.84    6.64
  -2   1 -11   -3.83    5.64
   2  -1  11    5.97    5.73
   2  -1  11    2.23   59.26
  -2   1 -11  -36.90   62.27
   2   0 -11    5.34    7.02
  -2   0  11   14.63    7.11
   2   0 -11    2.15    4.51
  -2   0  11   -0.32    4.66
   2   0 -11    7.58    5.50
  -2   0  11    4.15    6.25
   2   0 -10   10.43   23.73
  -2   0  10   28.18   19.02
   2   0 -10    4.76    7.90
  -2   0  10   15.21    8.04
  -2   0  10   30.30    6.82
   2   0 -10   16.20    5.92
  -2   0   9  -12.30   15.84
  -2   0   9   25.64    8.54
   2   0  -9   24.17    8.69
  -2   0   9   19.57    5.15
   2   0  -9   13.52    5.03
   2   0  -9    7.12    5.59
  -2   0   9   -3.71    6.17
   2   0  -8   49.30    5.90
  -2   0   8   58.76    6.55
   2   0  -8   62.00    8.16
  -2   0   8   60.01    8.62
   2   0  -8   25.24   15.98
  -2   0   8   57.45    5.45
   2   0  -8   66.80    5.41
   2   0  -7  464.57   16.95
  -2   0   7  497.85   16.53
  -2   0   6    3.97    4.28
   2   0  -6    4.52    4.15
   2   0  -6    4.11    8.51
  -2   0   6    6.76    8.79
  -2   0   6   28.03    9.07
   2   0  -6   28.47    9.65
   2   0  -6   18.53    4.83
  -2   0   5   70.64    8.49
   2   0  -5   60.44    8.35
  -2   0   5   79.58    5.77
  -2   0   5   62.02    4.64
   2   0  -5   59.99    4.67
   2   0  -5   71.29    8.31
  -2   0   5   52.24    7.91
  -2   0   4   29.55    7.26
  -2   0   4   19.86    8.71
   2   0  -4   15.72    4.60
  -2   0   4    7.72    4.37
   2   0  -4    8.22    9.32
   2   0  -3  620.03    6.36
  -2   0   3  568.84    6.10
  -2   0   3  578.10   11.25
   2   0  -3  563.73   10.83
  -2   0   2  653.63    6.31
   2   0  -2  564.93    5.91
  -2   0   2  539.81   11.78
   2   0  -1 1264.08   19.44
  -2   0   1 1284.44   19.57
   2   0   0 3142.22   20.98
  -2   0   0 2884.63   20.42
  -2   0  -1 4751.23   22.41
   2   0   1 5258.35   23.38
   2   0   2  348.31   12.34
  -2   0  -2  375.32   12.79
   2   0   3 1264.71   21.98
  -2   0  -3 1202.11   22.46
   2   0   4 1500.91   32.15
  -2   0  -4 1505.88   33.28
  -2   0  -5 1033.62   48.53
   2   0   5  825.07   43.39
   2   0   6   16.06   35.37
  -2   0  -6   56.46   36.63
   2   0   6   25.23    5.90
  -2   0  -6   11.32    5.97
  -2   0  -6   35.62   10.80
   2   0   6   46.95   12.25
  -2   0  -7  249.81   43.70
   2   0   7  253.77   43.06
  -2   0  -7  595.09   16.02
   2   0   7  403.18   15.20
   2   0   8   33.19   10.45
  -2   0  -8   21.91    8.60
   2   0   8  106.20   44.04
  -2   0  -8  168.39   46.49
   2   0   8   30.19    6.03
  -2   0  -8   24.44    5.99
   2   0   9   53.62    6.77
  -2   0  -9   48.68    6.74
   2   0   9   53.87   10.60
  -2   0  -9   29.19    8.56
  -2   0  -9   80.72   51.92
  -2   0 -10    6.78    6.06
   2   0  10   -3.15    6.44
  -2   0 -10    7.28    7.59
   2   0  10   16.70    9.98
   2   0  10   43.75   53.89
  -2   0 -10   41.74   57.40
  -2   0 -11   16.52    5.74
   2   0  11   -0.51    5.87
  -2   0 -11   83.94   62.16
   2   0  11   60.48   56.16
   2   0  11    6.11    9.10
  -2   0 -11   14.21    7.54
   2   1 -10    0.72    4.55
  -2  -1  10    1.81    4.97
   2   1 -10   -8.92   17.63
  -2  -1  10   12.31   16.54
  -2  -1  10   17.14    6.44
   2   1 -10    1.28    5.78
   2   1 -10    1.47    8.07
  -2  -1  10    9.83    7.39
   2   1  -9    9.85    5.10
  -2  -1   9    4.73    5.11
   2   1  -9    7.86   15.12
  -2  -1   9   36.62   12.75
   2   1  -9   21.36    6.11
  -2  -1   9   21.95    7.06
   2   1  -9   13.46    8.85
  -2  -1   9   13.51    8.01
  -2  -1   8   24.28    8.98
   2   1  -8   29.28    8.80
  -2  -1   8   45.54    5.42
  -2  -1   8   22.35   11.42
   2   1  -8   45.58   12.25
   2   1  -8   38.00    5.12
  -2  -1   7  242.60    6.95
   2   1  -7  270.08    7.02
   2   1  -7  293.54   13.46
  -2  -1   7  259.06   13.00
  -2  -1   6  311.23    8.05
  -2  -1   6  300.69    6.99
   2   1  -6  307.67    6.92
   2   1  -6  286.05   10.36
  -2  -1   6  331.34   10.96
  -2  -1   6  325.50   11.38
   2   1  -6  416.21   12.32
   2   1  -5   15.72    6.89
  -2  -1   5    8.59    6.65
  -2  -1   5   23.53    9.32
   2   1  -5   19.44    9.22
  -2  -1   5   18.01    5.42
   2   1  -5   21.81    5.11
   2   1  -5    0.87    4.16
  -2  -1   5   -2.71    3.91
   2   1  -4    9.60    6.27
  -2  -1   4   14.55    6.89
  -2  -1   4   15.82    4.08
   2   1  -4   14.82    4.02
  -2  -1   4   23.69    9.37
   2   1  -4    7.51    9.04
  -2  -1   4    8.72    6.10
   2   1  -4   14.82    5.45
   2   1  -3   22.76    3.37
  -2  -1   3   27.78    3.51
   2   1  -3   28.51    5.14
  -2  -1   3   23.79    5.33
   2   1  -3   12.79    8.26
  -2  -1   3   35.49    8.24
  -2  -1   2  487.11    6.14
   2   1  -2  419.40    5.80
   2   1  -2  437.33    4.88
  -2  -1   2  472.72    5.06
  -2  -1   2  410.40   11.96
   2   1  -2  415.35   11.90
   2   1  -2  450.64   11.31
  -2  -1   2  490.72   11.87
  -2  -1   1  994.14   21.38
   2   1  -1  894.47   20.36
  -2  -1   0  742.13   14.56
   2   1   0  771.89   15.20
  -2  -1  -1  938.26   27.56
   2   1   1  979.84   27.66
  -2  -1  -2  324.69    9.95
   2   1   2  319.01    9.49
  -2  -1  -3   64.33   11.42
   2   1   3   52.25   11.67
  -2  -1  -4  395.87    7.73
   2   1   4  407.62    7.79
   2   1   4  306.54   17.03
  -2  -1  -4  324.30   18.34
   2   1   5  743.46    8.04
  -2  -1  -5  776.83   36.42
  -2  -1  -6   30.89    5.10
   2   1   6   74.46   33.63
  -2  -1  -6   60.22   34.30
   2   1   6   22.74    5.18
   2   1   6    7.38   14.82
  -2  -1  -6   16.31   12.54
   2   1   7   93.99    5.80
  -2  -1  -7   94.97    5.91
   2   1   7   33.68   34.53
  -2  -1  -7  148.70   38.25
   2   1   7   96.13   12.34
  -2  -1  -7   48.14    9.94
   2   1   8   10.83    5.21
  -2  -1  -8   -0.54    5.29
   2   1   8    3.47   40.54
  -2  -1  -8  -39.19   40.45
  -2  -1  -8   21.87    9.40
   2   1   8   20.62   11.09
   2   1   9   90.52   46.02
  -2  -1  -9   33.24   48.34
   2   1   9    2.41    9.90
  -2  -1  -9   10.57    5.59
   2   1   9   16.00    5.70
  -2  -1  -9    8.54    7.92
   2   1  10   42.69    6.53
  -2  -1 -10   37.44    6.18
   2   1  10   22.95   10.18
  -2  -1 -10   40.44    8.50
   2   1  10  111.63   51.82
  -2  -1 -10  -17.48   55.45
  -2  -1 -11  -13.99   58.91
   2   1  11 -130.21   51.95
  -2  -1 -12   83.17   65.50
  -2  -1 -12    3.45    5.04
   2   1  12   18.35    5.21
   2   1  12   61.41   58.81
   2   1  12    5.65    9.37
  -2  -1 -12    5.83    6.71
  -2  -2  10    4.88    4.76
   2   2 -10   11.58    4.81
   2   2 -10   23.48   13.48
  -2  -2  10   -5.22   11.86
  -2  -2  10    7.78    6.47
   2   2 -10   10.41    5.91
  -2  -2  10    3.33    6.63
   2   2 -10   -0.86    6.86
   2   2  -9   -1.90    4.73
  -2  -2   9   -2.37    4.78
   2   2  -9   14.47    7.73
  -2  -2   9   -5.28    7.80
   2   2  -9   -2.12    6.01
  -2  -2   9   11.01    6.91
  -2  -2   9   12.64    9.12
   2   2  -9   -9.53   11.69
   2   2  -8  118.99    6.21
  -2  -2   8  124.14    6.33
   2   2  -8  118.01    9.35
  -2  -2   8   97.56    9.09
   2   2  -8  133.25   11.96
  -2  -2   8  113.35   10.94
  -2  -2   7   35.50    5.14
   2   2  -7   16.95    5.03
   2   2  -7   30.69    8.87
  -2  -2   7   50.22    8.50
  -2  -2   7   35.18    6.84
   2   2  -7   40.99    6.49
   2   2  -7   57.19    9.35
  -2  -2   6  477.07   13.00
   2   2  -6  509.66   13.17
  -2  -2   6  526.36    8.62
   2   2  -6  513.56    8.38
   2   2  -6  548.35   10.16
  -2  -2   6  592.99   10.77
  -2  -2   5   75.79    5.95
   2   2  -5   77.67    5.61
  -2  -2   5   68.86    4.68
   2   2  -5   58.17    6.98
  -2  -2   5   61.17    7.43
   2   2  -5   61.41    9.43
  -2  -2   5   61.26    9.30
   2   2  -4   22.24    5.96
  -2  -2   4   14.18    5.89
   2   2  -4   15.09    3.98
  -2  -2   4   20.58    4.19
  -2  -2   4   29.99    7.38
   2   2  -4   14.49    6.15
   2   2  -3   34.75    4.51
  -2  -2   3   26.28    4.36
  -2  -2   3   60.82    9.84
  -2  -2   3   42.62    7.51
  -2  -2   2    6.95    8.98
   2   2  -2   13.24    9.04
   2   2  -1 1005.14   24.37
  -2  -2   1  862.10   23.56
  -2  -2   0 1865.69   16.89
   2   2   0 1827.14   16.25
   2   2   1 3996.63   30.46
  -2  -2  -1 3886.58   23.43
  -2  -2  -2  250.92    8.91
   2   2   2  171.25    8.13
   2   2   3  131.09    8.51
  -2  -2  -3  107.87    8.35
   2   2   4   52.92   11.41
  -2  -2  -4   19.62    9.17
  -2  -2  -5    4.74    5.56
   2   2   5    5.43    5.67
   2   2   5    8.88   17.09
  -2  -2  -5   47.74   17.87
  -2  -2  -6  615.27   38.63
   2   2   6  647.33   38.23
  -2  -2  -6  774.48    7.48
   2   2   6  722.88    7.37
   2   2   6  630.21   26.02
   2   2   7   19.33   31.66
  -2  -2  -7   46.91   33.37
  -2  -2  -7   14.97    4.27
   2   2   7    3.44    4.11
   2   2   7    8.11   14.23
  -2  -2  -7   11.14   12.10
  -2  -2  -8   -4.12   37.92
   2   2   8   33.12   37.64
  -2  -2  -9    5.93    9.01
   2   2   9   21.07   11.03
   2   2   9   -7.83    4.64
  -2  -2  -9   -1.58    4.82
   2   2   9  -24.38   40.12
  -2  -2  -9   -7.56   42.60
  -2  -2 -10  -13.83   49.59
   2   2  10  -29.60   45.69
  -2  -2 -11   10.82    5.47
   2   2  11   16.68   10.40
  -2  -2 -11    8.44    8.38
  -2  -2 -11   -5.53   56.15
   2   2  11  -17.17   50.23
  -2  -2 -12  -37.62   57.50
   2   2  12  120.52   55.88
  -2  -2 -12   12.65    5.04
   2   2  12   15.06    5.18
   2   2  12   29.66   10.56
  -2  -2 -12   13.65    7.29
   2   3  -9   10.60    8.71
  -2  -3   9    1.55    7.32
   2   3  -9    1.35    6.85
  -2  -3   9    6.96    4.72
   2   3  -9    1.56    4.63
   2   3  -9   10.25    6.37
  -2  -3   9    2.13    6.35
   2   3  -8   92.48    8.92
  -2  -3   8   86.75    6.07
   2   3  -8   83.37    5.87
  -2  -3   8   71.97    8.84
   2   3  -8   67.15    9.20
  -2  -3   8   64.54    9.58
  -2  -3   7   19.95    7.97
   2   3  -7   21.49    8.46
   2   3  -7   22.57    6.21
   2   3  -7    5.64    7.38
  -2  -3   7    4.91    7.75
  -2  -3   7   18.39    4.73
   2   3  -6  263.94    7.01
  -2  -3   6  236.23    8.51
   2   3  -6  242.60    8.24
   2   3  -5   47.36    5.67
  -2  -3   5   50.94    5.93
  -2  -3   5   23.40    4.36
   2   3  -5   51.44    4.56
   2   3  -5   25.89    9.02
  -2  -3   5   55.18    8.82
  -2  -3   5   37.39    7.07
   2   3  -5   30.06    6.84
  -2  -3   4  147.96   10.60
   2   3  -4  172.04   10.43
  -2  -3   4  186.07   10.63
   2   3  -4  162.56    9.71
   2   3  -4  178.17    6.94
  -2  -3   4  217.01    7.32
  -2  -3   3   74.31    9.46
   2   3  -3   69.44   10.83
  -2  -3   3   74.88   10.38
  -2  -3   3   62.36    4.16
   2   3  -3   58.30    4.26
   2   3  -2   87.86    6.36
  -2  -3   2   85.75    6.88
  -2  -3   2   77.12    3.92
   2   3  -2   63.05    3.60
  -2  -3   2   95.02   12.58
   2   3  -2   71.23   11.27
  -2  -3   1 2782.04   43.85
   2   3  -1 2902.55   19.13
  -2  -3   1 2912.54   18.89
  -2  -3   1 3195.46   14.54
   2   3  -1 3125.67   14.24
  -2  -3   0 2160.20   11.22
   2   3   0 2028.12   10.96
   2   3   1  889.17   10.10
  -2  -3  -1  962.55   10.30
  -2  -3  -2  323.00   11.54
   2   3   2  311.02   11.03
  -2  -3  -2  285.27   12.21
   2   3   2  280.57   12.24
  -2  -3  -3   86.64    5.97
   2   3   3   95.53    5.94
   2   3   4  429.28   10.77
  -2  -3  -4  471.74   11.21
  -2  -3  -5  466.64   16.78
   2   3   5  429.57   15.90
   2   3   6 1730.75   10.10
  -2  -3  -6 1644.57    9.65
  -2  -3  -7   -0.40   15.11
   2   3   7   -2.08   17.84
   2   3   7   -3.48   28.87
  -2  -3  -7   47.24   30.80
   2   3   7   20.30    4.08
  -2  -3  -7   13.07    3.91
  -2  -3  -8  111.72   12.88
   2   3   8  137.33    4.33
  -2  -3  -8  154.13    4.67
   2   3   8  127.95   33.72
  -2  -3  -8  122.77   35.78
   2   3   8  176.10   16.61
   2   3   9   21.22   38.25
  -2  -3  -9   33.83   40.80
  -2  -3  -9   15.26    9.33
   2   3   9    5.40   12.70
   2   3   9   16.80    4.19
  -2  -3  -9   16.32    4.30
  -2  -3 -10  -59.91   45.25
   2   3  10  -16.82   41.65
   2   3  11   61.36   49.30
  -2  -3 -11    1.64   54.12
  -2  -3 -12    7.73   54.71
   2   3  12   29.26   11.06
   2   3  12   49.31   52.87
  -2  -3 -12   34.55    5.13
  -2  -3 -12   24.61    8.55
  -2  -4   9    3.96    4.68
   2   4  -9   13.83    4.55
   2   4  -9    1.82    6.22
  -2  -4   8    5.61    6.80
   2   4  -8   -6.63    6.22
   2   4  -8    2.98    7.56
   2   4  -8   -1.65    7.10
  -2  -4   8    6.65    7.57
  -2  -4   8    2.78    4.52
   2   4  -8    3.58    4.45
  -2  -4   8   10.81    8.01
   2   4  -7   12.35    8.55
  -2  -4   7   31.02    8.27
   2   4  -7   12.05    6.70
   2   4  -7   37.93    5.12
  -2  -4   7   36.13    5.26
  -2  -4   7   40.94    8.45
  -2  -4   6   70.46    8.44
   2   4  -6   53.55    7.80
   2   4  -6   72.92    5.35
  -2  -4   6   55.62    5.18
   2   4  -6   69.55    8.34
  -2  -4   6   59.53    8.43
  -2  -4   5    4.86    5.84
   2   4  -5    5.68    5.67
   2   4  -5   12.57    7.53
  -2  -4   5   -2.56    7.06
   2   4  -5    1.07    7.05
  -2  -4   5   -1.13    7.59
   2   4  -4   17.39    3.86
  -2  -4   4   18.14    3.95
  -2  -4   4   44.00    9.16
   2   4  -4   38.92    8.40
   2   4  -4   23.75    8.38
  -2  -4   4   11.04    7.80
   2   4  -4   11.22    5.48
  -2  -4   4    7.52    5.61
   2   4  -3   36.80    6.53
  -2  -4   3   29.69    6.02
   2   4  -3   73.15    4.19
  -2  -4   3   57.90    4.10
  -2  -4   3   79.22    9.54
   2   4  -3   72.08    9.40
  -2  -4   2  863.33   16.97
   2   4  -2  430.97   14.78
  -2  -4   1 1889.98   13.79
   2   4  -1 1684.42   12.55
  -2  -4   0 2511.02   12.47
   2   4   0 2426.75    8.92
   2   4   0 2413.61   17.16
  -2  -4   0 2455.18   17.78
  -2  -4  -1   18.81    4.89
   2   4   1   17.27    5.07
   2   4   1   45.57    4.77
  -2  -4  -1   41.62    4.68
  -2  -4  -1   48.91    8.56
   2   4   1   29.88    8.12
  -2  -4  -2  393.37    8.85
   2   4   2  302.60   15.48
  -2  -4  -3   20.29    7.37
   2   4   3   38.43    7.42
  -2  -4  -3   31.03    7.58
  -2  -4  -4   -3.51    5.49
   2   4   4    9.06    5.13
   2   4   5  273.41   10.73
  -2  -4  -5  348.87   11.24
  -2  -4  -6  868.07   22.86
   2   4   6  862.23   21.39
   2   4   7   21.54    4.77
  -2  -4  -7   31.79    4.38
   2   4   7   84.70   25.71
  -2  -4  -7   56.85   28.41
   2   4   8  -31.03   28.59
  -2  -4  -8   28.55   30.51
   2   4   8   45.76    3.43
  -2  -4  -8   37.31    3.32
  -2  -4  -8    7.23   13.45
   2   4   8   47.37   17.71
  -2  -4  -9   47.20   37.02
   2   4   9   61.11   34.42
  -2  -4  -9   21.54    3.50
   2   4   9   26.03    3.21
   2   4   9   14.33   14.68
  -2  -4  -9    9.81   10.93
   2   4  10   45.60    4.31
  -2  -4 -10   26.03   10.25
   2   4  10   27.36   13.74
   2   4  10   46.43   41.88
  -2  -4 -10   12.04   43.42
  -2  -4 -11  100.34    5.69
   2   4  11  100.51   14.03
  -2  -4 -11   80.78   10.58
   2   4  11   80.08   48.77
  -2  -4 -11    7.44   50.04
  -2  -4 -12   20.38    9.51
  -2  -4 -12  -24.83   51.54
   2   4  12   11.74   51.36
   2   5  -8   24.61    6.68
  -2  -5   8   27.14    6.68
   2   5  -8   13.63    7.40
  -2  -5   8   38.15    7.51
  -2  -5   8   14.71    7.46
   2   5  -8   32.79    7.46
  -2  -5   8   17.40    4.93
   2   5  -8   12.15    4.57
   2   5  -7   39.33    7.01
  -2  -5   7   37.94    7.46
  -2  -5   7   45.60    8.41
   2   5  -7   49.94    8.28
   2   5  -7   58.59    7.53
  -2  -5   7   55.32    8.31
  -2  -5   7   34.70    4.99
   2   5  -7   32.79    5.15
   2   5  -6    9.66    5.85
  -2  -5   6    3.68    8.04
   2   5  -6    5.23    6.97
   2   5  -6   -1.08    4.41
  -2  -5   6   -1.11    4.48
   2   5  -6    9.21    8.37
  -2  -5   6    0.81    8.16
  -2  -5   5  448.85   10.66
   2   5  -5  360.42   11.47
  -2  -5   5  365.23   11.45
   2   5  -5  393.41    7.83
  -2  -5   5  366.04    7.62
   2   5  -5  379.70    9.95
  -2  -5   5  376.92   14.53
   2   5  -5  362.28   13.26
   2   5  -4   42.56    8.76
  -2  -5   4   38.97    8.86
  -2  -5   4   14.77    5.57
   2   5  -4   12.78    5.54
  -2  -5   4   17.81    4.01
   2   5  -4   11.42    3.91
   2   5  -4   23.94    8.07
  -2  -5   4    4.18    7.75
  -2  -5   3   -2.88   10.47
   2   5  -3   32.25    9.51
  -2  -5   3   11.47    7.90
   2   5  -3    9.74    7.57
   2   5  -3   16.13    6.35
  -2  -5   3   12.13    6.13
   2   5  -3    5.74    3.48
  -2  -5   3    5.14    3.59
  -2  -5   2  152.71    4.48
   2   5  -2  161.77   15.29
  -2  -5   2  152.35   16.79
  -2  -5   2   99.00    8.94
   2   5  -2   81.71    8.99
  -2  -5   1    7.90    9.23
   2   5  -1   16.33    9.24
  -2  -5   1   22.76    3.61
   2   5  -1    8.60    2.85
  -2  -5   1   23.49    6.45
   2   5  -1   -1.44   23.94
  -2  -5   1   23.10   26.16
   2   5   0  804.71   13.93
  -2  -5   0  737.61   12.92
  -2  -5  -1  290.37   10.29
   2   5   1  313.85   10.56
  -2  -5  -1  416.64    6.04
   2   5   1  348.16    5.93
   2   5   1  302.35    4.57
  -2  -5  -1  320.08    4.45
  -2  -5  -2  367.78    9.63
   2   5   2  279.04    9.02
  -2  -5  -3  164.81    8.09
   2   5   3  173.67    8.02
   2   5   4  150.38    6.91
  -2  -5  -4  143.64    6.87
  -2  -5  -4  180.01    6.59
   2   5   4  182.08    6.81
  -2  -5  -5    1.09    5.95
   2   5   5    3.17    5.71
   2   5   6   26.05    9.33
  -2  -5  -6   34.91   10.05
   2   5   7   49.64   17.30
  -2  -5  -7   -0.75   14.58
  -2  -5  -8   48.49   26.70
   2   5   8   83.39   27.47
   2   5   9   -7.92   16.47
  -2  -5  -9   -2.68   12.74
   2   5   9    4.64   30.62
  -2  -5  -9  -11.38   32.00
  -2  -5 -10    8.76    3.22
   2   5  10    3.23   14.90
  -2  -5 -10   13.86   11.99
   2   5  10  -46.75   34.81
  -2  -5 -10  -51.20   38.48
   2   5  10    4.47    2.98
  -2  -5 -11  -13.39   47.09
   2   5  11   34.71   43.19
  -2  -5 -11    3.17   10.07
   2   5  11   23.20   14.79
   2   5  11    7.83    3.89
  -2  -5 -11   15.34    4.21
   2   5  12   16.80   49.29
  -2  -5 -12   19.39   52.71
  -2  -5 -12    6.20    9.01
   2   5  12    9.38   12.70
  -2  -5 -13   59.34    9.52
   2   5  13   12.40   50.43
  -2  -5 -13   96.59   53.51
  -2  -6   7   -0.56    4.35
   2   6  -7    6.51    4.37
   2   6  -7   -3.97    6.37
  -2  -6   7   10.28    7.41
   2   6  -7    8.23    7.09
  -2  -6   7   -0.18    7.23
  -2  -6   7   21.93    6.63
   2   6  -7   15.93    6.39
  -2  -6   6   33.90    4.88
   2   6  -6   39.80    4.66
  -2  -6   6   47.62    7.15
   2   6  -6   25.29    6.34
   2   6  -6   35.06    8.19
  -2  -6   6   23.90    8.10
   2   6  -6   39.01    7.84
  -2  -6   6   26.47    8.88
  -2  -6   5    2.91    6.56
   2   6  -5    5.13    6.81
   2   6  -5    9.63    4.58
  -2  -6   5   10.07    4.54
   2   6  -5   21.24    8.46
  -2  -6   5   19.50    8.54
   2   6  -5   29.29    9.37
  -2  -6   5   35.30   10.01
   2   6  -4   11.36    8.32
   2   6  -4   10.11    6.19
  -2  -6   4   18.95    5.95
  -2  -6   4    3.01    8.27
   2   6  -4    0.62    8.38
  -2  -6   4   10.83    4.18
   2   6  -4    5.12    4.20
   2   6  -3  351.43   15.38
  -2  -6   3  346.90   16.77
  -2  -6   2   95.79    4.08
   2   6  -2  108.88    4.10
   2   6  -2  119.20   15.79
  -2  -6   2   99.43    8.66
   2   6  -2   84.14    8.48
  -2  -6   2  119.98   17.63
  -2  -6   1   43.69    8.20
   2   6  -1   33.47    7.93
   2   6  -1   12.36   23.49
  -2  -6   1   34.14   25.51
   2   6   0    0.84   22.59
   2   6   0    8.27    5.28
  -2  -6   0   18.48    5.38
   2   6   0    7.92    7.73
  -2  -6   0   13.06    7.93
   2   6   1  340.33    6.08
  -2  -6  -1  326.47    6.07
  -2  -6  -1  357.02   10.14
   2   6   1  379.35   10.32
   2   6   2  928.39   13.68
   2   6   2  908.49    8.82
  -2  -6  -2  955.60   12.64
   2   6   2  956.11   13.13
   2   6   3   29.69    6.07
   2   6   3   36.29    7.80
  -2  -6  -3   55.15    7.97
  -2  -6  -3   55.21    6.43
  -2  -6  -4   61.91    7.17
   2   6   4   97.66    6.97
   2   6   5    1.78    5.21
  -2  -6  -5   10.69    5.79
   2   6   5    2.30    5.62
   2   6   6   39.64    6.41
  -2  -6  -6   55.42    7.24
  -2  -6  -6   48.46    5.08
   2   6   7    5.82   10.71
  -2  -6  -7    7.24   11.63
  -2  -6  -8   19.43   23.33
   2   6   8   16.26   21.82
  -2  -6  -8   19.85   13.91
  -2  -6  -9   -1.73    2.89
   2   6   9   -0.63   25.31
  -2  -6  -9   26.88   28.16
   2   6   9    8.51    3.86
  -2  -6 -10   -1.40   14.37
   2   6  10   -2.44   16.96
  -2  -6 -10   -0.90   33.56
   2   6  10  -65.73   30.72
  -2  -6 -10   -4.66    2.31
   2   6  11    9.27   15.87
  -2  -6 -11  -13.62   11.23
  -2  -6 -11    3.17    3.15
  -2  -6 -11  -41.66   41.75
   2   6  11   30.84   38.59
   2   6  11    2.79    3.02
   2   6  12    7.63   14.16
  -2  -6 -12   19.40    9.47
  -2  -6 -12   62.69   48.68
   2   6  12   -3.97   42.56
   2   6  12    8.62    3.43
  -2  -6 -12   11.05    3.46
  -2  -6 -13   15.26   52.57
   2   6  13    1.62   48.31
   2   7  -6    6.53    7.50
  -2  -7   6   47.03   10.26
  -2  -7   6  191.84   71.57
  -2  -7   6   -1.10    7.09
   2   7  -6    4.29    6.87
  -2  -7   6    4.01    4.00
   2   7  -6   -4.12    3.66
   2   7  -6   -7.26    5.67
  -2  -7   6    2.92    5.99
   2   7  -5    2.97    5.93
   2   7  -5   -2.53    8.00
  -2  -7   5    3.51    6.19
  -2  -7   5    0.86    7.54
   2   7  -5    4.26    7.59
  -2  -7   5   -2.29    4.06
   2   7  -5   -3.36    3.90
  -2  -7   5   -2.48    8.49
  -2  -7   4   33.91   11.19
   2   7  -4   20.02    8.53
   2   7  -4   32.53    4.38
  -2  -7   4   19.47    4.23
  -2  -7   4   30.07    8.42
   2   7  -4   10.41    8.32
   2   7  -3   33.32   12.32
  -2  -7   3   51.40   15.42
   2   7  -3   36.25    8.26
  -2  -7   3   30.10    8.03
   2   7  -3   19.33    6.20
  -2  -7   3   18.82    6.28
  -2  -7   3   42.48    4.07
   2   7  -3   34.59    4.03
  -2  -7   2   63.10    3.75
   2   7  -2   74.11    3.77
   2   7  -2   59.87    8.21
  -2  -7   2   55.58    8.06
  -2  -7   2   49.71   20.20
   2   7  -2   36.71   15.75
  -2  -7   2   76.41    6.29
   2   7  -2   64.02    6.86
  -2  -7   1   -5.48   23.60
   2   7  -1   -3.64   22.18
  -2  -7   0    6.12    7.17
   2   7   0   21.77    7.23
  -2  -7  -1   -0.62    4.08
   2   7   1    2.50    4.03
  -2  -7  -1   -4.39    6.95
   2   7   1    9.67    7.12
  -2  -7  -1   26.32   25.45
  -2  -7  -2   20.40    6.85
   2   7   2   22.17    3.90
   2   7   2   16.75    6.67
  -2  -7  -2   20.44    2.73
   2   7   2   23.77    3.25
  -2  -7  -3   34.16    4.71
   2   7   3   34.80   10.48
  -2  -7  -3    0.21   10.31
   2   7   3    1.59    6.63
  -2  -7  -3   25.43    6.51
  -2  -7  -4  100.77    6.70
   2   7   4   96.69    6.79
  -2  -7  -4  108.11    7.17
   2   7   4   96.62    7.87
  -2  -7  -5   42.75    6.23
   2   7   5   19.37    5.86
  -2  -7  -6   40.79    4.50
   2   7   6   29.15    4.36
  -2  -7  -6   49.11    5.17
  -2  -7  -7   78.61    4.42
   2   7   7   83.70    7.29
  -2  -7  -7   68.32    8.01
   2   7   7   81.79    4.03
  -2  -7  -8    2.49    3.63
   2   7   8    8.23   12.66
  -2  -7  -8   32.89   17.85
  -2  -7  -9   13.05   14.25
  -2  -7  -9  -14.07   24.36
   2   7   9   22.41   23.76
   2   7  10   30.07   27.64
  -2  -7 -10   13.91    2.41
   2   7  11   -0.93   33.69
  -2  -7 -11   -2.00   38.12
  -2  -7 -11    7.81   14.17
   2   7  11   32.63   18.21
  -2  -7 -12    0.42   10.52
   2   7  12   33.96   16.35
  -2  -7 -12   12.23    2.84
   2   7  12    7.08   39.18
  -2  -7 -12   15.22   43.92
   2   7  12   11.68    2.61
  -2  -8   5   17.30   66.90
   2   8  -5   10.43    6.64
  -2  -8   5    2.04    6.98
   2   8  -5    8.48    5.78
  -2  -8   5    1.20    8.44
   2   8  -5    6.22    7.54
  -2  -8   5   -2.51    5.56
  -2  -8   5   -1.80    3.72
   2   8  -5    1.79    3.70
  -2  -8   4   14.15    5.90
   2   8  -4    0.47    5.49
  -2  -8   4   -3.80   11.21
   2   8  -4    1.32    9.23
   2   8  -4   -2.84    7.25
  -2  -8   4   -0.52    7.20
  -2  -8   4   -2.40    3.54
   2   8  -4    7.24    3.72
  -2  -8   4    6.78   66.14
  -2  -8   3    8.23    5.80
   2   8  -3   -4.81    5.80
   2   8  -3    3.32    3.55
  -2  -8   3    2.24    3.59
   2   8  -3   16.69    7.99
  -2  -8   3    9.26    8.02
  -2  -8   3   35.25   15.24
   2   8  -3    6.93   12.89
  -2  -8   2    7.48    3.47
   2   8  -2   10.93    3.30
   2   8  -2   22.48    6.29
  -2  -8   2   23.01    5.49
  -2  -8   2   40.97   23.69
   2   8  -2   22.37   17.25
   2   8  -2   12.41    7.54
  -2  -8   2    9.04    7.61
   2   8  -1   -0.89    2.67
  -2  -8   1   -0.05    2.76
  -2  -8   1   -6.80    6.86
   2   8  -1    9.60    7.25
  -2  -8   1    3.99    5.92
   2   8  -1    5.76    6.13
  -2  -8   1   -6.77   24.03
   2   8  -1   13.59   22.62
  -2  -8   0   17.04    2.48
  -2  -8   0   -6.32    6.84
   2   8   0   19.68    6.99
  -2  -8  -1  -44.50   21.21
   2   8   1   -2.14    6.61
   2   8   2   34.01    4.07
  -2  -8  -2   22.44    3.97
  -2  -8  -2   29.67    1.61
   2   8   2   26.73    1.82
   2   8   2   25.39    6.77
  -2  -8  -2   28.37    6.67
  -2  -8  -3    6.20    5.60
   2   8   3    0.86    4.87
  -2  -8  -3    0.38    5.89
   2   8   3   -6.51    5.94
   2   8   4   25.52    7.34
   2   8   4    0.17    5.52
  -2  -8  -4   14.57    5.66
  -2  -8  -5    5.22    6.92
   2   8   5   23.55    5.12
  -2  -8  -5   21.84    5.32
  -2  -8  -6   27.36    7.39
  -2  -8  -6   28.55    4.61
   2   8   6   33.29    4.97
   2   8   7   29.60    4.68
   2   8   7   37.24    4.36
  -2  -8  -7   33.18    5.01
  -2  -8  -8   97.51   10.37
   2   8   8  100.06    8.59
   2   8   8  101.74    4.49
   2   8   9   47.06   18.63
  -2  -8  -9   36.44   22.09
   2   8  10  -35.56   23.54
  -2  -8 -10    5.35   27.33
  -2  -8 -10   -7.56   14.38
  -2  -8 -11  102.03   36.40
   2   8  11  112.43   31.84
  -2  -8 -11   -6.32   13.19
  -2  -8 -11   58.49    2.01
  -2  -8 -12    9.17   11.93
  -2  -8 -12   16.39    1.70
   2   8  12    9.91    1.58
   2   8  12   26.98   34.80
  -2  -8 -12   23.40   41.17
   2   8  12   33.37   17.71
  -2  -9   4    1.87    3.62
   2   9  -4   -1.13    3.37
   2   9  -4    7.04    5.53
  -2  -9   4    4.36    5.26
  -2  -9   3   33.09   63.56
  -2  -9   3    1.42    5.20
   2   9  -3   -6.60    5.31
   2   9  -3   -0.09    3.27
  -2  -9   3    4.09    3.42
  -2  -9   3   10.73   15.09
   2   9  -3   12.90   12.59
  -2  -9   3  -10.04    6.84
   2   9  -3    4.25    7.11
  -2  -9   2   -1.97    7.18
   2   9  -2   -3.14    7.17
   2   9  -2    6.90    5.66
  -2  -9   2   13.22    5.44
   2   9  -2   -1.02    3.10
  -2  -9   2   -1.25    3.18
  -2  -9   2   69.29   26.35
   2   9  -2    8.13   18.69
  -2  -9   1   11.73    7.59
   2   9  -1   20.70    7.46
  -2  -9   1    9.84    5.73
   2   9  -1    3.76    5.84
  -2  -9   1    3.83    2.90
   2   9  -1    8.80    2.91
   2   9  -1   -2.05   22.94
  -2  -9   1   46.31   25.91
   2   9   0    2.26    7.03
  -2  -9   0    9.56    6.90
   2   9   0   16.05    7.62
  -2  -9   0   12.71    6.28
   2   9   0    2.90    2.42
  -2  -9   0    8.14    2.52
  -2  -9   0   15.47   23.05
   2   9   1   12.65    6.92
  -2  -9  -1   11.59    6.96
   2   9   1    5.76    1.92
  -2  -9  -1   11.23    6.69
   2   9   1   -2.77    5.29
   2   9   2    7.60    4.15
  -2  -9  -2   18.58    4.22
  -2  -9  -2   13.04    1.45
   2   9   2   19.75    6.42
  -2  -9  -2    3.88    6.29
  -2  -9  -3    3.77    2.76
   2   9   3    7.27    5.02
   2   9   3    2.26    5.99
  -2  -9  -3   12.91    6.15
   2   9   4   14.92    4.49
  -2  -9  -4    1.85    3.82
   2   9   4    4.66    5.83
  -2  -9  -5   39.75    6.70
   2   9   5   17.36    6.31
   2   9   5   39.02    5.81
  -2  -9  -5   38.97    5.53
   2   9   6   14.71    5.16
  -2  -9  -6    5.37    4.99
   2   9   7   -2.93    4.43
  -2  -9  -7    3.79    4.36
  -2  -9  -7    8.91    4.23
   2   9   7    7.99    5.70
  -2  -9  -8  113.80    4.69
   2   9   8  106.18    5.24
  -2  -9  -8   95.09    5.93
  -2  -9  -9   50.21    3.62
   2   9   9   70.32    4.40
   2   9   9   34.16   10.19
  -2  -9  -9   76.42   15.94
  -2  -9 -10    5.38   23.44
   2   9  10   49.43   21.49
   2   9  10   -0.38    3.17
  -2  -9 -10    7.96    3.12
  -2  -9 -11  -36.48   29.51
   2   9  11  -14.59   24.53
  -2  -9 -11  -14.53   12.58
   2   9  12  -18.94   30.07
  -2  -9 -12   16.32   35.58
  -2  -9 -12    3.98    1.02
  -2  -9 -12   -4.58   11.60
  -2 -10   2  -18.17   25.07
   2  10  -2   28.03   20.22
   2  10  -2    4.18    3.02
  -2 -10   2    6.87    3.13
  -2 -10   2   -3.75    6.59
   2  10  -2    8.05    6.76
  -2 -10   2   -2.17    5.38
   2  10  -2   -3.12    5.23
   2  10  -1    2.83    5.93
  -2 -10   1    9.16    5.56
   2  10  -1   -2.17   21.61
   2  10  -1    2.81    2.83
  -2 -10   1    1.62    2.85
  -2 -10   1   -8.01    7.10
   2  10  -1    1.84    6.77
  -2 -10   1  -23.30   60.03
  -2 -10   0    8.32    2.64
   2  10   0    6.69    2.48
  -2 -10   0    4.66    7.32
   2  10   0    3.57    7.06
   2  10   0    8.45    6.56
   2  10   1    5.46    2.23
  -2 -10  -1    8.74    2.14
   2  10   1    1.61    6.62
  -2 -10  -1   12.37    7.32
  -2 -10  -1   16.06    7.43
   2  10   1    3.01    6.68
   2  10   2   20.05    1.66
   2  10   2   22.60    5.02
  -2 -10  -2   13.45    5.06
  -2 -10  -2   18.57    1.75
  -2 -10  -2   26.57    6.99
   2  10   2    6.84    6.84
   2  10   3    1.30    4.02
  -2 -10  -3    8.07    4.04
   2  10   3    9.26    2.09
  -2 -10  -3    7.41    1.35
  -2 -10  -3    5.99    6.54
   2  10   3    9.46    6.61
  -2 -10  -4   21.57    6.32
   2  10   4   40.71    6.49
  -2 -10  -4   15.68    6.48
   2  10   4   26.25    4.13
  -2 -10  -4   24.41    3.87
  -2 -10  -5    9.22    5.77
   2  10   5   16.33    5.68
   2  10   5    9.00    5.87
  -2 -10  -5   12.02    4.67
   2  10   6   19.28    7.23
  -2 -10  -6   25.70    6.26
  -2 -10  -7   27.94    4.96
   2  10   7   40.90    5.17
  -2 -10  -8   17.25    3.18
   2  10   8   32.56    4.77
  -2 -10  -8   28.41    4.59
   2  10   8   31.85    3.46
  -2 -10  -9   21.31    6.66
   2  10   9   12.73    5.08
   2  10   9   17.44    4.04
  -2 -10  -9    2.99    3.74
   2  10  10   10.31    3.34
  -2 -10 -10   11.96    3.13
   2  10  10   25.68   14.83
  -2 -10 -10  -12.48   18.21
  -2 -10 -11  -22.30   24.55
   2  10  11   11.67   20.54
  -2 -11   0    8.33    6.87
   2  11   0    0.68    6.27
   2  11   0   -1.46    2.33
  -2 -11   0    4.26    2.44
   2  11   0   -0.68    6.58
  -2 -11   0    1.70    5.32
   2  11   1  -10.44   23.04
  -2 -11  -1   21.06    6.58
   2  11   1   32.30   10.18
  -2 -11  -1    5.47    2.18
   2  11   1    6.04    2.11
  -2 -11  -1   12.18    6.98
   2  11   1   17.70    6.68
  -2 -11  -2   16.16    1.89
  -2 -11  -2    2.05    6.73
   2  11   2    9.06    6.36
   2  11   2    5.29    5.47
  -2 -11  -2   22.72    6.61
   2  11   2    9.72    1.71
   2  11   3    0.09    4.44
  -2 -11  -3   12.96    4.48
  -2 -11  -3    9.18    1.21
  -2 -11  -3    4.71    6.70
   2  11   3    1.07    6.31
  -2 -11  -4   34.30    6.69
   2  11   4   12.32    3.60
   2  11   4   33.29    4.25
  -2 -11  -4   24.82    3.83
  -2 -11  -4   34.16    4.84
   2  11   5   23.24    5.90
  -2 -11  -5   22.02    6.10
  -2 -11  -6   26.35    6.38
   2  11   6   23.19    7.28
   2  11   6   37.85    5.81
  -2 -11  -6   15.32    5.67
  -2 -11  -7   14.80    6.86
   2  11   7   -1.22    5.00
  -2 -11  -7    2.18    5.08
   2  11   8   39.61    4.82
  -2 -11  -8   37.75    4.86
  -2 -11  -9   20.21    4.14
   2  11   9   13.89    4.05
  -2 -11  -9   10.69    2.58
   2  11   9    8.71    2.42
  -2 -11 -10   11.46   11.15
   2  11  10   46.06    6.04
   2  12   2    7.88    5.91
  -2 -12  -2  -10.07    6.00
  -2 -12  -2  -11.27   51.72
   2  12   2    2.26    7.06
  -2 -12  -2    3.53    7.02
  -2 -12  -2    0.57    1.72
   2  12   2    0.03    1.74
  -2 -12  -3   22.43    1.59
  -2 -12  -3   34.16    5.47
   2  12   3   18.48    6.14
  -2 -12  -3   17.61    6.44
   2  12   3   23.16    1.33
  -2 -12  -4    4.77    3.96
   2  12   4    4.04    4.04
   2  12   4   -3.57    5.71
  -2 -12  -4   -9.28    5.85
  -2 -12  -4    3.01    1.09
   2  12   4    2.30    2.14
   2  12   5   11.03    5.73
  -2 -12  -5  -10.38    5.57
   2  12   5    7.37    3.81
  -2 -12  -6   21.10    5.62
   2  12   6   13.51    5.37
   2  12   6   16.70    4.91
  -2 -12  -6   13.57    3.92
  -2 -12  -7   -2.46    4.94
   2  12   7    2.95    4.92
  -2 -12  -7   11.19    6.47
   2  12   7   16.43    6.44
   2  12   8   68.29    5.25
  -2 -12  -8   62.87    5.37
  -2 -12  -9   24.04    4.34
   2  12   9   29.10    4.20
  -3  12   7   16.22    8.46
   3 -12  -7   10.87    7.62
   3 -12  -7    4.92    2.89
  -3  12   7    5.00    2.41
   3 -12  -6    6.94    7.31
  -3  12   6    2.69    6.49
  -3  12   6    7.63    3.83
   3 -12  -6   -1.94    4.10
  -3  12   6    7.16    9.39
   3 -12  -6   29.50   10.09
  -3  12   6    7.65    5.04
   3 -12  -6    7.66    5.27
   3 -12  -5   10.79    9.29
  -3  12   5    4.33    6.76
   3 -12  -5   -1.83    4.88
  -3  12   5    3.60    5.10
  -3  12   5    3.22   11.07
   3 -12  -5  -11.93   10.94
   3 -12  -5    3.90    5.85
  -3  12   5   -0.15    6.16
  -3  12   4    4.00    5.55
   3 -12  -4    7.00    6.20
   3 -12  -4    0.61    7.60
  -3  12   4   -1.18    8.85
   3 -12  -4   33.52   13.69
  -3  12   4    6.76   13.35
   3 -12  -4    3.72    5.22
  -3  12   4    5.88    5.24
  -3  12   3   13.57   13.61
   3 -12  -3    2.45   13.85
   3 -12  -3    9.97   15.51
  -3  12   3   18.71   16.83
   3 -12  -3   -2.47    5.62
  -3  12   3    2.41    5.87
   3 -12  -3    7.52    5.44
  -3  12   3   10.13    5.45
   3 -11  -9  -26.31   11.97
  -3  11   9    5.65   10.29
  -3  11   9    1.81    3.49
   3 -11  -9    2.13    2.29
  -3  11   9    1.52    2.40
  -3  11   8   13.86    6.57
   3 -11  -8    5.80    6.90
   3 -11  -8    5.66    2.42
  -3  11   8    8.52    2.46
  -3  11   8   10.74    8.47
   3 -11  -8    6.15    8.99
  -3  11   7   10.92    2.58
   3 -11  -7   12.65    2.58
  -3  11   7   12.32    6.24
   3 -11  -7   12.94    6.41
  -3  11   7   13.10    7.62
   3 -11  -7    9.81    7.57
  -3  11   6   12.60    9.40
  -3  11   6   11.87    9.27
   3 -11  -6   -1.10    8.44
   3 -11  -6    3.60    6.10
  -3  11   6   -1.26    5.87
   3 -11  -6    1.09    3.74
  -3  11   6   -4.32    3.35
   3 -11  -5   -3.92    6.53
  -3  11   5    4.43    5.65
  -3  11   5    0.55    9.96
   3 -11  -5  -13.53   10.05
  -3  11   5   -4.28    7.08
   3 -11  -5    0.88    8.10
  -3  11   5   -8.30    5.43
   3 -11  -5  -10.23    5.73
  -3  11   4   16.02   11.04
   3 -11  -4   20.19    9.85
   3 -11  -4    4.27    5.83
  -3  11   4  -10.13    5.40
  -3  11   4    2.68   12.15
   3 -11  -4   34.66   12.81
  -3  11   4   14.55    7.11
   3 -11  -4   27.35    7.36
   3 -11  -3   -4.62    5.79
  -3  11   3   17.39    5.86
  -3  11   3   20.46    6.83
   3 -11  -3    5.65    6.75
  -3  11   3    8.11   10.29
   3 -11  -3   12.97   13.57
  -3  11   3    7.47   14.92
   3 -11  -3  -23.29   14.53
   3 -11  -2    5.04    6.39
  -3  11   2   -1.02    6.24
   3 -11  -2   19.46   18.22
  -3  11   2   34.03   19.24
  -3  11   2   -5.98   13.54
   3 -11  -2    5.10    5.61
  -3  11   2    7.99    5.62
   3 -11  -1    4.80    5.68
  -3  11   1    5.26    5.70
  -3  11   1   -0.55    6.32
   3 -11  -1    2.83    6.54
  -3  11   1   13.23   21.91
   3 -11  -1  -14.30   21.11
  -3  11   0   -3.01    6.25
   3 -11   0   -3.83    5.61
   3 -11   0   -7.43   25.66
  -3  11   0   24.91   33.49
   3 -11   0   13.48    6.54
  -3  11   0    9.05    6.37
  -3  10  10   21.16    3.24
   3 -10 -10   20.42    2.26
  -3  10  10    8.50    3.11
   3 -10 -10   17.14    3.19
  -3  10   9    6.66    9.57
  -3  10   9    3.90    3.06
  -3  10   9    4.16    2.32
   3 -10  -9    0.68    3.19
  -3  10   9  -22.45   13.32
   3 -10  -9  -16.40   15.84
  -3  10   8    4.53    2.51
   3 -10  -8    4.40    2.66
   3 -10  -8    6.30    8.66
  -3  10   8    8.43    8.52
  -3  10   8   19.99    9.36
   3 -10  -8    6.69   10.90
   3 -10  -7   20.66    9.17
  -3  10   7   16.98    8.99
  -3  10   7   12.16    2.91
   3 -10  -7   14.12    2.74
   3 -10  -7    1.32    7.97
  -3  10   7   14.25    7.23
  -3  10   6   12.95    8.00
   3 -10  -6  -12.49    7.79
   3 -10  -6    7.04    3.75
  -3  10   6    0.91    3.09
   3 -10  -6   -2.56    6.87
  -3  10   6    3.22    6.79
   3 -10  -5   26.85    5.56
  -3  10   5   32.83    5.36
   3 -10  -5   18.42    6.85
  -3  10   5   12.95    6.32
  -3  10   5   12.53   10.35
  -3  10   5   18.65    9.94
   3 -10  -5   22.66    9.73
   3 -10  -4    5.57    6.44
  -3  10   4    3.58    6.02
  -3  10   4    7.82    8.30
   3 -10  -4    1.19    8.87
  -3  10   4   11.61   11.15
   3 -10  -4   15.16   10.88
  -3  10   4   12.24   11.34
   3 -10  -4   -7.76   11.76
  -3  10   3   -2.84    9.11
   3 -10  -3    2.30    9.33
  -3  10   3   13.76    6.17
   3 -10  -3   11.27    6.13
   3 -10  -3    8.10   13.66
  -3  10   3    9.80   13.93
   3 -10  -3    8.10    7.78
  -3  10   3   21.68    7.84
  -3  10   2    0.37    7.32
   3 -10  -2   13.94    7.77
   3 -10  -2   16.52   14.38
  -3  10   2   28.03   16.82
   3 -10  -2    8.14    6.38
  -3  10   2    0.84    6.26
   3 -10  -2    5.88   16.57
  -3  10   2   -2.63   16.13
  -3  10   1   -1.65    6.94
   3 -10  -1    6.24    6.45
  -3  10   1   -3.04    5.79
  -3  10   1   41.47   21.19
   3 -10  -1  -17.80   20.12
   3 -10  -1    4.43    7.20
  -3  10   0   16.74   25.66
   3 -10   0   42.40   25.09
  -3  10   0   30.22    7.53
   3 -10   0   33.08    7.85
   3 -10   0    6.44    6.23
  -3  10   0   34.46    6.64
   3 -10   1  -41.07   29.93
  -3  10  -1  -28.15   31.98
   3 -10   2  -39.48   38.05
  -3  10  -2  -73.71   41.22
   3  -9 -11   21.59    4.19
  -3   9  11   19.92    4.16
   3  -9 -10   14.17    3.34
  -3   9  10    8.87    3.48
   3  -9 -10    6.44    2.99
  -3   9  10   14.84    6.41
  -3   9   9    8.69    3.39
  -3   9   9    5.64    2.65
   3  -9  -9    5.83    2.27
  -3   9   9   -9.91   15.78
  -3   9   8    9.10    3.71
   3  -9  -8   16.87    4.16
  -3   9   8    9.32   10.48
  -3   9   8   11.13   13.89
   3  -9  -8    6.60   15.64
  -3   9   8    3.14    2.83
   3  -9  -8    2.42    2.75
  -3   9   7   13.60    2.88
   3  -9  -7   17.31    3.03
   3  -9  -7    9.09    9.58
  -3   9   7   23.01    9.91
   3  -9  -7   -7.01    9.64
  -3   9   7    2.12    9.29
   3  -9  -6   10.88    3.04
   3  -9  -6   21.76    9.57
  -3   9   6   -0.79    8.56
   3  -9  -6  -11.63    8.38
  -3   9   6   12.39    7.88
  -3   9   6   10.87    2.75
   3  -9  -5   11.45    7.87
  -3   9   5   21.03    8.50
   3  -9  -5   10.18    4.47
  -3   9   5   11.53    4.27
  -3   9   5   -2.10    6.74
   3  -9  -5    6.03    7.14
   3  -9  -4    4.01    6.73
  -3   9   4    6.01    6.53
  -3   9   4   -4.88   10.22
   3  -9  -4    1.91    9.85
  -3   9   4   24.27   10.07
  -3   9   4   21.29    7.39
   3  -9  -3   22.82   11.87
  -3   9   3    0.30   12.13
  -3   9   3   -0.22    8.72
   3  -9  -3   -6.66    9.77
   3  -9  -3   -2.42    6.16
  -3   9   3   -4.19    5.88
   3  -9  -3    0.41    9.15
  -3   9   3   -1.54    9.78
  -3   9   2   28.36    8.35
   3  -9  -2   25.22    8.53
  -3   9   2   13.87    6.21
   3  -9  -2   25.53    6.15
  -3   9   2   21.39   14.50
   3  -9  -2   19.50   14.30
   3  -9  -2   33.22   16.87
  -3   9   2   39.37   16.74
  -3   9   1  -30.29   17.25
   3  -9  -1  -37.87   17.23
  -3   9   1   -5.36    7.74
   3  -9  -1   -3.30    8.17
  -3   9   0    3.76    7.85
  -3   9   0   -9.22    5.87
   3  -9   0    8.37    6.42
   3  -9   0    5.57    8.35
  -3   9   0   16.27   22.73
   3  -9   0   -5.44   22.11
   3  -9   1   25.89    6.76
  -3   9  -1   21.61    6.91
  -3   9  -1   10.33    2.14
   3  -9   1    6.65    1.19
   3  -9   1   16.68    8.23
  -3   9  -1   34.17    8.43
   3  -9   1    5.41   27.88
  -3   9  -1   47.57   29.09
   3  -9   2  -43.44   34.93
   3  -9   2  -12.40    6.52
  -3   9  -2  -10.99   36.97
   3  -9   3    3.84    8.21
  -3   9  -3  -15.44    7.21
   3  -9   3    5.32    6.72
  -3   9  -3   -4.24    6.94
   3  -9   3  -22.94   43.69
  -3   9  -3    1.54   45.17
   3  -9   4    6.20    7.85
  -3   9  -4    9.54    7.48
   3  -9   4    5.45    6.70
  -3   9  -4   -6.42    6.59
   3  -9   4   38.39   46.26
  -3   9  -4  -14.99   44.82
   3  -8 -11    5.64    3.65
  -3   8  11    2.22    3.86
   3  -8 -11    1.31    4.08
  -3   8  11   -3.23    3.70
  -3   8  10   15.37    4.50
   3  -8 -10   25.93    6.58
  -3   8  10   16.30    4.46
   3  -8 -10   16.86    3.81
  -3   8   9   16.48    3.70
   3  -8  -9   10.54    2.87
  -3   8   9   18.92    3.71
   3  -8  -9    9.14    3.42
  -3   8   8   25.35    3.49
   3  -8  -8   13.33    3.23
  -3   8   8   22.58    2.80
   3  -8  -8   17.06    2.77
  -3   8   8   37.53   17.57
  -3   8   7   30.67    3.13
   3  -8  -7   12.52   15.38
  -3   8   7    2.58   13.79
   3  -8  -7   29.03    3.17
  -3   8   7   26.44    4.51
   3  -8  -7   31.93    5.36
   3  -8  -6   20.17   10.12
  -3   8   6   22.52    9.79
  -3   8   6    1.53    9.50
   3  -8  -6    9.28    9.61
   3  -8  -5    5.99    8.47
  -3   8   5   13.92    3.76
   3  -8  -5   14.03    3.66
   3  -8  -5   13.42    8.22
  -3   8   5    7.47    8.37
  -3   8   5   17.37    8.43
  -3   8   4    1.84    5.43
   3  -8  -4   -3.25    5.60
   3  -8  -4   -1.39    6.68
  -3   8   4   15.93    6.94
  -3   8   4  -11.04    8.68
   3  -8  -4    1.57    8.13
   3  -8  -3   30.88    6.96
  -3   8   3   -3.51   13.74
  -3   8   3   31.96   11.66
   3  -8  -3   14.89   10.77
  -3   8   3   35.16   10.46
   3  -8  -3   24.46   10.55
  -3   8   3   -2.64   10.57
   3  -8  -2   31.69   13.21
  -3   8   2   56.42   11.24
   3  -8  -2   48.38   12.67
  -3   8   2   36.48   13.18
  -3   8   2   41.22    6.31
   3  -8  -2   32.63    6.32
   3  -8  -2   -3.06   12.41
  -3   8   2   20.96    8.49
  -3   8   2   22.92   10.44
   3  -8  -2   32.37   11.17
   3  -8  -1   26.61    6.42
  -3   8   1   38.97   15.24
  -3   8   1   46.13    9.23
   3  -8  -1   41.89   10.02
  -3   8   1   40.13   16.21
   3  -8  -1   34.93   15.51
  -3   8   1   24.19    6.15
   3  -8  -1   15.30    6.09
  -3   8   0   30.43    8.79
   3  -8   0   10.34    9.00
  -3   8   0    9.62    6.34
   3  -8   0    8.18    6.32
  -3   8   0   13.40    2.93
   3  -8   0   11.64    2.84
   3  -8   0   16.39   18.93
  -3   8   0  -23.15   18.41
   3  -8   1   43.74    3.69
  -3   8  -1   56.42    8.99
   3  -8   1   86.41   25.22
  -3   8  -1   35.47   25.24
  -3   8  -1   53.46    7.01
   3  -8   1   47.19    6.97
  -3   8  -1   51.38    6.33
   3  -8   1   62.67   10.46
  -3   8  -2  -22.15   34.88
   3  -8   2  -27.73   30.19
   3  -8   3    6.20   39.85
  -3   8  -3  -48.61   44.07
  -3   8  -3    2.18    8.25
   3  -8   3   -7.99    8.23
  -3   8  -3    7.98    7.21
   3  -8   3   -6.94    7.19
  -3   8  -4  -62.30   45.28
   3  -8   4  -65.56   45.24
   3  -8   5   86.20   50.39
  -3   8  -5    3.37   47.22
   3  -8   5    0.86    8.00
  -3   8  -5   -8.24    7.22
   3  -8   5    1.89    6.77
  -3   8  -5   -6.29    6.69
  -3   7  11   38.36    4.49
   3  -7 -11   31.25    4.51
   3  -7 -11   31.14    4.15
  -3   7  11   22.64    4.45
  -3   7  10   32.00    4.92
   3  -7 -10   21.50    4.82
  -3   7  10   16.14    4.63
   3  -7 -10   16.65    4.44
   3  -7  -9   51.23    4.21
  -3   7   9   54.03    4.53
   3  -7  -9   62.67    4.24
  -3   7   8    9.86    3.60
   3  -7  -8   12.26    3.74
   3  -7  -7   11.26    3.02
  -3   7   7    6.14    2.97
   3  -7  -7   20.20    3.93
  -3   7   7   10.45    3.10
  -3   7   7   -3.94   17.53
   3  -7  -7   30.33   18.64
   3  -7  -6  217.76   17.40
  -3   7   6  176.86    4.44
   3  -7  -6  141.10    4.25
  -3   7   6  132.59   15.53
  -3   7   5   90.34   10.78
  -3   7   5   72.40   10.37
   3  -7  -5   73.98   10.59
   3  -7  -5  100.53   11.25
  -3   7   5   97.58    3.85
  -3   7   4    6.55    4.67
  -3   7   4   -3.61    7.98
   3  -7  -4   -0.70    8.23
   3  -7  -4   -3.99    8.86
  -3   7   4   -5.08    8.55
   3  -7  -4   -4.77   16.93
   3  -7  -3   -3.38   11.43
  -3   7   3    5.91    8.52
  -3   7   3   -6.61   11.07
   3  -7  -3   28.06    9.42
  -3   7   3   34.75   10.35
  -3   7   3    2.66    7.33
   3  -7  -3   10.96    7.26
  -3   7   2   10.50    6.97
   3  -7  -2    9.06    6.89
   3  -7  -2   25.67    6.74
   3  -7  -2   -2.93   11.63
  -3   7   2   22.55    9.89
   3  -7  -2   20.13   10.77
  -3   7   2   22.67   10.96
   3  -7  -2   -2.80    9.24
  -3   7   1   77.72   14.78
   3  -7  -1   57.16   14.00
   3  -7  -1   64.43    6.95
  -3   7   1   59.25    6.83
   3  -7  -1   49.71   11.98
  -3   7   1   59.62   12.05
  -3   7   1   69.57   16.97
   3  -7  -1   52.56   15.08
  -3   7   0    0.71    9.02
   3  -7   0    3.56    9.90
  -3   7   0    6.74    6.28
   3  -7   0   -5.72    6.06
  -3   7   0  -15.09   16.09
   3  -7   0   -2.86   16.36
  -3   7  -1   -2.82    5.88
   3  -7   1    8.48    6.19
  -3   7  -1   28.26    9.17
   3  -7   1   32.80    9.65
   3  -7   1   23.45    8.32
  -3   7  -1    0.88    9.83
  -3   7  -1   22.93   21.51
   3  -7   1   45.41   20.94
   3  -7   2    6.37    6.00
  -3   7  -2  -25.91   25.61
   3  -7   2   79.69   26.50
  -3   7  -2   16.38    6.29
   3  -7   2   34.90   10.01
  -3   7  -2   22.75    9.13
   3  -7   3    4.82    9.16
  -3   7  -3    5.04    8.21
  -3   7  -3   -8.01   38.58
   3  -7   3   12.12    6.53
  -3   7  -3   -3.76    6.59
   3  -7   4   44.11    9.75
  -3   7  -4   23.62    8.46
   3  -7   4   83.24   46.94
  -3   7  -4   31.89   48.80
   3  -7   4   13.11    7.30
  -3   7  -4    5.48    7.29
   3  -7   5   -1.10    8.87
  -3   7  -5    6.45    8.53
   3  -7   5  -12.65   46.14
  -3   7  -5   -9.47   46.44
   3  -7   5    3.74    7.43
  -3   7  -5  -16.14    7.25
   3  -7   6   -4.41    8.78
  -3   7  -6   -1.97    7.80
   3  -7   6  -32.52   45.77
  -3   7  -6   51.57   46.95
   3  -7   6    6.84    7.16
  -3   7  -6   11.80    7.33
  -3   6  11    5.84    4.72
   3  -6 -11    3.57    3.87
  -3   6  11    9.60    4.43
   3  -6 -11   10.87    4.27
  -3   6  10   76.42    5.39
   3  -6 -10   74.28    5.31
   3  -6 -10   91.30    5.90
  -3   6  10   79.07    5.41
   3  -6  -9   99.93    8.37
  -3   6   9   94.27    6.19
  -3   6   9   73.76    5.56
   3  -6  -9   96.90    5.19
  -3   6   8    7.36    3.99
   3  -6  -8   -0.97    3.17
  -3   6   8   11.20    3.68
   3  -6  -8    9.86    3.38
   3  -6  -7  144.54    3.91
  -3   6   7   93.36    3.65
  -3   6   6    7.78   23.25
  -3   6   6   -6.42   17.50
  -3   6   5  159.62    4.37
   3  -6  -5  162.74    4.47
   3  -6  -5  165.41   15.27
  -3   6   5  153.28   15.04
  -3   6   5  111.98   20.02
   3  -6  -4  -11.68   11.33
  -3   6   4  -11.04   11.29
  -3   6   4    8.75    4.31
   3  -6  -4   14.22    4.46
  -3   6   4   25.16   11.42
   3  -6  -4   20.49   13.58
   3  -6  -4   -1.35   10.15
  -3   6   4    7.89   10.14
   3  -6  -3    5.71    8.62
  -3   6   3  -13.89    8.55
  -3   6   3   -1.32    9.79
   3  -6  -3    1.12    9.93
   3  -6  -3   -8.09    7.81
  -3   6   3    5.00    7.84
   3  -6  -3    1.41    7.60
  -3   6   2    6.70   10.47
   3  -6  -2   12.95   10.35
   3  -6  -2   -2.40    8.23
  -3   6   2    5.57    8.12
   3  -6  -2   11.57    5.18
  -3   6   2    7.48   13.59
  -3   6   2   -2.07   12.26
   3  -6  -2   -5.61   11.32
  -3   6   1   66.95   20.63
   3  -6  -1   29.01   19.90
   3  -6  -1   24.01   12.06
  -3   6   1   36.50   12.58
   3  -6  -1    5.57   13.83
   3  -6  -1    4.50    4.09
  -3   6   1   12.11    4.48
   3  -6  -1    4.14    7.57
  -3   6   1    3.38    7.76
   3  -6   0   17.84   13.42
  -3   6   0   30.31   13.29
   3  -6   0   20.30    4.83
  -3   6   0   10.89   15.27
   3  -6   0   -7.66   14.48
   3  -6   0   11.57    7.02
  -3   6   0   12.82    7.00
   3  -6   1   73.17    7.01
  -3   6  -1   49.18    6.95
  -3   6  -1   81.68   19.40
   3  -6   1   77.61   18.78
   3  -6   2    7.67    6.53
  -3   6  -2   -4.19    6.09
   3  -6   2  -17.06   22.07
  -3   6  -2   20.10   23.54
  -3   6  -2   14.70    9.60
   3  -6   2   -3.34    9.50
   3  -6   3   29.70    6.17
  -3   6  -3   56.14   33.56
   3  -6   3   19.19   30.56
   3  -6   3   47.60   10.57
  -3   6  -3   23.11    9.81
  -3   6  -3   30.38    6.33
   3  -6   4   -1.39    9.32
  -3   6  -4    2.87    8.40
   3  -6   4   -2.65    6.61
  -3   6  -4   -9.54    6.58
  -3   6  -4   28.72   42.35
   3  -6   5   -1.37    9.54
  -3   6  -5   -2.90    8.99
   3  -6   5    3.09    7.12
  -3   6  -5    5.40    7.28
  -3   6  -5   48.51   48.93
   3  -6   5    2.95   48.73
  -3   6  -6   27.24    9.49
   3  -6   6   46.09   11.15
   3  -6   6   30.76    7.99
  -3   6  -6   40.94    8.01
   3  -6   6   65.72   48.51
  -3   6  -6  139.15   48.62
   3  -6   7   34.63   10.47
  -3   6  -7   11.52    8.61
   3  -6   7   69.79   50.75
  -3   6  -7  -10.62   47.64
   3  -6   7    5.86    7.18
  -3   6  -7   12.06    7.36
   3  -5 -12    0.69    4.03
  -3   5  12    8.59    4.12
  -3   5  11    6.84    9.22
   3  -5 -11   -7.58    8.76
   3  -5 -10  113.62    5.84
   3  -5 -10   84.35    5.57
  -3   5  10  112.90    6.13
  -3   5   9   17.71    5.19
   3  -5  -9    9.28    5.33
   3  -5  -9    9.52    4.83
  -3   5   9   24.52    4.81
  -3   5   8   23.78   26.73
   3  -5  -8   26.44    4.35
   3  -5  -7  -11.76   21.51
  -3   5   7    0.05    3.43
  -3   5   6  -17.27   14.50
   3  -5  -6   -1.53   18.73
   3  -5  -5 1433.02   27.09
  -3   5   5 1318.96   25.00
   3  -5  -4  551.29   13.88
  -3   5   4  496.65   13.23
  -3   5   3  245.25   12.82
   3  -5  -3  400.38   14.12
   3  -5  -2  125.53   16.25
  -3   5   2  124.21   16.94
   3  -5  -2  152.16   12.08
  -3   5   2  162.57   12.09
   3  -5  -2  143.74   10.29
  -3   5   2  145.92   10.94
  -3   5   1   12.35    5.67
  -3   5   1   20.51   14.09
   3  -5  -1   44.16   16.09
   3  -5  -1    2.91   15.65
  -3   5   1    4.52   15.75
  -3   5   1   32.88   11.63
   3  -5  -1    6.95   10.75
   3  -5  -1   -0.57    9.18
  -3   5   1   11.65    8.87
   3  -5   0  356.76   10.26
  -3   5   0  363.38   11.44
  -3   5  -1  971.12   25.28
   3  -5   1 1061.57   28.15
  -3   5  -1 1065.01   28.05
   3  -5   1 1083.22   27.24
   3  -5   2    2.18    6.84
  -3   5  -2    6.36    6.96
  -3   5  -2  -27.33   20.22
   3  -5   2   26.88   20.70
   3  -5   2   10.21   12.72
  -3   5  -2   11.70   11.77
   3  -5   3   -5.68    6.30
  -3   5  -3   -8.94    6.20
   3  -5   3   38.53   24.70
  -3   5  -3   19.34   25.30
   3  -5   3   14.26   11.28
  -3   5  -3   22.66   10.63
  -3   5  -4   78.00   37.21
   3  -5   4   60.40    6.59
   3  -5   4   30.01   34.12
  -3   5  -4   74.57    6.85
   3  -5   5   -0.29    9.60
  -3   5  -5    0.81    8.81
   3  -5   5  133.88   45.92
  -3   5  -5   20.43   46.05
  -3   5  -5   -2.67    6.60
   3  -5   5   -6.50    6.18
   3  -5   6   28.88   11.12
  -3   5  -6   30.84    9.28
   3  -5   6   59.77   48.23
  -3   5  -6   10.44   46.39
   3  -5   6   18.36    7.30
  -3   5  -6   -7.07    7.37
   3  -5   7  -40.62   48.33
  -3   5  -7  -47.32   45.63
   3  -5   8   22.86   10.26
  -3   5  -8   17.49    9.43
   3  -5   8   34.15   49.22
  -3   5  -8  -84.22   49.09
   3  -5   8   15.45    7.52
  -3   5  -8   13.61    7.19
   3  -4 -11   17.33    4.73
  -3   4  11   31.47    5.57
   3  -4 -11   16.11    8.69
  -3   4  11   29.63    8.33
   3  -4 -11   32.18    4.73
  -3   4  11   17.01    4.68
   3  -4 -10    9.96    4.69
  -3   4  10    7.94    5.19
  -3   4  10  -32.71   27.45
   3  -4 -10   12.81   10.00
  -3   4  10  -17.11    9.86
   3  -4 -10   -1.41    4.41
  -3   4  10   -5.98    4.23
  -3   4   9   -5.31    5.21
   3  -4  -9    1.69    4.85
   3  -4  -9  -11.78   23.34
  -3   4   9   -1.19    4.14
   3  -4  -8   61.75    8.93
  -3   4   8   34.71   20.45
   3  -4  -8   45.14    4.80
  -3   4   8   32.31    4.97
   3  -4  -7   74.02   16.16
  -3   4   7   43.32    4.74
  -3   4   7   35.65    3.97
   3  -4  -7   49.24    3.99
   3  -4  -7   34.80    4.18
   3  -4  -6   20.08   12.10
  -3   4   6   -5.85   10.83
  -3   4   6   14.53    3.56
  -3   4   5  341.02    5.99
   3  -4  -5  431.04    7.21
   3  -4  -4 1859.63   20.70
  -3   4   4 1821.48   20.25
   3  -4  -4 1916.75   15.08
   3  -4  -4 1898.39   10.87
  -3   4   4 1739.93   30.62
  -3   4   3 3576.80   23.67
   3  -4  -3 3365.33   23.24
   3  -4  -2   32.62   14.68
  -3   4   2   53.69   14.70
  -3   4   1   40.61   10.56
   3  -4  -1   30.96   10.21
  -3   4   1    6.89   11.94
   3  -4  -1   13.29   11.39
   3  -4  -1    9.20   11.60
  -3   4   1   12.62   11.50
   3  -4  -1   39.94    6.58
  -3   4   1   34.44    6.56
   3  -4   0  448.04   14.10
  -3   4   0  462.41   14.86
  -3   4   0  362.39   21.59
   3  -4   0  332.35   20.88
   3  -4   1    8.28   17.97
  -3   4  -1   69.90   15.41
   3  -4   1   88.38   15.35
   3  -4   1   86.60    9.28
  -3   4  -1   83.68    8.94
   3  -4   2   41.10   18.16
  -3   4  -2   19.00   18.23
   3  -4   2   14.53   19.36
  -3   4  -2   -4.59   16.36
   3  -4   3  -17.25   21.27
  -3   4  -3  -17.32   23.86
   3  -4   3   -0.34   14.18
  -3   4  -3  -10.97   13.20
   3  -4   3   10.60    7.10
  -3   4  -3    2.10    7.00
  -3   4  -4  -37.56   31.64
   3  -4   4  -23.22   28.78
   3  -4   5  -22.84   38.15
  -3   4  -5   -3.50   41.07
  -3   4  -6    6.78   10.13
   3  -4   6   32.54   12.49
  -3   4  -6  -26.27   45.41
   3  -4   6   84.51   48.31
  -3   4  -6   -3.34    6.79
   3  -4   6   10.50    6.99
   3  -4   7   10.61   46.81
  -3   4  -7   80.51   48.28
   3  -4   7   48.56   11.70
  -3   4  -7   29.78   10.19
   3  -4   7   45.90    7.78
  -3   4  -7   35.91    7.57
   3  -4   8   97.80   50.98
  -3   4  -8  -54.84   49.66
   3  -4   8   44.62   11.95
  -3   4  -8   39.48    9.74
   3  -4   8   61.14    7.98
  -3   4  -8   51.59    7.83
  -3   4  -9  -45.64   52.77
   3  -4   9  -42.75   51.97
  -3   3  11   -1.24    4.54
   3  -3 -11    1.34    4.45
  -3   3  11    0.95    7.26
   3  -3 -11  -14.10    7.63
  -3   3  11    3.81    5.57
   3  -3 -11    2.88    4.77
  -3   3  10    4.93    8.87
   3  -3 -10    1.70    8.80
  -3   3  10   -2.31    4.49
   3  -3 -10    3.26    4.50
  -3   3  10   -2.34    5.53
   3  -3 -10    3.93    4.74
  -3   3  10   29.51   20.97
   3  -3 -10  -17.88   22.93
   3  -3  -9  266.69    8.23
  -3   3   9  319.54    8.21
  -3   3   9  198.22   21.59
   3  -3  -9  289.27   26.44
  -3   3   9  290.68    7.46
   3  -3  -9  302.84    7.59
   3  -3  -8   19.22   16.65
  -3   3   8    1.38   14.50
  -3   3   8   15.44    4.91
   3  -3  -8   19.25    4.88
  -3   3   8   10.34    9.85
   3  -3  -8   -3.32    9.55
   3  -3  -7   84.99    4.62
  -3   3   7   90.62    5.10
  -3   3   7   77.64   11.80
   3  -3  -7  120.86   13.18
   3  -3  -7   82.15    5.75
  -3   3   6   38.51    4.11
   3  -3  -6   38.84    4.21
   3  -3  -6   39.55    4.06
  -3   3   6   52.19    4.48
  -3   3   5  973.02    8.26
   3  -3  -5  948.09    8.12
  -3   3   5  874.63    8.03
   3  -3  -5  867.83    8.09
  -3   3   5  962.48   16.58
   3  -3  -5  836.69   16.07
   3  -3  -4  983.86   12.06
  -3   3   4  808.48   12.04
  -3   3   3   28.60    4.50
   3  -3  -3   29.91    4.88
   3  -3  -3    6.43   15.72
  -3   3   3   26.11   15.54
  -3   3   2 1158.44   16.30
   3  -3  -2  916.26   14.88
  -3   3   1 2071.01   25.93
  -3   3   1 2106.41   21.38
   3  -3   0  655.90   20.45
  -3   3   0  716.50   17.05
   3  -3   0  745.70   26.47
   3  -3   1   -4.45   16.67
  -3   3  -1   -8.53   17.16
   3  -3   2   13.35   18.08
   3  -3   2   13.71   14.94
  -3   3  -2   33.61   15.50
  -3   3  -2   39.34    8.57
   3  -3   2   11.74    8.16
  -3   3  -3   96.41   15.99
   3  -3   3   72.91   20.04
   3  -3   3   41.87   19.83
  -3   3  -3   61.76   20.87
   3  -3   3   69.76    7.96
  -3   3  -3   65.07    8.04
   3  -3   4   85.83   16.57
  -3   3  -4   94.71   14.56
   3  -3   4   80.62    7.27
  -3   3  -4   69.45    7.34
   3  -3   4   91.26   25.04
  -3   3  -4  152.00   26.89
  -3   3  -5   65.04   33.63
   3  -3   5    7.35   12.86
  -3   3  -5   58.63   11.98
   3  -3   5   14.99    6.04
  -3   3  -5   20.45    6.07
   3  -3   5  105.20   32.78
   3  -3   6   10.25    6.09
  -3   3  -6   14.99    6.45
  -3   3  -6   11.69    9.86
   3  -3   6    7.49   11.61
   3  -3   6   26.04   43.14
  -3   3  -6   81.55   45.30
   3  -3   7   52.51    6.78
  -3   3  -7   57.37    7.17
   3  -3   7   67.52   46.08
  -3   3  -7  102.46   47.23
   3  -3   7   69.85   12.93
  -3   3  -7   49.72   10.81
   3  -3   8   -1.00   11.24
  -3   3  -8  -10.96    8.36
   3  -3   8   27.46    7.05
  -3   3  -8   -3.38    7.02
   3  -3   8   30.75   49.14
  -3   3  -8  -75.23   48.41
   3  -3   9    6.80    9.86
  -3   3  -9    3.42    8.85
   3  -3   9   -0.15    6.50
  -3   3  -9    5.62    6.86
   3  -3   9  -20.51   49.15
  -3   3  -9   -8.91   51.66
  -3   3 -10   -6.53    7.55
   3  -3  10    9.77    9.95
  -3   3 -10   -1.98   52.91
   3  -3  10    5.79   50.42
  -3   3 -10  -11.24    5.84
   3  -2 -11   15.57    6.84
  -3   2  11   15.65    7.41
   3  -2 -11    8.42    4.61
  -3   2  11   14.41    4.67
  -3   2  11   13.91    6.01
   3  -2 -11    8.29    5.30
  -3   2  11  -38.01   21.40
  -3   2  10    5.39    5.83
   3  -2 -10   -3.99    4.83
  -3   2  10    5.80   17.15
   3  -2 -10   27.26   21.74
   3  -2 -10   22.03    7.83
  -3   2  10    5.24    7.68
   3  -2 -10   -4.38    4.20
  -3   2  10    2.31    4.60
  -3   2   9   57.02    9.17
   3  -2  -9  122.80   17.82
  -3   2   9   80.21   14.06
  -3   2   9   77.65    5.58
   3  -2  -9   77.75    5.52
   3  -2  -9   49.72    9.32
   3  -2  -9   77.52    6.28
  -3   2   9  104.10    6.95
   3  -2  -8   79.04    6.52
  -3   2   8   77.53    6.68
   3  -2  -8   65.47    9.27
  -3   2   8   69.97    9.29
   3  -2  -8   89.24    5.50
  -3   2   7   76.51    5.70
   3  -2  -7   79.15   10.22
  -3   2   7   35.72   10.60
   3  -2  -7   30.53   10.20
   3  -2  -7   58.34    5.38
  -3   2   7   72.95    8.19
  -3   2   7   60.87   10.62
   3  -2  -7   69.80   11.12
   3  -2  -6   21.83    3.86
  -3   2   6   22.97    4.14
  -3   2   6   20.89    9.38
   3  -2  -6   15.01    8.66
  -3   2   5  315.79   11.24
   3  -2  -5  330.19   11.09
  -3   2   4  303.89   10.52
   3  -2  -4  305.38   10.17
  -3   2   3    3.17    5.77
   3  -2  -3    2.29    5.91
  -3   2   3   -2.39   17.69
   3  -2  -3  -24.98   17.14
  -3   2   3    6.31    7.49
   3  -2  -3   17.91    7.32
  -3   2   2  341.42    8.60
   3  -2  -2  351.81    8.85
   3  -2  -1  691.47   16.38
  -3   2   1  801.54   17.81
  -3   2   0 1566.02   35.15
   3  -2   0 1472.79   33.80
   3  -2   0 1669.91   24.70
  -3   2   0 1539.43   23.68
  -3   2  -1  705.29   16.25
   3  -2   1  620.68   15.98
  -3   2  -2  -10.62    8.50
   3  -2   2   -0.33    8.58
   3  -2   2  -28.04   17.54
  -3   2  -2   -7.50   18.16
  -3   2  -2   22.89   12.67
   3  -2   2   12.07   12.67
   3  -2   3  109.25    8.64
  -3   2  -3   95.64    8.47
  -3   2  -3  127.31   17.46
   3  -2   3  116.35   16.94
   3  -2   3   20.69   20.26
  -3   2  -4   49.78    7.52
   3  -2   4   41.13    7.43
   3  -2   4   33.23   21.00
  -3   2  -4   61.60   22.06
  -3   2  -4   55.20   18.71
   3  -2   4   49.59   17.73
   3  -2   5   37.91    6.74
  -3   2  -5   45.88    6.74
   3  -2   5   24.72   15.00
  -3   2  -5   30.26   14.05
   3  -2   5   43.81   25.68
  -3   2  -5  105.62   30.57
  -3   2  -6    8.95    5.63
   3  -2   6   10.16    5.79
   3  -2   6   20.19   12.87
  -3   2  -6   10.58   10.48
   3  -2   6   39.44   38.44
  -3   2  -6   98.74   43.59
   3  -2   7   14.48    5.74
  -3   2  -7    2.57    5.74
  -3   2  -7   18.99   10.46
   3  -2   7   14.26   12.67
  -3   2  -7   84.17   45.95
   3  -2   7   10.38   44.65
   3  -2   8   14.90    6.50
  -3   2  -8   26.03    6.46
   3  -2   8   52.30   13.44
  -3   2  -8   39.06   10.90
   3  -2   8   -2.85   44.37
  -3   2  -8   88.76   46.54
  -3   2  -9    4.17    9.33
   3  -2   9    7.79    6.54
  -3   2  -9   -4.61    6.42
   3  -2   9   22.56   11.69
   3  -2   9   11.16   46.35
  -3   2  -9  -19.48   48.71
   3  -2  10   -1.40   10.92
  -3   2 -10    4.63    8.44
   3  -2  10    9.24    6.20
  -3   2 -10   -0.73    6.11
  -3   2 -10   40.90   49.08
   3  -2  10  -37.14   47.69
   3  -1 -11    7.58    4.57
  -3   1  11   -5.43    4.23
   3  -1 -11   -2.61    7.25
  -3   1  11    3.86    7.54
  -3   1  11    0.17    6.07
   3  -1 -11    3.25    5.37
   3  -1 -11    7.62   18.77
  -3   1  11   -6.65   15.25
  -3   1  10    0.40    4.76
   3  -1 -10    9.84    4.86
  -3   1  10   18.10    6.52
   3  -1 -10    0.14    5.16
   3  -1 -10    7.15    7.83
  -3   1  10   10.10    8.32
  -3   1  10   29.79   14.66
   3  -1 -10   37.36   14.02
   3  -1  -9   10.39    4.60
  -3   1   9   11.09    4.81
  -3   1   9   27.76   12.46
   3  -1  -9   25.95   13.79
   3  -1  -9    4.64    5.56
  -3   1   9    9.14    6.12
   3  -1  -9    4.59    7.80
  -3   1   9    1.45    7.87
  -3   1   8   54.90   11.16
   3  -1  -8   50.08   11.19
  -3   1   8   17.48    8.05
   3  -1  -8   31.03    8.24
   3  -1  -7   77.38    7.18
  -3   1   7   73.69    7.30
   3  -1  -7   99.97   10.75
  -3   1   7  106.75   11.17
  -3   1   7   53.78    9.00
   3  -1  -7   69.80    9.46
  -3   1   7   90.51    5.48
   3  -1  -7  103.17    5.65
   3  -1  -6  113.02   12.15
  -3   1   6  148.14   11.90
  -3   1   6  115.68    8.38
   3  -1  -6  102.24    6.64
   3  -1  -6  132.07    5.13
   3  -1  -5    0.60   12.30
   3  -1  -5   -3.45    7.48
  -3   1   5    0.39    7.41
   3  -1  -5   -5.08    4.34
  -3   1   5    6.48    4.72
   3  -1  -4   17.73    7.22
  -3   1   4    8.18    7.79
  -3   1   4   14.73    3.85
   3  -1  -4    8.24    3.70
  -3   1   4    6.02    3.23
   3  -1  -4   15.80    3.38
  -3   1   3  342.90   12.08
   3  -1  -3  334.96   12.21
  -3   1   3  288.07    6.38
   3  -1  -3  314.54    7.10
  -3   1   3  322.56    5.34
   3  -1  -3  297.31    5.12
   3  -1  -2  308.11    9.13
  -3   1   2  255.14    8.37
  -3   1   2  190.70    6.08
   3  -1  -2  214.07    6.15
  -3   1   2  214.02   11.00
   3  -1  -2  228.96   10.53
   3  -1  -2  169.95   20.08
  -3   1   2  200.05   21.10
  -3   1   1  526.14   18.36
   3  -1  -1  495.59   18.15
   3  -1   0 2635.93   25.41
  -3   1   0 2649.97   26.11
   3  -1   0 2303.74   47.74
  -3   1   0 2609.28   52.22
  -3   1   0 2369.66   23.25
   3  -1   1  732.22   14.75
  -3   1  -1  767.93   15.53
  -3   1  -1  747.29   26.20
   3  -1   1  800.95   25.33
  -3   1  -2   -5.45   12.14
   3  -1   2   -3.93   12.46
  -3   1  -2   14.86   11.08
   3  -1   2   -5.62   10.62
   3  -1   3  -12.57   18.60
  -3   1  -3  -31.00   18.67
   3  -1   4  -20.84   19.92
   3  -1   4   14.79   16.87
  -3   1  -4   37.71   17.98
   3  -1   4   18.51    7.85
  -3   1  -4   12.55    7.55
  -3   1  -5  368.70   28.15
   3  -1   5  328.55   26.98
   3  -1   6   41.27    6.13
  -3   1  -6   43.02    6.17
   3  -1   6   46.46   17.41
  -3   1  -6   28.36   14.39
   3  -1   7    3.17    5.30
  -3   1  -7    9.22    5.20
  -3   1  -7   21.56   11.69
   3  -1   7    6.26   13.86
   3  -1   7   80.83   41.86
  -3   1  -7  124.57   43.66
   3  -1   8    5.46    5.84
  -3   1  -8   16.68    5.99
   3  -1   8   15.71   12.57
  -3   1  -8    6.30   10.29
   3  -1   8  113.20   44.62
  -3   1  -8  166.82   45.44
   3  -1   9  -61.20   40.91
  -3   1  -9  -28.10   45.89
   3  -1  10  -10.51   11.82
   3  -1  10    6.94    6.23
  -3   1 -10   -4.03    6.08
   3  -1  10   52.83   48.53
  -3   1 -10   69.27   50.68
  -3   1 -10   -7.23    8.47
   3  -1  11   -4.64    5.44
  -3   1 -11   13.85    6.01
  -3   1 -11  -34.96   49.66
   3  -1  11   23.91   50.83
   3  -1  11    3.93   10.74
  -3   1 -11    8.12    8.61
   3   0 -10   52.70    8.92
  -3   0  10   53.82    8.89
   3   0 -10   62.89    6.51
  -3   0  10   51.69    6.98
  -3   0  10   50.70    5.47
   3   0 -10   60.95    5.58
   3   0  -9   44.26    5.28
  -3   0   9   42.39   11.12
  -3   0   9   68.43    5.70
   3   0  -9   62.60    6.49
  -3   0   9   61.56    6.94
   3   0  -9   57.25    9.61
  -3   0   9   46.44    9.59
  -3   0   8  109.00    5.89
   3   0  -8  139.07    6.09
   3   0  -8  140.32   11.43
   3   0  -8  102.72    7.01
  -3   0   8  109.40    7.16
  -3   0   8   92.61    9.26
   3   0  -8  107.99    9.08
  -3   0   7   64.54    7.89
   3   0  -7   76.35    8.41
  -3   0   7  111.12   10.24
   3   0  -7   95.00   10.11
  -3   0   7   95.22    5.29
   3   0  -7   88.53    5.44
   3   0  -7  108.70    7.38
  -3   0   6  281.76   10.74
   3   0  -6  402.97   14.07
  -3   0   5   74.19    8.51
   3   0  -5   72.22    7.90
   3   0  -5   34.50   10.71
  -3   0   5   39.32   10.73
  -3   0   4   30.93   12.94
   3   0  -4   28.28   13.01
  -3   0   4   12.14    8.41
   3   0  -4   17.76    8.39
  -3   0   3  334.07    5.24
   3   0  -3  367.68    5.45
  -3   0   3  390.88    6.37
   3   0  -3  411.82    6.39
   3   0  -3  331.95   12.27
   3   0  -2  845.44   12.64
  -3   0   2  660.67   12.28
   3   0  -1 1320.43   28.79
  -3   0   1  954.66   24.84
   3   0   0  624.34   15.41
  -3   0   0  744.97   16.12
   3   0   1  405.91   12.43
  -3   0  -1  417.43   12.26
  -3   0  -1  292.49   29.48
   3   0   1  215.95   27.89
   3   0   2 1224.79   17.67
  -3   0  -2 1305.83   18.50
  -3   0  -3    6.64   11.28
   3   0   3    1.59   11.76
   3   0   4   -2.22   17.97
  -3   0  -4    3.99   19.73
   3   0   5  454.52   23.86
  -3   0  -5  437.95   24.72
   3   0   6  234.16   24.38
   3   0   6  202.84   26.39
  -3   0  -6  208.43   30.25
   3   0   6   81.14    6.67
  -3   0  -6   73.23    6.60
  -3   0  -6   68.14   19.01
  -3   0  -7  448.47   45.55
   3   0   7  606.77   43.30
  -3   0  -8   -4.55    4.86
   3   0   8    0.88    4.94
  -3   0  -8   -3.62   40.89
  -3   0  -8    3.89   11.32
   3   0   8    5.71   14.41
   3   0   9  -14.72   41.71
  -3   0  -9  -79.31   42.51
  -3   0  -9    7.06    5.72
   3   0   9    1.25    5.67
   3   0   9   13.27   13.37
  -3   0  -9    6.68   10.73
   3   0  10  -25.59   43.65
  -3   0 -10   44.47   46.36
   3   0  10   11.26   13.61
  -3   0 -10    2.88   10.14
   3   0  10   -0.11    5.76
  -3   0 -10   -3.37    5.84
  -3   0 -11  -17.65   49.06
   3   0  11   10.31   44.84
  -3   0 -11    8.96   10.04
   3   0  11    3.85    5.65
  -3   0 -11   -2.81    5.79
   3   0  11   18.05   12.20
  -3  -1  10   51.82    5.41
  -3  -1  10   58.49   10.56
  -3  -1  10   31.87    8.57
   3   1 -10   52.82    8.54
  -3  -1  10   56.22    7.36
   3   1 -10   36.25    5.27
   3   1 -10   64.77    6.60
   3   1 -10   60.58   11.19
   3   1  -9   37.20    5.18
  -3  -1   9   33.94    5.22
  -3  -1   9   38.29   10.21
   3   1  -9   15.26    8.88
  -3  -1   9   25.95    9.34
   3   1  -9   59.67    9.40
   3   1  -9   45.51    6.23
  -3  -1   9   45.19    6.88
   3   1  -8  107.00    5.84
  -3  -1   8  109.10    6.04
  -3  -1   8   93.82   10.10
  -3  -1   8  121.30    7.74
   3   1  -8  109.19    7.40
  -3  -1   8  131.47   10.86
   3   1  -8  121.59   10.04
   3   1  -8   83.59   10.16
   3   1  -7  191.14    8.06
  -3  -1   7  209.90    8.21
   3   1  -7  149.20   10.15
  -3  -1   7  169.03   10.62
   3   1  -7  156.38   10.08
  -3  -1   7  147.68   10.22
  -3  -1   7  186.09    6.24
   3   1  -7  191.38    6.47
   3   1  -6   45.06    7.33
  -3  -1   6   25.63    6.92
  -3  -1   6   49.11    8.54
  -3  -1   6   33.49    8.59
   3   1  -6   35.67    8.03
   3   1  -6   33.08    4.93
  -3  -1   6   28.95    4.43
   3   1  -5   55.06    4.34
   3   1  -5   59.93    6.59
   3   1  -5   26.33    8.79
  -3  -1   5   42.82    8.83
  -3  -1   4   27.64    5.38
   3   1  -4   17.25    4.86
   3   1  -4   33.70   11.15
  -3  -1   4   48.02   11.12
  -3  -1   3   45.10    3.50
   3   1  -3   41.41    3.37
  -3  -1   3   41.72    8.74
  -3  -1   3   46.52   12.10
   3   1  -3   36.19   12.09
  -3  -1   2  531.17   17.14
   3   1  -2  548.69   17.39
  -3  -1   1  328.88   21.51
   3   1  -1  277.20   18.95
  -3  -1   0  925.32   21.37
   3   1   0 1528.78   24.16
   3   1   1 2639.97   24.32
  -3  -1  -1 2854.72   24.70
   3   1   1 2621.12   28.04
  -3  -1  -1 2708.49   28.03
  -3  -1  -2   46.84    8.73
   3   1   2   39.52    8.51
   3   1   3   51.86    9.91
  -3  -1  -3   44.22    9.77
   3   1   4  279.93   14.11
  -3  -1  -4  238.27   14.28
   3   1   4  208.66   11.94
  -3  -1  -4  204.98   11.69
   3   1   5   18.64   14.54
  -3  -1  -5   39.25   15.93
   3   1   5   23.13    8.60
  -3  -1  -5   30.71    8.28
   3   1   5   17.75   20.62
  -3  -1  -5    5.60   19.10
   3   1   6  317.33    8.76
  -3  -1  -6  270.40   24.88
   3   1   6  226.48   23.04
  -3  -1  -6  258.09    8.14
   3   1   7  233.51    6.82
  -3  -1  -7  167.13    6.44
   3   1   7  207.61   23.75
  -3  -1  -7  148.26   19.33
   3   1   7  161.92   31.10
  -3  -1  -7  174.63   33.67
   3   1   8    2.21    5.06
  -3  -1  -8   10.01    4.95
   3   1   8   15.10   16.77
  -3  -1  -8   28.34   13.77
   3   1   8    2.14   38.09
  -3  -1  -8   34.06   39.32
   3   1   9   97.74   17.04
  -3  -1  -9   52.60   12.86
   3   1   9   53.98    5.29
  -3  -1  -9   58.64    5.58
   3   1   9   36.87   39.90
  -3  -1  -9   87.07   43.26
   3   1  10   34.25   41.67
  -3  -1 -10  -25.02   42.07
   3   1  10   23.13   13.41
  -3  -1 -10   12.29   10.81
  -3  -1 -10    6.32    5.41
   3   1  10    0.38    5.43
  -3  -1 -11  -52.72   44.99
   3   1  11   56.20   44.49
   3   1  11   16.56   13.12
  -3  -1 -11   -0.37   10.22
   3   1  11    3.31    5.51
  -3  -1 -11   14.54    5.67
   3   1  12   35.89   48.39
  -3  -1 -12   11.07   51.14
   3   1  12   25.76   12.91
  -3  -1 -12   11.74    8.72
   3   1  12   -6.40    5.02
  -3  -1 -12    7.55    5.31
  -3  -2   9    7.96    8.77
   3   2  -9    8.61    8.56
   3   2  -9    8.84    4.68
  -3  -2   9    5.09    4.54
  -3  -2   9   -4.03    7.78
   3   2  -9    4.61    8.53
  -3  -2   9   14.39    6.43
   3   2  -9    4.77    5.34
  -3  -2   8    7.43    9.27
   3   2  -8   17.99    9.15
  -3  -2   8    3.88    8.76
   3   2  -8    1.13    7.89
  -3  -2   8   -5.94    4.59
   3   2  -8   -2.97    4.60
   3   2  -8   -0.15    5.57
  -3  -2   8   -0.45    6.50
  -3  -2   7  343.60    9.85
   3   2  -7  349.38    9.59
   3   2  -7  293.38    7.43
  -3  -2   7  294.07    7.44
  -3  -2   7  319.39   12.65
   3   2  -7  276.50   11.95
   3   2  -6  140.69    9.59
  -3  -2   6  141.64    8.49
   3   2  -6  117.97    8.26
  -3  -2   6  123.17    5.49
   3   2  -6  135.26    5.59
  -3  -2   6  111.66    9.70
   3   2  -6   95.11    9.86
   3   2  -5   79.89    9.37
  -3  -2   5  110.99    9.90
   3   2  -5   79.88    9.58
  -3  -2   5   93.70    5.42
   3   2  -5   95.89    5.40
  -3  -2   5  102.65    9.57
  -3  -2   4   34.41    9.16
   3   2  -4   38.28    9.09
   3   2  -4   31.35    9.64
  -3  -2   4   40.13   10.11
  -3  -2   3   17.28   10.04
   3   2  -3   14.96   10.19
  -3  -2   3   30.78   10.32
   3   2  -3    1.46    8.27
  -3  -2   2  281.03   12.32
  -3  -2   2  359.89    6.69
   3   2  -2  352.18    6.49
  -3  -2   2  404.84   19.49
   3   2  -2  375.82   17.85
  -3  -2   2  319.50    5.02
   3   2  -2  311.23    4.96
  -3  -2   1    1.70    5.73
   3   2  -1    7.94    5.89
  -3  -2   1  -14.71   12.59
   3   2  -1   -9.17   12.25
  -3  -2   1   39.66   20.61
   3   2  -1    6.32    3.78
  -3  -2   1   -2.30    3.58
  -3  -2   0   43.79   28.81
   3   2   0   42.80   27.52
  -3  -2  -1  369.18   18.77
   3   2   1  363.83   18.45
  -3  -2  -2  482.69   22.10
   3   2   2  408.40   20.90
   3   2   2  517.02   13.48
  -3  -2  -2  561.95   13.69
   3   2   3  490.93   11.19
  -3  -2  -3  626.04   12.16
  -3  -2  -4   52.77    9.91
   3   2   4   57.55    9.78
   3   2   5  269.59   14.96
  -3  -2  -5  294.03   15.51
   3   2   5  263.02   12.39
  -3  -2  -5  264.41   12.02
   3   2   6   -0.98   20.84
  -3  -2  -6    1.47   20.34
   3   2   6   34.22   16.87
  -3  -2  -6   32.91   18.05
   3   2   6   35.82    8.46
  -3  -2  -6   45.48    8.28
   3   2   7   38.32   20.17
   3   2   7   29.33    6.09
  -3  -2  -7   39.41    6.03
  -3  -2  -7   31.73   21.84
   3   2   7   42.57   21.17
   3   2   8   69.55   33.31
  -3  -2  -8  122.56   36.75
   3   2   8   83.35   21.50
  -3  -2  -8   98.17   16.64
   3   2   9   81.05   19.02
  -3  -2  -9   47.49   14.16
   3   2   9   50.97    5.02
  -3  -2  -9   70.44    5.22
  -3  -2  -9   80.45   40.19
   3   2   9  -34.79   38.84
  -3  -2 -10   60.43    5.51
   3   2  10   47.55   40.04
  -3  -2 -10   55.30   42.83
   3   2  11   37.71   15.55
  -3  -2 -11   14.12   10.90
   3   2  11   -4.25   41.89
  -3  -2 -11    7.39   46.29
  -3  -2 -11   10.91    5.44
   3   2  11    3.32    5.24
   3   2  12    7.72   13.86
  -3  -2 -12  -56.68   48.28
   3   2  12  -30.90   43.12
  -3  -2 -12    4.97    5.12
  -3  -3   9    5.66    4.55
   3   3  -9    8.81    4.65
   3   3  -9   12.66    8.38
  -3  -3   9  -10.70    7.97
   3   3  -9    7.49    5.80
  -3  -3   9   -4.53    6.39
   3   3  -9   -0.94    7.27
  -3  -3   9   22.46    8.46
   3   3  -8    2.62    4.72
  -3  -3   8   -1.63    4.68
   3   3  -8   -3.60    6.06
  -3  -3   8   -4.28    6.24
   3   3  -8   -2.56    9.04
  -3  -3   8   12.72    9.26
   3   3  -8    3.92    7.66
  -3  -3   8   -5.14    7.73
  -3  -3   7  341.53   10.05
   3   3  -7  296.65    9.93
  -3  -3   7  258.42   12.28
   3   3  -7  235.28   11.76
  -3  -3   7  250.62   12.44
   3   3  -7  270.41   12.22
  -3  -3   7  310.56    7.97
   3   3  -7  286.77    7.51
   3   3  -6   89.00    8.22
  -3  -3   6   93.46    8.24
  -3  -3   6   81.40    5.20
   3   3  -6   84.05    5.24
  -3  -3   6   93.78   10.40
   3   3  -6   81.29    9.44
  -3  -3   6   85.51    9.93
   3   3  -6   81.74    9.78
  -3  -3   5  154.95   11.82
   3   3  -5  142.05   10.88
   3   3  -5  148.80    5.69
  -3  -3   5  140.12    5.31
  -3  -3   5  102.45    9.79
   3   3  -5  129.33    9.96
   3   3  -4   -4.25    9.19
  -3  -3   4   -2.55    9.10
   3   3  -4    9.36    3.69
  -3  -3   4    8.25    4.23
  -3  -3   3   23.66   12.31
   3   3  -3   16.94   11.03
  -3  -3   3  -12.66   10.09
   3   3  -3  -20.60    9.93
   3   3  -3   17.20    5.71
   3   3  -2 2208.43   36.06
  -3  -3   2 2133.24   36.58
   3   3  -1   73.46   11.09
  -3  -3   1   57.24   10.91
  -3  -3   1   38.74    3.28
   3   3  -1   43.27    3.22
   3   3  -1   33.59    5.07
  -3  -3   1   44.52    5.41
   3   3   0  621.90   13.39
  -3  -3   0  606.40   13.53
  -3  -3  -1 1321.88   21.12
   3   3   1 1433.16   21.22
  -3  -3  -1 1309.29   16.93
  -3  -3  -2  987.79   26.53
   3   3   2 1042.70   19.87
  -3  -3  -2  979.28   18.70
   3   3   3  255.93   10.16
  -3  -3  -3  233.91   10.21
  -3  -3  -4    3.98    8.48
   3   3   4   12.69    8.20
   3   3   5  142.78   11.53
  -3  -3  -5  205.41   12.34
  -3  -3  -6   16.10   13.96
   3   3   6    2.10   13.06
  -3  -3  -6  -10.19    9.92
  -3  -3  -7   36.87   19.46
   3   3   7  -12.88   18.18
  -3  -3  -7   -4.12   17.88
   3   3   8   11.94    5.17
  -3  -3  -8   16.15    4.94
   3   3   8   19.99   17.86
   3   3   8   77.68   25.00
  -3  -3  -8   36.48   30.27
   3   3   9   23.16    4.47
  -3  -3  -9   18.34    4.22
   3   3   9   23.61   36.41
  -3  -3  -9   10.11   37.19
   3   3   9   19.56   20.31
  -3  -3  -9  -10.34   15.18
   3   3  10   30.83   39.35
  -3  -3 -10   70.64   41.00
   3   3  10   99.43   19.42
  -3  -3 -10   53.91   15.09
   3   3  11   69.95    5.14
  -3  -3 -11   59.10    5.48
   3   3  11   32.07   41.57
  -3  -3 -11   55.69   43.50
   3   3  11  105.40   20.05
  -3  -3 -11   63.37   13.77
  -3  -3 -12  -24.74   44.31
   3   3  12   55.91   42.49
  -3  -3 -12   33.62   11.51
   3   3  12   42.56   15.26
  -3  -3 -12   14.84    4.88
   3   3  12   26.68    4.94
  -3  -4   8   37.30    7.23
   3   4  -8   42.19    6.53
   3   4  -8   33.16    9.23
  -3  -4   8   31.77    8.92
   3   4  -8   47.87    5.10
   3   4  -8   37.51    8.10
  -3  -4   8   46.08    8.98
   3   4  -7   -7.50    4.31
  -3  -4   7   -3.40    4.41
  -3  -4   7   14.89    8.50
   3   4  -7   -2.21    7.16
  -3  -4   7   17.38    9.95
   3   4  -7   12.89    9.58
  -3  -4   7   15.84    6.94
   3   4  -7   20.31    6.72
   3   4  -6  193.70   11.73
   3   4  -6  197.10   11.99
  -3  -4   6  300.71   10.54
   3   4  -6  312.36   11.04
   3   4  -6  240.30    7.04
  -3  -4   6  227.14    6.82
  -3  -4   5  181.60   12.96
   3   4  -5  166.94   11.64
  -3  -4   5  151.32    5.67
   3   4  -5  134.89    5.44
   3   4  -5  141.88   10.82
  -3  -4   5  147.84   10.72
  -3  -4   4   25.42    8.93
   3   4  -4    3.62   10.84
   3   4  -4   19.67    8.39
  -3  -4   4   13.92    9.92
   3   4  -4    0.71    4.02
  -3  -4   4    7.26    4.09
   3   4  -3   61.31    6.72
   3   4  -3   95.53   10.09
  -3  -4   3   67.95    9.86
  -3  -4   3   83.81    7.19
  -3  -4   3   95.05   14.05
   3   4  -3   80.37   12.44
  -3  -4   3   79.67    4.05
   3   4  -3   58.92    3.79
  -3  -4   2  419.13   23.28
   3   4  -2  337.64   21.04
  -3  -4   1 2632.33   21.25
   3   4  -1 2579.33   20.61
  -3  -4   1 2755.50   15.38
  -3  -4   0 4541.77   19.41
   3   4   0 4090.82   19.18
   3   4   1  966.11   13.10
  -3  -4  -1  923.41   13.08
   3   4   2   11.02   11.17
  -3  -4  -2   13.76   10.83
  -3  -4  -2   44.55   16.40
   3   4   2   26.59   16.03
  -3  -4  -2   16.81   11.05
   3   4   2   12.00   10.90
   3   4   3   -3.94    9.71
  -3  -4  -3   28.04    9.98
  -3  -4  -4  119.84    8.05
   3   4   4  109.57    8.03
   3   4   5   67.05    9.47
  -3  -4  -5   16.59    9.39
   3   4   6  357.84   13.96
  -3  -4  -6  354.72   14.57
   3   4   7  148.78   15.51
  -3  -4  -7  271.63   17.35
  -3  -4  -8    7.55   15.92
   3   4   8    9.17   17.10
   3   4   8   64.05    6.66
  -3  -4  -8   69.14    6.27
   3   4   8   72.06   19.60
  -3  -4  -8   93.49   21.59
  -3  -4  -9   62.13   33.92
   3   4   9    0.06    4.61
  -3  -4  -9    2.51    4.32
   3   4   9   -0.58   17.75
   3   4   9   14.65   27.58
   3   4  10    5.06    4.16
  -3  -4 -10   16.14    4.09
  -3  -4 -10   24.72   37.43
   3   4  10    1.03   36.11
   3   4  10   17.20   20.95
  -3  -4 -10    0.60   16.31
   3   4  11   46.57   20.06
  -3  -4 -11   25.35   14.02
   3   4  11   29.11   38.78
  -3  -4 -11   73.58   41.59
   3   4  12   65.29   18.45
  -3  -4 -12   34.75   12.42
   3   4  12   84.54    4.87
  -3  -4 -12   80.59    5.21
   3   4  12   79.86   43.48
  -3  -4 -12  132.96   48.28
   3   5  -7   20.93    6.37
  -3  -5   7   19.02    6.92
  -3  -5   7   19.66    4.55
   3   5  -7   16.16    4.42
  -3  -5   7   15.00    8.81
   3   5  -7   16.56    7.70
   3   5  -7   17.31    8.54
  -3  -5   7   20.51    8.47
  -3  -5   6   20.52    7.36
   3   5  -6   10.32    6.80
  -3  -5   6    6.19    4.33
   3   5  -6    4.05    4.15
  -3  -5   6    2.33   10.39
  -3  -5   6   15.20    9.24
   3   5  -6    3.28    9.63
  -3  -5   5   41.21   10.67
   3   5  -5   27.02    9.50
  -3  -5   5   17.69    7.79
   3   5  -5   15.70    7.64
  -3  -5   5   19.82    4.29
   3   5  -5   27.93    4.49
   3   5  -5   21.27    9.75
  -3  -5   4  133.39   12.70
   3   5  -4  137.40   11.85
  -3  -5   4  134.64    9.40
   3   5  -4  156.27   10.49
  -3  -5   4  113.13   10.12
   3   5  -4  133.40   10.43
  -3  -5   4  115.07    4.97
  -3  -5   3   61.40    9.86
   3   5  -3   36.90    9.48
  -3  -5   3   42.44   14.91
   3   5  -3   50.88   12.27
  -3  -5   2   44.82   10.01
   3   5  -2   60.61    9.62
  -3  -5   2   43.42   18.57
   3   5  -2   16.32   16.28
  -3  -5   1  392.06    5.03
   3   5  -1  321.24    4.82
  -3  -5   1  392.28   12.56
   3   5  -1  382.48   12.41
  -3  -5   1  286.67   34.80
  -3  -5   1  563.41    8.92
   3   5  -1  500.18    8.51
  -3  -5   0   28.36    2.83
   3   5   0   55.60    5.28
  -3  -5   0    8.75    4.85
   3   5   0   29.58    2.94
  -3  -5   0   56.80   10.35
   3   5   0   44.76   10.25
  -3  -5  -1  508.02    9.63
   3   5   1  512.70   10.38
  -3  -5  -2  844.03   12.75
   3   5   2  819.05   13.21
  -3  -5  -2  838.79   12.89
   3   5   2  837.95   13.19
  -3  -5  -3    5.26   14.47
   3   5   3   26.59   14.64
   3   5   3   19.44    9.69
  -3  -5  -3   24.96    9.75
   3   5   3   16.38   15.16
  -3  -5  -3   21.89   15.18
   3   5   4  135.00   10.94
   3   5   4   88.82    8.79
  -3  -5  -4  121.37    9.56
  -3  -5  -4  110.48   10.90
   3   5   5  284.36    9.31
  -3  -5  -5  326.34    9.68
  -3  -5  -6   29.01    8.83
   3   5   6   10.66    8.20
   3   5   7   11.71   11.05
  -3  -5  -7   54.72   11.90
   3   5   8    1.96   14.06
  -3  -5  -8   18.58   16.33
  -3  -5  -8   11.51   16.98
  -3  -5  -9   -4.51   15.52
   3   5   9    3.38   17.55
   3   5   9   17.60    5.80
  -3  -5  -9    0.75    5.35
  -3  -5  -9   53.04   24.82
   3   5   9   27.87   21.62
   3   5  10  -24.65   18.13
   3   5  10   -1.72    4.35
  -3  -5 -10   10.21    4.11
   3   5  10   40.45   31.65
  -3  -5 -10   54.46   34.60
   3   5  11   39.01   37.43
  -3  -5 -11   33.82   38.06
   3   5  11  -14.63   21.24
  -3  -5 -11   -9.87   15.62
   3   5  11    7.83    3.88
  -3  -5 -11    7.52    3.67
   3   5  12   12.13   37.94
  -3  -5 -12   -9.89   41.44
  -3  -5 -12    4.99    3.48
   3   5  12   -1.86    3.53
   3   5  12   -6.78   17.47
  -3  -5 -12    1.03   12.41
  -3  -6   7   25.56    4.33
   3   6  -7    4.76    4.09
   3   6  -6    4.94    4.08
  -3  -6   6    3.73    4.16
  -3  -6   6   -0.19    7.73
   3   6  -6    8.51    8.18
  -3  -6   6    9.31   10.00
   3   6  -6    0.34    8.58
  -3  -6   6    9.57    6.52
   3   6  -6    8.41    6.04
  -3  -6   5   34.82    7.14
   3   6  -5   30.06    7.16
  -3  -6   5   37.13    9.62
   3   6  -5   42.57    9.43
  -3  -6   5   29.67    4.41
   3   6  -5   24.83    4.27
   3   6  -5   30.49    8.89
  -3  -6   5   40.87   10.66
  -3  -6   4   26.52    7.50
   3   6  -4   11.72    7.97
  -3  -6   4   14.07    3.93
   3   6  -4   15.67    3.91
  -3  -6   4   28.53   13.04
   3   6  -4   10.54   10.45
   3   6  -4   26.42   10.28
  -3  -6   4   18.19    9.37
   3   6  -3   15.91    4.01
  -3  -6   3   16.06    3.97
  -3  -6   3   28.92   16.67
   3   6  -3    5.62   13.22
  -3  -6   3   -5.17    9.52
   3   6  -3    2.97    9.23
   3   6  -3   11.96   10.79
  -3  -6   2    4.72   19.63
   3   6  -2   -1.87   17.22
  -3  -6   2   27.59    6.64
   3   6  -2   25.12    6.38
  -3  -6   2   12.03    9.02
   3   6  -2    1.29    8.98
  -3  -6   2    4.36    3.04
   3   6  -2   13.33    2.97
  -3  -6   1   41.70    9.54
   3   6  -1   38.86    9.36
   3   6  -1    1.04    5.08
  -3  -6   1    2.39    5.33
  -3  -6   1   36.39    2.90
   3   6  -1    5.54    2.49
  -3  -6   1  -12.96   27.33
   3   6  -1   36.49   26.29
  -3  -6   0  495.52    8.24
   3   6   0  290.87   10.85
  -3  -6  -1    7.09   28.34
   3   6   1   11.82   28.78
  -3  -6  -1   35.89    3.79
   3   6   1   42.38    4.09
  -3  -6  -1   55.24    9.46
   3   6   1   38.04    9.21
   3   6   1   48.60    5.48
  -3  -6  -2  241.69   13.08
   3   6   2  246.25   13.05
  -3  -6  -2  225.21   10.29
   3   6   2  223.24   10.09
  -3  -6  -2  278.44   11.34
  -3  -6  -3    5.76   16.51
   3   6   3   46.77   15.69
   3   6   3   22.67    8.64
   3   6   3   22.30    7.49
  -3  -6  -3   26.00    7.70
   3   6   4   22.32    8.03
  -3  -6  -4   26.08   13.31
  -3  -6  -4    4.77    8.00
   3   6   5   48.64    7.78
  -3  -6  -5   48.52    7.73
   3   6   5   56.01    9.02
  -3  -6  -5   48.29    8.33
   3   6   6  123.52    7.38
  -3  -6  -6  130.81    7.99
   3   6   7   40.49    8.59
  -3  -6  -7   30.21    9.20
   3   6   8   42.48   11.22
  -3  -6  -8   17.32   12.20
  -3  -6  -9  103.84   19.05
   3   6   9  113.10   17.43
  -3  -6 -10   93.21   31.73
   3   6  10   32.65    6.02
  -3  -6 -10   46.84    5.42
   3   6  10  -25.13   25.21
  -3  -6 -10   -4.11   16.31
   3   6  10   12.92   18.67
  -3  -6 -11   -0.94   35.33
   3   6  11  -26.50   32.87
   3   6  12   62.49   35.57
  -3  -6 -12  -10.07   38.22
   3   6  12  -19.97   21.25
  -3  -6 -12  -17.85   14.67
   3   6  12   -1.07    3.27
  -3  -6 -12    1.18    3.18
  -3  -7   6    4.08    3.85
   3   7  -6   21.27    4.06
   3   7  -5   17.71    3.96
  -3  -7   5   19.06    3.97
  -3  -7   5   20.66    8.01
   3   7  -5   10.42    7.72
  -3  -7   5   11.70    6.39
   3   7  -5   12.92    6.75
   3   7  -5   14.07    8.43
  -3  -7   5   14.87   10.68
   3   7  -4   -3.18    3.57
  -3  -7   4   -1.36    3.67
  -3  -7   4   14.08    8.34
   3   7  -4  -12.74    8.55
  -3  -7   4   -1.73    6.60
   3   7  -4    5.45    6.94
   3   7  -4    8.57   10.97
  -3  -7   4  -12.43   12.76
   3   7  -3   34.27   14.51
  -3  -7   3   10.79   16.57
  -3  -7   3   14.90    8.46
   3   7  -3   27.17    8.82
  -3  -7   3   18.01    7.89
   3   7  -3   16.53    8.75
   3   7  -3   11.47    3.60
  -3  -7   3    5.39    3.34
  -3  -7   2   59.17    8.51
   3   7  -2   34.07    7.32
   3   7  -2   95.82   20.32
   3   7  -2   40.04    3.62
  -3  -7   2   31.04    3.89
  -3  -7   2   41.53    8.63
   3   7  -2   25.51    8.87
   3   7  -1   18.74    5.42
  -3  -7   1   12.13    2.77
   3   7  -1   21.58    2.95
  -3  -7   1   33.76    8.71
  -3  -7   1    7.98   27.52
   3   7  -1  -12.50   24.50
  -3  -7   0   51.16   26.22
  -3  -7   0   24.12    2.35
   3   7   0   26.87    2.45
  -3  -7   0   53.53    9.20
   3   7   0   39.74    8.98
  -3  -7   0   25.67    4.95
   3   7   0   14.07    4.69
   3   7   1  -12.55   25.22
  -3  -7  -1  -27.60   25.46
  -3  -7  -2    6.07    4.77
   3   7   2    5.01    5.25
  -3  -7  -2    4.78    5.13
   3   7   2   -2.73    6.06
  -3  -7  -2   21.05    8.44
   3   7   3    9.10    8.59
  -3  -7  -3    7.11    7.73
   3   7   3   15.43    7.25
  -3  -7  -3   16.00    7.84
   3   7   3   18.78    7.87
   3   7   4   -8.03    6.86
  -3  -7  -4   -6.25    7.07
  -3  -7  -4    7.33    7.71
   3   7   5    0.76   11.41
  -3  -7  -5   23.69   11.08
   3   7   5   -1.89    6.21
  -3  -7  -5   12.32    5.84
  -3  -7  -6   82.36    7.50
   3   7   6  120.27    7.60
  -3  -7  -6  117.88    7.07
   3   7   7   92.22    7.53
  -3  -7  -7   81.41    7.23
   3   7   8  123.84    9.86
  -3  -7  -8  138.59   10.87
   3   7   9   82.50   13.24
  -3  -7  -9  121.21   15.01
  -3  -7 -10   23.01   17.51
  -3  -7 -10   -1.61   22.76
   3   7  10   26.43   17.80
   3   7  11  -12.46   27.66
  -3  -7 -11   19.21   32.07
   3   7  11    6.21    5.70
   3   7  11  -17.12   18.01
  -3  -7 -11    7.53    4.86
   3   7  12  -41.58   30.57
  -3  -7 -12   86.26   35.47
  -3  -7 -12    7.18    3.12
   3   7  12   16.18    3.75
  -3  -8   4   10.26    6.13
   3   8  -4   -2.12    6.55
  -3  -8   4   -1.92    7.58
   3   8  -4   -9.06    7.16
  -3  -8   4    4.53   13.42
   3   8  -4    1.83   10.93
   3   8  -4   -0.09    3.25
  -3  -8   4   -4.90    3.38
  -3  -8   3    0.74    6.94
   3   8  -3    3.96    7.66
  -3  -8   3   18.70    8.22
  -3  -8   3    1.93   17.94
   3   8  -3    3.53   13.72
   3   8  -3    1.13    3.22
  -3  -8   3    1.54    3.23
   3   8  -2   19.62    8.08
  -3  -8   2   17.79    8.51
   3   8  -2    5.79    3.65
  -3  -8   2   18.75    3.53
  -3  -8   2    5.09    8.09
   3   8  -2   -0.68    8.10
   3   8  -2   -7.70   19.82
  -3  -8   2   24.93   26.92
  -3  -8   1   -1.21    6.12
   3   8  -1   12.11    6.03
  -3  -8   1   13.12   27.12
   3   8  -1    5.47    2.68
  -3  -8   1    2.47    2.71
   3   8  -1   -5.56    8.03
  -3  -8   1    8.02    8.23
  -3  -8   0    7.37    4.97
   3   8   0   10.98    4.71
  -3  -8   0   13.15    2.39
   3   8   0   24.86    2.32
   3   8   0   13.17    8.09
  -3  -8   0    8.27    7.95
   3   8   0   34.80   25.06
   3   8   1   11.04    2.10
   3   8   1   28.38    8.31
  -3  -8  -1   36.05    8.06
  -3  -8  -1   18.58   24.90
   3   8   1   -5.31   22.64
  -3  -8  -1   23.09    4.58
   3   8   1   33.80    4.79
  -3  -8  -2   56.29    3.62
   3   8   2   57.84    4.12
  -3  -8  -2   64.74    8.61
   3   8   2   65.05    8.42
  -3  -8  -2   59.56    4.79
   3   8   2   63.83    5.03
   3   8   3   23.00    7.23
  -3  -8  -3    7.82    7.81
  -3  -8  -3   19.84    7.89
   3   8   3   21.37    7.77
  -3  -8  -3   21.22    5.75
   3   8   3    8.84    6.81
  -3  -8  -4  -16.79   10.53
   3   8   4    7.23    7.55
  -3  -8  -4   -6.66    7.10
   3   8   5  105.22    7.28
  -3  -8  -5  106.26    7.36
  -3  -8  -6   46.77    9.09
   3   8   6   31.75    9.93
   3   8   6   37.50    5.86
  -3  -8  -6   16.45    6.01
  -3  -8  -7  129.83    6.70
   3   8   7  128.67    6.96
  -3  -8  -7  118.93    5.85
   3   8   7  106.11    6.29
   3   8   8   42.80    7.32
  -3  -8  -8   16.46    5.62
   3   8   8   31.14    6.61
   3   8   9   36.06    9.56
  -3  -8  -9   39.24   10.68
   3   8  10  -30.34   13.09
  -3  -8 -10    9.75   15.40
  -3  -8 -11    2.29   16.31
   3   8  11    2.21   20.97
  -3  -8 -11  -16.90   27.65
  -3  -8 -12   44.37   30.55
   3   8  12   69.56   30.08
  -3  -8 -12   37.26    4.20
   3   8  12   -5.08   17.23
  -3  -9   3    8.75    6.59
   3   9  -3   14.54    7.22
   3   9  -3   -0.64   13.16
  -3  -9   3   14.15    3.25
   3   9  -3    8.08    3.16
  -3  -9   3   13.63   19.80
   3   9  -3   28.09    7.76
  -3  -9   3   12.62    7.39
  -3  -9   2   -0.39    7.15
   3   9  -2   11.74    8.66
  -3  -9   2   -1.24    2.97
   3   9  -2   15.39   20.85
  -3  -9   2   20.15   30.59
   3   9  -2   -2.08    2.84
  -3  -9   2   -3.27    7.70
   3   9  -2   -1.09    7.57
  -3  -9   1   19.20    7.78
   3   9  -1    4.42    6.48
   3   9  -1   82.85   26.21
  -3  -9   1   27.62   28.16
  -3  -9   1   -0.68    7.84
   3   9  -1    7.16    7.74
  -3  -9   1    4.50    3.26
   3   9  -1   14.60    2.99
  -3  -9   0   27.59    5.80
   3   9   0   24.85    5.63
   3   9   0   20.22   22.64
  -3  -9   0   12.12    2.47
   3   9   0   13.06    2.56
  -3  -9   0    2.83    8.03
   3   9   0   17.26    8.04
  -3  -9  -1   14.90    7.44
   3   9   1   23.56    8.09
   3   9   1   19.73    2.15
   3   9   1   15.78    4.65
  -3  -9  -1   15.14    4.51
  -3  -9  -1    9.88    1.99
   3   9   1    9.80   27.22
  -3  -9  -1    5.60   25.74
  -3  -9  -2    6.05    7.27
   3   9   2   19.82    7.92
  -3  -9  -2   10.71    4.28
   3   9   2    5.09    4.60
  -3  -9  -2    7.93    2.27
   3   9   2    9.16    2.75
  -3  -9  -3   35.94    4.85
   3   9   3   15.12    8.66
  -3  -9  -3   13.81    6.78
  -3  -9  -3   19.37    7.11
   3   9   3   36.99    8.21
   3   9   4   54.32   12.38
  -3  -9  -4   52.01   12.00
   3   9   4   33.55    7.58
  -3  -9  -4   49.49    7.92
   3   9   4   49.85    8.96
   3   9   5   16.11    8.84
  -3  -9  -5   16.66    7.57
  -3  -9  -5   -1.45    6.85
   3   9   5   -1.67    6.62
  -3  -9  -6   15.85    6.52
   3   9   6   17.43    6.25
   3   9   7   71.80    8.76
  -3  -9  -7   48.84    7.12
  -3  -9  -7   65.78    6.43
   3   9   8   95.40    6.06
  -3  -9  -8   86.32    6.30
  -3  -9  -8  106.74    6.00
   3   9   8   90.63    5.46
  -3  -9  -9   25.16    4.95
   3   9   9   38.90    5.73
   3   9   9   20.23    7.07
  -3  -9  -9   40.17    8.43
  -3  -9 -10    6.82   11.72
  -3  -9 -10   -3.15    5.37
   3   9  10   -7.92    9.81
  -3  -9 -11   17.37   20.52
   3   9  11   11.79   14.52
   3   9  12   68.81   24.60
  -3  -9 -12   78.28   29.12
  -3 -10   2    3.13    2.86
   3  10  -2   -3.42    2.63
  -3 -10   2    5.51    6.38
   3  10  -2   -6.72    6.95
  -3 -10   2  -42.22   26.31
   3  10  -2  -14.07   20.85
  -3 -10   1   22.43    2.98
   3  10  -1   18.51    3.21
   3  10  -1   39.96    8.47
  -3 -10   1   37.49    8.38
   3  10  -1   34.02   25.84
  -3 -10   1   11.61    7.53
   3  10  -1   19.35    7.51
   3  10   0    8.08    2.34
  -3 -10   0    9.61    2.67
  -3 -10   0    5.41    7.57
   3  10   0   12.77    7.46
  -3 -10   0    5.99    6.19
   3  10   0   -2.34    5.62
  -3 -10  -1   22.62    2.28
   3  10   1   22.09   28.90
  -3 -10  -1  -11.78   25.30
   3  10   1   26.38    7.85
   3  10   1    6.88    5.05
  -3 -10  -1   21.70    5.05
  -3 -10  -1   -1.91    7.24
   3  10   2    6.19    1.86
  -3 -10  -2    5.83    1.96
  -3 -10  -2    1.62    7.54
   3  10   2   -7.66    7.07
  -3 -10  -2   13.92    4.28
   3  10   2    5.03    4.36
   3  10   3   17.87    4.80
  -3 -10  -3   11.17    3.57
   3  10   3    1.80    4.39
  -3 -10  -3   12.38    4.26
   3  10   3    7.39    7.29
  -3 -10  -3    9.38    7.08
   3  10   4   10.54    7.59
  -3 -10  -4    6.17    4.50
   3  10   4   14.13    5.65
  -3 -10  -4   16.12    6.50
  -3 -10  -4    6.71    7.02
   3  10   4    3.23    7.24
  -3 -10  -5   -4.52    6.72
   3  10   5    8.71    6.75
  -3 -10  -5   22.84    7.82
   3  10   5    4.10    7.56
  -3 -10  -6   77.42    7.11
   3  10   6   62.85    7.42
   3  10   6   40.96    9.00
  -3 -10  -6   77.53    9.25
   3  10   7    5.89    6.48
  -3 -10  -7    6.24    6.33
  -3 -10  -8   83.15    6.97
   3  10   8   61.52    6.64
   3  10   8   74.34    6.23
  -3 -10  -9    7.63    6.16
   3  10   9   17.76    5.03
  -3 -10  -9   17.71    5.19
   3  10   9   19.75    5.13
  -3 -10 -10  -19.94    8.22
   3  10  10   -5.88    7.03
   3  10  10    1.60    4.33
  -3 -10 -10   -4.12    4.11
  -3 -10 -11   14.38   13.79
   3  10  11   -1.94   10.60
  -3 -10 -11    2.81    3.93
   3  10  11   -0.22    4.77
  -3 -11   0   -2.73    6.54
   3  11   0    2.39    6.66
   3  11   0    3.84    6.35
  -3 -11   0    4.76    7.33
   3  11   0   -1.88    2.27
  -3 -11   0    3.55    2.65
   3  11   1   -2.09    6.64
  -3 -11  -1   -6.44    6.58
  -3 -11  -1    7.94    5.48
   3  11   1   13.91   25.35
  -3 -11  -1   -1.55   24.19
  -3 -11  -2    9.27    1.72
   3  11   2   20.33    2.01
   3  11   2   28.65    7.24
  -3 -11  -2    0.80    6.90
  -3 -11  -2    3.93    4.70
   3  11   2    9.42    4.72
   3  11   3   45.73    7.22
   3  11   3   30.62    4.77
  -3 -11  -3   30.21    4.39
  -3 -11  -3   31.30    7.41
   3  11   3   32.51    3.14
  -3 -11  -3   25.81    2.47
  -3 -11  -4   12.88    4.28
   3  11   4   13.74    4.80
  -3 -11  -4   19.92    7.72
   3  11   4   18.22    6.48
  -3 -11  -4   18.73    6.89
   3  11   4  -10.10    6.39
  -3 -11  -5   28.07    6.63
   3  11   5   23.11    7.91
  -3 -11  -5   10.30    5.63
  -3 -11  -5    9.25    9.47
  -3 -11  -6   29.04    6.17
   3  11   6   36.24    7.97
   3  11   6   45.53    6.59
  -3 -11  -7   27.86    5.86
   3  11   7   26.69    6.37
  -3 -11  -8   33.13   10.64
  -3 -11  -8   47.29    5.69
   3  11   9    8.04    5.15
  -3 -11  -9   -3.29    5.20
   3  11   9    0.74    5.34
  -3 -11  -9    2.41    5.18
   3  11  10   16.33    4.61
  -3 -11 -10   13.32    4.57
  -3 -11 -10   16.04    6.21
   3  11  10   18.27    5.59
  -3 -12  -3    7.45    4.14
   3  12   3    3.82    1.79
   3  12   3    1.52    4.29
  -3 -12  -3   -0.66    1.41
  -3 -12  -3    1.10    6.10
   3  12   3   -5.51    5.89
  -3 -12  -4    8.49    3.45
   3  12   4   14.31    6.29
  -3 -12  -4   18.61    6.17
   3  12   4    2.89    6.08
   3  12   4    9.43    4.48
  -3 -12  -4   20.30    4.14
  -3 -12  -5   12.32    8.45
   3  12   5   15.17    8.58
   3  12   5   13.94    5.97
  -3 -12  -5    5.15    5.75
  -3 -12  -5   14.84    4.33
  -3 -12  -6   -6.24    5.31
   3  12   6   -3.06    5.43
  -3 -12  -6  -11.49    6.78
   3  12   6   -2.19    7.82
   3  12   7   16.54    5.32
  -3 -12  -7    8.91    5.26
  -3 -12  -7   11.47    6.94
   3  12   7   13.77    8.89
   3  12   8   -1.66    4.91
  -3 -12  -8    0.51    4.92
   4 -11  -8   -1.99   10.15
  -4  11   8   13.00    9.64
  -4  11   8    4.57    2.72
   4 -11  -8    0.16    2.47
  -4  11   7    1.70    3.01
   4 -11  -7    3.28    3.58
  -4  11   7  -12.02    7.87
   4 -11  -7   17.77    7.83
  -4  11   7   10.90    7.45
   4 -11  -7   -5.26    8.83
  -4  11   6  -11.69    8.05
   4 -11  -6   -1.20    8.57
   4 -11  -6  -12.54    6.85
   4 -11  -6   -5.18    4.73
  -4  11   6   -0.25    4.35
   4 -11  -5    8.87   11.35
   4 -11  -5    7.06    9.28
  -4  11   5   -0.61   10.77
   4 -11  -5    3.88   10.33
  -4  11   5  -14.52    6.73
   4 -11  -5    5.64    7.02
  -4  11   5   -3.97    6.69
   4 -11  -4   16.47    6.73
  -4  11   4   -0.14    6.56
   4 -11  -4   33.00   12.54
  -4  11   4   21.88   12.31
  -4  11   4   12.29   13.20
  -4  11   4   38.80   12.59
   4 -11  -4   19.25   11.41
  -4  11   3    1.44    9.63
   4 -11  -3   11.53   10.88
   4 -11  -3   14.82    6.57
  -4  11   3   -1.22    5.83
  -4  11   3   -9.29    9.99
   4 -11  -3  -10.81   10.98
   4 -11  -3   11.51   13.71
  -4  11   3  -15.78   13.71
   4 -11  -2   -0.57    5.94
  -4  11   2   -1.81    5.99
  -4  11   2  -19.63   15.80
  -4  11   2  -13.51   16.92
   4 -11  -2   -1.29   14.53
   4 -11  -2   -0.35   12.43
  -4  11   2    6.25    6.78
   4 -11  -2  -10.86   15.96
   4 -11  -2   -0.33    9.89
  -4  11   2   -6.52    9.19
   4 -11  -1    9.31    7.07
   4 -11  -1   -4.73    5.76
  -4  11   1   -5.47    5.74
  -4  11   1   -4.65   17.84
   4 -11  -1    4.98   17.70
  -4  11   1    2.72    3.66
   4 -11  -1   -2.42    8.87
  -4  11   1   10.65    8.90
  -4  11   0  -11.50    8.68
   4 -11   0   -1.89    8.99
   4 -11   0   18.31   21.44
  -4  11   0  -18.90   21.64
   4 -10  -9   -1.61    2.63
  -4  10   9    7.31    2.87
   4 -10  -9   -2.78    5.16
  -4  10   9    6.39    5.30
  -4  10   9  -31.60   14.14
   4 -10  -9   15.05   17.82
   4 -10  -8    2.55   11.96
  -4  10   8   11.27   10.64
   4 -10  -8   -3.16   10.70
  -4  10   8   25.14   10.43
   4 -10  -8    8.92    3.11
  -4  10   8   11.55    3.05
  -4  10   7  -16.00    9.18
   4 -10  -7   -4.91    9.49
   4 -10  -7   -2.17   10.24
  -4  10   7   -7.79    9.75
   4 -10  -6   28.39    9.20
  -4  10   6   11.12    8.89
  -4  10   6   -1.40    3.98
   4 -10  -6    0.87    4.60
   4 -10  -6   17.13    9.13
  -4  10   6    9.37    8.92
   4 -10  -5    4.22    6.88
  -4  10   5    6.41    6.42
   4 -10  -5    8.14    7.78
  -4  10   5   -2.46    7.39
   4 -10  -5    7.72    8.87
  -4  10   5   12.28   10.14
  -4  10   5    2.43   17.52
   4 -10  -4    0.43    7.70
  -4  10   4   -8.24    7.19
  -4  10   4   -2.45   12.38
  -4  10   4  -12.74   11.11
   4 -10  -4   -6.66   11.13
  -4  10   4   -2.43   13.55
   4 -10  -4    4.10   12.83
   4 -10  -4   -2.75   12.61
  -4  10   3   10.98    8.47
  -4  10   3   18.98   10.94
   4 -10  -3   12.05   10.19
  -4  10   3  -14.71   12.75
   4 -10  -3   12.53   12.74
   4 -10  -3   14.59    7.32
  -4  10   3   -8.67    6.90
  -4  10   3    0.84   13.56
   4 -10  -2   23.51    7.93
   4 -10  -2   30.07   18.56
  -4  10   2   58.84   19.83
  -4  10   2   25.16    5.07
   4 -10  -2    2.91    7.08
  -4  10   2   17.32    6.54
   4 -10  -2    5.29   14.58
  -4  10   2    0.84   14.74
  -4  10   2    7.08   12.39
   4 -10  -2   10.14   12.76
   4 -10  -1    8.64    4.26
  -4  10   1    7.87    3.53
   4 -10  -1    6.44   17.13
  -4  10   1  -24.12   16.79
   4 -10  -1    3.42   11.36
  -4  10   1   -6.78    9.84
   4 -10  -1   -1.24    6.59
  -4  10   1   10.59    6.47
   4 -10   0    1.78    3.27
   4 -10   0   -4.04    6.27
  -4  10   0   -7.79    6.29
  -4  10   0    3.31    3.92
   4 -10   0  -15.86   18.82
  -4  10   0   -3.15   20.38
   4 -10   0    0.31    9.59
  -4  10   0   13.05    9.50
   4 -10   1   -6.08    6.02
  -4  10  -1    0.44    5.98
  -4  10  -1  -39.37   24.51
   4 -10   1   11.03   22.89
   4 -10   1    4.11    3.74
  -4  10  -1    9.91    5.95
  -4  10  -1   15.80    9.37
   4 -10   1  -13.29    8.68
   4 -10   2  -11.49   25.80
  -4  10  -2   26.65   27.93
   4 -10   2    5.04    9.31
  -4  10  -2   -7.18    5.67
  -4  10  -2   -8.54    8.22
   4 -10   2   -6.20    5.71
  -4   9  10    4.32    3.25
   4  -9 -10   13.82    3.26
   4  -9 -10    3.72    2.78
  -4   9  10    4.19    3.01
   4  -9  -9   13.17    5.33
  -4   9   9    4.92    3.60
   4  -9  -9    2.92    2.90
  -4   9   9    2.26    2.85
   4  -9  -9   -0.52   20.27
  -4   9   9    6.26   19.27
  -4   9   8    8.00    5.90
   4  -9  -8   27.36   17.75
  -4   9   8  -16.60   14.54
   4  -9  -8    6.83    3.02
  -4   9   8   13.23    3.05
   4  -9  -7   17.07    3.21
  -4   9   7   22.54    3.28
   4  -9  -7  -10.13   12.13
  -4   9   7    2.09   11.60
   4  -9  -7   28.17   11.29
  -4   9   7   14.94   11.69
  -4   9   7  -15.56   21.18
   4  -9  -6    3.96   10.63
  -4   9   6   10.63   10.58
   4  -9  -6  -17.85   10.31
  -4   9   6    6.52   10.65
   4  -9  -6    1.82    4.25
  -4   9   6    8.45    3.96
  -4   9   5   -8.87    8.96
   4  -9  -5   13.77    9.55
  -4   9   5  -12.31    9.13
  -4   9   5   12.21   11.95
   4  -9  -5   -3.04    6.07
  -4   9   4   21.09    8.08
   4  -9  -4    2.90    8.16
  -4   9   4   16.16    9.07
   4  -9  -4    4.41   11.35
  -4   9   4   30.70   10.38
   4  -9  -4    2.83   12.04
  -4   9   4   -8.62   10.10
   4  -9  -4   18.92   10.02
   4  -9  -3   -4.18   13.20
   4  -9  -3   25.67    8.26
  -4   9   3   21.86   12.64
   4  -9  -3   -8.26   11.20
  -4   9   3   14.50    7.79
  -4   9   3  -24.91   11.28
   4  -9  -3   19.51   11.72
   4  -9  -2   30.54    5.54
  -4   9   2   10.16    4.64
  -4   9   2   38.82    7.46
   4  -9  -2   18.64    7.62
  -4   9   2    1.32   14.06
  -4   9   2   37.46   15.17
   4  -9  -2    2.13   16.87
  -4   9   2   21.78   15.15
   4  -9  -2   29.17   13.91
  -4   9   1    9.06    4.22
   4  -9  -1   12.63    4.07
  -4   9   1    1.32   16.14
   4  -9  -1    1.27   15.66
   4  -9  -1   -5.51    6.98
  -4   9   1   10.28    6.67
  -4   9   1    5.43   13.23
   4  -9  -1  -10.19   12.74
  -4   9   1   -4.52   16.30
   4  -9  -1    9.06   16.26
   4  -9   0    3.22    4.58
  -4   9   0   15.17    4.54
  -4   9   0   -4.24   18.49
   4  -9   0   12.18   18.81
   4  -9   0    6.94   13.30
  -4   9   0    0.33   11.48
  -4   9   0    5.28    6.84
   4  -9   0   10.82    7.08
   4  -9   1  -34.43   21.02
  -4   9  -1   29.72   22.73
  -4   9  -1   28.42   10.98
   4  -9   1   -0.14    6.67
   4  -9   1   -1.72   11.14
  -4   9  -1   -7.10    9.58
   4  -9   1    4.64    6.68
  -4   9  -1   -2.52    6.70
   4  -9   2   10.78   26.05
  -4   9  -2   28.05   27.01
  -4   9  -2    5.77    9.87
   4  -9   2  -19.03   10.25
   4  -9   2   -3.65    6.40
  -4   9  -2   15.18    6.54
  -4   9  -3    8.38    9.16
   4  -9   3   -0.71   10.16
   4  -9   3   -2.66    5.94
  -4   9  -3   -3.29    5.95
  -4   9  -3    1.10   31.82
   4  -9   3   31.79   30.67
   4  -9   4    7.40    9.91
  -4   9  -4   -8.46    8.07
   4  -8 -10    2.83    2.92
  -4   8  10   12.26    3.96
  -4   8  10   12.09    3.62
   4  -8 -10    8.87    3.64
  -4   8   9  -42.73   22.23
  -4   8   9   10.40    3.43
   4  -8  -8   -1.00   21.64
  -4   8   8   13.79   19.22
  -4   8   8   19.17    3.39
   4  -8  -8   18.59    3.47
  -4   8   8   20.27    6.24
  -4   8   7  -19.51   17.07
   4  -8  -7   -4.68   21.37
  -4   8   7  -25.62   15.84
   4  -8  -7   14.70   18.08
  -4   8   6   17.41   11.47
   4  -8  -6   -0.56   11.64
  -4   8   6   11.02   12.31
  -4   8   6   10.47    3.50
   4  -8  -6   11.86    3.71
   4  -8  -6   23.39   17.82
  -4   8   6    5.85   14.17
  -4   8   5   48.21   11.32
  -4   8   5   93.82    5.86
   4  -8  -5   86.30    6.25
   4  -8  -5   75.04   11.25
   4  -8  -5   53.82   11.67
   4  -8  -5  102.41   14.35
   4  -8  -4   15.32    8.27
   4  -8  -4   35.45    8.53
  -4   8   4   28.55    8.06
  -4   8   4    4.10    9.32
   4  -8  -4   11.25    9.57
   4  -8  -4   16.60    9.60
  -4   8   4    8.92    9.16
   4  -8  -3   12.36   12.27
  -4   8   3   13.58   12.98
  -4   8   3   19.33    5.61
   4  -8  -3   23.79    6.24
   4  -8  -3   -3.86    7.86
  -4   8   3   -8.74    7.71
   4  -8  -3   35.12   11.09
  -4   8   3    6.64   11.29
  -4   8   2   27.76   12.84
   4  -8  -2   11.47   11.87
  -4   8   2   15.47   10.55
   4  -8  -2   23.58   11.25
   4  -8  -2   -7.07   13.43
   4  -8  -2   31.66    8.08
  -4   8   2   12.12    7.64
  -4   8   1   -7.01   14.27
  -4   8   1    7.71    7.29
   4  -8  -1   -0.40    7.42
   4  -8  -1    7.05   14.58
   4  -8  -1   -2.84   14.00
   4  -8  -1    9.71   16.89
  -4   8   1    8.08   19.33
   4  -8  -1    4.28    4.58
  -4   8   1   -0.13    5.11
   4  -8   0   40.41   16.81
  -4   8   0   28.16   18.38
  -4   8   0   50.93   14.15
   4  -8   0   33.98   16.30
   4  -8   0   25.89    5.30
  -4   8   0   36.03    6.76
   4  -8   0   32.25    7.17
  -4   8   0   18.46    6.93
  -4   8  -1   25.06    7.07
   4  -8   1   27.60    7.03
  -4   8  -1   43.40   14.84
   4  -8   1   50.46   11.44
   4  -8   1   21.43   19.29
  -4   8  -1   29.11   21.27
   4  -8   2    1.78    7.04
  -4   8  -2   16.09    6.95
   4  -8   2    4.98   13.03
   4  -8   2  -12.80   11.52
  -4   8  -2    9.03   11.58
   4  -8   2  -11.36   22.27
  -4   8  -2   10.73   23.81
  -4   8  -3    1.98   10.10
   4  -8   3   22.64   11.28
   4  -8   3    6.68   27.01
  -4   8  -3   -8.66   27.33
   4  -8   3    2.14    6.67
  -4   8  -3   -6.15    6.22
  -4   8  -4   -7.16    6.11
   4  -8   4   -5.49    5.98
  -4   8  -4   23.31   35.52
   4  -8   4   11.12   34.50
   4  -8   4   -7.98   10.50
  -4   8  -4   -0.33    9.30
  -4   8  -5    5.42    9.31
   4  -8   5   11.55   10.56
   4  -8   5    6.05    6.15
  -4   8  -5    8.08    6.26
   4  -8   5   66.59   40.28
  -4   8  -5   45.47   46.98
   4  -7 -11    2.10    4.34
  -4   7  11    4.11    8.82
   4  -7 -11    4.92    3.52
  -4   7  11    0.42    4.23
  -4   7  11   21.30   27.66
   4  -7 -10    6.13    3.45
  -4   7  10   13.34    4.68
   4  -7 -10    4.03    3.46
  -4   7  10   11.78    3.59
  -4   7  10   18.65   25.69
   4  -7  -9   15.76    3.60
  -4   7   9    9.22    3.82
  -4   7   9    7.14    3.64
   4  -7  -9    6.96    3.17
   4  -7  -9   19.98   25.63
   4  -7  -8   25.88    4.06
  -4   7   8   19.13    3.79
   4  -7  -8   27.09    3.44
  -4   7   8   30.23    3.56
  -4   7   8   18.30   19.37
  -4   7   7   88.46    7.03
   4  -7  -7   93.33    6.76
   4  -7  -7  102.83   20.56
  -4   7   7   76.37    4.02
   4  -7  -7   72.42    4.04
   4  -7  -7   51.38   20.75
  -4   7   7   41.54   19.11
  -4   7   6   38.91   11.70
   4  -7  -6   74.50   14.39
   4  -7  -6    8.52    3.34
   4  -7  -6   39.84   17.56
  -4   7   6    5.96   16.02
  -4   7   6   65.19    3.93
   4  -7  -5   46.88   12.45
  -4   7   5   31.67   11.74
  -4   7   5   54.65    8.73
   4  -7  -5   19.99    4.67
  -4   7   5   19.12    4.60
   4  -7  -5   54.10   10.44
  -4   7   4   -0.90   10.37
   4  -7  -4   -7.97    9.84
   4  -7  -4  -11.58   11.24
  -4   7   4   -0.76   10.90
   4  -7  -4   11.69    6.55
   4  -7  -4   12.66    7.51
  -4   7   4   16.50    6.95
   4  -7  -3  -19.73    8.79
  -4   7   3   11.50    9.59
  -4   7   3   -9.47    9.64
   4  -7  -3   -3.51    9.92
   4  -7  -3    0.99   13.24
  -4   7   3   -8.64   13.40
  -4   7   3    1.62    5.53
   4  -7  -3    4.61    5.65
   4  -7  -2   38.69   11.84
  -4   7   2   54.47   11.99
   4  -7  -2   47.54    5.68
  -4   7   2   52.88    6.03
  -4   7   2   28.66   11.15
   4  -7  -2   37.13   10.65
   4  -7  -2   28.48    8.77
  -4   7   2   40.37    8.55
   4  -7  -1    8.73    6.28
  -4   7   1   35.15   12.75
   4  -7  -1    7.12   13.04
   4  -7  -1    8.85   14.69
  -4   7   1    7.46    5.92
   4  -7  -1    0.91    7.87
  -4   7   1   -8.91    7.75
   4  -7  -1   22.78   18.70
  -4   7   1    1.08   19.26
   4  -7   0   -1.15    6.91
  -4   7   0    5.58    7.59
   4  -7   0   -4.46   14.99
  -4   7   0  -20.78   14.80
   4  -7   0   23.15   15.42
  -4   7   0    5.47    7.51
   4  -7   0   -8.17    7.42
  -4   7   0   -5.88   14.31
   4  -7   1   39.30   16.76
  -4   7  -1   10.52   13.59
   4  -7   1   38.16   15.15
  -4   7  -1   20.81   18.42
   4  -7   1  -21.44   16.83
   4  -7   1   -3.71    6.56
  -4   7  -1   13.19    6.58
   4  -7   2   43.29   21.18
  -4   7  -2  -13.74   20.94
   4  -7   2   -2.90   13.58
  -4   7  -2   21.74   12.32
  -4   7  -2   16.74    6.74
   4  -7   2    4.99    6.63
   4  -7   2   -2.44   13.17
   4  -7   3   45.63   25.34
  -4   7  -3   19.49   25.01
  -4   7  -3   12.75    6.85
   4  -7   3   17.10    6.95
  -4   7  -3    3.11   11.21
   4  -7   3   -4.04   12.18
  -4   7  -4   28.04   32.36
   4  -7   4   19.29   28.37
  -4   7  -4   -9.89   10.45
   4  -7   4   -0.36   11.51
   4  -7   4    0.97    6.62
  -4   7  -4   15.96    6.73
  -4   7  -5  -45.16   37.59
   4  -7   5  -42.25   36.51
   4  -7   6   -5.61    5.98
  -4   7  -6   -9.71    6.61
  -4   7  -6   11.78    9.44
   4  -7   6    2.37   11.40
   4  -7   6   21.46   41.24
  -4   7  -6  -25.75   48.07
  -4   6  11   16.74    6.53
   4  -6 -11   -3.37   22.26
  -4   6  11   17.49    5.00
   4  -6 -11    8.02    4.24
  -4   6  10    7.34    5.54
   4  -6 -10   11.27    4.34
  -4   6  10  -20.29   20.14
   4  -6 -10    5.55    3.74
  -4   6  10   10.03    3.81
  -4   6   9   16.05    4.35
   4  -6  -9    4.88    3.46
  -4   6   9    3.70   16.72
   4  -6  -9    8.20   18.84
  -4   6   9    3.97    3.88
   4  -6  -9   12.07    3.92
  -4   6   8   10.56    3.49
   4  -6  -8    7.72    3.38
   4  -6  -8   -5.63   17.35
  -4   6   8   15.04   15.54
  -4   6   8    7.91    3.75
   4  -6  -8    1.52    3.46
  -4   6   7    2.99   18.52
   4  -6  -7   10.94    5.54
  -4   6   7   10.45    4.68
  -4   6   7   -2.80   10.79
   4  -6  -7   30.09   11.66
  -4   6   6  228.69   21.48
  -4   6   6  185.61    5.28
   4  -6  -6  216.27    5.46
   4  -6  -6  271.20   12.89
  -4   6   6  189.84   11.80
  -4   6   6  257.71    8.89
   4  -6  -6  258.80    9.58
   4  -6  -6  163.13   22.55
  -4   6   5  296.51   12.23
   4  -6  -5  266.64   12.24
   4  -6  -5  188.33   18.45
  -4   6   5  216.43   17.88
  -4   6   5  214.43    6.04
   4  -6  -5  203.56    6.27
  -4   6   4   39.63   12.46
   4  -6  -4   13.13   12.12
   4  -6  -4   59.02    7.85
  -4   6   4   55.29    7.53
  -4   6   4   50.08    6.45
   4  -6  -4   20.25    6.27
   4  -6  -3    3.84    6.07
  -4   6   3   -3.76    6.00
  -4   6   3   13.16   10.28
   4  -6  -3   10.29   10.92
   4  -6  -3    7.69   12.57
  -4   6   3    4.81   12.30
   4  -6  -2   -8.67    9.92
  -4   6   2   -6.94   10.85
  -4   6   2   21.58    7.53
   4  -6  -2   -3.24    6.38
   4  -6  -2   23.64   10.99
  -4   6   2   23.04   10.64
   4  -6  -2  -12.06   12.63
  -4   6   2   -8.56   12.89
   4  -6  -1   68.82   18.06
  -4   6   1   55.71   16.42
   4  -6  -1    7.93    9.32
  -4   6   1   19.77    8.98
  -4   6   1   49.10   12.65
   4  -6  -1   17.39   12.30
  -4   6   1   39.09    6.73
   4  -6  -1   30.53    6.78
   4  -6   0   -0.49   15.68
   4  -6   0   43.94    8.68
  -4   6   0   56.48    8.44
   4  -6   0   63.64   15.01
  -4   6   0   53.50   15.13
  -4   6   0   64.62   18.49
   4  -6   0    5.71   17.48
  -4   6  -1    9.54   16.12
  -4   6  -1    2.47   16.96
   4  -6   1   10.90   16.43
   4  -6   1  -26.93   15.96
  -4   6  -1  -16.37   15.38
   4  -6   2   19.40   17.13
  -4   6  -2   -5.52   15.03
  -4   6  -2   35.47   19.89
   4  -6   2   10.91    6.83
  -4   6  -2   -3.05    6.63
   4  -6   2   -7.30   14.74
  -4   6  -3    4.54   22.91
   4  -6   3  -30.05   21.11
  -4   6  -3    4.37    6.69
   4  -6   3    0.24    6.39
   4  -6   3  -13.10   14.53
  -4   6  -3   -5.92   11.95
   4  -6   4   39.31   26.88
  -4   6  -4  -22.01   25.75
  -4   6  -4    9.05    6.67
   4  -6   4   -8.97    6.29
  -4   6  -4  -13.23   11.43
   4  -6   4   13.84   13.72
   4  -6   5   28.41   33.17
  -4   6  -5  -15.09   35.67
  -4   6  -5   25.14    6.65
   4  -6   5   14.76    6.76
   4  -6   5   46.65   13.21
  -4   6  -5   19.59   11.41
   4  -6   6   43.06   40.86
  -4   6  -6   87.90   46.95
   4  -6   6   13.90   12.56
  -4   6  -6    2.60   10.75
   4  -6   6    9.35    6.48
  -4   6  -6    6.31    6.45
   4  -6   7   81.72   47.14
  -4   6  -7    1.79   51.38
   4  -6   7    9.30   12.45
  -4   6  -7    5.66   10.39
  -4   6  -7    1.97    6.63
   4  -6   7   -0.16    6.52
  -4   5  11  -10.56   20.87
  -4   5  11   17.65    4.84
   4  -5 -11   14.58    4.87
  -4   5  11    7.97    6.10
   4  -5 -11   15.67    6.83
  -4   5  10   -0.67   17.04
   4  -5 -10   -8.95   19.72
   4  -5  -9   53.89   16.66
  -4   5   9   68.94   14.22
  -4   5   9   18.95    5.39
   4  -5  -9   20.02    4.20
   4  -5  -9   20.40    4.15
  -4   5   9   18.99    4.05
  -4   5   8   44.33    4.40
   4  -5  -8   43.08    3.88
  -4   5   8   53.38    4.45
   4  -5  -8   48.06    4.18
  -4   5   7   20.72    9.80
   4  -5  -7   12.44    9.41
   4  -5  -7    7.19    3.84
   4  -5  -7   -1.52    2.92
  -4   5   7    2.95    3.07
  -4   5   6   39.25   20.01
   4  -5  -6   35.40   20.69
  -4   5   5   76.48    4.16
   4  -5  -5   70.37    4.31
   4  -5  -5   11.06   20.12
  -4   5   5   83.85   18.71
   4  -5  -5   61.20    8.09
  -4   5   5   69.31    8.02
  -4   5   4   87.47    9.50
   4  -5  -4   94.93    9.17
   4  -5  -4  143.22   15.08
  -4   5   4  150.38   14.57
   4  -5  -3  323.75   12.21
  -4   5   3  281.03   11.30
  -4   5   3  265.80   10.87
   4  -5  -3  220.98    9.95
   4  -5  -3  241.41   15.39
  -4   5   3  247.70   15.72
   4  -5  -2   48.05   16.00
  -4   5   2   50.78   17.81
   4  -5  -2   43.72   14.76
  -4   5   2   79.37   14.38
   4  -5  -2   65.00   11.57
  -4   5   2   23.39   11.02
   4  -5  -1  160.63   14.57
  -4   5   1   90.13   14.14
  -4   5   1  164.85   14.41
   4  -5  -1  157.87   13.31
   4  -5  -1  105.86   12.85
  -4   5   1  145.83   12.91
  -4   5   0  302.58   17.09
   4  -5   0  252.06   14.93
  -4   5   0  355.23   25.12
   4  -5   0  245.17   22.57
   4  -5   0  223.39   15.33
  -4   5   0  218.82   15.72
   4  -5   1    3.60   18.13
   4  -5   1   73.99   20.36
   4  -5   2    4.65    8.01
  -4   5  -2    0.81    7.97
  -4   5  -2  -14.95   16.53
   4  -5   2  -25.39   18.02
   4  -5   2   -8.07   17.84
  -4   5  -2  -42.82   17.69
   4  -5   2  -12.06   17.15
   4  -5   3   49.90    7.38
  -4   5  -3   59.84    7.35
  -4   5  -3   58.20   16.42
   4  -5   3   18.55   17.79
   4  -5   3   50.34   20.02
  -4   5  -3   47.91   20.70
  -4   5  -4    4.01    6.41
   4  -5   4    2.71    6.43
   4  -5   4   32.88   16.07
  -4   5  -4    7.08   12.98
  -4   5  -4    4.07   23.15
   4  -5   4  -22.97   22.05
  -4   5  -5    0.99    6.54
   4  -5   5   -1.90    6.61
  -4   5  -5   14.80   12.39
   4  -5   5   15.09   14.38
  -4   5  -5   10.29   29.16
   4  -5   5   23.13   28.50
   4  -5   6   20.09    6.77
  -4   5  -6   15.53    6.64
   4  -5   6   14.09   14.57
  -4   5  -6    6.14   11.59
   4  -5   6   30.58   38.09
  -4   5  -6   -3.77   39.87
   4  -5   7    6.13    6.41
  -4   5  -7   12.75    6.69
  -4   5  -7   27.71   11.67
   4  -5   7   37.41   14.14
   4  -5   7   -5.83   41.37
  -4   5  -7  -39.15   47.62
  -4   5  -8    7.05    6.49
   4  -5   8    3.24    6.12
   4  -5   8   -9.74   11.85
  -4   5  -8   13.50   10.19
  -4   5  -8   43.35   53.76
   4  -5   8   34.39   47.27
  -4   4  11    5.84    9.79
   4  -4 -11   17.08    9.52
  -4   4  11   34.06    6.68
   4  -4 -11   31.68    6.06
   4  -4 -11   91.73   21.26
  -4   4  11   71.73   17.70
  -4   4  11   42.34    5.08
   4  -4 -11   50.86    5.66
  -4   4  10   38.78    7.73
   4  -4 -10   88.27   10.48
  -4   4  10   90.79   15.86
   4  -4 -10   90.88   16.13
   4  -4 -10   49.54    5.45
  -4   4  10   57.33    5.96
  -4   4   9    4.65    6.13
   4  -4  -9   14.73    5.29
  -4   4   9   12.11    4.15
   4  -4  -9    8.19    4.21
  -4   4   9    2.57   12.03
   4  -4  -9    7.16   13.30
  -4   4   8   30.08    4.35
   4  -4  -8   25.02    4.26
   4  -4  -8   30.05    4.37
  -4   4   8   34.51   10.91
   4  -4  -8   19.48   10.38
  -4   4   7   -2.81    8.40
   4  -4  -7    1.16    8.80
   4  -4  -7    5.42    3.75
   4  -4  -7    6.67    3.23
  -4   4   7    3.72    3.25
  -4   4   6   12.84    8.27
   4  -4  -6   20.39    8.72
   4  -4  -6   12.65    4.31
  -4   4   6    6.34    4.21
  -4   4   6   13.27    3.43
  -4   4   5   59.05    8.79
   4  -4  -5   36.97    6.93
  -4   4   5   45.51    3.93
   4  -4  -5   34.47    3.76
  -4   4   5   37.29   20.54
   4  -4  -5   23.30   21.81
   4  -4  -4   16.80   18.79
  -4   4   4    5.57   17.30
   4  -4  -4   28.02    5.43
  -4   4   4   13.91    4.97
  -4   4   3   15.24   13.52
   4  -4  -3  -12.91   13.12
  -4   4   3    4.18    7.42
   4  -4  -3   15.19    7.62
   4  -4  -2  639.39   22.36
  -4   4   2  654.09   14.78
   4  -4  -2  842.47   16.19
  -4   4   2  692.79   19.18
   4  -4  -2  744.64   19.73
   4  -4  -1   73.39   11.12
   4  -4  -1   46.80   14.13
  -4   4   1   54.61   14.82
  -4   4   1   59.43   11.49
   4  -4  -1   47.05   10.83
   4  -4  -1   53.24   16.10
  -4   4   1   59.66   16.16
   4  -4   0  152.78   14.27
  -4   4   0  255.72   15.40
   4  -4   0  166.65   14.40
  -4   4   0  113.79   13.60
  -4   4   0  115.01   18.62
   4  -4   0  183.85   18.89
   4  -4   0  242.47   26.61
  -4   4   0  159.48   26.44
   4  -4   1  723.89   21.09
  -4   4  -1  694.55   21.66
  -4   4  -2  180.01   10.80
   4  -4   2  179.76   10.77
  -4   4  -2  294.94   19.86
   4  -4   2  228.51   18.96
  -4   4  -3  288.41   10.36
   4  -4   3  321.01   10.67
   4  -4   3  329.14   22.39
  -4   4  -3  278.02   22.50
   4  -4   4    9.02   21.04
  -4   4  -4    0.58   22.45
   4  -4   4    1.35    6.90
  -4   4  -4    8.46    6.88
  -4   4  -4   -9.39   14.87
   4  -4   4    3.84   17.45
   4  -4   5   53.42   26.60
  -4   4  -5  -25.07   25.03
  -4   4  -5   -4.11    6.16
   4  -4   5  -12.33    6.08
   4  -4   5  -22.46   16.46
  -4   4  -5  -14.17   13.36
  -4   4  -6   30.63   37.22
   4  -4   6  -18.26   28.82
  -4   4  -6   30.30    6.67
   4  -4   6   31.40    6.92
  -4   4  -6   16.03   12.30
   4  -4   6    1.72   14.20
  -4   4  -7    3.69    6.49
   4  -4   7    1.77    6.49
   4  -4   7   15.70   14.21
  -4   4  -7    4.72   12.54
   4  -4   7   66.26   41.41
  -4   4  -7   73.49   42.58
   4  -4   8   97.55   50.99
  -4   4  -8  -23.78   52.58
   4  -4   8   35.16   12.82
  -4   4  -8   -5.99   10.81
   4  -4   8    6.52    6.15
  -4   4  -8    3.12    6.41
   4  -4   9   20.13   45.57
  -4   4  -9    5.48   51.68
   4  -4   9   -4.76   13.19
  -4   4  -9    2.96    9.82
  -4   4  -9   -3.61    5.99
   4  -4   9   -4.83    5.89
   4  -3 -11   63.46    6.68
  -4   3  11   50.34    5.17
   4  -3 -11   45.26    5.26
  -4   3  11   47.46    6.88
   4  -3 -11   37.60    9.14
  -4   3  11   27.99    8.90
  -4   3  11   86.57   15.60
   4  -3 -11   84.59   16.99
   4  -3 -10   17.33    5.39
  -4   3  10    6.51    4.98
  -4   3  10    5.83    6.89
   4  -3 -10   37.05    8.07
  -4   3  10   28.42   10.88
   4  -3 -10    7.08   10.30
  -4   3  10   26.62   11.05
   4  -3 -10   31.78   13.92
   4  -3  -9    3.42    4.34
  -4   3   9    6.63    5.07
   4  -3  -9   11.29   10.61
  -4   3   9   14.82   11.15
  -4   3   9    8.25   11.66
   4  -3  -9   -3.54   11.07
   4  -3  -9   26.87    6.38
  -4   3   9   38.62   11.63
  -4   3   8    7.82    5.62
   4  -3  -8    7.69    4.74
   4  -3  -8   33.51    4.43
  -4   3   8   26.39    4.11
   4  -3  -8   42.50    9.70
  -4   3   7   11.08    4.37
  -4   3   7   16.21    3.79
   4  -3  -7   24.51    3.70
  -4   3   7   10.14    8.23
   4  -3  -7   28.93    8.56
   4  -3  -6   65.60    8.73
  -4   3   6   82.05    9.39
  -4   3   6   65.25    3.95
   4  -3  -6   62.03    4.03
  -4   3   6   80.75    4.96
   4  -3  -5    3.25    7.30
  -4   3   5   12.12    7.47
   4  -3  -5    1.58    5.99
  -4   3   5    4.75    5.69
   4  -3  -4  237.76   26.01
  -4   3   4  325.77    9.77
   4  -3  -4  399.71   10.34
  -4   3   4  286.04    5.99
   4  -3  -4  310.93    6.43
  -4   3   4  278.95   11.76
   4  -3  -4  266.11   11.39
   4  -3  -3  185.25   19.80
  -4   3   3  139.44   19.15
  -4   3   3  167.54    7.74
   4  -3  -3  189.63    8.05
  -4   3   3  357.82   13.79
   4  -3  -3  355.07   13.76
  -4   3   2   -0.72   11.09
   4  -3  -2   28.97    9.38
  -4   3   2   11.16    9.04
   4  -3  -2   23.54   12.05
   4  -3  -2   56.88   13.87
  -4   3   2   31.86   13.79
   4  -3  -1   -0.50   15.47
  -4   3   1  -13.79   16.22
   4  -3  -1   18.67   13.37
   4  -3  -1   -6.36   11.65
  -4   3   1    1.45   11.36
   4  -3   0  132.83   21.56
  -4   3   0  155.79   24.67
   4  -3   0  108.45   12.25
   4  -3   0   62.26   16.43
  -4   3   0   60.26   16.06
  -4   3   0  112.00   12.17
   4  -3   1  722.94   17.19
  -4   3  -1  653.19   17.43
   4  -3   1  873.90   20.42
  -4   3  -1  929.34   21.09
  -4   3  -1  635.13   26.89
   4  -3   2  -10.94   26.12
  -4   3  -2   -2.99   22.43
   4  -3   3   79.72   16.89
  -4   3  -3   66.84   17.94
  -4   3  -3   34.20    9.81
   4  -3   3   54.09    9.75
   4  -3   4   -5.85   17.74
  -4   3  -4   18.13   18.86
   4  -3   4   23.45   19.06
  -4   3  -4   -1.93   19.13
  -4   3  -4    7.45    7.85
   4  -3   4   20.04    7.97
   4  -3   5   -4.46    6.45
  -4   3  -5    3.71    6.61
  -4   3  -5    8.53   15.92
   4  -3   5   35.88   19.61
   4  -3   5  -15.32   21.83
  -4   3  -5    6.97   23.00
   4  -3   6   43.80    6.64
  -4   3  -6   64.76    6.69
  -4   3  -6   67.42   15.26
   4  -3   6   49.62   28.34
  -4   3  -6  122.39   30.04
  -4   3  -7    8.76    6.42
   4  -3   7   13.88    6.44
   4  -3   7   28.19   16.82
  -4   3  -7   15.07   13.08
   4  -3   7   86.53   37.70
  -4   3  -7   23.71   39.63
   4  -3   8   20.47    6.32
   4  -3   8   91.08   44.16
  -4   3  -8   91.21   49.61
   4  -3   8   19.36   15.23
  -4   3  -8    0.40   10.78
  -4   3  -8   13.81    6.18
  -4   3  -9  -53.28   49.24
   4  -3   9   -5.17   48.25
   4  -3   9  -13.16   13.61
   4  -3   9   -8.67    5.67
  -4   3  -9   -4.98    5.81
   4  -2 -11    3.99    4.38
  -4   2  11   10.42    6.27
   4  -2 -11   19.93    6.22
  -4   2  11    9.07    4.52
   4  -2 -10    2.95    8.88
  -4   2  10   13.44    9.51
  -4   2  10   15.69    7.05
   4  -2 -10    9.76    6.70
   4  -2 -10    8.49   11.03
  -4   2  10   17.74   11.16
  -4   2  10   13.06    4.81
   4  -2 -10    4.90    4.86
  -4   2   9   26.05   10.56
   4  -2  -9   59.44   11.59
  -4   2   9   59.00   10.48
   4  -2  -9   62.18   10.62
  -4   2   9   72.89   10.08
   4  -2  -8   83.37    6.75
  -4   2   8   76.38    7.39
  -4   2   8   66.22   11.66
   4  -2  -8   57.43   11.75
   4  -2  -8   82.10   10.56
  -4   2   8   76.10    4.98
   4  -2  -8   86.94    5.03
   4  -2  -7   60.01    4.89
  -4   2   7   72.67    4.60
   4  -2  -7   74.79    4.68
  -4   2   7   55.37    5.63
   4  -2  -7   48.01    8.34
  -4   2   7   81.90    9.24
  -4   2   6   33.49    8.27
   4  -2  -6   48.29    8.00
  -4   2   5  391.14   12.95
   4  -2  -5  338.93   12.53
  -4   2   4  342.24   12.19
   4  -2  -4  333.87   11.33
  -4   2   3   63.74   10.74
  -4   2   3   95.52    6.07
   4  -2  -3   89.18    6.12
   4  -2  -3  137.40   24.45
   4  -2  -3   96.20   10.56
  -4   2   2   39.77   15.73
   4  -2  -2    7.72   15.93
  -4   2   2    6.32    8.24
   4  -2  -2   11.48    8.33
  -4   2   1   11.46   17.73
   4  -2  -1   14.93   17.96
  -4   2   1   48.18   14.99
   4  -2  -1   39.65   14.52
  -4   2   1   42.49   12.68
   4  -2  -1   54.74   13.10
   4  -2   0 1184.20   21.52
   4  -2   0 1158.22   19.09
  -4   2   0 1335.64   19.80
  -4   2   0 1433.22   44.89
   4  -2   0 1092.83   39.26
  -4   2  -1   17.29   15.80
  -4   2  -1    8.48   24.03
  -4   2  -1  -12.89   22.97
   4  -2   1  -15.53   20.93
  -4   2  -1  -21.51   11.12
   4  -2   1  -10.87   11.09
   4  -2   2   50.60   13.52
  -4   2  -2   45.59   13.53
   4  -2   2   22.78   13.77
  -4   2  -2    0.51   13.61
   4  -2   3   13.56   22.51
  -4   2  -3  -33.38   20.18
   4  -2   4   85.56    9.51
  -4   2  -4   89.16    9.72
  -4   2  -4  108.91   18.33
   4  -2   4  133.12   18.64
   4  -2   5   39.83    7.85
  -4   2  -5   30.52    7.56
  -4   2  -5   40.84   21.29
  -4   2  -5   14.57   18.77
   4  -2   6   26.99   23.59
  -4   2  -6   37.92   24.66
   4  -2   6   13.31    6.51
  -4   2  -6   -0.70    6.09
  -4   2  -6    4.12   17.65
   4  -2   6    8.95   21.51
   4  -2   7  -10.62   28.85
  -4   2  -7   69.86   34.89
   4  -2   7   28.15    6.41
  -4   2  -7   47.67    6.64
   4  -2   7   56.19   19.50
  -4   2  -7   14.32   15.27
   4  -2   8  -20.45   37.79
  -4   2  -8  101.49   44.11
   4  -2   8   42.72   17.97
  -4   2  -8   24.14   14.19
  -4   2  -8   32.07    6.33
   4  -2   8   22.67    6.48
   4  -2   9   -1.38   15.64
  -4   2  -9    3.04   11.86
  -4   2  -9   -3.06    5.62
   4  -2   9   25.09   47.27
  -4   2  -9   38.67   51.56
   4  -2   9   10.24    5.81
   4  -2  10  -73.19   44.08
  -4   2 -10   33.04   51.87
   4  -2  10    2.86    5.33
  -4   2 -10   11.04    6.10
  -4   2 -10   -4.36   10.31
  -4   1  10   31.20    7.04
   4  -1 -10    5.82    6.22
   4  -1 -10   15.50    4.91
  -4   1  10   -0.50    7.82
  -4   1  10   25.80    9.71
   4  -1 -10   24.57   10.51
  -4   1  10   23.59    4.73
   4  -1 -10    3.41    8.61
  -4   1   9   29.63    9.93
   4  -1  -9    7.46    9.68
  -4   1   9   56.43    8.09
   4  -1  -9   55.69    8.75
  -4   1   9   39.91    5.45
   4  -1  -9   44.87    5.83
  -4   1   9   39.24    9.78
   4  -1  -9   53.19   10.78
  -4   1   8  253.40    7.94
  -4   1   8  385.69   15.78
   4  -1  -7    9.30    3.83
  -4   1   7   13.74    3.93
  -4   1   7   16.42   10.96
   4  -1  -7   17.00   11.23
  -4   1   7    1.82    5.96
   4  -1  -7    5.84    5.14
  -4   1   6   45.41   12.04
   4  -1  -6   56.15   11.99
  -4   1   5    0.26    9.27
   4  -1  -5    0.50    8.49
  -4   1   5   22.80    4.60
   4  -1  -5   11.32    4.38
  -4   1   5   21.73    3.58
   4  -1  -5   19.10    3.48
   4  -1  -4  227.42    6.77
  -4   1   4  247.94    5.93
   4  -1  -4  227.95    5.67
  -4   1   4  247.66   13.17
   4  -1  -4  244.69   12.96
  -4   1   3   55.10   10.93
   4  -1  -3   53.58   10.18
   4  -1  -3   17.41    4.43
  -4   1   3   15.28    4.36
  -4   1   3   12.11    7.35
   4  -1  -3   21.38    7.33
  -4   1   2   21.85   13.47
   4  -1  -2   19.58   11.88
  -4   1   2   -0.36    8.52
   4  -1  -1  150.16   15.73
  -4   1   1  119.15   14.68
   4  -1  -1  152.48   15.99
  -4   1   1  148.71   15.56
  -4   1   1  309.01   21.30
   4  -1  -1  234.54   18.79
  -4   1   0  701.63   40.57
   4  -1   0  506.76   34.88
   4  -1   0  614.15   17.15
  -4   1   0  655.55   17.37
   4  -1   0  542.75   18.29
  -4   1  -1   35.99   10.86
   4  -1   1   16.46   10.56
   4  -1   1    9.17   25.56
   4  -1   2  322.10   15.39
  -4   1  -2  376.79   15.34
   4  -1   3   51.53   13.41
  -4   1  -3   55.46   13.32
   4  -1   4  476.19   13.76
  -4   1  -4  455.24   13.28
   4  -1   4  428.84   19.53
  -4   1  -4  573.93   21.79
   4  -1   5    2.48    8.60
  -4   1  -5   -9.74    8.38
   4  -1   5   22.41   16.78
  -4   1  -5   21.64   17.97
  -4   1  -6   13.85   18.78
   4  -1   6   56.06   22.07
  -4   1  -6   74.54   23.41
   4  -1   6    9.82    7.03
  -4   1  -6    3.89    6.95
  -4   1  -7   30.97   17.45
   4  -1   7   64.08   23.94
   4  -1   8    8.48    6.00
  -4   1  -8    9.33    6.03
   4  -1   8   -8.02   19.30
  -4   1  -8    4.37   14.86
   4  -1   8   55.27   36.05
   4  -1   9    3.29    6.04
  -4   1  -9  -10.54    5.64
   4  -1   9   45.63   41.80
  -4   1  -9  -32.13   45.39
   4  -1   9   -3.02   15.53
  -4   1  -9   17.31   13.40
  -4   1 -10  130.48   52.70
   4  -1  10  -13.08   46.55
   4  -1  10   15.50    5.41
  -4   1 -10   -2.22   11.71
   4  -1  10   23.17   15.17
  -4   1 -10    3.06    5.48
   4  -1  11   19.25   14.30
  -4   1 -11    8.02   10.09
   4  -1  11  119.90   46.95
  -4   1 -11   86.22   50.17
  -4   1 -11    4.35    5.40
   4  -1  11    0.63    5.17
  -4   0  10    8.21    6.91
   4   0 -10   13.84    6.27
  -4   0  10    5.09    4.55
   4   0 -10   10.44    4.42
  -4   0  10    4.75    9.59
   4   0 -10   -1.18    7.14
  -4   0  10    2.87    7.69
   4   0  -9   -1.96    8.03
  -4   0   9    1.93    9.46
  -4   0   9    6.79    7.46
   4   0  -9   -1.56    7.22
   4   0  -9    6.99    4.88
   4   0  -9   -6.83    8.10
  -4   0   9   17.73    8.37
   4   0  -8   91.68   12.66
  -4   0   8   65.21    6.02
   4   0  -8   57.20    6.02
  -4   0   8   62.93   10.09
   4   0  -8   43.85    8.98
  -4   0   8   60.54    9.68
   4   0  -8   46.47    9.86
  -4   0   7   20.95    9.87
   4   0  -7   23.21    9.97
   4   0  -7   43.92    8.16
  -4   0   7   19.14    8.35
  -4   0   7   21.77    4.21
   4   0  -7   32.29    4.17
  -4   0   7   40.15    7.51
   4   0  -7   27.85    6.31
  -4   0   6   26.13   10.85
   4   0  -6   46.46   11.48
  -4   0   6   53.96    9.05
   4   0  -6   46.48    8.47
  -4   0   6   22.75    5.72
   4   0  -6   29.50    5.38
  -4   0   5    8.73    3.42
   4   0  -5    4.13    3.33
  -4   0   5    3.57   12.31
   4   0  -5    6.84   12.08
  -4   0   5   19.75   10.79
   4   0  -5   38.10    9.89
   4   0  -5   30.32    4.64
  -4   0   4   24.59    9.74
   4   0  -4    6.47    9.66
  -4   0   4   28.79    3.78
   4   0  -4   29.62    3.72
  -4   0   3   87.16    4.30
   4   0  -3   83.91    4.15
   4   0  -3   99.27   10.82
  -4   0   3  104.09   11.50
   4   0  -2   32.22    5.73
  -4   0   2   41.28    5.49
  -4   0   2   47.24    7.55
   4   0  -2   62.40   13.58
  -4   0   2    1.49   13.74
   4   0  -2   33.74    8.10
  -4   0   1   46.53   18.21
   4   0  -1   -4.17   17.65
  -4   0   1   41.33   21.49
   4   0  -1   22.78   18.75
   4   0  -1    9.05    9.34
  -4   0   1   -0.15    9.15
  -4   0   0  394.22   15.99
   4   0   0  397.27   16.17
  -4   0  -1 1363.21   21.31
   4   0   1 1338.31   21.18
   4   0   2 1228.92   18.58
  -4   0  -2 1369.45   19.14
   4   0   3  192.82   13.12
  -4   0  -3  244.09   13.94
  -4   0  -4   57.05   14.13
   4   0   4   29.61   13.36
  -4   0  -4   37.43   12.75
   4   0   4    9.09   12.92
  -4   0  -5   23.91   22.29
   4   0   5    6.83   20.99
  -4   0  -5   72.72   16.85
   4   0   5   20.31   10.47
  -4   0  -5   38.64   10.59
   4   0   5   39.16   15.69
   4   0   6   34.02    8.13
  -4   0  -6   46.45    8.27
   4   0   6   56.29   18.35
  -4   0  -7  -18.90   17.64
  -4   0  -7   26.58   24.43
   4   0   7   14.93   21.91
   4   0   7    2.35    6.62
  -4   0  -7   12.43    6.47
   4   0   8   60.36   28.74
  -4   0  -8   67.08   32.60
   4   0   8   26.29    6.13
  -4   0  -8   18.30    6.04
  -4   0  -8    1.25   17.11
   4   0   8   51.81   24.06
   4   0   9  -33.95   36.63
   4   0   9    2.90    5.81
  -4   0  -9    8.01    5.85
   4   0   9   18.86   19.91
  -4   0  -9   10.11   15.62
  -4   0  -9   55.59   42.66
   4   0  10    0.11    5.49
  -4   0 -10    7.40    5.60
   4   0  10   16.85   18.50
  -4   0 -10   11.52   12.56
   4   0  10    7.41   44.53
  -4   0 -10   -1.52   45.39
  -4   0 -11    5.01   10.40
   4   0  11  -13.54   15.16
   4   0  11  -31.44   43.41
  -4   0 -11    1.65   46.71
  -4   0 -11    4.80    5.08
   4   0  11   -0.99    5.00
  -4  -1   9    1.62    7.29
   4   1  -9   20.38    7.36
  -4  -1   9    3.89    4.39
   4   1  -9   10.46    4.58
  -4  -1   9    9.71    8.78
   4   1  -9   -7.24    8.04
  -4  -1   9   25.34    8.64
   4   1  -9    8.12    8.46
   4   1  -8   12.82    8.55
  -4  -1   8    6.70    8.69
  -4  -1   8    2.14    8.95
   4   1  -8   12.71    8.09
  -4  -1   8   21.53    8.59
   4   1  -8   17.95    9.40
  -4  -1   8    1.93    5.05
   4   1  -8   21.63    5.46
  -4  -1   7   68.30    9.57
   4   1  -7   71.53    9.99
  -4  -1   7  129.11   10.81
   4   1  -7  119.20   10.57
  -4  -1   7  119.36    6.48
   4   1  -7  112.56    5.94
   4   1  -6   75.12    9.53
   4   1  -6   47.83   10.08
  -4  -1   6   68.74   10.03
   4   1  -6   63.28    6.25
   4   1  -6   68.00    4.34
  -4  -1   6   67.37    4.40
  -4  -1   6   76.95    7.12
  -4  -1   5   61.94    4.25
   4   1  -5   71.72    4.12
   4   1  -5   46.30   10.43
  -4  -1   5   53.93   10.78
  -4  -1   5   98.53    6.22
   4   1  -5   71.59    5.65
  -4  -1   5  100.89   12.19
   4   1  -5   75.59   10.99
  -4  -1   4   74.83    5.37
   4   1  -4   61.81    5.31
  -4  -1   4  100.21   13.63
   4   1  -4   99.58   13.47
   4   1  -3   68.68   12.14
  -4  -1   3   66.96   13.37
   4   1  -3   45.48   14.34
  -4  -1   3   75.84   14.80
  -4  -1   2  263.42   19.09
  -4  -1   2  375.95   13.26
   4   1  -2  366.37   12.30
  -4  -1   1   80.19   22.13
   4   1  -1  114.19   21.82
  -4  -1   1  122.23    7.84
   4   1  -1  140.78    8.31
  -4  -1   1   91.22    8.92
   4   1  -1  107.06   10.21
   4   1  -1  156.97   24.62
   4   1   0   77.79   17.82
  -4  -1   0  131.48   18.96
  -4  -1   0   63.65   31.98
   4   1   0  110.90   31.43
   4   1   0  141.95   18.29
  -4  -1   0  141.96   18.53
  -4  -1  -1  144.48   15.21
   4   1   1  172.96   14.96
  -4  -1  -1  104.74   13.57
   4   1   1  135.91   14.56
  -4  -1  -2  197.12   23.82
   4   1   2  159.18   11.65
  -4  -1  -2  216.34   12.07
   4   1   2  195.78   22.43
   4   1   3  393.53   13.56
  -4  -1  -3  376.12   13.72
  -4  -1  -4  102.56   13.02
   4   1   4   85.39   12.50
   4   1   5  251.88   16.39
  -4  -1  -5  236.88   17.45
   4   1   5  179.45   12.89
  -4  -1  -5  193.66   13.54
  -4  -1  -6  -13.30   15.75
   4   1   6   29.57   16.01
   4   1   6   -7.71   21.42
  -4  -1  -6   -3.56   18.95
   4   1   6   -3.27    9.32
  -4  -1  -6  -12.72    9.04
  -4  -1  -7   36.15    7.34
   4   1   7   40.69   19.85
  -4  -1  -7   24.37   20.17
   4   1   8  102.55    7.05
  -4  -1  -8   98.35    6.76
  -4  -1  -8    4.05   17.02
   4   1   8  141.24   27.10
  -4  -1  -8  100.41   27.91
  -4  -1  -9   30.36   17.40
   4   1   9   29.81    6.05
  -4  -1  -9   23.94    5.76
   4   1   9   15.04   30.68
  -4  -1  -9   70.28   34.61
   4   1  10   28.92    5.76
  -4  -1 -10   24.45    5.66
   4   1  10   20.87   39.32
  -4  -1 -10   72.88   47.05
   4   1  10   53.49   21.74
  -4  -1 -10   15.60   15.91
   4   1  11   -3.70    5.00
  -4  -1 -11    4.81    4.90
   4   1  11  -24.77   19.12
  -4  -1 -11   15.38   13.09
  -4  -1 -11   16.98   45.65
   4   1  11    3.09   44.40
  -4  -1 -12   20.58    4.91
   4   1  12   14.77    4.77
   4   2  -9    7.12    7.44
  -4  -2   9   18.58    9.16
   4   2  -9   13.11    8.59
  -4  -2   9   -5.41    8.80
   4   2  -9    6.13    4.23
  -4  -2   9    6.40    4.41
  -4  -2   9   13.92    7.12
   4   2  -9   13.01    7.05
  -4  -2   8   80.60   10.86
   4   2  -8   68.07    9.93
  -4  -2   8   90.73   10.39
   4   2  -8   93.52   10.43
  -4  -2   7   70.96   10.94
   4   2  -7   69.91   12.92
  -4  -2   7   57.33    5.84
  -4  -2   7   70.40   11.42
   4   2  -7   53.85   10.04
  -4  -2   7   45.38   10.21
   4   2  -7   64.56    9.56
  -4  -2   6   27.59    7.60
   4   2  -6   37.36    6.94
  -4  -2   6   25.55    4.29
   4   2  -6   27.95    4.05
  -4  -2   6   42.40   11.11
   4   2  -6   35.41   10.53
  -4  -2   6   36.37    8.78
   4   2  -6   41.66    8.85
  -4  -2   5   -1.18    5.38
   4   2  -5    5.02    4.87
   4   2  -5  -18.46    8.84
  -4  -2   5   21.34    3.81
   4   2  -5   22.62    3.87
  -4  -2   5   20.53   10.43
   4   2  -5   26.97   10.29
  -4  -2   5    5.78    8.82
   4   2  -4   18.23    4.94
  -4  -2   4   16.90    5.36
  -4  -2   4   24.15   11.16
   4   2  -4   19.09    9.69
  -4  -2   4   30.90   10.73
   4   2  -4   49.81   10.83
  -4  -2   4   15.29    3.24
   4   2  -4   21.82    3.38
  -4  -2   3   20.61    4.87
   4   2  -3   17.32    5.11
  -4  -2   3    2.76   11.86
   4   2  -3   -1.18   11.97
   4   2  -3   23.90   13.21
  -4  -2   3   10.11   14.32
  -4  -2   3   16.99    3.52
   4   2  -3    4.51    3.42
  -4  -2   2  798.28   29.25
   4   2  -2  644.98   26.24
  -4  -2   1   74.66    9.42
  -4  -2   1   65.02    6.14
   4   2  -1   76.82    6.51
   4   2  -1   74.07    8.50
  -4  -2   0  103.36   21.99
   4   2   0   43.38   21.20
  -4  -2   0   14.25   31.34
   4   2   0   57.02   30.09
   4   2   1  167.49   17.49
  -4  -2  -1  222.90   17.40
  -4  -2  -1  186.83   15.44
   4   2   1  148.24   14.67
   4   2   2  265.60   13.75
  -4  -2  -2  276.02   14.11
  -4  -2  -2  260.22   26.97
   4   2   2  431.29   26.75
   4   2   3   34.53    9.56
  -4  -2  -3   14.08    9.28
   4   2   4  316.06   13.35
  -4  -2  -4  395.28   14.34
   4   2   5  260.05   14.43
  -4  -2  -5  329.45   15.63
   4   2   6   28.77   13.91
  -4  -2  -6   29.85   14.06
  -4  -2  -6   22.31   11.68
   4   2   6   -2.50   11.68
   4   2   7    2.47   19.46
  -4  -2  -7   -7.41   20.07
   4   2   8   -0.63    6.40
  -4  -2  -8    7.90    6.41
   4   2   8   21.88   20.63
  -4  -2  -8   22.08   22.08
  -4  -2  -9   11.14   17.20
   4   2   9   71.33    6.39
  -4  -2  -9   69.81    6.19
  -4  -2  -9   85.34   28.86
   4   2   9   15.06   24.70
   4   2  10   64.22   26.10
  -4  -2 -10   11.98   17.36
   4   2  10   -1.06   35.98
   4   2  10   27.81    5.73
  -4  -2 -10   31.29    5.52
  -4  -2 -10  -12.46   37.61
   4   2  11   21.58   20.83
  -4  -2 -11   -1.19   14.41
   4   2  11   22.18    5.44
  -4  -2 -11   18.38    5.45
   4   2  11  -22.75   40.60
  -4  -2 -11   89.00   45.73
   4   2  12    7.08   18.11
  -4  -2 -12   -6.52   12.29
   4   2  12   47.02   41.23
  -4  -2 -12   20.33   44.60
  -4  -2 -12   12.39    4.46
   4   2  12    6.06    4.65
  -4  -3   8   -4.04    9.18
   4   3  -8    7.78    7.36
  -4  -3   8    5.13    7.18
   4   3  -8    3.94    7.56
   4   3  -8   10.22    4.40
  -4  -3   8    4.12    9.03
   4   3  -8    1.68    8.82
  -4  -3   8    9.79    4.32
  -4  -3   7   10.50    4.64
   4   3  -7    5.73    5.13
  -4  -3   7    7.56   11.30
   4   3  -7   -6.46    7.95
  -4  -3   7    0.61    8.82
   4   3  -7   12.72   10.02
   4   3  -7   19.03   10.13
  -4  -3   7    3.92    9.96
  -4  -3   6  490.70   17.52
   4   3  -6  277.01   10.19
   4   3  -6  268.51   11.86
  -4  -3   6  277.91   12.40
   4   3  -6  340.47    7.78
  -4  -3   6  293.03   16.18
   4   3  -6  300.83   15.61
  -4  -3   6  344.18    8.68
   4   3  -5   35.05   10.69
  -4  -3   5   29.42    6.48
   4   3  -5   30.55    6.06
  -4  -3   5   29.34    3.96
   4   3  -5   29.39    3.78
  -4  -3   5   16.31   10.43
   4   3  -5   17.75    8.30
  -4  -3   5   32.07    9.13
   4   3  -4   -0.96    4.71
  -4  -3   4    2.48    5.04
  -4  -3   4    9.09   11.94
   4   3  -4  -13.35    9.15
  -4  -3   4    1.99    3.35
   4   3  -4    3.80    3.22
   4   3  -4    4.41    8.74
  -4  -3   4   -3.84    9.00
  -4  -3   3   24.83   15.86
   4   3  -3   -7.83   13.39
  -4  -3   3  -11.65    9.96
   4   3  -3   -5.08   10.24
   4   3  -2    0.28   11.67
  -4  -3   2   -9.02   11.30
  -4  -3   2   46.31    3.80
   4   3  -2   32.15    3.65
  -4  -3   2   33.33    5.54
   4   3  -2   27.97    5.26
   4   3  -2   25.07   18.62
  -4  -3   2   49.68   20.23
  -4  -3   1 1035.22   50.46
   4   3  -1 1016.58   46.01
   4   3  -1 1331.88   15.74
  -4  -3   1 1183.14   13.66
  -4  -3   1 1190.75   11.20
   4   3  -1 1242.82   11.79
  -4  -3   1 1304.94   20.47
   4   3  -1 1253.65   20.20
  -4  -3   0   20.54   33.50
   4   3   0    3.23   28.86
  -4  -3   0   29.42   14.78
   4   3   0   41.86   14.23
   4   3   1   20.29   20.66
  -4  -3  -1   12.78   20.65
   4   3   1   33.63   15.81
  -4  -3  -1   18.61   15.56
  -4  -3  -2  324.03   18.43
   4   3   2  341.61   20.80
   4   3   2  339.57   16.84
  -4  -3  -2  411.00   17.38
  -4  -3  -3  149.75   22.21
   4   3   3  150.64   12.03
   4   3   4  339.61   12.01
  -4  -3  -4  350.83   12.29
   4   3   5   96.08   11.72
  -4  -3  -5  157.20   12.48
  -4  -3  -6   36.43   13.24
   4   3   6   31.14   12.33
   4   3   7   32.47   13.41
   4   3   7    1.98   10.49
  -4  -3  -7   21.47   10.14
  -4  -3  -7   33.16   14.86
   4   3   8    6.41   18.96
  -4  -3  -8    7.05   17.68
  -4  -3  -8    3.96    7.52
   4   3   8    1.47    7.49
   4   3   8   -2.61   17.27
  -4  -3  -8   14.39   18.41
   4   3   9   30.20    6.48
  -4  -3  -9   41.32    6.35
   4   3   9   85.93   23.09
  -4  -3  -9   99.18   23.87
  -4  -3 -10    2.88   18.03
   4   3  10    9.89   28.17
  -4  -3 -10  -14.55   31.81
   4   3  10    7.85    5.67
   4   3  11   65.32   25.79
  -4  -3 -11    1.37   16.33
   4   3  11   55.92    5.58
  -4  -3 -11   46.83    5.36
   4   3  11    5.76   36.41
  -4  -3 -11  135.41   45.48
  -4  -3 -12   78.61   47.35
   4   3  12   13.13   43.13
   4   3  12  -16.78   19.48
  -4  -3 -12   -7.31   13.73
   4   3  12    2.77    4.67
  -4  -3 -12    5.33    4.53
  -4  -4   8   -2.84    3.90
   4   4  -8   -1.16    3.83
  -4  -4   8   -0.20    7.01
   4   4  -8    1.48    7.29
  -4  -4   7    5.53    8.03
   4   4  -7   10.27    8.02
   4   4  -7   15.34    9.84
  -4  -4   7   28.88   10.87
  -4  -4   7   15.65    9.39
   4   4  -7   20.70    9.79
   4   4  -7    3.81    4.20
  -4  -4   7   10.72    4.25
  -4  -4   6   13.35    5.01
   4   4  -6   32.79    5.16
  -4  -4   6   35.63   10.53
  -4  -4   6    3.94    9.89
   4   4  -6   13.28    9.99
   4   4  -6   12.93    9.84
  -4  -4   6    0.37   11.15
   4   4  -5   50.25   10.93
  -4  -4   5   48.49   11.90
   4   4  -5   74.96    7.89
  -4  -4   5   66.37    4.76
   4   4  -5   49.91    4.33
   4   4  -5   49.34   10.60
  -4  -4   5   47.53   10.61
  -4  -4   4   17.75    9.65
   4   4  -4    3.14    9.23
   4   4  -4   17.11    5.82
  -4  -4   4   19.89    6.26
   4   4  -4   20.64    3.65
  -4  -4   4   36.85    3.84
  -4  -4   4   38.89   14.51
   4   4  -4   49.54   11.81
   4   4  -3   11.66    5.14
   4   4  -3   -2.08    8.46
  -4  -4   3   -9.51    8.58
  -4  -4   3   -2.81   16.97
   4   4  -3   28.80   14.78
  -4  -4   3    9.93    5.26
   4   4  -2   21.22    5.50
   4   4  -2    7.15    9.54
  -4  -4   2    0.13    9.48
   4   4  -2   -1.29   17.32
  -4  -4   2   23.45   20.92
  -4  -4   1   12.82   11.49
   4   4  -1  -17.36   11.22
  -4  -4   1    3.75    6.18
  -4  -4   1    1.08   31.67
   4   4  -1   -1.08   28.53
   4   4  -1   -1.67    3.30
  -4  -4   1   10.28    3.35
  -4  -4   0   92.49    6.90
   4   4   0   85.31    6.92
   4   4   1 1563.00   20.57
  -4  -4  -1 1531.04   20.66
  -4  -4  -2  950.36   27.37
   4   4   2  522.74   16.52
   4   4   3   76.59   12.77
  -4  -4  -3   74.97   12.29
  -4  -4  -3   87.61   21.52
   4   4   3   56.49   20.27
  -4  -4  -4   68.21   10.72
   4   4   4   63.83   10.41
   4   4   5   38.94    8.77
  -4  -4  -5   33.67    9.16
  -4  -4  -6   35.13   11.37
   4   4   6   29.49   10.60
  -4  -4  -7    4.10   12.77
   4   4   7   13.77   11.73
   4   4   8    7.36   14.30
  -4  -4  -8   25.04   15.30
  -4  -4  -8   -1.24    9.09
  -4  -4  -9   74.86    7.54
   4   4   9   -7.98   18.23
  -4  -4  -9   -7.98   18.04
   4   4   9   38.36    7.62
   4   4   9   79.50   19.59
  -4  -4  -9   51.44   20.16
  -4  -4 -10   18.41    5.83
   4   4  10    8.89    5.99
   4   4  10    7.95   22.79
  -4  -4 -10   14.48   23.44
   4   4  11   27.11    5.59
  -4  -4 -11   19.07    5.16
  -4  -4 -11   26.68   18.32
  -4  -4 -11   21.12   35.66
   4   4  11    1.85   30.17
  -4  -4 -12    5.41    4.35
   4   4  12    2.51   39.81
  -4  -4 -12   -2.70   40.83
   4   4  12   -7.90   23.48
  -4  -4 -12  -10.56   15.08
  -4  -5   7   29.40    7.86
   4   5  -7   14.85    7.70
  -4  -5   7   13.17    9.02
   4   5  -7   17.57    8.82
   4   5  -7   25.76    9.86
  -4  -5   7   47.85   11.32
   4   5  -7   19.86    4.12
  -4  -5   7   24.14    4.39
   4   5  -6   13.59    9.96
  -4  -5   6    0.65    8.47
   4   5  -6    6.98    9.08
  -4  -5   6   -5.55    9.65
  -4  -5   6    9.10    4.29
   4   5  -6    3.13    4.48
  -4  -5   6    6.63    9.86
   4   5  -6    8.53    9.33
  -4  -5   5    6.27   11.86
   4   5  -5    0.36    8.57
  -4  -5   5   23.12    9.97
   4   5  -5   -9.37    9.91
   4   5  -5    8.74    4.05
  -4  -5   5    4.35    4.60
  -4  -5   4   93.50    4.52
   4   5  -4   87.98    4.46
  -4  -5   4  115.60   11.04
   4   5  -4  100.60   10.62
   4   5  -4   84.26    6.89
  -4  -5   4   73.40    7.52
   4   5  -3   28.26    3.21
  -4  -5   3   10.00    9.57
   4   5  -3   29.57    9.44
  -4  -5   3   17.48    3.38
   4   5  -3   15.11   16.42
   4   5  -3    4.04    5.12
  -4  -5   3   23.07    6.06
   4   5  -2   40.16   19.91
  -4  -5   2   28.65   22.40
  -4  -5   2   34.60    3.11
  -4  -5   2   38.48    9.51
   4   5  -2   39.71    9.30
   4   5  -2   29.45    3.13
  -4  -5   1  150.83   38.59
   4   5  -1   77.02   31.25
   4   5  -1  100.51    6.22
  -4  -5   0  808.31    9.46
   4   5   0  759.25    9.45
   4   5   0  750.14   12.04
  -4  -5   0  803.07   14.97
   4   5   0  839.72   15.13
  -4  -5  -1  749.06   14.76
   4   5   1  790.63   14.74
   4   5   2   37.73   10.74
  -4  -5  -2   23.26   10.49
   4   5   2    5.27   11.67
  -4  -5  -2   -5.96   12.61
  -4  -5  -2   36.18   12.57
   4   5   2   37.19   12.55
   4   5   3  326.93   19.61
  -4  -5  -3  336.14   19.96
  -4  -5  -3  310.34   13.97
   4   5   3  293.94   13.86
  -4  -5  -3  330.27   24.57
  -4  -5  -4   20.25   10.67
   4   5   4   24.56   10.24
   4   5   5   -9.52    8.68
  -4  -5  -5   20.71    9.35
   4   5   6  303.46   11.58
  -4  -5  -6  324.80   12.28
   4   5   7   24.03   10.31
  -4  -5  -7   40.03   11.13
   4   5   8   17.05   11.79
  -4  -5  -8  -13.92   12.43
  -4  -5  -9   34.84   16.54
   4   5   9   53.89   15.34
   4   5  10    8.27   20.07
  -4  -5 -10   15.16   18.26
   4   5  10   12.23    7.65
  -4  -5 -10   -1.64    6.80
  -4  -5 -10  -26.68   20.76
   4   5  10  -12.37   18.76
  -4  -5 -11   30.61    5.47
   4   5  11   18.36    5.76
   4   5  11    9.38   23.40
  -4  -5 -11   40.46   30.19
   4   5  12   -8.60   32.98
  -4  -5 -12  -62.62   37.64
  -4  -5 -12   -9.16   16.99
  -4  -6   6   14.48    7.90
   4   6  -6   14.52    7.86
   4   6  -6   12.30    3.96
  -4  -6   6    2.04    3.89
  -4  -6   6   26.80   10.65
   4   6  -6   13.94    8.51
  -4  -6   6  -17.40    8.73
   4   6  -6   -4.36    8.64
  -4  -6   5   12.48    9.78
   4   6  -5   29.20    9.90
  -4  -6   5   38.74   10.32
   4   6  -5   60.71   12.89
   4   6  -5   28.86    4.76
  -4  -6   5   30.91    4.59
  -4  -6   5   26.66   13.33
   4   6  -5   14.83   10.70
  -4  -6   4   23.63   10.09
   4   6  -4   14.54    9.71
  -4  -6   4    9.75    7.87
   4   6  -4    5.59    7.31
   4   6  -4    5.12    3.49
  -4  -6   4    5.73    3.91
  -4  -6   4    0.55   15.66
   4   6  -4    9.93   13.21
   4   6  -3   28.62    6.23
  -4  -6   3   41.86    6.93
  -4  -6   3   68.70   10.55
   4   6  -3   37.12   10.33
  -4  -6   3   29.71    3.65
   4   6  -3   38.73    3.79
  -4  -6   3   82.86   19.37
   4   6  -3   53.88   17.00
  -4  -6   2   34.71    3.12
   4   6  -2   34.43    5.37
  -4  -6   2   22.89    9.65
   4   6  -2   28.42    9.40
  -4  -6   2   47.73   28.01
   4   6  -2   38.29   21.14
   4   6  -2   19.97    2.89
   4   6  -1  490.97    9.26
  -4  -6   1 1002.58    8.14
   4   6   0  396.33    8.83
  -4  -6   0  505.44    9.30
   4   6   1  -30.16   26.62
  -4  -6  -1    3.46    5.19
   4   6   1    8.97    5.42
   4   6   1   17.38    9.03
  -4  -6  -1   -1.01    7.67
   4   6   2    1.60    8.47
  -4  -6  -2   20.80    8.46
   4   6   2   18.69   11.86
  -4  -6  -2    5.77   12.28
   4   6   2   -5.02    9.43
  -4  -6  -2    2.46    9.44
  -4  -6  -3   71.12   10.24
   4   6   3   34.23   13.88
  -4  -6  -3   44.02   12.24
   4   6   3   56.83   10.24
  -4  -6  -3   75.38   10.50
  -4  -6  -4    9.09   14.07
   4   6   4   11.57   14.45
  -4  -6  -4   22.55   10.85
   4   6   4   41.23   10.57
   4   6   5  175.70   11.18
  -4  -6  -5  161.52   11.08
   4   6   6  113.30    8.60
  -4  -6  -6  175.67    9.26
  -4  -6  -7  286.88   12.24
   4   6   7  318.89   11.94
  -4  -6  -8   21.22   10.90
   4   6   8   17.31    9.88
  -4  -6  -9    1.56   13.50
   4   6   9   -4.50   12.11
   4   6  10   -4.02   15.44
  -4  -6 -10  -24.58   17.05
  -4  -6 -10  -13.03   18.57
   4   6  11   16.70    6.97
   4   6  11   12.94   20.55
  -4  -6 -11   30.89   23.20
   4   6  11   -7.85   19.64
  -4  -6 -11  -12.13   17.90
  -4  -6 -11   11.05    6.60
   4   6  12   10.08    5.22
   4   6  12   12.88   28.12
  -4  -6 -12  -27.44   32.25
  -4  -7   5    3.00    8.76
   4   7  -5   -0.23    8.55
  -4  -7   5   15.64    3.89
   4   7  -5    2.40    3.84
  -4  -7   5    3.88    7.86
   4   7  -5   16.58    8.88
   4   7  -5   16.19   11.14
  -4  -7   5   -8.50   13.05
  -4  -7   4   14.77    9.94
   4   7  -4    1.74    9.36
  -4  -7   4   15.74    4.38
   4   7  -4   13.70    3.60
  -4  -7   4    3.04   15.75
   4   7  -4    5.61   12.97
  -4  -7   3   16.88   10.11
   4   7  -3   25.95    9.86
   4   7  -3    9.19    3.35
  -4  -7   3    1.88    3.09
  -4  -7   3    5.54    6.78
   4   7  -3   13.38    6.39
   4   7  -3   15.26   14.89
  -4  -7   3   17.41   19.92
  -4  -7   2   15.39   10.03
   4   7  -2   29.78    9.62
  -4  -7   2   10.21    3.00
   4   7  -2    7.53    2.85
   4   7  -2   43.72   22.97
  -4  -7   2   22.01   28.68
  -4  -7   2   26.61    6.07
   4   7  -2    9.15    5.38
  -4  -7   1   32.02    9.94
   4   7  -1   15.80    9.42
   4   7  -1    7.31    5.28
  -4  -7   1    6.64    2.69
   4   7  -1    8.65    2.73
   4   7  -1   -2.72   27.18
  -4  -7   1   17.77   31.87
  -4  -7   1   19.76    5.18
   4   7   0    4.03    2.52
  -4  -7   0    6.56    2.51
   4   7   0    6.14    5.25
  -4  -7   0    2.21    5.14
  -4  -7   0   19.38    9.30
   4   7   0   19.99    9.11
  -4  -7  -1   41.54    9.30
   4   7   1   43.40    8.88
  -4  -7  -1   47.58    4.23
   4   7   1   53.31    4.54
   4   7   2  114.25    8.56
   4   7   2   70.43   10.60
  -4  -7  -3    0.42    8.23
   4   7   3   -0.30    9.41
   4   7   3   18.61    7.71
  -4  -7  -3    1.67    7.71
   4   7   3   11.26    8.67
  -4  -7  -3    4.31    8.70
  -4  -7  -4  -14.96   14.40
   4   7   4    2.25   13.14
  -4  -7  -4    4.31    8.35
   4   7   4   -3.12    7.98
  -4  -7  -4    0.34   16.41
  -4  -7  -5   62.87   12.62
   4   7   5   52.45   12.85
  -4  -7  -6   76.19    9.30
   4   7   6  119.97    9.65
  -4  -7  -6  106.78    9.75
   4   7   7  185.65    8.88
  -4  -7  -7  137.75    8.75
   4   7   8   18.01    8.95
  -4  -7  -8   11.07    9.27
  -4  -7  -9   31.01   11.93
   4   7   9   51.56   10.80
   4   7  10   17.01   12.92
  -4  -7 -10   13.42   14.31
   4   7  11   17.12   16.14
  -4  -7 -11    0.49   19.28
  -4  -7 -12  -16.30   27.54
   4   7  12   46.95   20.35
   4   7  12  -15.48   17.91
  -4  -7 -12  -24.33   16.07
   4   7  12   -5.54    6.22
  -4  -7 -12    4.22    5.43
  -4  -8   4    2.86    8.20
   4   8  -4   14.92    8.63
  -4  -8   4   -6.20   17.10
   4   8  -4   -4.99   12.64
   4   8  -4    6.40    3.77
  -4  -8   4    8.39    3.38
   4   8  -4    6.84    8.18
  -4  -8   4   24.49    9.34
  -4  -8   3   -2.45    9.38
   4   8  -3  -11.43    8.78
  -4  -8   3   41.63   22.30
   4   8  -3   -8.24   15.31
   4   8  -3    0.41    3.01
  -4  -8   3    4.97    3.68
  -4  -8   3   -4.21    6.81
   4   8  -3   -7.73    6.43
  -4  -8   2    6.34    9.91
   4   8  -2   16.26    9.65
   4   8  -2   11.85    6.02
  -4  -8   2   26.68    6.32
  -4  -8   2    7.12    3.17
   4   8  -2    4.16    3.05
   4   8  -2  -16.31   22.88
  -4  -8   2   72.76   34.51
  -4  -8   1   43.25    6.23
  -4  -8   1   18.44   33.80
  -4  -8   1   35.62   10.20
   4   8  -1   37.72   10.02
  -4  -8   0   68.76    9.93
   4   8   0   68.31    9.81
  -4  -8   0   80.42    5.98
   4   8   0   66.91    6.00
  -4  -8   0   73.81    3.34
   4   8   0   62.14    3.37
  -4  -8  -1   42.76    9.38
   4   8   1   50.74    9.11
   4   8   1   72.89    5.97
  -4  -8  -1   66.42    3.53
   4   8   1   67.87    4.17
  -4  -8  -2   17.05    5.10
   4   8   2   21.10    6.26
   4   8   2   19.56    7.19
  -4  -8  -2   -1.53    5.63
  -4  -8  -2   20.77    8.88
   4   8   2   18.67    8.47
   4   8   3   37.34    9.43
  -4  -8  -3   45.56   10.44
  -4  -8  -3   52.30    8.53
   4   8   3   46.16    8.20
  -4  -8  -4  123.54   10.76
   4   8   4   78.89   10.82
   4   8   4   77.69   15.94
   4   8   4  120.23    7.78
  -4  -8  -4  103.51   16.52
   4   8   5   -1.91    7.38
  -4  -8  -5  -13.56   15.46
  -4  -8  -6   56.49    8.01
   4   8   6   61.27    8.05
  -4  -8  -6   46.19   10.83
   4   8   6   30.88   11.31
  -4  -8  -7   45.64    8.55
   4   8   7   47.83    8.63
  -4  -8  -7   21.89    8.39
   4   8   7   46.71    8.22
  -4  -8  -8   83.34    8.59
   4   8   8   86.43    7.72
   4   8   9   46.59    8.86
  -4  -8  -9   61.88    9.93
  -4  -8 -10   91.39   12.83
   4   8  10   86.73   11.60
  -4  -8 -11   12.78   15.44
   4   8  11  -13.99   12.35
  -4  -8 -12  -15.44   19.18
   4   8  12   15.81   16.62
   4   9  -2    9.74   24.04
  -4  -9   2   -1.39   31.90
  -4  -9   2   46.12    7.26
   4   9  -2   44.48    6.81
  -4  -9   2   42.68    9.12
   4   9  -2   28.78    9.18
  -4  -9   2   27.93    3.18
   4   9  -2   29.11    3.11
   4   9  -1   28.15   26.88
  -4  -9   1   -8.85   31.61
  -4  -9   1    2.06    2.70
   4   9  -1    3.02    2.47
  -4  -9   1   -4.44    5.49
   4   9  -1    5.69    5.52
  -4  -9   1    3.37    9.48
   4   9  -1  -10.19    9.11
  -4  -9   0   44.71    2.86
   4   9   0   45.23    2.89
  -4  -9   0   25.41   31.35
   4   9   0   51.67    5.70
  -4  -9   0   52.97    9.87
   4   9   0   60.34    9.90
  -4  -9   0   48.11    5.73
  -4  -9  -1   10.48    5.01
   4   9   1    4.45    5.12
  -4  -9  -1    6.59   30.03
  -4  -9  -1   14.19    9.77
   4   9   1    3.79    8.90
  -4  -9  -1   -2.47    2.24
   4   9   1    1.43    2.42
  -4  -9  -2   50.52    4.44
   4   9   2   53.00    4.89
  -4  -9  -2   66.48    9.66
   4   9   2   39.47    9.04
   4   9   2   64.11    6.22
  -4  -9  -3    7.70    6.67
   4   9   3   14.16    8.53
  -4  -9  -3   15.26    8.57
   4   9   3   16.09    8.57
  -4  -9  -3   20.85   10.52
   4   9   4   22.23   12.15
  -4  -9  -4   15.62    9.57
   4   9   4   51.07    8.52
  -4  -9  -4   46.80    8.46
  -4  -9  -4   24.80    8.52
   4   9   4   27.44    8.23
   4   9   5   23.10    9.94
  -4  -9  -5   12.76    9.51
  -4  -9  -6   73.68   15.70
   4   9   6   91.96   15.91
  -4  -9  -7   89.75    9.49
   4   9   7   82.54   10.41
   4   9   7   88.85    8.14
  -4  -9  -7   86.63    7.48
   4   9   8   62.40    8.51
  -4  -9  -8   51.34    7.31
  -4  -9  -8   73.95    7.85
   4   9   8   77.40    8.27
  -4  -9  -9   11.49    7.62
   4   9   9    8.47    7.44
  -4  -9  -9   -0.50    8.05
   4   9  10   24.15    8.67
  -4  -9 -10   22.73   10.12
  -4  -9 -11    5.56   12.12
   4   9  11   -0.27   10.61
   4  10  -1    5.99    5.81
  -4 -10   1    8.82    6.04
  -4 -10   1    9.60    2.65
   4  10  -1    7.37    2.71
  -4 -10   1   23.10   31.07
   4  10  -1  -23.01   24.06
   4  10  -1  -13.24    8.26
  -4 -10   1    4.88    7.87
   4  10   0    1.13    4.86
  -4 -10   0   -0.14    5.28
   4  10   0    2.35    8.79
  -4 -10   0   -1.98    8.23
  -4 -10   0    5.07    2.29
   4  10   1   -2.42    4.85
  -4 -10  -1   -3.04    4.42
  -4 -10  -1    6.88   30.19
  -4 -10  -1    5.97    8.73
   4  10   1   18.94    9.03
   4  10   1    5.69    2.15
  -4 -10  -2   21.61    3.22
   4  10   2   22.17    3.58
  -4 -10  -2    5.20   31.75
   4  10   2   15.18    5.13
  -4 -10  -2   25.81    5.13
   4  10   2   11.11    8.98
  -4 -10  -3    1.98    5.16
   4  10   3   11.17    5.98
  -4 -10  -3    7.59    5.83
   4  10   3    0.88    7.71
  -4 -10  -3   11.21    8.76
   4  10   3   15.85    8.57
  -4 -10  -4   -4.23    8.04
   4  10   4    9.13    7.85
  -4 -10  -4   21.10    8.19
   4  10   4   24.25    9.77
  -4 -10  -4   13.73    8.40
   4  10   4   13.67    8.33
  -4 -10  -5    7.78    8.03
   4  10   5   19.11    8.79
  -4 -10  -5  -15.70   13.31
  -4 -10  -5   28.96    8.07
   4  10   5   13.36    7.93
  -4 -10  -6    2.91    7.64
   4  10   6   -1.26    7.35
   4  10   7    8.64   14.65
  -4 -10  -7   26.96   13.42
   4  10   8   37.93    6.61
  -4 -10  -8   45.69    6.21
  -4 -10  -8   52.83    8.59
   4  10   8   26.67    8.13
   4  10   9   -6.42    6.08
  -4 -10  -9   -4.87    6.16
   4  10   9    9.47    6.31
  -4 -10  -9   -3.98    6.08
   4  10  10   21.97    6.63
  -4 -10 -10   -5.43    6.17
   4  10  10   18.68    7.16
  -4 -10 -10   16.65    7.79
  -4 -10 -11   -9.08    9.69
   4  10  11    1.07    8.10
  -4 -11  -1  -32.27   24.19
  -4 -11  -1  -11.17    7.19
   4  11   1  -10.24    6.97
   4  11   2    3.85    4.92
  -4 -11  -2    5.03    4.61
   4  11   2    0.60    7.96
  -4 -11  -2   14.96    7.87
  -4 -11  -2    3.08    1.93
  -4 -11  -2    7.22   28.71
   4  11   2    1.66    2.41
  -4 -11  -3    3.37    3.69
   4  11   3   -0.11    4.16
   4  11   3  -15.41    7.38
  -4 -11  -3   18.88    8.32
  -4 -11  -3    4.27    4.53
   4  11   3   -0.76    4.77
  -4 -11  -4   -2.37    7.95
   4  11   4    2.89    7.80
  -4 -11  -4   14.25    8.95
   4  11   4   11.53    7.88
   4  11   4   -3.96    6.60
  -4 -11  -4    8.94    5.38
  -4 -11  -5    8.40    7.55
   4  11   5    9.40    7.46
  -4 -11  -5   17.03   12.60
   4  11   5   -1.09   12.85
  -4 -11  -5    6.79    8.94
   4  11   5   -0.63    7.98
   4  11   6   -8.70    9.86
  -4 -11  -6   -4.70    7.27
   4  11   6    9.67    6.83
  -4 -11  -7   25.74    6.80
   4  11   7   24.46    6.88
  -4 -11  -8   -9.17    5.87
   4  11   8  -26.17   11.67
  -4 -11  -8    2.60   11.12
   4  11   9   -6.17    4.89
  -4 -11  -9    9.31    5.47
  -4 -11  -9    3.59    7.03
   4  11   9    2.41    6.94
   4  12   5   11.51    6.86
  -4 -12  -5   15.42    6.63
   4  12   5    5.06    9.75
  -4 -12  -5   13.45    6.61
   4  12   6   -0.63    6.56
  -4 -12  -6   -7.69    6.45
  -5  11   6    8.14    5.28
   5 -11  -6   -0.40    5.37
  -5  11   6    5.39    9.36
   5 -11  -6  -13.14    8.94
  -5  11   6  -10.74    9.84
  -5  11   5   20.56   11.00
   5 -11  -5   -6.58    9.85
  -5  11   5   -9.07    7.20
   5 -11  -5   -5.95   10.96
  -5  11   5    5.97    7.43
   5 -11  -5  -15.83    7.38
   5 -11  -5   21.44   10.90
  -5  11   5    6.93    8.91
  -5  11   4  -13.62   11.54
  -5  11   4   -1.18   12.36
   5 -11  -4   10.26   11.64
   5 -11  -4   -8.27    8.38
   5 -11  -4   28.27   12.56
  -5  11   4    0.64    5.98
   5 -11  -4  -10.06    7.30
  -5  11   4  -10.40   12.53
   5 -11  -4   17.83   13.57
   5 -11  -3   -3.89   10.05
   5 -11  -3    4.24    7.10
  -5  11   3   10.46    5.37
   5 -11  -3    0.55    6.14
  -5  11   3    7.49   13.01
   5 -11  -3   -4.05   12.11
  -5  11   3   17.74    7.22
  -5  11   3   -8.02   13.27
  -5  11   3   12.15   10.27
   5 -11  -2   10.33   14.91
  -5  11   2  -20.59   14.60
  -5  11   2    8.32   14.67
   5 -11  -2    2.74    4.80
  -5  11   2   15.95    4.75
   5 -11  -2   17.58   14.66
  -5  11   2    1.47    6.57
   5 -11  -2   -9.18    6.53
   5 -11  -2   13.47   18.18
  -5  11   2   -8.70   18.16
  -5  10   8   19.47   14.56
  -5  10   8   15.80   12.26
   5 -10  -8   -1.83   13.09
   5 -10  -8    5.34    3.02
  -5  10   7    7.08   10.98
   5 -10  -7    5.26   11.67
   5 -10  -7    1.64   11.37
  -5  10   7   -8.72   10.50
   5 -10  -7  -12.94   16.69
  -5  10   7   19.39   12.48
   5 -10  -7   -4.72    3.99
  -5  10   7   -5.66    3.67
  -5  10   6    7.86    5.31
   5 -10  -6   -0.34    5.71
   5 -10  -6   -3.99   10.25
  -5  10   6    8.20    9.98
  -5  10   6    1.66    8.71
   5 -10  -6    4.15   11.73
   5 -10  -6   -3.17   10.04
  -5  10   6    2.94   10.20
  -5  10   5   -8.09    9.44
   5 -10  -5    5.05    9.31
   5 -10  -5   -6.84    9.65
  -5  10   5   -9.15    9.15
  -5  10   5    3.22    6.81
   5 -10  -5    9.72    8.64
  -5  10   5   -0.23    7.79
   5 -10  -5    7.08    8.42
  -5  10   4    1.67   14.35
   5 -10  -4   32.76   14.38
   5 -10  -4   -3.24   11.40
  -5  10   4    5.71   11.58
  -5  10   4    5.59    8.53
   5 -10  -4   11.58    8.82
   5 -10  -4   23.20    7.35
   5 -10  -3   14.55    6.07
  -5  10   3   10.39   14.91
   5 -10  -3    6.23   14.70
  -5  10   3    8.48   11.92
   5 -10  -3  -18.76   10.34
  -5  10   3    9.70   13.00
   5 -10  -3  -19.85   12.03
  -5  10   3   20.51    8.32
   5 -10  -3   11.94    8.36
   5 -10  -2   22.61    8.01
  -5  10   2   12.27   15.06
   5 -10  -2    1.33   17.68
  -5  10   2   27.64   16.45
  -5  10   2   19.06    7.99
  -5  10   2   30.51    5.52
   5 -10  -2   34.18    5.63
  -5  10   2   15.05   14.83
   5 -10  -2   25.86   13.69
  -5  10   1  -43.40   14.65
   5 -10  -1   -0.48   15.24
   5 -10  -1  -14.60   15.62
  -5  10   1   10.94   15.90
  -5  10   1    4.29    7.16
   5 -10  -1   -9.77    6.87
  -5  10   1    8.50    5.81
   5 -10  -1   -4.54    5.07
  -5  10   1   11.86   18.70
  -5  10   0   -6.10    6.46
   5 -10   0    2.29    5.27
   5 -10   0  -12.77   16.46
  -5  10   0    1.73   16.98
  -5  10   0   -4.55   13.54
   5 -10   0  -18.88   14.78
   5 -10   0  -15.30    6.29
  -5  10   0   10.14    6.56
   5 -10   1  -14.92   13.33
  -5  10  -1   -4.94   11.59
  -5  10  -1   10.81   19.58
   5 -10   1  -17.35   17.94
   5 -10   1    3.23    6.14
  -5  10  -1    4.44    6.05
  -5  10  -1   12.29   12.36
   5 -10   1   10.86    8.16
  -5   9   9    5.75    3.07
   5  -9  -9    3.13    2.95
   5  -9  -9   28.76   23.18
  -5   9   9   41.29   18.79
   5  -9  -9    0.93    6.07
  -5   9   9  -10.02    6.66
  -5   9   9    1.94   15.06
   5  -9  -9  -15.62   17.04
   5  -9  -8    5.35    3.10
  -5   9   8    6.84    3.30
  -5   9   8  -18.73   16.24
   5  -9  -8   25.30   18.72
   5  -9  -8   -9.47   15.52
  -5   9   8   -2.04   12.24
  -5   9   7    8.52   10.38
   5  -9  -7    8.35   12.91
  -5   9   7   -3.42    3.45
   5  -9  -7    0.22    3.81
  -5   9   7    5.17   12.77
   5  -9  -7   24.60   12.90
  -5   9   6   23.24    8.55
   5  -9  -6   16.13   12.99
  -5   9   6   43.63   12.67
   5  -9  -6   23.01   10.40
   5  -9  -6   32.61    5.61
  -5   9   6   33.72    5.37
   5  -9  -6   18.35   12.05
  -5   9   6   16.05   11.88
  -5   9   5   -3.99   11.21
  -5   9   5   20.24    7.42
   5  -9  -5   13.47    7.82
   5  -9  -5   30.17   11.71
   5  -9  -5   16.73   11.03
  -5   9   5    3.59   10.34
  -5   9   5   12.94    6.88
   5  -9  -5    4.44    7.40
   5  -9  -4   26.74    7.10
  -5   9   4   20.90    6.59
  -5   9   4    9.38   13.70
   5  -9  -4   15.35   14.35
  -5   9   4    1.68   10.22
   5  -9  -4   19.55   10.46
   5  -9  -4    9.03   10.47
  -5   9   4   17.90   10.73
   5  -9  -3    8.69    5.97
  -5   9   3    1.70    5.80
  -5   9   3  -10.85    8.86
   5  -9  -3   18.10   10.21
   5  -9  -3   -0.99   12.30
  -5   9   3   -3.18   13.56
   5  -9  -3    2.01   11.28
  -5   9   3    6.56   12.68
  -5   9   2   27.35    6.40
   5  -9  -2    7.78    5.91
  -5   9   2   17.54   14.33
   5  -9  -2   29.84   12.88
  -5   9   2   22.96    8.76
   5  -9  -2   24.82    9.05
  -5   9   2   -3.26   12.82
   5  -9  -2   25.05   14.53
  -5   9   2   30.44   16.27
   5  -9  -2  -15.22   15.20
   5  -9  -1    9.93   19.28
  -5   9   1   33.53   21.06
  -5   9   1    1.74   16.67
   5  -9  -1   12.78    6.51
   5  -9  -1   10.28    8.17
  -5   9   1  -18.57   15.84
   5  -9  -1   -1.73   14.62
  -5   9   1    7.55    8.17
  -5   9   1    2.77    5.98
  -5   9   0   -8.65   17.26
   5  -9   0    1.47   16.63
   5  -9   0    1.26   17.84
  -5   9   0  -11.09   17.17
   5  -9   0    6.69    7.19
  -5   9   0   -1.14    8.00
  -5   9   0    8.51    7.68
   5  -9   0    4.60    7.57
   5  -9   1   -7.15    6.77
  -5   9  -1   -8.98    6.78
   5  -9   1   -9.88   18.61
  -5   9  -1   -2.36   19.02
  -5   9  -1   39.98   17.12
   5  -9   1   19.97   11.68
  -5   9  -1  -23.48   13.84
   5  -9   1   15.23   15.90
   5  -9   2   14.99   20.47
  -5   9  -2   -2.83   21.60
   5  -9   2   -1.26    6.40
  -5   9  -2    5.89    6.38
   5  -9   2    4.94   15.15
  -5   9  -2    2.77   12.53
   5  -9   3   -4.07   23.71
  -5   9  -3  -25.28   24.51
   5  -9   3    9.15    6.37
  -5   9  -3   15.38    6.49
  -5   9  -3    0.87   11.64
   5  -9   3    5.06   13.81
  -5   8  10   11.67    3.28
   5  -8 -10    8.66    3.14
   5  -8  -9    1.85    6.32
  -5   8   9    2.45    4.81
   5  -8  -9   33.07   17.29
  -5   8   9   21.40   13.01
  -5   8   9    3.77   19.18
   5  -8  -9    6.63    3.16
  -5   8   9    9.31    3.38
   5  -8  -8   40.08    7.74
  -5   8   8   26.78    7.30
  -5   8   8   30.90    4.02
  -5   8   8   11.87   11.80
   5  -8  -8   20.54   12.74
  -5   8   8   33.79   20.53
   5  -8  -8   55.27   23.15
   5  -8  -8   17.55    3.71
   5  -8  -7   24.96   11.86
   5  -8  -7    9.39   19.85
  -5   8   7   -8.04   18.53
   5  -8  -7   18.68    3.89
  -5   8   7   15.01    9.59
   5  -8  -6   18.98    4.97
  -5   8   6   17.20    4.96
   5  -8  -6   34.72    9.25
  -5   8   6   35.41    9.22
   5  -8  -6   29.59   13.58
  -5   8   6   15.11   13.68
  -5   8   5  -15.94   11.87
   5  -8  -5   -4.01   12.42
   5  -8  -5    8.89   14.18
  -5   8   5   -8.20   13.18
   5  -8  -5    8.55    7.82
  -5   8   5    3.58    7.03
  -5   8   5    6.01    6.28
   5  -8  -5   -1.76    6.45
  -5   8   4   55.11    7.77
   5  -8  -4   33.01    7.24
   5  -8  -4   64.09   12.46
  -5   8   4   39.18   11.07
   5  -8  -4   20.80   10.65
   5  -8  -4   20.74   12.17
  -5   8   4   39.84   12.08
   5  -8  -3  -16.25   10.59
  -5   8   3   15.77   10.47
  -5   8   3   15.58   11.13
   5  -8  -3    7.14   10.02
  -5   8   3    8.76    6.51
   5  -8  -3   14.19    6.13
  -5   8   3  -13.00   14.45
   5  -8  -3    0.37   13.79
  -5   8   2    7.17   11.87
  -5   8   2  -17.61   12.94
   5  -8  -2   10.33   13.16
   5  -8  -2   11.52    6.87
  -5   8   2   16.92    7.13
  -5   8   2    1.63    9.49
   5  -8  -2    1.53    9.53
   5  -8  -2   -3.85   11.37
   5  -8  -1   10.69   13.25
  -5   8   1   20.90   14.77
  -5   8   1   30.72   21.80
   5  -8  -1   46.74   21.06
   5  -8  -1   24.40   16.39
  -5   8   1    8.51   16.63
  -5   8   1   -0.47    8.77
   5  -8  -1    9.08    8.60
  -5   8   1   19.78    6.97
   5  -8  -1   10.90    6.70
   5  -8   0   51.97    9.50
  -5   8   0   37.57   11.01
  -5   8   0   71.13   17.54
   5  -8   0   18.65   15.99
  -5   8   0   26.44   20.00
   5  -8   0   52.20    8.99
  -5   8   0   36.84   17.41
  -5   8  -1  -15.47   18.15
   5  -8   1   32.12   16.52
   5  -8   1   29.71   17.23
  -5   8  -1   -2.55   17.55
   5  -8   1    1.31   18.54
  -5   8  -1  -14.93    7.62
   5  -8   1   13.91    8.07
  -5   8  -1  -10.99   18.10
  -5   8  -2   14.92   20.37
   5  -8   2  -11.30   18.76
   5  -8   2   20.48    7.40
  -5   8  -2   11.13    7.20
  -5   8  -2   19.24   16.64
   5  -8   2    8.80   18.77
   5  -8   3   32.10   22.45
  -5   8  -3   17.58   23.38
  -5   8  -3    7.87    6.69
   5  -8   3   -5.86    6.92
   5  -8   3   20.87   16.24
  -5   8  -3    2.07   13.96
  -5   8  -4   20.05   26.71
   5  -8   4   35.75   24.92
   5  -8   4    6.23   13.83
  -5   8  -4    2.24   11.18
   5  -8   4    1.28    6.46
  -5   8  -4    1.76    6.40
  -5   7  10    2.56    3.31
   5  -7 -10    4.71    3.32
  -5   7  10   16.23   14.15
   5  -7 -10   -7.90   12.76
  -5   7  10    6.92    3.82
   5  -7 -10    1.84    3.28
   5  -7  -9    3.51    3.28
  -5   7   9    2.85    3.21
  -5   7   9   -4.03   11.28
   5  -7  -9    3.50   13.14
  -5   7   9    3.59    4.19
   5  -7  -9    5.23    4.06
  -5   7   8   -1.38    9.58
   5  -7  -8    7.41   10.66
   5  -7  -8   24.47    7.67
  -5   7   8   25.53    7.66
  -5   7   8   21.95   21.33
   5  -7  -8   -8.45   22.15
  -5   7   8   18.35    3.76
   5  -7  -8    6.73    3.61
  -5   7   7   12.75    8.18
   5  -7  -7   -1.27    8.60
  -5   7   7   17.83    8.75
   5  -7  -7    8.50    9.54
   5  -7  -7   16.94    3.73
  -5   7   7    7.67    3.64
   5  -7  -7   21.29   21.39
  -5   7   6   38.39    8.91
   5  -7  -6   22.57    8.42
  -5   7   6  -21.47   17.88
  -5   7   6   29.66    4.56
   5  -7  -6   22.91    4.93
   5  -7  -6   59.84   19.24
  -5   7   5   55.77    6.27
   5  -7  -5   41.39   14.26
  -5   7   5   44.94   13.33
   5  -7  -4   -4.10   13.61
  -5   7   4   30.03   13.87
  -5   7   4   23.39   12.71
   5  -7  -4   19.90    8.93
  -5   7   4    0.40    7.58
   5  -7  -4   23.85    7.22
  -5   7   4   32.68    7.54
  -5   7   3    7.74    7.64
   5  -7  -3    8.93    7.02
   5  -7  -3    7.92   10.24
  -5   7   3   -1.58   10.90
  -5   7   3    7.11   11.97
   5  -7  -3    8.32   14.20
  -5   7   3    1.60   15.14
   5  -7  -3    5.79   11.64
   5  -7  -2    5.47    7.65
   5  -7  -2   12.69   10.75
  -5   7   2   -7.78   10.53
  -5   7   2    5.70    7.67
   5  -7  -2    8.05   11.01
  -5   7   2  -12.77   11.87
   5  -7  -2   -4.87   11.04
  -5   7   2   17.07   12.56
   5  -7  -1   29.67   14.03
  -5   7   1    9.03   13.71
  -5   7   1   37.52   16.88
   5  -7  -1   23.27   19.14
   5  -7  -1   19.65    7.60
  -5   7   1   40.61    8.83
   5  -7  -1   16.36    9.71
  -5   7   1   14.51    9.34
  -5   7   0    1.99   15.22
   5  -7   0    1.57   13.98
  -5   7   0   12.88   18.42
   5  -7   0   -8.95   17.23
  -5   7   0   26.79   12.06
   5  -7   0   28.88   11.35
   5  -7   0   27.19    8.63
  -5   7   0   11.68    8.43
   5  -7   0   -1.77   16.47
  -5   7   0   -0.59   16.67
   5  -7   1    3.76   18.36
   5  -7   1   -0.61    8.30
  -5   7  -1   -1.34    7.78
   5  -7   1   28.67   16.76
  -5   7  -1   -6.92   16.93
  -5   7  -1   10.66   17.03
   5  -7   2   -3.38   19.68
  -5   7  -2   16.49   18.56
  -5   7  -2    2.20    7.83
   5  -7   2   11.58    7.91
   5  -7   2   16.69   18.52
  -5   7  -2   25.75   19.39
  -5   7  -3   13.41   16.13
   5  -7   3   14.25   19.05
   5  -7   3   14.20    7.35
  -5   7  -3   19.39    7.36
   5  -7   3   30.73   21.05
  -5   7  -3    7.09   21.79
   5  -7   4   16.23   15.98
  -5   7  -4   -9.03   14.06
  -5   7  -4    1.77    6.75
   5  -7   4    5.76    6.65
   5  -7   4   17.89   23.55
  -5   7  -4   22.38   25.82
   5  -7   5   28.23   15.75
  -5   7  -5   -9.39   12.29
   5  -7   5   -7.35    6.43
  -5   7  -5  -16.28    6.22
   5  -7   5    0.92   25.77
  -5   7  -5   -8.58   29.37
  -5   7  -6   40.20   37.39
   5  -7   6   21.21   30.61
   5  -7   6    1.99   14.05
  -5   7  -6   -5.15   11.07
   5  -6 -10    7.40    3.58
  -5   6  10    3.69    3.59
   5  -6 -10    3.87    3.62
  -5   6  10    5.61    4.42
  -5   6  10    0.88   10.06
   5  -6 -10   -1.63   13.08
   5  -6  -9    5.73    3.78
  -5   6   9   26.47   10.35
   5  -6  -9   17.11   10.32
  -5   6   9    1.76    3.34
   5  -6  -9    0.19    3.29
   5  -6  -8   25.96    3.95
  -5   6   8   42.54    4.11
   5  -6  -8   42.07   11.16
  -5   6   8   31.21    4.96
   5  -6  -8   50.59    5.48
  -5   6   7   20.97    4.03
   5  -6  -7   20.35    3.95
  -5   6   7   19.75    7.76
   5  -6  -7   14.52    7.08
  -5   6   7    9.31    8.32
   5  -6  -7    5.39    9.06
  -5   6   7   45.48   22.25
   5  -6  -7   14.19   23.21
  -5   6   6    1.20    3.37
  -5   6   6   11.24    8.83
  -5   6   6    0.25    8.11
   5  -6  -6   -7.54    7.20
   5  -6  -6   -9.96   20.16
  -5   6   6   -2.76   17.93
   5  -6  -5   91.00   17.85
  -5   6   5   60.66   16.86
   5  -6  -5   70.71    6.07
  -5   6   5   32.81    8.45
   5  -6  -5   45.26    7.68
  -5   6   4    8.13   13.33
   5  -6  -4   24.05   13.34
  -5   6   4    6.19    7.42
   5  -6  -4    8.09    7.92
  -5   6   4   -5.54    6.50
   5  -6  -4    0.74    6.92
  -5   6   3   16.24   13.14
  -5   6   3   11.65   11.69
   5  -6  -3    9.71   11.82
   5  -6  -3   22.40    8.78
  -5   6   3    6.53    8.82
  -5   6   3    7.82   12.53
   5  -6  -3   -1.80   13.07
   5  -6  -2    7.05    8.04
  -5   6   2    1.77    7.70
   5  -6  -2   -7.12   12.81
  -5   6   2  -11.45   13.92
  -5   6   2    9.83   11.03
   5  -6  -2   -3.37   10.67
   5  -6  -2  -29.75   12.38
  -5   6   2    0.18   12.64
   5  -6  -1   -5.78   13.53
  -5   6   1    3.67   13.14
   5  -6  -1   28.45    9.85
  -5   6   1   13.18    9.98
   5  -6  -1    4.00   12.51
  -5   6   1    5.09   13.49
  -5   6   1    3.01   11.32
   5  -6  -1   17.21   11.40
  -5   6   0   37.12   10.05
   5  -6   0   11.52   10.20
   5  -6   0   48.72   13.86
  -5   6   0   67.89   15.78
   5  -6   0   67.41   19.99
  -5   6   0   57.96   22.37
   5  -6   0   36.39   13.82
  -5   6   0   25.03   13.78
  -5   6  -1  -20.39   19.90
  -5   6  -1   21.90   16.45
   5  -6   1   37.36   16.32
  -5   6  -1    9.27    8.59
   5  -6   1   16.79    8.39
   5  -6   1   18.47   17.97
  -5   6  -1    0.62   16.66
  -5   6  -2    0.96   17.47
   5  -6   2   22.62   16.82
   5  -6   2   -7.08    8.04
  -5   6  -2    2.45    7.79
  -5   6  -2   -0.65   16.42
   5  -6   2  -13.16   16.64
   5  -6   3  -50.82   17.83
  -5   6  -3    0.57   19.75
   5  -6   3   -5.58   19.22
  -5   6  -3   24.53   18.53
   5  -6   3   10.24    7.64
  -5   6  -3   -2.86    7.56
  -5   6  -4   -9.61   16.72
   5  -6   4    8.67   19.09
  -5   6  -4    4.89   24.71
   5  -6   4   14.12    7.34
  -5   6  -4   12.83    7.34
   5  -6   5  -11.86   17.27
  -5   6  -5    7.63   14.51
  -5   6  -5   32.58   27.51
   5  -6   5   -6.46   25.22
  -5   6  -5   -1.44    6.71
   5  -6   5   10.09    6.91
   5  -6   6   24.56   15.86
  -5   6  -6   -7.09   13.17
   5  -6   6   46.24   28.92
  -5   6  -6  -19.98   28.48
   5  -6   6   11.92    6.60
  -5   6  -6    7.75    6.62
  -5   6  -7   17.70   11.59
   5  -6   7  -10.17   13.55
   5  -6   7   -0.48    5.97
  -5   6  -7   -2.63    5.60
   5  -6   7    4.45   30.31
  -5   6  -7   56.02   39.76
  -5   5  10   13.15   10.62
   5  -5 -10    2.66   10.09
   5  -5 -10    9.28    4.09
  -5   5  10    2.75    4.86
  -5   5  10   14.65    4.09
   5  -5 -10    4.50    3.74
  -5   5   9    4.51    3.69
   5  -5  -9    6.56    3.56
   5  -5  -9   -1.14    9.93
  -5   5   9    8.88    9.52
  -5   5   9    8.13    4.33
   5  -5  -9    7.41    3.83
  -5   5   8   32.82    3.82
  -5   5   8   54.58    5.04
   5  -5  -8   41.65    4.65
   5  -5  -8   47.55    4.22
   5  -5  -8   50.21   10.76
  -5   5   8   71.85   10.70
   5  -5  -7   40.16    7.61
  -5   5   7   23.53    6.14
  -5   5   7   39.42    3.88
   5  -5  -7   32.39    4.01
  -5   5   6   -2.57    7.93
   5  -5  -6    2.01    7.42
   5  -5  -6   59.53   24.29
  -5   5   6  -28.81   21.76
   5  -5  -6   34.92    7.71
  -5   5   6   24.03    7.78
   5  -5  -6   54.42    4.07
   5  -5  -5    1.66    4.82
  -5   5   5   -1.64    4.48
   5  -5  -5   33.50   19.60
  -5   5   5   29.16   18.51
  -5   5   5    1.46    8.06
   5  -5  -5    9.24    7.73
  -5   5   4   20.14    9.51
   5  -5  -4   12.13    8.59
  -5   5   4   24.65   13.58
   5  -5  -4   16.21   14.38
  -5   5   4    5.65    6.25
   5  -5  -4   23.81    6.62
  -5   5   3   12.28   13.47
   5  -5  -3   15.21   13.30
  -5   5   3   32.07   10.25
   5  -5  -3   39.95   11.38
  -5   5   3   15.60    9.22
   5  -5  -3   42.80    9.87
   5  -5  -2   11.39    8.57
  -5   5   2   14.24    9.41
   5  -5  -2    1.44   14.82
  -5   5   2    3.71   16.36
  -5   5   2  -10.97   11.19
   5  -5  -2  -10.69   11.27
   5  -5  -1    9.42   12.30
   5  -5  -1  -12.67   13.24
  -5   5   1    4.88   13.78
  -5   5   1    7.21   11.71
   5  -5  -1    8.81   11.18
  -5   5   1    0.26   12.78
  -5   5   1   -1.79   12.39
   5  -5  -1   23.10   11.53
   5  -5   0  136.75   24.92
  -5   5   0  130.33   25.47
  -5   5   0  150.31   15.40
  -5   5   0   83.96   12.71
   5  -5   0   60.84   12.51
  -5   5   0  119.43   19.46
   5  -5   0   72.14   14.25
   5  -5   0  147.12   18.01
  -5   5  -1   15.01   19.27
  -5   5  -1  -21.06   14.28
   5  -5   1  -11.10   13.42
   5  -5   1    4.83   10.74
  -5   5  -1   -2.17   10.36
  -5   5  -1    2.37   22.16
   5  -5   1   -2.36   19.87
  -5   5  -1   -8.89   21.55
  -5   5  -2  -20.26   19.03
  -5   5  -2  -18.96   15.89
   5  -5   2   21.74   15.76
  -5   5  -2   13.11    8.86
   5  -5   2   -6.71    8.52
   5  -5   2   17.91   18.16
  -5   5  -2    5.76   18.77
  -5   5  -3   15.35   18.32
   5  -5   3  -19.46    7.85
  -5   5  -3   -7.56    7.78
  -5   5  -3    6.73   16.30
   5  -5   3   13.57   17.72
   5  -5   4  -10.08   19.76
  -5   5  -4  -14.06   16.68
   5  -5   4    0.43    7.26
  -5   5  -4    2.91    7.25
   5  -5   4    8.66   20.34
  -5   5  -4   27.19   21.86
  -5   5  -5  -11.12   16.40
   5  -5   5   30.89   21.46
   5  -5   5   -0.84    7.20
  -5   5  -5   10.02    7.33
   5  -5   5  -23.97   24.07
  -5   5  -5   -4.38   25.08
   5  -5   6  -39.74   18.20
  -5   5  -6    7.33   15.30
  -5   5  -6    7.17    6.86
   5  -5   6    2.67    6.67
   5  -5   6  -11.82   26.68
  -5   5  -6  -36.70   25.71
   5  -5   7   15.78   17.37
  -5   5  -7   24.89   14.42
   5  -5   7   -1.49    6.56
  -5   5  -7   10.83    6.34
  -5   5  -7  -30.42   29.14
   5  -5   7  -20.20   30.03
  -5   5  -8   12.71   11.32
   5  -5   8   12.87   15.56
   5  -5   8  -55.20   31.21
  -5   5  -8    1.51   43.13
   5  -5   8    2.01    5.89
  -5   5  -8    8.18    5.93
  -5   4  10    5.85    4.06
   5  -4 -10   15.59    4.02
   5  -4 -10   11.15    4.76
  -5   4  10   -0.96    5.98
   5  -4 -10   19.41   10.98
  -5   4  10   31.75   10.38
  -5   4   9   -0.69    3.98
   5  -4  -9    1.21    3.79
   5  -4  -9   -2.55    4.29
   5  -4  -9    0.72    9.64
  -5   4   9   -1.75    9.61
  -5   4   8   12.57    4.56
   5  -4  -8   23.07    4.45
  -5   4   8   30.51    9.48
  -5   4   8   24.91    4.02
   5  -4  -8   25.34    3.81
  -5   4   7   12.12    5.01
   5  -4  -7   14.26    4.63
  -5   4   7   29.01    8.88
   5  -4  -7   21.04    8.63
  -5   4   7   13.10    3.65
   5  -4  -7   22.12    3.67
   5  -4  -6   36.59    7.90
  -5   4   6   54.25    8.96
   5  -4  -6   76.27    9.91
   5  -4  -6   55.03    4.16
  -5   4   5   30.55   21.28
   5  -4  -5  -12.84   22.97
  -5   4   5    9.10    3.76
   5  -4  -5    5.76    3.91
  -5   4   5   17.81    8.81
   5  -4  -5   23.81    8.74
   5  -4  -4    6.14   18.50
  -5   4   4  -17.48   16.50
   5  -4  -3   33.91   11.24
  -5   4   3   35.51   11.13
   5  -4  -3   47.75   15.07
  -5   4   3   68.46   15.58
   5  -4  -3   55.65    9.27
  -5   4   3   68.92    8.83
  -5   4   2   33.48   14.12
   5  -4  -2   19.07   13.65
   5  -4  -2   -5.35   17.72
  -5   4   2   17.39   17.72
  -5   4   1   21.55   12.47
  -5   4   1   12.76   15.05
   5  -4  -1   25.64   14.62
   5  -4  -1   42.16   14.88
  -5   4   1   28.48   14.73
  -5   4   0   87.81   22.92
   5  -4   0   72.15   20.85
   5  -4   0  105.09   23.43
  -5   4   0   96.16   22.45
   5  -4   0   39.89   15.25
  -5   4   0   67.30   15.77
  -5   4   0   58.15   13.37
   5  -4   0   49.05   12.80
  -5   4  -1  224.76   17.00
   5  -4   1  224.88   16.66
  -5   4  -1  238.58   23.15
   5  -4   1  196.48   22.31
   5  -4   1  248.51   14.85
  -5   4  -1  278.76   15.04
  -5   4  -2   72.90   16.30
   5  -4   2   82.51   15.78
  -5   4  -2   78.62   11.51
   5  -4   2   79.38   11.82
  -5   4  -2   41.94   23.58
   5  -4   3    8.63   19.56
  -5   4  -3   -5.97   19.23
  -5   4  -3   21.29   17.65
   5  -4   3   11.58   16.20
  -5   4  -3    5.11    8.92
   5  -4   3   15.38    9.19
   5  -4   4  -36.19   17.72
  -5   4  -4   13.49   18.99
  -5   4  -4   -7.60    7.99
   5  -4   4   16.51    8.05
  -5   4  -4    0.70   17.51
  -5   4  -5   -5.13   17.95
   5  -4   5  -29.69   19.75
  -5   4  -5   -6.47    7.24
   5  -4   5   -7.97   20.46
  -5   4  -5  -26.70   21.98
   5  -4   6   11.80   24.36
  -5   4  -6   18.33   24.89
   5  -4   6    9.01    7.36
  -5   4  -6    2.36    6.92
  -5   4  -6   -3.81   15.22
   5  -4   6  -15.36   22.37
   5  -4   7    7.95   26.77
  -5   4  -7  -17.07   28.43
  -5   4  -7   -2.60    6.70
   5  -4   7    2.74    6.65
   5  -4   7   34.18   20.75
  -5   4  -7   -0.63   15.52
  -5   4  -8   24.19   33.78
   5  -4   8   12.73   31.41
  -5   4  -8   13.33    6.27
   5  -4   8   -5.54    6.32
   5  -4   8  -13.67   17.83
  -5   4  -8    7.43   12.51
   5  -3 -10   31.53   10.17
  -5   3  10   40.35   11.06
  -5   3  10   44.30    7.14
   5  -3 -10   43.59    6.19
  -5   3  10   39.29    4.59
   5  -3 -10   38.53    4.76
  -5   3  10   35.10   11.39
  -5   3   9    2.45    5.54
   5  -3  -9    4.17    4.49
  -5   3   9    2.07    4.14
   5  -3  -9   -2.23    4.00
   5  -3  -9   20.49    9.69
  -5   3   9    3.37    8.56
  -5   3   8  112.36   10.63
   5  -3  -8  118.15   10.60
   5  -3  -8   96.28    4.97
  -5   3   8  110.06    5.24
   5  -3  -8   53.65    4.88
  -5   3   8  105.73    5.93
  -5   3   7    8.18    8.86
   5  -3  -7    5.78    8.22
  -5   3   7   22.13    4.93
  -5   3   7   14.91    3.51
   5  -3  -7   12.23    3.44
  -5   3   6   30.31    3.73
  -5   3   6   47.60    9.15
   5  -3  -6   45.84    8.86
   5  -3  -6   11.42    5.84
  -5   3   6   37.97    5.51
   5  -3  -6   35.57    4.06
  -5   3   5   34.73   10.88
   5  -3  -5   10.29    9.03
  -5   3   5   19.34    3.60
   5  -3  -5   22.39    7.77
  -5   3   5   26.47    8.48
   5  -3  -5   21.85    3.71
  -5   3   5    8.53   21.28
  -5   3   4   48.24   22.46
  -5   3   4   18.22   10.03
  -5   3   4   18.57   11.19
   5  -3  -4   -4.14   10.45
  -5   3   4    5.75    5.05
   5  -3  -4   11.72    5.04
  -5   3   3   57.92    8.00
   5  -3  -3   32.68    8.07
  -5   3   3   25.78   17.69
   5  -3  -3   37.78   18.64
   5  -3  -3   43.98    9.99
  -5   3   3   42.13   11.25
   5  -3  -2   77.17   15.59
  -5   3   2   81.76   14.66
  -5   3   2   44.20   14.85
   5  -3  -2   70.46   14.84
  -5   3   1  940.13   21.81
   5  -3  -1  496.97   18.76
  -5   3   0  421.15   19.82
   5  -3   0  440.67   20.95
  -5   3   0  350.73   35.46
   5  -3   0  365.38   32.61
   5  -3   0  495.05   16.50
  -5   3   0  525.84   17.53
  -5   3  -1  282.62   28.89
   5  -3   1  202.37   26.18
   5  -3   1  162.65   15.16
  -5   3  -1  174.53   15.52
  -5   3  -1   95.57   17.42
   5  -3   1  113.51   16.49
  -5   3  -2   17.44   27.16
   5  -3   2   97.23   14.97
   5  -3   3    7.50   21.44
  -5   3  -3   36.80   11.71
   5  -3   3   52.07   11.80
   5  -3   3   34.67   15.46
  -5   3  -3   59.69   16.36
  -5   3  -4  -15.13   19.55
   5  -3   4   15.13   20.93
  -5   3  -4    2.13    8.65
   5  -3   4    6.27    8.85
  -5   3  -4   30.85   18.18
   5  -3   4   17.33   16.71
  -5   3  -5   18.98   20.24
   5  -3   5   44.62   20.17
  -5   3  -5   -3.29    7.59
  -5   3  -5   12.22   18.71
   5  -3   5  -12.52    7.79
  -5   3  -6    2.27   18.78
  -5   3  -6   -7.19    7.28
   5  -3   6    2.41    7.58
   5  -3   6   17.59   22.50
   5  -3   6   41.10   22.25
  -5   3  -6  -37.88   22.38
   5  -3   7   41.92    7.67
  -5   3  -7   13.41    7.11
  -5   3  -7   54.57   28.82
   5  -3   7  -13.58   25.45
  -5   3  -7   28.28   18.37
   5  -3   7   16.57   24.51
  -5   3  -8   -7.75    6.45
   5  -3   8   -0.40    6.52
  -5   3  -8  -30.88   31.37
   5  -3   8   17.26   29.44
   5  -3   8   33.02   19.85
  -5   3  -8    3.21   16.22
  -5   3  -9    5.51    6.09
   5  -3   9    4.98    6.03
   5  -3   9    1.91   19.13
  -5   3  -9   -3.51   12.95
   5  -3   9   55.05   34.86
  -5   3  -9   56.25   40.49
  -5   2  10   30.41    9.92
   5  -2 -10   14.94    9.92
  -5   2  10   23.85   10.89
   5  -2 -10    8.77   10.21
  -5   2  10   17.23    4.77
   5  -2 -10   15.41    4.40
  -5   2  10   41.13    9.02
   5  -2 -10   20.96    6.20
  -5   2   9  -10.78    9.16
   5  -2  -9    4.41    8.46
   5  -2  -9  -14.30   11.12
  -5   2   9    3.05   11.92
   5  -2  -9   -0.66    5.10
  -5   2   9    2.64    6.46
  -5   2   9    7.78    4.35
   5  -2  -9   -0.59    3.86
  -5   2   8   38.75    9.90
   5  -2  -8   46.79    9.41
  -5   2   8   38.13    4.76
   5  -2  -8   31.46    4.47
  -5   2   8   45.61    6.00
   5  -2  -8   36.93    5.16
  -5   2   7   -1.84    8.28
   5  -2  -7  -18.32    7.46
   5  -2  -7    0.75    4.42
  -5   2   6    6.55    5.17
   5  -2  -6    3.10    4.71
  -5   2   6    3.94    8.87
   5  -2  -6   12.80    8.45
  -5   2   5   94.61   13.00
  -5   2   5  103.09    4.72
  -5   2   5   61.78    8.17
   5  -2  -5  104.22   12.60
   5  -2  -4   60.16    8.76
   5  -2  -4   61.57   25.27
  -5   2   4   37.50   25.00
   5  -2  -4   95.85    5.46
   5  -2  -4   83.24   11.77
  -5   2   4   96.40   12.41
  -5   2   3    2.17    6.18
   5  -2  -3    1.92    6.71
   5  -2  -3   79.94   22.80
  -5   2   3   58.06   22.11
  -5   2   3    3.44   10.72
   5  -2  -3    2.82   10.22
  -5   2   3    9.59    9.48
   5  -2  -2   81.36   11.90
  -5   2   2   70.52   11.29
   5  -2  -2  120.88   16.19
  -5   2   2   86.31   17.36
   5  -2  -2   75.78   17.34
  -5   2   1   10.85   20.10
   5  -2  -1   -1.77   19.10
   5  -2  -1   -8.40   17.29
  -5   2   1  -16.09   18.23
  -5   2   0  -16.31   12.38
   5  -2   0   11.22   14.89
   5  -2   0    1.53   12.46
  -5   2   0   16.03   15.21
   5  -2   1  209.19   28.62
  -5   2  -1  204.56   30.99
   5  -2   1  476.64   16.34
  -5   2  -1  392.47   15.64
  -5   2  -2   48.33   33.20
   5  -2   2   29.65   30.93
   5  -2   2  240.80   16.28
  -5   2  -2  192.52   16.16
   5  -2   2  149.82   17.70
  -5   2  -2  184.02   18.24
   5  -2   3   52.76   13.93
  -5   2  -3   66.93   13.76
   5  -2   3   80.25   14.80
  -5   2  -3   78.92   14.89
   5  -2   4  -24.00   19.51
  -5   2  -4   27.28   16.29
   5  -2   4  -15.30   14.62
   5  -2   4   18.60   10.76
  -5   2  -4   31.26   10.93
  -5   2  -5  -27.77   18.65
   5  -2   5   -2.85   19.05
  -5   2  -5   -4.77   17.74
   5  -2   5   -1.71    8.42
  -5   2  -5   -5.92    8.05
   5  -2   5    7.47   16.96
   5  -2   6   82.39   21.03
  -5   2  -6   75.98   22.07
  -5   2  -6  -14.84   17.85
   5  -2   6   66.80    8.84
   5  -2   7   26.43   23.62
  -5   2  -7   42.49   25.21
   5  -2   7   51.94   24.13
  -5   2  -7   45.61    7.98
   5  -2   7   35.06    7.60
  -5   2  -7   13.22   21.05
   5  -2   8   36.80   28.49
  -5   2  -8    4.33   30.23
   5  -2   8   18.16    7.00
  -5   2  -8   29.02    7.02
  -5   2  -8  -15.63   18.92
   5  -2   8   44.55   26.54
  -5   2  -9  -14.94   34.57
   5  -2   9   44.34   33.10
   5  -2   9   11.74   19.49
  -5   2  -9    8.56   16.23
  -5   2  -9   11.96    6.19
   5  -2   9    9.21    6.42
   5  -2  10   61.44   36.56
   5  -2  10    5.85   17.91
  -5   2 -10    1.20   13.83
  -5   2 -10    6.23   43.13
  -5   2 -10    0.14    5.44
   5  -2  10    0.14    5.47
   5  -1 -10    8.59    8.73
  -5   1  10   -7.30    8.84
   5  -1 -10   22.74    8.30
  -5   1  10   13.41   13.09
   5  -1 -10   10.90    4.52
  -5   1  10    7.86    5.23
  -5   1   9   16.21   11.09
   5  -1  -9   -9.14   10.64
  -5   1   9   16.28    8.78
   5  -1  -9   -4.42    8.71
  -5   1   9    4.28    7.12
   5  -1  -9   -4.27    5.96
   5  -1  -9    9.90    4.15
  -5   1   9    0.36    4.02
  -5   1   8   29.40   12.89
   5  -1  -8   17.53   12.26
   5  -1  -8   14.44    8.34
  -5   1   8   21.95    9.57
  -5   1   8    9.21    6.09
   5  -1  -8    4.33    5.49
  -5   1   8   15.22    4.52
   5  -1  -8   19.41    4.38
  -5   1   7    7.77    3.80
   5  -1  -7    3.52    3.50
  -5   1   7    6.12   12.67
   5  -1  -7   14.14   12.62
  -5   1   7   16.16    5.35
  -5   1   7    1.93    9.30
   5  -1  -7    3.41    8.92
   5  -1  -6   26.86    3.83
  -5   1   6   16.78   10.07
   5  -1  -6   11.68    9.16
  -5   1   6   29.65    5.22
   5  -1  -6   16.36    4.85
  -5   1   5   72.61    4.47
   5  -1  -5   72.43    4.68
  -5   1   5   61.73    6.04
  -5   1   5   97.68   13.28
   5  -1  -5   87.61   12.93
  -5   1   4  277.94   13.86
   5  -1  -4  252.61   12.58
  -5   1   4  205.42   14.12
  -5   1   4  292.76    6.21
   5  -1  -4  336.60    6.82
   5  -1  -3   11.85    5.68
  -5   1   3   11.56    5.54
   5  -1  -3    1.07   23.78
  -5   1   3   29.05   24.95
  -5   1   3   -5.08   11.92
   5  -1  -3   15.98   11.56
  -5   1   2   98.03    9.52
   5  -1  -2   91.14    9.73
   5  -1  -2   80.38   17.58
  -5   1   2  146.66   20.20
  -5   1   1  478.06   22.93
   5  -1  -1  532.35   23.08
  -5   1   0  128.50   18.15
   5  -1   0  122.76   17.08
  -5   1   0  159.68   34.58
   5  -1   0   87.10   32.92
   5  -1   0  199.65   15.17
  -5   1   0  211.52   15.38
  -5   1  -1  418.64   26.20
   5  -1   1  313.06   26.11
   5  -1   2  -26.93   30.71
  -5   1  -2   -3.51   32.15
   5  -1   2   75.42   23.31
  -5   1  -2   84.65   23.39
   5  -1   2   63.72   11.81
  -5   1  -2   71.35   12.06
   5  -1   3    8.04   16.50
  -5   1  -3   53.32   16.49
   5  -1   3   35.02   13.52
  -5   1  -3   47.36   14.25
  -5   1  -4   61.10   15.20
   5  -1   4   43.35   13.97
   5  -1   4   34.47   13.08
  -5   1  -4   56.64   13.61
   5  -1   5   12.07   15.78
  -5   1  -5    6.12   16.47
  -5   1  -5   -8.07   21.26
   5  -1   5   21.41   10.68
  -5   1  -5   32.39   10.85
  -5   1  -6   56.16   19.09
   5  -1   6   37.83    8.69
  -5   1  -6   54.27    8.61
  -5   1  -6  -22.08   18.25
   5  -1   6   -8.83   19.87
   5  -1   7   75.60   21.55
  -5   1  -7   42.83   22.27
  -5   1  -7   -0.76   19.14
  -5   1  -7   45.19    8.20
   5  -1   8   54.07    7.76
  -5   1  -8   72.70    7.64
   5  -1   8   40.46   26.51
  -5   1  -8   36.79   21.50
  -5   1  -8   86.65   28.89
   5  -1   8  127.46   28.01
  -5   1  -9   66.98   30.98
  -5   1  -9    6.87   18.76
   5  -1   9  -19.94   25.14
   5  -1   9   -6.24    6.46
  -5   1  -9   -1.44    6.25
  -5   1 -10   42.33   38.53
   5  -1  10  -18.61   33.34
  -5   1 -10    1.39    5.62
   5  -1  10    5.56    5.82
   5  -1  10  -13.37   20.72
  -5   1 -10    6.74   14.47
  -5   0   9   17.83    9.27
   5   0  -9   11.83    6.25
   5   0  -9    2.45    8.02
  -5   0   9    1.41    9.63
  -5   0   9   -1.01    9.65
   5   0  -9    2.89    9.36
   5   0  -9   15.79    4.27
  -5   0   9    5.33    4.44
  -5   0   8   39.41   10.74
   5   0  -8   30.93   11.01
  -5   0   8   41.34    4.74
   5   0  -8   33.11    4.56
  -5   0   8   43.09   10.05
   5   0  -8   61.27   10.48
  -5   0   7   35.06   11.02
   5   0  -7   23.40    9.42
  -5   0   7   38.75    4.55
   5   0  -7   16.22    4.09
  -5   0   7   44.47   12.30
   5   0  -7   19.50   12.41
   5   0  -7   20.46    5.25
  -5   0   7   27.71    5.78
  -5   0   6   65.16    5.70
   5   0  -6   46.21    5.31
   5   0  -6    4.97   11.96
  -5   0   6   42.20   12.88
   5   0  -6   66.67   11.73
  -5   0   5   12.57   10.51
   5   0  -5   36.58   11.02
  -5   0   5   39.30    4.05
   5   0  -5   33.81    3.92
   5   0  -5   44.36    5.46
  -5   0   4   67.07    4.44
   5   0  -4   61.69    4.26
  -5   0   4   87.11   13.29
   5   0  -4   60.61   11.18
   5   0  -3   29.44    5.17
  -5   0   3   29.94    5.11
   5   0  -3   21.28    9.10
  -5   0   3   37.51    8.96
  -5   0   3   33.08   13.88
   5   0  -3   66.16   14.07
   5   0  -2  418.89   28.69
  -5   0   2  467.22   28.44
  -5   0   2  431.30   24.12
   5   0  -2  347.29   23.23
   5   0  -1   11.86   12.81
  -5   0   1   35.23   13.09
  -5   0   1   48.60   25.23
   5   0  -1   49.84   21.65
  -5   0   1   18.79   17.67
   5   0  -1   57.45   19.04
  -5   0   0   69.22   19.27
   5   0   0  104.77   18.98
   5   0   0   61.03   35.31
   5   0   1  345.16   16.38
  -5   0  -1  376.71   16.79
  -5   0  -2   44.77   34.56
   5   0   2   -1.24   35.66
  -5   0  -2  119.89   27.35
   5   0   2   88.10   24.55
   5   0   3  395.78   15.90
  -5   0  -3  373.15   16.31
  -5   0  -4    7.23   14.35
  -5   0  -4    8.14   12.99
   5   0   4    6.93   12.42
   5   0   5    7.23   12.32
  -5   0  -5   -3.64   12.39
  -5   0  -5    2.53   14.95
   5   0   5   31.31   14.53
  -5   0  -6   -2.09   21.57
   5   0   6  -17.53   15.18
  -5   0  -6   13.64   16.60
   5   0   6   19.19   10.26
  -5   0  -6   -0.27   10.09
   5   0   7  110.90   20.35
   5   0   7   83.08    8.88
  -5   0  -7   80.80    8.74
  -5   0  -7    3.80   19.94
   5   0   7   38.77   21.60
   5   0   8   -8.84   21.91
  -5   0  -8   40.53   24.97
  -5   0  -8   -2.36   18.17
  -5   0  -8    8.96    7.63
   5   0   8   -2.73    7.60
   5   0   9   44.98   27.28
  -5   0  -9   39.22   28.74
  -5   0  -9   19.72   21.29
  -5   0  -9   29.66    7.00
   5   0   9   14.35    7.23
   5   0   9   47.40   26.21
  -5   0 -10   22.71   18.68
   5   0  10  -17.89   24.12
   5   0  10    8.78    6.15
  -5   0 -10    2.10    5.93
  -5   0 -10   65.33   36.62
   5   0  10  -12.41   29.59
   5   0  11    2.28   21.58
  -5   0 -11   10.35   13.95
   5   0  11  -31.17   34.06
  -5   0 -11    2.09    5.22
   5   0  11   -6.63    5.08
  -5   0 -11   -8.89   42.27
   5   1  -9   21.19    8.54
  -5  -1   9   24.99   13.84
  -5  -1   9   28.42    9.18
   5   1  -9   -4.28    8.13
   5   1  -9   -1.21    8.17
  -5  -1   9    3.30    8.52
  -5  -1   9   14.21    5.20
   5   1  -9   14.00    4.55
   5   1  -8   81.84    7.83
  -5  -1   8   87.18   11.87
   5   1  -8   51.82    9.08
  -5  -1   8   51.03    5.05
   5   1  -8   47.48    4.76
  -5  -1   8   51.82   10.57
   5   1  -8   80.52   10.90
  -5  -1   7   18.52    4.37
   5   1  -7   10.28    4.17
  -5  -1   7   -4.50    6.05
   5   1  -7   -2.45    5.46
   5   1  -7   -8.15   10.61
  -5  -1   7   -4.43   10.97
  -5  -1   7   36.29   11.17
   5   1  -7   21.04    9.73
  -5  -1   6    9.57    3.64
   5   1  -6    7.47    3.38
   5   1  -6   20.12    4.89
  -5  -1   6    8.26    5.39
  -5  -1   6   -1.27   10.91
   5   1  -6  -12.90   11.87
  -5  -1   6   23.31   11.67
   5   1  -6   24.54   10.34
   5   1  -5   17.46   10.00
  -5  -1   5   35.93   11.46
  -5  -1   5    4.81   12.45
   5   1  -5    8.21   11.97
   5   1  -5    9.49    5.09
  -5  -1   5   30.10    5.49
  -5  -1   5   14.55    3.47
   5   1  -5   11.47    3.49
  -5  -1   4   -9.44   13.32
   5   1  -4    8.02   12.71
  -5  -1   4   14.31    5.54
   5   1  -4   11.14   11.00
  -5  -1   4    7.50   12.42
  -5  -1   3  293.26   19.41
   5   1  -3  222.04   17.25
   5   1  -3  213.02   11.18
  -5  -1   2   77.19   21.52
   5   1  -2   68.75   20.13
   5   1  -2   94.42    9.86
  -5  -1   2  118.69   10.30
  -5  -1   2  104.47    7.06
   5   1  -2  112.28    7.09
  -5  -1   1  215.60   11.31
   5   1  -1  218.42   11.67
  -5  -1   1  195.32   12.27
   5   1  -1  175.26   12.14
   5   1  -1  216.91   27.54
  -5  -1   1  261.67   26.48
  -5  -1   1  324.51   35.35
   5   1  -1  273.57   31.75
   5   1   0    1.83   17.11
  -5  -1   0   42.92   18.34
  -5  -1   0    7.15   36.32
   5   1   0   16.16   19.54
  -5  -1   0   -4.15   19.62
  -5  -1  -1  140.25   16.25
   5   1   1  148.66   16.08
   5   1   1  131.40   15.74
  -5  -1  -1  153.63   16.20
   5   1   1   89.39   33.10
  -5  -1  -1   46.48   33.10
   5   1   2  -46.08   34.71
  -5  -1  -2  -26.33   38.16
  -5  -1  -3   23.04   11.13
   5   1   3   14.43   10.46
  -5  -1  -4   15.34   12.99
   5   1   4   10.49   12.28
  -5  -1  -5   22.38   13.27
   5   1   5   31.85   12.93
   5   1   6   15.76   14.26
  -5  -1  -6   19.95   15.23
   5   1   6    2.17   11.52
  -5  -1  -6   15.99   11.50
   5   1   7   44.78   16.84
  -5  -1  -7   34.52   17.79
   5   1   7   22.84    9.52
  -5  -1  -7   25.08    9.42
  -5  -1  -7    7.92   19.28
   5   1   8   27.56   19.89
  -5  -1  -8   54.42   21.52
  -5  -1  -8    0.24    7.38
   5   1   8    8.40    7.60
  -5  -1  -8   -5.49   19.02
   5   1   8  -10.98   21.05
   5   1   9   22.96    7.61
   5   1   9    4.63   23.60
  -5  -1  -9   -4.25   26.09
  -5  -1  -9   22.71   20.27
  -5  -1 -10   10.30    6.25
   5   1  10    5.29    6.79
   5   1  10    9.10   27.07
  -5  -1 -10   46.31   28.93
   5   1  10   13.66   25.65
  -5  -1 -10   13.50   20.18
   5   1  11    2.87    5.50
  -5  -1 -11    3.21    5.38
  -5  -1 -11   -8.03   16.49
   5   1  11   16.59   24.34
   5   1  11   24.26   32.00
  -5  -1 -11    6.08   36.69
  -5  -2   8   36.44   10.80
   5   2  -8   28.53    9.80
  -5  -2   8   35.61    9.73
   5   2  -8   23.18    6.82
   5   2  -8   24.69    4.42
   5   2  -8   40.66    9.11
  -5  -2   8   12.70    8.48
   5   2  -7    9.56   10.49
  -5  -2   7   33.14    9.99
   5   2  -7   24.54   11.42
  -5  -2   7   18.27   11.92
  -5  -2   6   94.91   11.44
   5   2  -6   70.11   11.37
   5   2  -6   65.48    6.04
  -5  -2   6   76.48    4.94
  -5  -2   6   89.55   12.85
   5   2  -6   60.05   12.80
   5   2  -5   19.42    5.04
  -5  -2   5   16.44    5.36
  -5  -2   5  -11.82   10.57
   5   2  -5   16.02   10.68
   5   2  -5    7.78   10.52
  -5  -2   5   -4.19   10.98
   5   2  -4   13.59    4.80
  -5  -2   4   15.04    4.94
  -5  -2   4   21.79   12.34
   5   2  -4   -5.19   11.62
  -5  -2   4    2.21    3.26
   5   2  -4    6.80    3.23
   5   2  -4   20.60   11.79
  -5  -2   4   17.32   13.83
  -5  -2   3    3.36   17.66
   5   2  -3    3.11   15.16
   5   2  -3  -12.84   12.77
  -5  -2   3   15.13   13.46
   5   2  -3   10.93    3.37
  -5  -2   3    2.24    3.36
  -5  -2   2  521.36   29.70
   5   2  -2  476.66   26.35
   5   2  -1   74.17   11.00
  -5  -2   1   75.27   10.49
  -5  -2   1   99.38    8.18
   5   2  -1   90.13    8.53
  -5  -2   0  -16.17   34.25
   5   2   0   23.63   31.88
   5   2   0   16.48   15.75
  -5  -2   0   11.12   14.90
   5   2   1   22.04   16.23
  -5  -2  -1    9.02   16.48
   5   2   1   57.74   32.27
  -5  -2  -1   13.83   16.25
   5   2   1    4.61   16.28
   5   2   2   81.97   37.23
  -5  -2  -2    6.95   38.35
  -5  -2  -2   52.16   13.70
   5   2   2    3.11   13.14
   5   2   2   69.75   23.08
  -5  -2  -2   48.57   21.80
   5   2   3  244.62   14.61
  -5  -2  -3  311.92   14.82
  -5  -2  -3  274.35   25.24
   5   2   3  187.64   23.88
   5   2   4  340.25   13.78
  -5  -2  -4  281.14   13.75
  -5  -2  -5   24.37   12.16
   5   2   5   61.38   12.56
   5   2   6   21.79   12.77
  -5  -2  -6   10.87   13.19
   5   2   7   12.92   10.72
  -5  -2  -7   -1.25   10.87
   5   2   7   -0.75   14.37
   5   2   8    2.30   16.45
  -5  -2  -8   22.44   18.22
  -5  -2  -8  -14.83    8.38
   5   2   8    2.79    8.96
  -5  -2  -8   -7.44   19.41
   5   2   8   -4.46   19.33
   5   2   9   12.56   20.04
  -5  -2  -9    5.91   21.61
  -5  -2  -9    0.11    7.27
   5   2   9   10.29    7.75
  -5  -2  -9   -4.85   19.54
   5   2   9   43.65   24.13
  -5  -2 -10   17.81   26.19
   5   2  10   -5.74   24.02
  -5  -2 -10  -17.51   19.23
  -5  -2 -10    7.98    6.83
   5   2  10    4.37    6.94
  -5  -2 -11  -41.15   32.17
   5   2  11  -13.03   25.35
   5   2  11  -28.04   22.71
  -5  -2 -11   -5.20   18.20
   5   2  12   -8.00    4.83
  -5  -2 -12    8.79    4.82
  -5  -3   8   15.59    4.96
   5   3  -8   16.67    4.33
  -5  -3   8   19.06    8.60
   5   3  -8   -2.59    7.56
   5   3  -8    4.52    8.17
  -5  -3   8   24.93   13.97
  -5  -3   8   -4.01   11.80
   5   3  -8   -2.01    8.70
  -5  -3   7    0.11    3.73
   5   3  -7    4.51    3.85
  -5  -3   7   20.35   12.29
   5   3  -7    2.95   10.64
   5   3  -7  -11.13    8.27
  -5  -3   7    1.87    8.78
  -5  -3   7   15.37    7.26
   5   3  -7   14.06    6.54
  -5  -3   6   14.74    4.17
   5   3  -6   16.53    4.17
   5   3  -6   34.84   10.71
  -5  -3   6    5.40    9.32
   5   3  -6   26.19    9.74
   5   3  -6    1.59    5.84
  -5  -3   6   13.31    6.67
  -5  -3   6   21.73   11.64
   5   3  -5   21.78    5.51
  -5  -3   5   16.05    5.66
  -5  -3   5   26.63   10.04
   5   3  -5   30.14   10.52
   5   3  -5   23.28   10.91
  -5  -3   5   31.58   12.85
  -5  -3   5   12.12    3.49
   5   3  -5   15.61    3.40
  -5  -3   4    7.06    5.30
  -5  -3   4    0.64    3.17
   5   3  -4    4.27    3.13
  -5  -3   4    5.06   13.30
   5   3  -4   -4.80   12.05
  -5  -3   4   10.52   10.38
   5   3  -4   -9.87   10.10
  -5  -3   3   52.56    4.11
  -5  -3   3   50.96    5.49
  -5  -3   3   22.93   10.73
   5   3  -3   41.46   11.39
   5   3  -3   47.96    5.64
   5   3  -2   39.05    4.33
  -5  -3   2   44.21    7.46
   5   3  -2   41.76    7.76
  -5  -3   2   94.64   24.86
  -5  -3   2   49.74   14.00
   5   3  -2   29.20   13.17
  -5  -3   2   43.92    4.08
  -5  -3   1   -7.46    5.69
   5   3  -1   -1.50    5.96
  -5  -3   1   -2.15   14.23
   5   3  -1   23.96   14.21
   5   3  -1   31.00   10.31
   5   3   0   65.00   11.74
  -5  -3   0   65.51   11.09
   5   3   0   15.62   30.88
   5   3   0   69.58   10.86
  -5  -3   0   72.38   10.63
   5   3   1   71.16   22.53
  -5  -3  -1   79.64   22.12
  -5  -3  -1   64.21   17.78
   5   3   1  101.86   17.94
   5   3   2   55.56   38.74
  -5  -3  -2   24.86   36.73
   5   3   2   20.55   15.46
  -5  -3  -2   34.15   15.90
   5   3   2   45.31   15.30
  -5  -3  -2   27.28   15.33
  -5  -3  -3   31.00   12.94
   5   3   3   20.16   12.84
  -5  -3  -3   15.05   24.35
   5   3   3   28.44   22.42
   5   3   4   -5.66   10.03
  -5  -3  -4    6.39    9.97
  -5  -3  -5   16.91   10.84
   5   3   5   27.46   10.25
   5   3   6    1.38   11.35
  -5  -3  -6    1.39   11.91
   5   3   7   58.53   13.82
  -5  -3  -7   87.46   14.22
  -5  -3  -8   28.88   10.03
   5   3   8   34.98   11.08
  -5  -3  -8   40.31   16.37
   5   3   8   28.88   15.20
  -5  -3  -9   37.52   18.98
   5   3   9   13.50   17.29
  -5  -3  -9  -13.82   20.66
   5   3   9   32.25   21.32
  -5  -3  -9   19.06    8.68
   5   3   9   29.58    9.01
   5   3  10   20.33   21.86
  -5  -3 -10   19.23   22.75
  -5  -3 -10    4.16   20.15
   5   3  10   20.81   24.48
  -5  -3 -10   32.97    7.26
   5   3  10   34.11    7.79
   5   3  11   -3.76   23.66
  -5  -3 -11   -4.03   26.40
   5   3  11    1.02    6.57
  -5  -3 -11   -7.56    5.97
  -5  -3 -11  -15.42   17.64
   5   3  12   26.96   23.71
  -5  -3 -12    4.44   17.65
   5   3  12   50.27   27.66
  -5  -3 -12  -21.84   34.01
  -5  -3 -12    8.95    5.16
   5   3  12   -2.62    5.35
  -5  -4   7   29.09   11.42
   5   4  -7   11.43   10.54
  -5  -4   7   38.32    9.60
   5   4  -7   -1.78    6.53
  -5  -4   7   11.38    9.28
   5   4  -7   25.55    9.03
   5   4  -7    9.47    3.87
  -5  -4   7    6.27    4.44
  -5  -4   6   23.64    7.02
   5   4  -6   13.04    6.42
  -5  -4   6   14.40    3.87
   5   4  -6   12.16    3.89
  -5  -4   6   31.60   12.14
   5   4  -6   13.67   10.00
  -5  -4   6   18.10    9.46
   5   4  -6   22.80    8.91
   5   4  -5   45.94    6.14
  -5  -4   5   52.22    6.81
  -5  -4   5   27.14    9.67
   5   4  -5   62.21    9.94
  -5  -4   5   54.35    4.44
   5   4  -5   38.14    4.08
   5   4  -5   39.13   11.91
  -5  -4   5   20.85   13.30
   5   4  -4   18.80    4.70
  -5  -4   4   21.27    5.13
   5   4  -4    3.21   13.30
  -5  -4   4   14.48   16.70
   5   4  -4   25.02    9.73
  -5  -4   4   15.78    9.57
  -5  -4   4    5.74    3.29
   5   4  -4    2.78    3.17
   5   4  -3   14.43   17.16
  -5  -4   3   28.18   19.07
  -5  -4   3    3.33   10.12
   5   4  -3    3.77    9.99
   5   4  -3   10.66    4.87
  -5  -4   3    4.96    4.89
  -5  -4   3   20.39    3.44
   5   4  -3   12.09    3.28
  -5  -4   2   33.29    3.35
   5   4  -2   12.23    3.16
  -5  -4   2   34.67    6.01
   5   4  -2   28.07    5.94
   5   4  -2   11.60   10.71
  -5  -4   2   30.17   11.06
   5   4  -2   12.14   20.53
  -5  -4   2   48.96   24.64
  -5  -4   1    5.17   13.00
   5   4  -1   36.43   12.90
  -5  -4   1   -2.12    4.84
   5   4  -1    1.75    4.69
  -5  -4   1   15.91   37.34
   5   4  -1   29.43   31.39
   5   4  -1    2.65    9.59
  -5  -4   1   -4.16    8.64
   5   4   0   24.59   30.06
   5   4   0   19.68   13.49
  -5  -4   0   31.86   13.92
   5   4   0   37.58    7.54
  -5  -4  -1   21.33   16.33
   5   4   1   12.80   16.07
  -5  -4  -1   56.24   24.23
  -5  -4  -1    8.06   11.30
   5   4   1   41.19   11.41
   5   4   2   50.89   20.83
  -5  -4  -2  -29.17   33.42
   5   4   2  -24.56   36.23
   5   4   2   36.53   13.06
  -5  -4  -2   24.89   13.62
   5   4   3  258.45   26.26
  -5  -4  -3  314.08   27.09
   5   4   4  145.41   13.18
  -5  -4  -4  183.46   13.72
   5   4   5   97.99   10.49
  -5  -4  -5  116.50   11.03
  -5  -4  -6   12.91   10.87
   5   4   6   13.40   10.19
   5   4   7    7.87   11.43
  -5  -4  -7   13.50   12.22
   5   4   8  141.77   14.55
  -5  -4  -8  102.00   15.65
  -5  -4  -9   31.18   16.71
   5   4   9   34.86   10.96
  -5  -4  -9   16.31   10.28
   5   4   9   24.66   15.30
  -5  -4 -10   26.92   22.03
   5   4  10    3.96   21.84
   5   4  10    3.72    8.72
  -5  -4 -10   -4.04    8.01
   5   4  10   30.26   17.83
  -5  -4 -10    5.32   19.83
   5   4  11  -22.27   22.37
  -5  -4 -11    6.93    6.34
   5   4  11   -3.84    7.05
  -5  -4 -11   49.36   24.99
   5   4  11   63.63   21.01
  -5  -4 -12   -3.52   16.76
  -5  -4 -12   19.53   26.95
   5   4  12   -9.00   25.14
   5   4  12   -3.58    5.60
  -5  -4 -12    2.28    5.34
   5   5  -6   50.44   10.68
   5   5  -6   54.97    4.34
   5   5  -6   56.73    7.58
  -5  -5   6   78.72   10.49
   5   5  -6   40.95    9.55
   5   5  -5    2.48   11.61
  -5  -5   5   29.71   14.80
   5   5  -5    8.24    5.58
  -5  -5   5   -7.05    6.37
  -5  -5   5    6.04    3.66
   5   5  -5    7.39    3.72
  -5  -5   5   -1.69    9.68
   5   5  -5    0.20    9.38
  -5  -5   4   24.19   17.63
   5   5  -4    7.42   13.22
  -5  -5   4   20.16    5.81
   5   5  -4    3.07    4.90
   5   5  -4    6.05    9.07
  -5  -5   4   14.64    9.70
  -5  -5   4   -0.83    3.16
   5   5  -4    7.78    3.26
   5   5  -3   18.74    5.63
  -5  -5   3   28.14    5.53
  -5  -5   3   20.91    3.20
   5   5  -3   20.24    3.27
  -5  -5   3   30.63   20.86
   5   5  -3   22.93   15.77
   5   5  -3   27.97    9.45
  -5  -5   3   37.21    9.28
   5   5  -2  -15.72    9.66
  -5  -5   2   -9.78    9.52
  -5  -5   2  -62.07   26.09
   5   5  -2    1.96   20.33
  -5  -5   1   26.94    6.57
  -5  -5   1    6.77    3.65
   5   5  -1   14.45    3.89
   5   5  -1   38.58   29.62
  -5  -5   1   21.37   34.87
  -5  -5   1   22.58   10.62
   5   5  -1    6.64   10.41
   5   5   0   27.08   28.36
   5   5   0   49.16    6.27
  -5  -5   0   51.82    6.27
  -5  -5   0   86.39   11.82
   5   5   0   85.67   12.28
  -5  -5   0  104.15   13.18
   5   5   0   98.26   12.11
   5   5   1   11.85   11.34
  -5  -5  -1   66.83   10.87
   5   5   1   58.50    9.76
  -5  -5  -1   46.77   13.06
   5   5   1   23.65   12.74
  -5  -5  -2   -1.59   10.76
  -5  -5  -2   -2.33   20.78
   5   5   2  -20.33   20.86
  -5  -5  -2    3.22   36.52
   5   5   2  -45.02   36.42
  -5  -5  -2    4.27   13.60
   5   5   2    2.61   12.46
  -5  -5  -2   -5.48   13.13
   5   5   3  -12.50   17.55
  -5  -5  -3   23.91   17.47
  -5  -5  -3   13.03   16.74
   5   5   3  -10.53   18.08
   5   5   4   30.26   19.24
  -5  -5  -4    5.58   18.38
  -5  -5  -4    1.98   12.20
   5   5   4   -9.38   11.21
  -5  -5  -5   56.59   11.30
   5   5   5   57.25   11.02
   5   5   6   -6.05    8.98
  -5  -5  -6   24.26    9.81
  -5  -5  -7   51.36   11.52
   5   5   7   58.55   11.02
   5   5   8   15.17   10.99
  -5  -5  -8   45.48   12.61
   5   5   9  104.62   14.51
  -5  -5  -9  119.95   16.19
  -5  -5 -10   25.92    9.94
   5   5  10   20.28   15.52
  -5  -5 -10   14.76   16.51
  -5  -5 -11  -31.00   18.72
   5   5  11    9.79   20.83
   5   5  11   22.75    8.44
  -5  -5 -11   33.35    7.96
   5   5  11   52.25   19.06
  -5  -5 -11   25.40   21.33
   5   5  12   15.85   22.26
  -5  -5 -12   18.24   25.01
   5   5  12   57.18   22.70
   5   5  12    9.47    6.56
  -5  -5 -12  -12.59    5.40
   5   6  -5   -4.97   12.22
  -5  -6   5  -18.01   15.15
  -5  -6   5   -0.37    6.43
   5   6  -5    0.72    6.42
   5   6  -5  -13.51    9.04
  -5  -6   5  -14.79    9.40
  -5  -6   4   11.17    3.57
   5   6  -4    1.23    3.21
  -5  -6   4   24.19   19.90
   5   6  -4   24.13   15.02
   5   6  -4    4.48    5.49
  -5  -6   4   10.21    5.93
  -5  -6   4    1.29   10.03
   5   6  -4   -8.10    9.48
  -5  -6   3   11.94    3.17
  -5  -6   3   17.55    5.79
  -5  -6   3   15.33   21.38
   5   6  -3  -10.77   16.87
   5   6  -3    9.16    5.52
  -5  -6   3    4.88   10.06
   5   6  -3   18.75    9.48
  -5  -6   2   12.91   31.18
   5   6  -2  -31.54   22.29
   5   6  -2    6.81    8.79
  -5  -6   2   -3.51    9.04
   5   6  -1   20.97    3.22
  -5  -6   1   28.81    6.35
   5   6  -1   29.92    6.28
  -5  -6   1   10.72   33.70
   5   6  -1  -11.83   30.67
  -5  -6   1   16.41    3.06
   5   6   0   76.27    8.92
  -5  -6   0   85.03    8.50
  -5  -6   0   76.61    5.29
   5   6   0   62.89    5.30
  -5  -6   0   70.33   10.66
   5   6   0   60.14   10.75
  -5  -6  -1  146.78   11.83
   5   6   1  162.36   11.72
  -5  -6  -1  157.77   11.95
   5   6   1  149.32   11.67
   5   6   1  173.60    9.62
  -5  -6  -1  138.81    8.37
  -5  -6  -2   14.40   13.75
  -5  -6  -2   31.21   11.24
   5   6   2   16.05   11.65
   5   6   2    5.04   32.33
  -5  -6  -2  -31.93   28.72
  -5  -6  -2   14.50   10.28
   5   6   2   31.37   11.17
  -5  -6  -3  -13.97   11.24
   5   6   3   -3.05   11.25
  -5  -6  -3  -17.91   19.42
   5   6   3  -18.81   18.97
   5   6   3  -13.99   10.54
  -5  -6  -3   15.99   10.95
  -5  -6  -4   26.44   15.06
   5   6   4   33.11   15.98
   5   6   4    6.01   16.71
  -5  -6  -4   32.14   19.03
   5   6   5   35.69   11.97
  -5  -6  -5   29.55   11.51
   5   6   6  279.98   12.66
  -5  -6  -6  308.33   12.75
   5   6   7   48.04    8.96
  -5  -6  -7   65.21    9.78
  -5  -6  -8   11.70   10.81
   5   6   8   15.22   10.20
   5   6   9  181.40   14.06
  -5  -6  -9  166.59   15.04
   5   6  10   30.52   14.05
  -5  -6 -10   29.94   14.93
  -5  -6 -11   19.50   17.64
   5   6  11   -0.45   14.75
  -5  -6 -11   18.74    8.88
  -5  -6 -12   14.03    6.68
   5   6  12    8.77   18.50
  -5  -6 -12   19.42   21.12
   5   6  12   -0.36    7.28
  -5  -6 -12  -15.11   17.43
   5   6  12   -5.04   19.42
   5   7  -4   24.81   17.03
  -5  -7   4   45.76   19.54
  -5  -7   4    0.23    8.95
   5   7  -4    6.70    8.96
   5   7  -4   10.04    5.88
  -5  -7   4   15.79    6.73
  -5  -7   4    6.65    3.30
   5   7  -4   -2.14    3.04
  -5  -7   3   16.64    5.71
   5   7  -3   11.62    5.63
   5   7  -3   25.60    9.86
  -5  -7   3  -14.97    9.57
  -5  -7   3  -20.72   23.15
   5   7  -3  -22.42   15.80
  -5  -7   3    9.74    3.06
   5   7  -3    0.08    2.80
  -5  -7   2   36.03    5.98
   5   7  -2   38.68    5.77
  -5  -7   2   40.61   32.80
   5   7  -2   75.16   27.27
  -5  -7   2   35.62    3.39
   5   7  -2   30.48    3.33
  -5  -7   2   49.54   10.65
   5   7  -2   49.08   10.49
  -5  -7   1   49.39    6.37
   5   7  -1   45.68    6.13
  -5  -7   1  124.28   38.21
   5   7  -1  -14.29   29.80
  -5  -7   1   52.56   10.60
   5   7  -1   64.33   10.33
  -5  -7   1   40.78    3.59
   5   7  -1   42.31    3.52
   5   7   0   20.13    4.46
  -5  -7   0   24.20    4.07
  -5  -7   0   -8.62    9.12
   5   7   0   13.69    9.14
  -5  -7   0   24.04    6.71
   5   7   0   21.46    6.97
  -5  -7  -1   40.90    5.88
   5   7   1   26.92    5.86
  -5  -7  -1   35.13    9.32
   5   7   1   37.25    9.61
   5   7   1   33.10   10.43
  -5  -7  -1   43.70    9.06
  -5  -7  -2    9.07    9.62
   5   7   2   -5.89    9.49
   5   7   2    6.08    9.43
  -5  -7  -2   13.76    9.25
   5   7   2    7.01   30.12
  -5  -7  -2  -19.29   27.78
  -5  -7  -3   54.87   10.07
   5   7   3   61.38    9.90
  -5  -7  -3   36.20   10.52
   5   7   3   23.32    9.98
   5   7   3   17.68   11.19
  -5  -7  -3   34.66   11.18
   5   7   4   53.53   19.01
   5   7   4   10.31   18.97
  -5  -7  -4   29.82   19.65
  -5  -7  -4   48.16   11.31
   5   7   4   27.64   10.89
   5   7   5   89.32   15.23
  -5  -7  -5   75.36   11.11
   5   7   6  142.04   11.99
  -5  -7  -6  159.18   12.28
  -5  -7  -7   79.45    9.78
   5   7   7   81.21    9.36
   5   7   8   31.09    8.72
  -5  -7  -8   37.64   10.16
  -5  -7  -9   76.37   11.43
   5   7   9   82.56   11.37
   5   7  10   10.08   11.41
  -5  -7 -10   13.49   13.23
   5   7  11    6.89   12.63
  -5  -7 -11   33.52   15.67
   5   7  12   -8.67   15.59
  -5  -7 -12   39.29   18.97
  -5  -7 -12    8.02   17.58
  -5  -8   3    6.28   24.86
   5   8  -3   30.72   17.84
  -5  -8   3    3.65    6.01
   5   8  -3   11.15    5.44
  -5  -8   3    6.59    2.98
   5   8  -3    0.90    2.63
  -5  -8   3    6.56    9.08
   5   8  -3   13.91    9.20
  -5  -8   2   28.98    9.88
   5   8  -2    7.67    9.19
  -5  -8   2   12.22    5.66
   5   8  -2   13.94    2.99
  -5  -8   2   13.07    2.75
   5   8  -2  105.50   27.98
  -5  -8   2  103.34   39.51
   5   8  -2   19.70    5.46
  -5  -8   1  -34.53   34.09
   5   8  -1    9.43   10.00
  -5  -8   1    3.07   10.01
  -5  -8   0   60.99    3.63
   5   8   0   71.09    4.15
  -5  -8   0   90.98   11.28
   5   8   0   82.57   10.61
   5   8   1   18.73    7.54
  -5  -8  -1   -8.76   33.82
   5   8   2    3.93    8.45
   5   8   2   33.68   11.32
   5   8   2    1.83   30.84
  -5  -8  -2   31.05   35.56
  -5  -8  -2   19.32    7.51
  -5  -8  -2   25.11    8.49
   5   8   2   15.79    8.73
   5   8   3   28.66    9.58
  -5  -8  -3   12.21    8.97
   5   8   3    2.98   10.75
  -5  -8  -3   12.67   11.86
  -5  -8  -3    0.59    8.68
   5   8   3   13.87    8.93
  -5  -8  -4    5.14    9.14
   5   8   4  -10.80    9.16
  -5  -8  -4   13.95   12.36
   5   8   4  -30.67   15.17
  -5  -8  -4    9.93   10.60
   5   8   4   14.14   10.94
  -5  -8  -5   69.34   16.66
  -5  -8  -5   77.03   18.59
  -5  -8  -6   64.73   10.59
   5   8   6   44.07   10.43
   5   8   6   78.45   13.39
  -5  -8  -6  101.57   13.22
  -5  -8  -7  146.81   11.81
   5   8   7   83.31   10.27
  -5  -8  -8    9.40    8.15
   5   8   8   22.61    8.35
   5   8   9   -8.84    8.77
  -5  -8  -9   12.07   10.07
  -5  -8 -10  -14.09   10.46
   5   8  10   -0.79    9.33
  -5  -8 -11    0.34   12.99
   5   8  11    4.85   11.57
  -5  -9   2    1.36    2.61
   5   9  -2    4.48    2.54
  -5  -9   2   11.55   34.92
   5   9  -2   10.62   27.38
  -5  -9   1   33.02    9.50
   5   9  -1   24.64    9.53
  -5  -9   1   11.56    2.75
  -5  -9   1   30.43    5.91
   5   9  -1   14.53    5.52
   5   9  -1   24.49    2.92
   5   9  -1   46.12   29.88
  -5  -9   1    5.10   34.44
   5   9   0   -0.97    5.56
  -5  -9   0    5.33    5.70
  -5  -9   0    6.51    2.74
   5   9   0    6.00    2.63
  -5  -9   0    4.12    9.77
   5   9   0  -13.25    9.21
   5   9   1   14.55    9.70
  -5  -9  -1   -7.53    9.35
  -5  -9  -1   13.07    3.85
  -5  -9  -1   -1.82   31.42
   5   9   2  -39.89   28.49
  -5  -9  -2   -7.60   32.46
   5   9   3   10.56    8.21
  -5  -9  -3   21.04    8.76
  -5  -9  -3   46.47   10.99
   5   9   3   29.67    9.65
   5   9   3    9.51   11.93
  -5  -9  -3   11.76   12.54
   5   9   4   -0.42   10.04
  -5  -9  -4   14.90    9.60
   5   9   4   24.52   10.38
   5   9   4   15.45    8.27
  -5  -9  -4   12.70    8.06
  -5  -9  -4   -9.00    9.65
  -5  -9  -5   27.83    8.45
  -5  -9  -5   19.34   17.69
   5   9   5   25.69   14.78
   5   9   5   20.07    8.96
   5   9   6   19.35   17.04
  -5  -9  -6   60.35   17.19
   5   9   6   35.33    9.19
  -5  -9  -6   66.21    9.56
  -5  -9  -7   47.15   10.00
   5   9   7   50.74   10.28
   5   9   7   38.30   11.44
  -5  -9  -7   46.60   10.48
  -5  -9  -8   29.43    9.56
   5   9   8   33.48    9.03
  -5  -9  -8   33.04    9.30
  -5  -9  -9    3.65    7.90
   5   9   9    3.26    7.27
  -5  -9 -10   -6.03    9.19
   5   9  10   -5.54    8.30
   5   9  11   -5.44    9.38
  -5  -9 -11   -3.45   11.10
   5  10   0   15.41    2.64
  -5 -10   0   23.54    2.89
  -5 -10   0   31.72    5.54
   5  10   0   26.94    6.04
  -5 -10   0   41.16   31.61
  -5 -10   0   31.17    9.49
   5  10   0   11.49    8.52
  -5 -10  -1    0.81    8.53
   5  10   1   -3.12    8.39
   5  10   1   -0.24    2.97
   5  10   1    4.82    5.48
  -5 -10  -1    5.95    5.17
  -5 -10  -2   15.41    4.27
   5  10   2   -0.36    4.43
  -5 -10  -2   16.30    9.02
   5  10   2   10.93    8.68
   5  10   2  -33.53   28.52
  -5 -10  -2   -7.89   28.65
   5  10   3   -9.33    9.41
  -5 -10  -3   -8.76    7.55
   5  10   3    7.67   10.67
  -5 -10  -3   14.41    8.22
   5  10   3    4.49    8.35
  -5 -10  -3    7.06    9.12
  -5 -10  -4   15.33    9.97
   5  10   4   12.31    8.59
   5  10   4    3.00    8.49
[truncated: 169,141 more chars]
