# Supplementary material for: Selective sorption of oxygen and nitrous oxide by an electron donor-incorporated flexible coordination network
Source: Commun Chem. 2023 Apr 4;6:62. doi: 10.1038/s42004-023-00853-1 (PMC10073098; doi:10.1038/s42004-023-00853-1)
Supplement: Supplementary file 7 — Supplementary Data 5 [file 42004_2023_853_MOESM7_ESM.cif]

####################################################################### 
# 
# This file contains crystal structure data downloaded from the 
# Cambridge Structural Database (CSD) hosted by the Cambridge 
# Crystallographic Data Centre (CCDC).
# 
# Full information about CCDC data access policies and citation 
# guidelines are available at http://www.ccdc.cam.ac.uk/access/V1 
# 
# Audit and citation data items may have been added by the CCDC. 
# Please retain this information to preserve the provenance of 
# this file and to allow appropriate attribution of the data. 
# 
#######################################################################

data_MS3002117-Ni-C6H6
_database_code_depnum_ccdc_archive 'CCDC 2221441'
loop_
_audit_author_name
_audit_author_address
'Ken-ichi Otake'
;Kyoto Univ
Japan
;
_audit_update_record             
;
2022-11-22 deposited with the CCDC.	2022-11-22 downloaded from the CCDC.
;

_audit_creation_method           SHELXL-2018/3
_shelx_SHELXL_version_number     2018/3
_chemical_name_systematic        ?
_chemical_name_common            ?
_chemical_melting_point          ?
_chemical_formula_moiety         ?
_chemical_formula_sum            'C59 H44 N Ni O4 S4'
_chemical_formula_weight         1017.90

loop_
_atom_type_symbol
_atom_type_description
_atom_type_scat_dispersion_real
_atom_type_scat_dispersion_imag
_atom_type_scat_source
C C 0.0033 0.0016 'International Tables Vol C Tables 4.2.6.8 and 6.1.1.4'
H H 0.0000 0.0000 'International Tables Vol C Tables 4.2.6.8 and 6.1.1.4'
N N 0.0061 0.0033 'International Tables Vol C Tables 4.2.6.8 and 6.1.1.4'
O O 0.0106 0.0060 'International Tables Vol C Tables 4.2.6.8 and 6.1.1.4'
S S 0.1246 0.1234 'International Tables Vol C Tables 4.2.6.8 and 6.1.1.4'
Ni Ni 0.3393 1.1124 'International Tables Vol C Tables 4.2.6.8 and 6.1.1.4'

_space_group_crystal_system      monoclinic
_space_group_IT_number           12
_space_group_name_H-M_alt        'I 2/m'
_space_group_name_Hall           '-I 2y'

_shelx_space_group_comment       
;
The symmetry employed for this shelxl refinement is uniquely defined
by the following loop, which should always be used as a source of
symmetry information in preference to the above space-group names.
They are only intended as comments.
;

loop_
_space_group_symop_operation_xyz
'x, y, z'
'-x, y, -z'
'x+1/2, y+1/2, z+1/2'
'-x+1/2, y+1/2, -z+1/2'
'-x, -y, -z'
'x, -y, z'
'-x+1/2, -y+1/2, -z+1/2'
'x+1/2, -y+1/2, z+1/2'

_cell_length_a                   13.5834(12)
_cell_length_b                   12.0736(12)
_cell_length_c                   31.179(2)
_cell_angle_alpha                90
_cell_angle_beta                 92.511(7)
_cell_angle_gamma                90
_cell_volume                     5108.4(8)
_cell_formula_units_Z            4
_cell_measurement_temperature    140(2)
_cell_measurement_reflns_used    7347
_cell_measurement_theta_min      3.1850
_cell_measurement_theta_max      24.5710

_exptl_crystal_description       green
_exptl_crystal_colour            block
_exptl_crystal_density_meas      ?
_exptl_crystal_density_method    ?
_exptl_crystal_density_diffrn    1.324
_exptl_crystal_F_000             2116
_exptl_transmission_factor_min   ?
_exptl_transmission_factor_max   ?
_exptl_crystal_size_max          0.100
_exptl_crystal_size_mid          0.100
_exptl_crystal_size_min          0.100
_exptl_absorpt_coefficient_mu    0.591
_shelx_estimated_absorpt_T_min   ?
_shelx_estimated_absorpt_T_max   ?
_exptl_absorpt_correction_T_min  0.68764
_exptl_absorpt_correction_T_max  1.00000
_exptl_absorpt_correction_type   multi-scan
_exptl_absorpt_process_details   
;
CrysAlisPro 1.171.41.112a (Rigaku Oxford Diffraction, 2021)
Empirical absorption correction using spherical harmonics,
implemented in SCALE3 ABSPACK scaling algorithm.
;
_oxdiff_exptl_absorpt_empirical_full_min 0.749
_oxdiff_exptl_absorpt_empirical_full_max 1.295
_oxdiff_exptl_absorpt_empirical_details 
;
Empirical correction (ABSPACK) includes:
- Absorption correction using spherical harmonics
- Frame scaling
;
_diffrn_source                   'Rotating-anode X-ray tube'
_diffrn_source_type              'Rigaku (Mo) X-ray Source'
_diffrn_radiation_probe          x-ray
_diffrn_radiation_type           'Mo K\a'
_diffrn_ambient_temperature      140(2)
_diffrn_radiation_wavelength     0.71073
_diffrn_radiation_monochromator  mirror
_diffrn_measurement_device       'four-circle diffractometer'
_diffrn_measurement_device_type  'XtaLAB AFC10 (RCD3): fixed-chi single'
_diffrn_detector                 'Hybrid Pixel Array Detector'
_diffrn_detector_area_resol_mean 5.8140
_diffrn_reflns_number            30169
_diffrn_reflns_av_unetI/netI     0.0840
_diffrn_reflns_av_R_equivalents  0.1085
_diffrn_reflns_limit_h_min       -17
_diffrn_reflns_limit_h_max       15
_diffrn_reflns_limit_k_min       -15
_diffrn_reflns_limit_k_max       15
_diffrn_reflns_limit_l_min       -37
_diffrn_reflns_limit_l_max       38
_diffrn_reflns_theta_min         3.002
_diffrn_reflns_theta_max         27.943
_diffrn_reflns_theta_full        25.242
_diffrn_measured_fraction_theta_max 0.887
_diffrn_measured_fraction_theta_full 0.995
_diffrn_reflns_Laue_measured_fraction_max 0.887
_diffrn_reflns_Laue_measured_fraction_full 0.995
_diffrn_reflns_point_group_measured_fraction_max 0.887
_diffrn_reflns_point_group_measured_fraction_full 0.995
_reflns_number_total             5682
_reflns_number_gt                3638
_reflns_threshold_expression     'I > 2\s(I)'
_reflns_Friedel_coverage         0.000
_reflns_Friedel_fraction_max     .
_reflns_Friedel_fraction_full    .

_reflns_special_details          
;
 Reflections were merged by SHELXL according to the crystal
 class for the calculation of statistics and refinement.

 _reflns_Friedel_fraction is defined as the number of unique
 Friedel pairs measured divided by the number that would be
 possible theoretically, ignoring centric projections and
 systematic absences.
;

_computing_data_collection       'CrysAlisPro 1.171.41.112a (Rigaku OD, 2021)'
_computing_cell_refinement       'CrysAlisPro 1.171.41.112a (Rigaku OD, 2021)'
_computing_data_reduction        'CrysAlisPro 1.171.41.112a (Rigaku OD, 2021)'
_computing_structure_solution    'SHELXT 2018/2 (Sheldrick, 2018)'
_computing_structure_refinement  'SHELXL-2018/3 (Sheldrick, 2018)'
_computing_molecular_graphics    ?
_computing_publication_material  ?
_refine_special_details          ?
_refine_ls_structure_factor_coef Fsqd
_refine_ls_matrix_type           full
_refine_ls_weighting_scheme      calc
_refine_ls_weighting_details     
'w=1/[\s^2^(Fo^2^)+(0.0827P)^2^+11.1361P] where P=(Fo^2^+2Fc^2^)/3'
_atom_sites_solution_primary     ?
_atom_sites_solution_secondary   ?
_atom_sites_solution_hydrogens   geom
_refine_ls_hydrogen_treatment    constr
_refine_ls_extinction_method     none
_refine_ls_extinction_coef       .
_refine_ls_number_reflns         5682
_refine_ls_number_parameters     502
_refine_ls_number_restraints     347
_refine_ls_R_factor_all          0.1151
_refine_ls_R_factor_gt           0.0637
_refine_ls_wR_factor_ref         0.1877
_refine_ls_wR_factor_gt          0.1586
_refine_ls_goodness_of_fit_ref   1.020
_refine_ls_restrained_S_all      1.006
_refine_ls_shift/su_max          0.000
_refine_ls_shift/su_mean         0.000

loop_
_atom_site_label
_atom_site_type_symbol
_atom_site_fract_x
_atom_site_fract_y
_atom_site_fract_z
_atom_site_U_iso_or_equiv
_atom_site_adp_type
_atom_site_occupancy
_atom_site_site_symmetry_order
_atom_site_calc_flag
_atom_site_refinement_flags_posn
_atom_site_refinement_flags_adp
_atom_site_refinement_flags_occupancy
_atom_site_disorder_assembly
_atom_site_disorder_group
N1 N 0.7414(2) 0.0076(10) 0.50687(16) 0.0504(17) Uani 0.5 1 d G U P A -1
C1 C 0.7936(5) 0.1029(9) 0.5184(2) 0.076(4) Uani 0.5 1 d G U P A -1
H1 H 0.760299 0.165201 0.527604 0.091 Uiso 0.5 1 calc R U P A -1
C2 C 0.8955(5) 0.1050(9) 0.5160(2) 0.084(4) Uani 0.5 1 d G U P A -1
H2 H 0.930442 0.168769 0.523719 0.100 Uiso 0.5 1 calc R U P A -1
C3 C 0.9453(2) 0.0119(9) 0.5022(2) 0.060(2) Uani 0.5 1 d G U P A -1
C4 C 0.8931(5) -0.0834(7) 0.4907(2) 0.092(4) Uani 0.5 1 d G U P A -1
H4 H 0.926331 -0.145699 0.481471 0.111 Uiso 0.5 1 calc R U P A -1
C5 C 0.7911(5) -0.0855(8) 0.4930(2) 0.086(4) Uani 0.5 1 d G U P A -1
H5 H 0.756188 -0.149269 0.485357 0.103 Uiso 0.5 1 calc R U P A -1
C6 C 0.4948(3) 0.1476(3) 0.55838(11) 0.0426(8) Uani 1 1 d . . . . .
C7 C 0.5011(10) 0.2335(17) 0.5944(6) 0.037(3) Uani 0.5 1 d . . P B -1
C8 C 0.4112(9) 0.2689(10) 0.6079(4) 0.048(3) Uani 0.5 1 d . . P B -1
H8 H 0.353382 0.244753 0.593831 0.057 Uiso 0.5 1 calc R U P B -1
C9 C 0.4067(9) 0.3412(10) 0.6429(4) 0.046(3) Uani 0.5 1 d . . P B -1
H9 H 0.345955 0.365462 0.651912 0.055 Uiso 0.5 1 calc R U P B -1
C10 C 0.4925(10) 0.3765(9) 0.6639(3) 0.038(2) Uani 0.5 1 d . . P B -1
C11 C 0.5820(7) 0.3444(8) 0.6490(2) 0.047(2) Uani 0.5 1 d . . P B -1
H11 H 0.639954 0.371166 0.662192 0.057 Uiso 0.5 1 calc R U P B -1
C12 C 0.5868(7) 0.2729(8) 0.6145(3) 0.044(2) Uani 0.5 1 d . . P B -1
H12 H 0.647712 0.251315 0.604810 0.052 Uiso 0.5 1 calc R U P B -1
C13 C 0.4830(6) 0.4576(6) 0.6993(2) 0.0412(17) Uani 0.5 1 d . . P B -1
C14 C 0.4051(5) 0.5413(5) 0.6929(2) 0.0353(15) Uani 0.5 1 d . . P B -1
C15 C 0.4245(10) 0.6244(9) 0.6591(3) 0.038(2) Uani 0.5 1 d . . P B -1
C16 C 0.5182(10) 0.6628(11) 0.6534(4) 0.060(4) Uani 0.5 1 d . . P B -1
H17 H 0.569703 0.637878 0.671574 0.072 Uiso 0.5 1 calc R U P B -1
C17 C 0.5375(8) 0.7371(10) 0.6217(4) 0.057(3) Uani 0.5 1 d . . P B -1
H18 H 0.601509 0.762983 0.619143 0.068 Uiso 0.5 1 calc R U P B -1
C18 C 0.4642(9) 0.7740(15) 0.5935(6) 0.030(3) Uani 0.5 1 d . . P B -1
C19 C 0.3692(8) 0.7366(11) 0.5986(3) 0.048(3) Uani 0.5 1 d . . P B -1
H19 H 0.317662 0.762797 0.580766 0.058 Uiso 0.5 1 calc R U P B -1
C20 C 0.3513(7) 0.6596(7) 0.6304(3) 0.0437(19) Uani 0.5 1 d . . P B -1
H20 H 0.288069 0.631022 0.632425 0.052 Uiso 0.5 1 calc R U P B -1
C21 C 0.5433(5) 0.4624(6) 0.7354(2) 0.0423(18) Uani 0.5 1 d . . P B -1
C22 C 0.6252(4) 0.5364(5) 0.80667(17) 0.052(2) Uani 0.5 1 d G . P B -1
C23 C 0.6532(4) 0.5974(4) 0.84301(18) 0.062(2) Uani 0.5 1 d G . P B -1
H23 H 0.618434 0.660957 0.849824 0.075 Uiso 0.5 1 calc R U P B -1
C24 C 0.7330(5) 0.5634(5) 0.86916(16) 0.068(3) Uani 0.5 1 d G . P B -1
H24 H 0.751705 0.604235 0.893473 0.082 Uiso 0.5 1 calc R U P B -1
C25 C 0.7849(5) 0.4685(5) 0.85897(18) 0.070(4) Uani 0.5 1 d G . P B -1
H25 H 0.838335 0.445738 0.876471 0.084 Uiso 0.5 1 calc R U P B -1
C26 C 0.7570(4) 0.4075(4) 0.82263(18) 0.068(3) Uani 0.5 1 d G . P B -1
H26 H 0.791695 0.343961 0.815820 0.081 Uiso 0.5 1 calc R U P B -1
C27 C 0.6771(5) 0.4415(5) 0.79648(15) 0.052(2) Uani 0.5 1 d G . P B -1
C28 C 0.3229(5) 0.5391(5) 0.7161(2) 0.0377(16) Uani 0.5 1 d . . P B -1
C29 C 0.1987(4) 0.4860(6) 0.77378(19) 0.056(2) Uani 0.5 1 d G . P B -1
C30 C 0.1496(5) 0.4373(5) 0.8071(2) 0.085(3) Uani 0.5 1 d G . P B -1
H30 H 0.171976 0.370519 0.818784 0.102 Uiso 0.5 1 calc R U P B -1
C31 C 0.0670(5) 0.4884(6) 0.8230(2) 0.095(3) Uani 0.5 1 d G . P B -1
H31 H 0.034201 0.455746 0.845337 0.114 Uiso 0.5 1 calc R U P B -1
C32 C 0.0336(5) 0.5882(6) 0.8056(2) 0.088(4) Uani 0.5 1 d G . P B -1
H32 H -0.021639 0.622320 0.816248 0.106 Uiso 0.5 1 calc R U P B -1
C33 C 0.0827(5) 0.6369(5) 0.7723(2) 0.073(3) Uani 0.5 1 d G . P B -1
H33 H 0.060295 0.703667 0.760604 0.088 Uiso 0.5 1 calc R U P B -1
C34 C 0.1652(4) 0.5858(5) 0.75635(16) 0.0507(19) Uani 0.5 1 d G . P B -1
C35 C 0.0315(17) 0.8509(14) 0.6294(5) 0.210(9) Uani 0.5 1 d G U P C 1
H35 H 0.039911 0.911110 0.647801 0.252 Uiso 0.5 1 calc R U P C 1
C36 C 0.1107(13) 0.7819(18) 0.6217(6) 0.199(8) Uani 0.5 1 d G U P C 1
H36 H 0.172084 0.795939 0.634885 0.239 Uiso 0.5 1 calc R U P C 1
C37 C 0.0980(14) 0.6919(15) 0.5942(6) 0.193(8) Uani 0.5 1 d G U P C 1
H37 H 0.151003 0.645753 0.588982 0.231 Uiso 0.5 1 calc R U P C 1
C38 C 0.0062(16) 0.6709(12) 0.5744(5) 0.176(7) Uani 0.5 1 d G U P C 1
H38 H -0.002250 0.610734 0.555997 0.211 Uiso 0.5 1 calc R U P C 1
C39 C -0.0730(12) 0.7399(18) 0.5821(6) 0.250(11) Uani 0.5 1 d G U P C 1
H39 H -0.134424 0.725904 0.568912 0.300 Uiso 0.5 1 calc R U P C 1
C40 C -0.0604(14) 0.8299(17) 0.6096(7) 0.274(12) Uani 0.5 1 d G U P C 1
H40 H -0.113345 0.876091 0.614814 0.328 Uiso 0.5 1 calc R U P C 1
C41 C 0.6266(16) 0.500000 0.5315(9) 0.246(11) Uani 1 2 d DS T P D 1
H41 H 0.574012 0.499999 0.549644 0.295 Uiso 1 2 calc R U P D 1
C42 C 0.6655(11) 0.5897(10) 0.5181(6) 0.285(10) Uani 1 1 d D . . D 1
H42 H 0.635664 0.657049 0.523847 0.341 Uiso 1 1 calc R U . D 1
C43 C 0.7443(16) 0.5891(10) 0.4968(6) 0.56(3) Uani 1 1 d D . . D 1
H43 H 0.769706 0.656293 0.487839 0.674 Uiso 1 1 calc R U . D 1
C44 C 0.789(3) 0.500000 0.4876(11) 0.44(3) Uani 1 2 d DS T P D 1
H44 H 0.850326 0.500001 0.475113 0.522 Uiso 1 2 calc R U P D 1
C45 C 0.0907(13) 0.6491(13) 0.6623(5) 0.188(8) Uani 0.5 1 d G U P E 2
H45 H 0.081325 0.591692 0.681602 0.226 Uiso 0.5 1 calc R U P E 2
C46 C 0.1370(11) 0.7461(16) 0.6761(3) 0.165(7) Uani 0.5 1 d G U P E 2
H46 H 0.158669 0.753695 0.704712 0.198 Uiso 0.5 1 calc R U P E 2
C47 C 0.1510(10) 0.8319(12) 0.6473(5) 0.165(7) Uani 0.5 1 d G U P E 2
H47 H 0.182025 0.896838 0.656568 0.198 Uiso 0.5 1 calc R U P E 2
C48 C 0.1187(12) 0.8206(12) 0.6046(5) 0.168(7) Uani 0.5 1 d G U P E 2
H48 H 0.128038 0.877979 0.585315 0.202 Uiso 0.5 1 calc R U P E 2
C49 C 0.0723(13) 0.7235(15) 0.5908(4) 0.177(7) Uani 0.5 1 d G U P E 2
H49 H 0.050694 0.715977 0.562204 0.212 Uiso 0.5 1 calc R U P E 2
C50 C 0.0583(13) 0.6378(12) 0.6196(6) 0.213(8) Uani 0.5 1 d G U P E 2
H50 H 0.027337 0.572833 0.610347 0.255 Uiso 0.5 1 calc R U P E 2
C51 C 0.7782(13) 0.588(2) 0.6534(7) 0.225(11) Uani 0.5 1 d G U P F -1
H51 H 0.743037 0.626874 0.632017 0.269 Uiso 0.5 1 calc R U P F -1
C52 C 0.8208(12) 0.487(2) 0.6444(5) 0.238(11) Uani 0.5 1 d G U P F -1
H52 H 0.813560 0.456870 0.616886 0.285 Uiso 0.5 1 calc R U P F -1
C53 C 0.8742(13) 0.4295(17) 0.6763(8) 0.252(13) Uani 0.5 1 d G U P F -1
H53 H 0.902642 0.361556 0.670269 0.302 Uiso 0.5 1 calc R U P F -1
C54 C 0.8850(12) 0.474(2) 0.7174(6) 0.273(14) Uani 0.5 1 d G U P F -1
H54 H 0.920693 0.435749 0.738802 0.327 Uiso 0.5 1 calc R U P F -1
C55 C 0.8424(16) 0.576(3) 0.7265(5) 0.238(12) Uani 0.5 1 d G U P F -1
H55 H 0.851618 0.603489 0.754156 0.286 Uiso 0.5 1 calc R U P F -1
C56 C 0.7894(19) 0.635(3) 0.6980(11) 0.230(12) Uani 0.5 1 d G U P F -1
H56 H 0.760780 0.702147 0.705318 0.276 Uiso 0.5 1 calc R U P F -1
Ni1 Ni 0.59455(4) 0.000000 0.50674(2) 0.0346(2) Uani 1 2 d S T P . .
O1 O 0.58054(18) 0.1158(2) 0.55149(8) 0.0489(7) Uani 1 1 d . . . . .
O2 O 0.41886(18) 0.1164(2) 0.53838(8) 0.0509(7) Uani 1 1 d . . . . .
S1 S 0.52805(18) 0.57290(18) 0.77196(6) 0.0568(6) Uani 0.5 1 d . . P B -1
S2 S 0.63638(18) 0.37055(19) 0.75046(6) 0.0613(6) Uani 0.5 1 d . . P B -1
S3 S 0.30395(17) 0.43113(18) 0.75260(6) 0.0553(5) Uani 0.5 1 d . . P B -1
S4 S 0.22942(15) 0.63842(17) 0.71402(7) 0.0519(5) Uani 0.5 1 d . . P B -1

loop_
_atom_site_aniso_label
_atom_site_aniso_U_11
_atom_site_aniso_U_22
_atom_site_aniso_U_33
_atom_site_aniso_U_23
_atom_site_aniso_U_13
_atom_site_aniso_U_12
N1 0.030(2) 0.075(5) 0.047(3) -0.013(9) 0.003(2) 0.008(8)
C1 0.038(5) 0.114(9) 0.078(7) -0.040(7) 0.022(5) -0.022(5)
C2 0.032(5) 0.133(10) 0.088(8) -0.047(8) 0.023(5) -0.013(5)
C3 0.022(3) 0.097(7) 0.062(4) 0.012(9) 0.005(2) -0.007(7)
C4 0.031(5) 0.086(8) 0.160(13) -0.039(9) 0.006(7) 0.007(5)
C5 0.028(4) 0.072(7) 0.158(12) -0.030(8) 0.007(6) -0.004(5)
C6 0.051(2) 0.044(2) 0.0325(17) 0.0005(15) 0.0022(16) 0.0035(17)
C7 0.030(7) 0.049(6) 0.033(5) -0.003(4) 0.000(7) -0.005(7)
C8 0.027(6) 0.061(6) 0.055(7) -0.018(5) 0.001(5) -0.013(6)
C9 0.024(5) 0.069(8) 0.045(6) -0.005(5) -0.006(5) 0.007(5)
C10 0.043(7) 0.039(6) 0.032(5) 0.008(4) -0.002(5) -0.005(5)
C11 0.036(4) 0.072(6) 0.034(4) -0.005(4) -0.003(3) -0.007(4)
C12 0.036(5) 0.060(5) 0.035(4) -0.013(4) 0.002(4) 0.003(5)
C13 0.054(5) 0.042(4) 0.028(3) 0.004(3) 0.001(3) 0.002(3)
C14 0.042(4) 0.037(4) 0.027(3) 0.001(2) 0.005(3) 0.003(3)
C15 0.037(6) 0.054(6) 0.021(5) -0.005(4) -0.002(5) 0.010(5)
C16 0.037(7) 0.076(9) 0.066(7) 0.036(6) -0.012(5) 0.003(6)
C17 0.028(5) 0.073(7) 0.069(8) 0.030(6) -0.002(5) -0.012(5)
C18 0.022(6) 0.040(5) 0.029(5) 0.005(3) 0.005(6) 0.006(7)
C19 0.031(6) 0.071(6) 0.042(5) 0.023(4) 0.003(4) 0.011(6)
C20 0.036(4) 0.060(5) 0.035(4) 0.015(4) 0.002(4) -0.008(4)
C21 0.055(4) 0.044(5) 0.029(3) -0.001(3) 0.005(3) 0.008(3)
C22 0.068(5) 0.057(6) 0.029(4) 0.002(3) 0.000(4) -0.001(4)
C23 0.078(6) 0.066(6) 0.042(4) -0.006(4) -0.002(4) -0.005(5)
C24 0.072(7) 0.084(7) 0.047(5) -0.009(5) -0.016(5) 0.003(6)
C25 0.072(6) 0.087(13) 0.049(5) 0.006(4) -0.025(4) 0.008(6)
C26 0.072(6) 0.085(7) 0.045(5) 0.008(5) -0.010(4) 0.017(5)
C27 0.057(5) 0.064(5) 0.034(4) 0.000(4) -0.011(4) 0.005(5)
C28 0.047(4) 0.037(4) 0.029(3) 0.002(2) 0.005(3) 0.002(3)
C29 0.069(4) 0.056(7) 0.045(3) 0.009(6) 0.025(3) -0.009(6)
C30 0.122(9) 0.062(6) 0.075(7) 0.019(5) 0.043(6) -0.009(6)
C31 0.112(7) 0.082(8) 0.097(6) -0.003(11) 0.075(6) -0.015(12)
C32 0.093(8) 0.086(8) 0.091(8) 0.014(7) 0.065(7) 0.000(6)
C33 0.070(6) 0.073(6) 0.080(6) -0.003(5) 0.041(5) -0.002(5)
C34 0.060(5) 0.048(5) 0.046(4) -0.007(4) 0.027(4) -0.005(4)
C35 0.180(17) 0.251(19) 0.201(17) -0.110(15) 0.031(15) 0.031(16)
C36 0.217(16) 0.183(17) 0.192(17) -0.060(14) -0.040(15) 0.027(15)
C37 0.230(17) 0.166(16) 0.181(15) -0.053(14) -0.002(14) 0.001(15)
C38 0.208(17) 0.135(14) 0.186(15) -0.005(13) 0.021(14) -0.004(13)
C39 0.20(2) 0.29(3) 0.26(2) -0.09(2) 0.068(18) -0.007(19)
C40 0.22(2) 0.32(3) 0.28(2) -0.17(2) 0.093(19) -0.02(2)
C41 0.22(2) 0.23(3) 0.30(3) 0.000 0.10(2) 0.000
C42 0.28(2) 0.177(15) 0.41(3) 0.087(17) 0.136(19) 0.057(14)
C43 0.95(8) 0.120(14) 0.66(6) 0.03(2) 0.52(6) -0.01(3)
C44 0.68(7) 0.136(19) 0.53(6) 0.000 0.40(5) 0.000
C45 0.26(2) 0.174(17) 0.137(14) 0.008(14) 0.042(15) -0.025(16)
C46 0.188(17) 0.194(19) 0.114(12) -0.032(13) 0.025(12) 0.040(16)
C47 0.178(15) 0.185(16) 0.131(13) -0.086(12) -0.003(12) 0.004(14)
C48 0.177(14) 0.183(15) 0.141(13) -0.026(13) -0.017(11) 0.038(13)
C49 0.196(15) 0.162(16) 0.169(14) -0.043(13) -0.054(12) 0.039(13)
C50 0.277(18) 0.175(15) 0.185(16) 0.021(14) -0.004(16) -0.092(15)
C51 0.087(12) 0.26(3) 0.33(2) 0.14(3) 0.016(18) 0.018(14)
C52 0.083(11) 0.31(3) 0.32(2) 0.12(3) 0.015(12) -0.03(2)
C53 0.159(18) 0.31(3) 0.29(3) 0.12(2) 0.01(2) 0.027(18)
C54 0.187(18) 0.38(3) 0.25(2) 0.10(3) -0.001(19) 0.07(2)
C55 0.164(19) 0.33(3) 0.23(2) 0.13(2) 0.025(16) 0.035(19)
C56 0.130(15) 0.27(3) 0.30(3) 0.15(2) 0.040(19) 0.009(16)
Ni1 0.0202(3) 0.0562(4) 0.0274(3) 0.000 0.0030(2) 0.000
O1 0.0438(14) 0.0609(17) 0.0414(14) -0.0129(12) -0.0047(11) -0.0014(13)
O2 0.0379(13) 0.0719(19) 0.0430(14) -0.0176(13) 0.0028(11) 0.0092(13)
S1 0.0789(15) 0.0495(12) 0.0405(11) -0.0087(9) -0.0134(10) 0.0165(11)
S2 0.0814(15) 0.0602(13) 0.0404(11) -0.0058(9) -0.0185(10) 0.0273(12)
S3 0.0715(14) 0.0503(12) 0.0456(11) 0.0171(9) 0.0201(10) 0.0024(10)
S4 0.0572(11) 0.0485(11) 0.0527(11) 0.0081(9) 0.0305(9) 0.0074(9)

_geom_special_details            
;
 All esds (except the esd in the dihedral angle between two l.s. planes)
 are estimated using the full covariance matrix.  The cell esds are taken
 into account individually in the estimation of esds in distances, angles
 and torsion angles; correlations between esds in cell parameters are only
 used when they are defined by crystal symmetry.  An approximate (isotropic)
 treatment of cell esds is used for estimating esds involving l.s. planes.
;

loop_
_geom_bond_atom_site_label_1
_geom_bond_atom_site_label_2
_geom_bond_distance
_geom_bond_site_symmetry_2
_geom_bond_publ_flag
N1 C1 1.3900 . ?
N1 C5 1.3900 . ?
N1 Ni1 1.996(3) . ?
C1 C2 1.3900 . ?
C2 C3 1.3900 . ?
C3 C4 1.3900 . ?
C4 C5 1.3900 . ?
C6 O2 1.240(4) . ?
C6 O1 1.254(4) . ?
C6 C7 1.53(2) . ?
C7 C8 1.378(15) . ?
C7 C12 1.382(15) . ?
C8 C9 1.400(17) . ?
C9 C10 1.379(16) . ?
C10 C11 1.378(14) . ?
C10 C13 1.484(13) . ?
C11 C12 1.382(13) . ?
C13 C21 1.365(10) . ?
C13 C14 1.471(9) . ?
C14 C28 1.358(9) . ?
C14 C15 1.486(13) . ?
C15 C16 1.373(18) . ?
C15 C20 1.375(12) . ?
C16 C17 1.370(16) . ?
C17 C18 1.374(16) . ?
C18 C19 1.382(14) . ?
C19 C20 1.391(14) . ?
C21 S2 1.731(7) . ?
C21 S1 1.773(7) . ?
C22 C23 1.3900 . ?
C22 C27 1.3900 . ?
C22 S1 1.727(4) . ?
C23 C24 1.3900 . ?
C24 C25 1.3900 . ?
C25 C26 1.3900 . ?
C26 C27 1.3900 . ?
C27 S2 1.741(4) . ?
C28 S4 1.746(7) . ?
C28 S3 1.756(7) . ?
C29 C30 1.3900 . ?
C29 C34 1.3900 . ?
C29 S3 1.733(5) . ?
C30 C31 1.3900 . ?
C31 C32 1.3900 . ?
C32 C33 1.3900 . ?
C33 C34 1.3900 . ?
C34 S4 1.734(4) . ?
C35 C36 1.3900 . ?
C35 C40 1.3900 . ?
C36 C37 1.3900 . ?
C37 C38 1.3900 . ?
C38 C39 1.3900 . ?
C39 C40 1.3900 . ?
C41 C42 1.283(10) 6_565 ?
C41 C42 1.283(10) . ?
C42 C43 1.283(10) . ?
C43 C44 1.277(10) . ?
C45 C46 1.3900 . ?
C45 C50 1.3900 . ?
C46 C47 1.3900 . ?
C47 C48 1.3900 . ?
C48 C49 1.3900 . ?
C49 C50 1.3900 . ?
C51 C52 1.3900 . ?
C51 C56 1.50(4) . ?
C52 C53 1.3900 . ?
C53 C54 1.3900 . ?
C54 C55 1.3900 . ?
C55 C56 1.33(3) . ?
Ni1 O1 1.990(3) 6 ?
Ni1 O1 1.990(3) . ?
Ni1 O2 1.991(3) 5_656 ?
Ni1 O2 1.991(3) 2_656 ?
Ni1 Ni1 2.5845(11) 5_656 ?

loop_
_geom_angle_atom_site_label_1
_geom_angle_atom_site_label_2
_geom_angle_atom_site_label_3
_geom_angle
_geom_angle_site_symmetry_1
_geom_angle_site_symmetry_3
_geom_angle_publ_flag
C1 N1 C5 120.0 . . ?
C1 N1 Ni1 122.5(6) . . ?
C5 N1 Ni1 117.5(6) . . ?
N1 C1 C2 120.0 . . ?
C1 C2 C3 120.0 . . ?
C4 C3 C2 120.0 . . ?
C5 C4 C3 120.0 . . ?
C4 C5 N1 120.0 . . ?
O2 C6 O1 125.4(3) . . ?
O2 C6 C7 126.5(6) . . ?
O1 C6 C7 108.1(6) . . ?
C8 C7 C12 119.6(15) . . ?
C8 C7 C6 114.4(10) . . ?
C12 C7 C6 125.9(13) . . ?
C7 C8 C9 120.1(12) . . ?
C10 C9 C8 119.8(10) . . ?
C11 C10 C9 119.5(10) . . ?
C11 C10 C13 122.9(9) . . ?
C9 C10 C13 117.2(12) . . ?
C10 C11 C12 120.7(8) . . ?
C7 C12 C11 120.0(12) . . ?
C21 C13 C14 119.0(6) . . ?
C21 C13 C10 125.0(8) . . ?
C14 C13 C10 115.9(7) . . ?
C28 C14 C13 121.2(6) . . ?
C28 C14 C15 124.5(7) . . ?
C13 C14 C15 114.3(7) . . ?
C16 C15 C20 117.4(9) . . ?
C16 C15 C14 120.9(11) . . ?
C20 C15 C14 121.5(10) . . ?
C17 C16 C15 121.5(10) . . ?
C16 C17 C18 121.2(11) . . ?
C17 C18 C19 118.4(13) . . ?
C18 C19 C20 119.6(11) . . ?
C15 C20 C19 121.8(9) . . ?
C13 C21 S2 127.0(5) . . ?
C13 C21 S1 118.7(5) . . ?
S2 C21 S1 114.4(4) . . ?
C23 C22 C27 120.0 . . ?
C23 C22 S1 123.3(3) . . ?
C27 C22 S1 116.6(3) . . ?
C22 C23 C24 120.0 . . ?
C23 C24 C25 120.0 . . ?
C26 C25 C24 120.0 . . ?
C27 C26 C25 120.0 . . ?
C26 C27 C22 120.0 . . ?
C26 C27 S2 123.4(3) . . ?
C22 C27 S2 116.6(3) . . ?
C14 C28 S4 125.5(5) . . ?
C14 C28 S3 120.5(5) . . ?
S4 C28 S3 114.0(4) . . ?
C30 C29 C34 120.0 . . ?
C30 C29 S3 123.6(4) . . ?
C34 C29 S3 116.3(4) . . ?
C31 C30 C29 120.0 . . ?
C30 C31 C32 120.0 . . ?
C33 C32 C31 120.0 . . ?
C34 C33 C32 120.0 . . ?
C33 C34 C29 120.0 . . ?
C33 C34 S4 123.3(4) . . ?
C29 C34 S4 116.6(4) . . ?
C36 C35 C40 120.0 . . ?
C35 C36 C37 120.0 . . ?
C38 C37 C36 120.0 . . ?
C39 C38 C37 120.0 . . ?
C38 C39 C40 120.0 . . ?
C39 C40 C35 120.0 . . ?
C42 C41 C42 115.1(18) 6_565 . ?
C41 C42 C43 121.9(10) . . ?
C44 C43 C42 122.7(10) . . ?
C43 C44 C43 114.8(18) . 6_565 ?
C46 C45 C50 120.0 . . ?
C45 C46 C47 120.0 . . ?
C48 C47 C46 120.0 . . ?
C47 C48 C49 120.0 . . ?
C48 C49 C50 120.0 . . ?
C49 C50 C45 120.0 . . ?
C52 C51 C56 119.7(14) . . ?
C53 C52 C51 120.0 . . ?
C54 C53 C52 120.0 . . ?
C53 C54 C55 120.0 . . ?
C56 C55 C54 124.0(18) . . ?
C55 C56 C51 116(3) . . ?
O1 Ni1 O1 89.23(16) 6 . ?
O1 Ni1 O2 89.49(12) 6 5_656 ?
O1 Ni1 O2 169.27(10) . 5_656 ?
O1 Ni1 O2 169.27(10) 6 2_656 ?
O1 Ni1 O2 89.49(12) . 2_656 ?
O2 Ni1 O2 89.78(17) 5_656 2_656 ?
O1 Ni1 N1 99.0(3) 6 . ?
O1 Ni1 N1 95.3(3) . . ?
O2 Ni1 N1 95.4(3) 5_656 . ?
O2 Ni1 N1 91.7(3) 2_656 . ?
O1 Ni1 Ni1 89.38(7) 6 5_656 ?
O1 Ni1 Ni1 89.38(7) . 5_656 ?
O2 Ni1 Ni1 79.96(7) 5_656 5_656 ?
O2 Ni1 Ni1 79.96(7) 2_656 5_656 ?
N1 Ni1 Ni1 170.40(17) . 5_656 ?
C6 O1 Ni1 117.0(2) . . ?
C6 O2 Ni1 128.2(2) . 5_656 ?
C22 S1 C21 95.9(3) . . ?
C21 S2 C27 96.3(3) . . ?
C29 S3 C28 96.3(3) . . ?
C34 S4 C28 96.3(3) . . ?

loop_
_geom_torsion_atom_site_label_1
_geom_torsion_atom_site_label_2
_geom_torsion_atom_site_label_3
_geom_torsion_atom_site_label_4
_geom_torsion
_geom_torsion_site_symmetry_1
_geom_torsion_site_symmetry_2
_geom_torsion_site_symmetry_3
_geom_torsion_site_symmetry_4
_geom_torsion_publ_flag
C5 N1 C1 C2 0.0 . . . . ?
Ni1 N1 C1 C2 -177.1(4) . . . . ?
N1 C1 C2 C3 0.0 . . . . ?
C1 C2 C3 C4 0.0 . . . . ?
C2 C3 C4 C5 0.0 . . . . ?
C3 C4 C5 N1 0.0 . . . . ?
C1 N1 C5 C4 0.0 . . . . ?
Ni1 N1 C5 C4 177.3(4) . . . . ?
O2 C6 C7 C8 7.2(18) . . . . ?
O1 C6 C7 C8 -174.7(11) . . . . ?
O2 C6 C7 C12 -175.4(11) . . . . ?
O1 C6 C7 C12 2.7(18) . . . . ?
C12 C7 C8 C9 -2(2) . . . . ?
C6 C7 C8 C9 175.2(10) . . . . ?
C7 C8 C9 C10 -0.4(19) . . . . ?
C8 C9 C10 C11 3.2(15) . . . . ?
C8 C9 C10 C13 177.0(9) . . . . ?
C9 C10 C11 C12 -3.3(14) . . . . ?
C13 C10 C11 C12 -176.7(8) . . . . ?
C8 C7 C12 C11 2(2) . . . . ?
C6 C7 C12 C11 -175.0(11) . . . . ?
C10 C11 C12 C7 0.5(16) . . . . ?
C11 C10 C13 C21 -40.0(13) . . . . ?
C9 C10 C13 C21 146.4(9) . . . . ?
C11 C10 C13 C14 136.8(9) . . . . ?
C9 C10 C13 C14 -36.7(11) . . . . ?
C21 C13 C14 C28 -73.4(9) . . . . ?
C10 C13 C14 C28 109.5(9) . . . . ?
C21 C13 C14 C15 107.3(9) . . . . ?
C10 C13 C14 C15 -69.7(9) . . . . ?
C28 C14 C15 C16 144.1(10) . . . . ?
C13 C14 C15 C16 -36.6(12) . . . . ?
C28 C14 C15 C20 -40.9(12) . . . . ?
C13 C14 C15 C20 138.4(9) . . . . ?
C20 C15 C16 C17 2.9(18) . . . . ?
C14 C15 C16 C17 178.1(11) . . . . ?
C15 C16 C17 C18 -2(2) . . . . ?
C16 C17 C18 C19 2(2) . . . . ?
C17 C18 C19 C20 -3(2) . . . . ?
C16 C15 C20 C19 -4.2(15) . . . . ?
C14 C15 C20 C19 -179.4(9) . . . . ?
C18 C19 C20 C15 4.3(18) . . . . ?
C14 C13 C21 S2 177.6(5) . . . . ?
C10 C13 C21 S2 -5.7(12) . . . . ?
C14 C13 C21 S1 -2.6(9) . . . . ?
C10 C13 C21 S1 174.2(7) . . . . ?
C27 C22 C23 C24 0.0 . . . . ?
S1 C22 C23 C24 -179.3(6) . . . . ?
C22 C23 C24 C25 0.0 . . . . ?
C23 C24 C25 C26 0.0 . . . . ?
C24 C25 C26 C27 0.0 . . . . ?
C25 C26 C27 C22 0.0 . . . . ?
C25 C26 C27 S2 -179.8(6) . . . . ?
C23 C22 C27 C26 0.0 . . . . ?
S1 C22 C27 C26 179.3(5) . . . . ?
C23 C22 C27 S2 179.8(5) . . . . ?
S1 C22 C27 S2 -0.9(4) . . . . ?
C13 C14 C28 S4 175.5(5) . . . . ?
C15 C14 C28 S4 -5.3(11) . . . . ?
C13 C14 C28 S3 -3.6(9) . . . . ?
C15 C14 C28 S3 175.6(7) . . . . ?
C34 C29 C30 C31 0.0 . . . . ?
S3 C29 C30 C31 178.3(6) . . . . ?
C29 C30 C31 C32 0.0 . . . . ?
C30 C31 C32 C33 0.0 . . . . ?
C31 C32 C33 C34 0.0 . . . . ?
C32 C33 C34 C29 0.0 . . . . ?
C32 C33 C34 S4 178.3(5) . . . . ?
C30 C29 C34 C33 0.0 . . . . ?
S3 C29 C34 C33 -178.4(5) . . . . ?
C30 C29 C34 S4 -178.5(5) . . . . ?
S3 C29 C34 S4 3.2(5) . . . . ?
C40 C35 C36 C37 0.0 . . . . ?
C35 C36 C37 C38 0.0 . . . . ?
C36 C37 C38 C39 0.0 . . . . ?
C37 C38 C39 C40 0.0 . . . . ?
C38 C39 C40 C35 0.0 . . . . ?
C36 C35 C40 C39 0.0 . . . . ?
C42 C41 C42 C43 -8(4) 6_565 . . . ?
C41 C42 C43 C44 0.1(4) . . . . ?
C42 C43 C44 C43 7(4) . . . 6_565 ?
C50 C45 C46 C47 0.0 . . . . ?
C45 C46 C47 C48 0.0 . . . . ?
C46 C47 C48 C49 0.0 . . . . ?
C47 C48 C49 C50 0.0 . . . . ?
C48 C49 C50 C45 0.0 . . . . ?
C46 C45 C50 C49 0.0 . . . . ?
C56 C51 C52 C53 -0.6(18) . . . . ?
C51 C52 C53 C54 0.0 . . . . ?
C52 C53 C54 C55 0.0 . . . . ?
C53 C54 C55 C56 1(2) . . . . ?
C54 C55 C56 C51 -1(4) . . . . ?
C52 C51 C56 C55 1(4) . . . . ?
O2 C6 O1 Ni1 -3.3(5) . . . . ?
C7 C6 O1 Ni1 178.5(7) . . . . ?
O1 C6 O2 Ni1 5.4(6) . . . 5_656 ?
C7 C6 O2 Ni1 -176.8(9) . . . 5_656 ?
C23 C22 S1 C21 178.1(5) . . . . ?
C27 C22 S1 C21 -1.2(4) . . . . ?
C13 C21 S1 C22 -177.0(6) . . . . ?
S2 C21 S1 C22 2.8(5) . . . . ?
C13 C21 S2 C27 176.7(7) . . . . ?
S1 C21 S2 C27 -3.2(5) . . . . ?
C26 C27 S2 C21 -177.7(5) . . . . ?
C22 C27 S2 C21 2.5(4) . . . . ?
C30 C29 S3 C28 -177.1(4) . . . . ?
C34 C29 S3 C28 1.3(5) . . . . ?
C14 C28 S3 C29 174.0(6) . . . . ?
S4 C28 S3 C29 -5.2(5) . . . . ?
C33 C34 S4 C28 175.8(4) . . . . ?
C29 C34 S4 C28 -5.8(4) . . . . ?
C14 C28 S4 C34 -172.7(6) . . . . ?
S3 C28 S4 C34 6.5(4) . . . . ?

_refine_diff_density_max         0.453
_refine_diff_density_min         -0.343
_refine_diff_density_rms         0.067

_shelx_res_file                  
;
TITL MS3002117-Ni-C6H6_auto_a.res in I2/m
    MS3002117-Ni-C6H6_auto_a.res
    created by SHELXL-2018/3 at 14:15:25 on 22-Nov-2022
REM  Yadorkari-X generated
CELL 0.71073 13.5834 12.0736 31.1788 90.0000 92.5110 90.0000
ZERR 4.0 0.0012 0.0012 0.0024 0.0000 0.0070 0.0000
LATT 2
SYMM -X, +Y, -Z
REM  SPGR I2/m monoclinic
SFAC C H N O S Ni
UNIT 236 176 4 16 16 4
L.S. 25
FMAP 2
PLAN -70
ACTA
CONF
LIST 4

FLAT 0.01 C41  C42  C43  C44
SADI 0.01 C41  C42  C42  C43  C43  C44
SADI 0.01 C41  C43  C42  C44
FREE S4 C46
RIGU 0.02 0.02 C35  C36  C37  C38  C39  C40  C45  C46  C47  C48  C49  C50
SIMU 0.04 0.08 1.7 C35  C36  C37 C38 C39 C40 C45 C46 C47 C48 C49 C50
RIGU 0.02 0.02 C52  C52  C51  C52  C53  C54  C55  C56
SIMU 0.04 0.08 1.7 C52  C52  C51  C52  C53  C54  C55  C56
RIGU 0.02 0.02 N1  C1  C2  C3  C4  C5
SIMU 0.04 0.08 1.7 N1  C1  C2  C3  C4  C5

WGHT    0.082700   11.136100
FVAR       0.19223
PART -1
AFIX  66
N1    3    0.741375    0.007613    0.506866    10.50000    0.03005    0.07458 =
         0.04662   -0.01286    0.00254    0.00839
C1    1    0.793577    0.102886    0.518358    10.50000    0.03789    0.11423 =
         0.07829   -0.03999    0.02156   -0.02202
AFIX  43
H1    2    0.760299    0.165201    0.527604    10.50000   -1.20000
AFIX  65
C2    1    0.895516    0.105024    0.516030    10.50000    0.03167    0.13294 =
         0.08816   -0.04668    0.02268   -0.01279
AFIX  43
H2    2    0.930442    0.168769    0.523719    10.50000   -1.20000
AFIX  65
C3    1    0.945254    0.011889    0.502210    10.50000    0.02224    0.09674 =
         0.06200    0.01227    0.00459   -0.00693
C4    1    0.893053   -0.083385    0.490718    10.50000    0.03138    0.08634 =
         0.15965   -0.03900    0.00559    0.00669
AFIX  43
H4    2    0.926331   -0.145699    0.481471    10.50000   -1.20000
AFIX  65
C5    1    0.791114   -0.085525    0.493046    10.50000    0.02794    0.07199 =
         0.15849   -0.03050    0.00741   -0.00374
AFIX  43
H5    2    0.756188   -0.149269    0.485357    10.50000   -1.20000
PART 0
AFIX   0
C6    1    0.494779    0.147577    0.558384    11.00000    0.05118    0.04405 =
         0.03252    0.00050    0.00217    0.00348
PART -1
C7    1    0.501109    0.233480    0.594397    10.50000    0.02955    0.04923 =
         0.03310   -0.00274   -0.00007   -0.00541
C8    1    0.411186    0.268926    0.607939    10.50000    0.02685    0.06056 =
         0.05540   -0.01848    0.00089   -0.01312
AFIX  43
H8    2    0.353382    0.244753    0.593831    10.50000   -1.20000
AFIX   0
C9    1    0.406662    0.341249    0.642890    10.50000    0.02365    0.06865 =
         0.04452   -0.00469   -0.00617    0.00705
AFIX  43
H9    2    0.345955    0.365462    0.651912    10.50000   -1.20000
AFIX   0
C10   1    0.492483    0.376511    0.663915    10.50000    0.04294    0.03890 =
         0.03203    0.00799   -0.00203   -0.00451
C11   1    0.582048    0.344418    0.648954    10.50000    0.03550    0.07193 =
         0.03366   -0.00534   -0.00279   -0.00658
AFIX  43
H11   2    0.639954    0.371166    0.662192    10.50000   -1.20000
AFIX   0
C12   1    0.586822    0.272905    0.614485    10.50000    0.03637    0.05962 =
         0.03516   -0.01269    0.00216    0.00255
AFIX  43
H12   2    0.647712    0.251315    0.604810    10.50000   -1.20000
AFIX   0
C13   1    0.483003    0.457565    0.699270    10.50000    0.05387    0.04194 =
         0.02774    0.00376    0.00067    0.00226
C14   1    0.405101    0.541278    0.692851    10.50000    0.04169    0.03730 =
         0.02727    0.00109    0.00502    0.00284
C15   1    0.424537    0.624445    0.659133    10.50000    0.03745    0.05438 =
         0.02146   -0.00508   -0.00152    0.01042
C16   1    0.518211    0.662842    0.653445    10.50000    0.03652    0.07594 =
         0.06649    0.03621   -0.01152    0.00336
AFIX  43
H17   2    0.569703    0.637878    0.671574    10.50000   -1.20000
AFIX   0
C17   1    0.537546    0.737083    0.621675    10.50000    0.02760    0.07345 =
         0.06912    0.03040   -0.00215   -0.01246
AFIX  43
H18   2    0.601509    0.762983    0.619143    10.50000   -1.20000
AFIX   0
C18   1    0.464171    0.773987    0.593483    10.50000    0.02166    0.04030 =
         0.02858    0.00474    0.00455    0.00573
C19   1    0.369247    0.736598    0.598564    10.50000    0.03083    0.07144 =
         0.04217    0.02322    0.00262    0.01083
AFIX  43
H19   2    0.317662    0.762797    0.580766    10.50000   -1.20000
AFIX   0
C20   1    0.351302    0.659562    0.630448    10.50000    0.03628    0.05982 =
         0.03516    0.01531    0.00240   -0.00798
AFIX  43
H20   2    0.288069    0.631022    0.632425    10.50000   -1.20000
AFIX   0
C21   1    0.543284    0.462369    0.735419    10.50000    0.05451    0.04383 =
         0.02892   -0.00055    0.00452    0.00830
AFIX  66
C22   1    0.625216    0.536444    0.806669    10.50000    0.06821    0.05738 =
         0.02944    0.00237   -0.00025   -0.00091
C23   1    0.653160    0.597421    0.843008    10.50000    0.07806    0.06587 =
         0.04214   -0.00590   -0.00175   -0.00479
AFIX  43
H23   2    0.618434    0.660957    0.849824    10.50000   -1.20000
AFIX  65
C24   1    0.733008    0.563437    0.869160    10.50000    0.07204    0.08425 =
         0.04707   -0.00884   -0.01640    0.00321
AFIX  43
H24   2    0.751705    0.604235    0.893473    10.50000   -1.20000
AFIX  65
C25   1    0.784912    0.468475    0.858973    10.50000    0.07163    0.08657 =
         0.04886    0.00604   -0.02548    0.00752
AFIX  43
H25   2    0.838335    0.445738    0.876471    10.50000   -1.20000
AFIX  65
C26   1    0.756968    0.407497    0.822635    10.50000    0.07179    0.08450 =
         0.04525    0.00818   -0.00961    0.01654
AFIX  43
H26   2    0.791695    0.343961    0.815820    10.50000   -1.20000
AFIX  65
C27   1    0.677120    0.441480    0.796482    10.50000    0.05734    0.06423 =
         0.03386   -0.00016   -0.01068    0.00500
AFIX   0
C28   1    0.322916    0.539065    0.716102    10.50000    0.04725    0.03682 =
         0.02922    0.00190    0.00541    0.00210
AFIX  66
C29   1    0.198682    0.486029    0.773784    10.50000    0.06912    0.05607 =
         0.04528    0.00902    0.02532   -0.00905
C30   1    0.149592    0.437292    0.807123    10.50000    0.12242    0.06200 =
         0.07476    0.01865    0.04293   -0.00922
AFIX  43
H30   2    0.171976    0.370519    0.818784    10.50000   -1.20000
AFIX  65
C31   1    0.067046    0.488355    0.823032    10.50000    0.11222    0.08176 =
         0.09707   -0.00315    0.07539   -0.01505
AFIX  43
H31   2    0.034201    0.455746    0.845337    10.50000   -1.20000
AFIX  65
C32   1    0.033590    0.588156    0.805603    10.50000    0.09341    0.08580 =
         0.09133    0.01413    0.06529    0.00001
AFIX  43
H32   2   -0.021639    0.622320    0.816248    10.50000   -1.20000
AFIX  65
C33   1    0.082679    0.636893    0.772265    10.50000    0.07031    0.07336 =
         0.07994   -0.00298    0.04115   -0.00241
AFIX  43
H33   2    0.060295    0.703667    0.760604    10.50000   -1.20000
AFIX  65
C34   1    0.165225    0.585832    0.756355    10.50000    0.05990    0.04845 =
         0.04584   -0.00659    0.02716   -0.00490
PART 1
AFIX  66
C35   1    0.031461    0.850906    0.629400    10.50000    0.17977    0.25145 =
         0.20129   -0.11007    0.03135    0.03093
AFIX  43
H35   2    0.039911    0.911110    0.647801    10.50000   -1.20000
AFIX  65
C36   1    0.110650    0.781903    0.621662    10.50000    0.21747    0.18309 =
         0.19202   -0.06037   -0.03959    0.02709
AFIX  43
H36   2    0.172084    0.795939    0.634885    10.50000   -1.20000
AFIX  65
C37   1    0.098020    0.691920    0.594160    10.50000    0.23019    0.16598 =
         0.18144   -0.05280   -0.00183    0.00089
AFIX  43
H37   2    0.151003    0.645753    0.588982    10.50000   -1.20000
AFIX  65
C38   1    0.006200    0.670939    0.574397    10.50000    0.20774    0.13514 =
         0.18646   -0.00475    0.02132   -0.00433
AFIX  43
H38   2   -0.002250    0.610734    0.555997    10.50000   -1.20000
AFIX  65
C39   1   -0.072990    0.739941    0.582135    10.50000    0.20484    0.28655 =
         0.26342   -0.09245    0.06775   -0.00685
AFIX  43
H39   2   -0.134424    0.725904    0.568912    10.50000   -1.20000
AFIX  65
C40   1   -0.060361    0.829924    0.609637    10.50000    0.22093    0.32260 =
         0.28453   -0.16770    0.09332   -0.01507
AFIX  43
H40   2   -0.113345    0.876091    0.614814    10.50000   -1.20000
AFIX   0
C41   1    0.626552    0.500000    0.531495    10.50000    0.21731    0.23021 =
         0.29861    0.00000    0.09593    0.00000
AFIX  43
H41   2    0.574012    0.499999    0.549644    10.50000   -1.20000
AFIX   0
C42   1    0.665475    0.589667    0.518053    11.00000    0.28187    0.17689 =
         0.40544    0.08743    0.13574    0.05722
AFIX  43
H42   2    0.635664    0.657049    0.523847    11.00000   -1.20000
AFIX   0
C43   1    0.744337    0.589066    0.496847    11.00000    0.94591    0.11968 =
         0.66281    0.03255    0.52490   -0.01189
AFIX  43
H43   2    0.769706    0.656293    0.487839    11.00000   -1.20000
AFIX   0
C44   1    0.789400    0.500000    0.487607    10.50000    0.67641    0.13641 =
         0.52536    0.00000    0.40277    0.00000
AFIX  43
H44   2    0.850326    0.500001    0.475113    10.50000   -1.20000
PART 2
AFIX  66
C45   1    0.090688    0.649073    0.662303    10.50000    0.25816    0.17371 =
         0.13650    0.00849    0.04163   -0.02493
AFIX  43
H45   2    0.081325    0.591692    0.681602    10.50000   -1.20000
AFIX  65
C46   1    0.137027    0.746135    0.676149    10.50000    0.18836    0.19425 =
         0.11354   -0.03156    0.02471    0.03955
AFIX  43
H46   2    0.158669    0.753695    0.704712    10.50000   -1.20000
AFIX  65
C47   1    0.151021    0.831897    0.647304    10.50000    0.17831    0.18542 =
         0.13104   -0.08608   -0.00276    0.00396
AFIX  43
H47   2    0.182025    0.896838    0.656568    10.50000   -1.20000
AFIX  65
C48   1    0.118675    0.820598    0.604614    10.50000    0.17729    0.18350 =
         0.14132   -0.02628   -0.01696    0.03751
AFIX  43
H48   2    0.128038    0.877979    0.585315    10.50000   -1.20000
AFIX  65
C49   1    0.072336    0.723536    0.590767    10.50000    0.19558    0.16167 =
         0.16851   -0.04272   -0.05438    0.03852
AFIX  43
H49   2    0.050694    0.715977    0.562204    10.50000   -1.20000
AFIX  65
C50   1    0.058341    0.637774    0.619611    10.50000    0.27674    0.17526 =
         0.18464    0.02053   -0.00442   -0.09157
AFIX  43
H50   2    0.027337    0.572833    0.610347    10.50000   -1.20000
PART -1
AFIX  66
C51   1    0.778238    0.588170    0.653434    10.50000    0.08668    0.26018 =
         0.32744    0.13712    0.01611    0.01809
AFIX  43
H51   2    0.743037    0.626874    0.632017    10.50000   -1.20000
AFIX  65
C52   1    0.820795    0.486612    0.644358    10.50000    0.08259    0.31066 =
         0.32059    0.12387    0.01498   -0.02996
AFIX  43
H52   2    0.813560    0.456870    0.616886    10.50000   -1.20000
AFIX  65
C53   1    0.874168    0.429505    0.676342    10.50000    0.15895    0.31028 =
         0.28565    0.11918    0.00942    0.02742
AFIX  43
H53   2    0.902642    0.361556    0.670269    10.50000   -1.20000
AFIX  65
C54   1    0.884983    0.473957    0.717402    10.50000    0.18692    0.38125 =
         0.24873    0.09821   -0.00143    0.07087
AFIX  43
H54   2    0.920693    0.435749    0.738802    10.50000   -1.20000
AFIX  65
C55   1    0.842426    0.575515    0.726479    10.50000    0.16360    0.32525 =
         0.22749    0.12582    0.02538    0.03500
AFIX  43
H55   2    0.851618    0.603489    0.754156    10.50000   -1.20000
AFIX  66
C56   1    0.789383    0.635136    0.698030    10.50000    0.12955    0.26558 =
         0.29660    0.15040    0.04027    0.00870
AFIX  43
H56   2    0.760780    0.702147    0.705318    10.50000   -1.20000
PART 0
AFIX   0
NI1   6    0.594549    0.000000    0.506738    10.50000    0.02025    0.05623 =
         0.02741    0.00000    0.00296    0.00000
O1    4    0.580544    0.115761    0.551493    11.00000    0.04378    0.06092 =
         0.04142   -0.01290   -0.00465   -0.00139
O2    4    0.418859    0.116392    0.538383    11.00000    0.03795    0.07186 =
         0.04297   -0.01756    0.00284    0.00924
PART -1
S1    5    0.528047    0.572904    0.771960    10.50000    0.07891    0.04950 =
         0.04052   -0.00870   -0.01341    0.01646
S2    5    0.636385    0.370554    0.750455    10.50000    0.08136    0.06018 =
         0.04037   -0.00583   -0.01854    0.02727
S3    5    0.303947    0.431130    0.752598    10.50000    0.07153    0.05032 =
         0.04565    0.01713    0.02006    0.00241
S4    5    0.229420    0.638423    0.714021    10.50000    0.05717    0.04846 =
         0.05267    0.00814    0.03046    0.00737
PART 0

HKLF 4 1 1 0 0 0 1 0 0 0 1


REM  MS3002117-Ni-C6H6_auto_a.res in I2/m
REM wR2 = 0.1877, GooF = S = 1.020, Restrained GooF = 1.006 for all data
REM R1 = 0.0637 for 3638 Fo > 4sig(Fo) and 0.1151 for all 5682 data
REM 502 parameters refined using 347 restraints

END

WGHT      0.0827     11.1413

REM Highest difference peak  0.453,  deepest hole -0.343,  1-sigma level  0.067
Q1    1  -0.3523  0.5000  0.4816  10.50000  0.05    0.45
Q2    1   0.7746 -0.0793  0.5097  11.00000  0.05    0.37
Q3    1  -0.2388  0.5000  0.4695  10.50000  0.05    0.37
Q4    1  -0.2596  0.5988  0.4831  11.00000  0.05    0.34
Q5    1   0.7958  0.0000  0.5285  10.50000  0.05    0.34
Q6    1   0.7847  0.0391  0.4896  11.00000  0.05    0.31
Q7    1   0.0198  0.7069  0.6444  11.00000  0.05    0.30
Q8    1   0.3238  0.5000  0.7395  10.50000  0.05    0.29
Q9    1   0.3500  0.5000  0.7390  10.50000  0.05    0.29
Q10   1   0.7937  0.0000  0.4696  10.50000  0.05    0.29
Q11   1   0.1634  0.5000  0.7487  10.50000  0.05    0.28
Q12   1   0.5838  0.0596  0.4939  11.00000  0.05    0.27
Q13   1  -0.4854  0.5000  0.5180  10.50000  0.05    0.26
Q14   1   0.4333  0.0000  0.4791  10.50000  0.05    0.25
Q15   1   0.0567  0.7867  0.6582  11.00000  0.05    0.25
Q16   1   0.2778  0.6134  0.7310  11.00000  0.05    0.25
Q17   1   0.5311  0.5000  0.7504  10.50000  0.05    0.25
Q18   1   0.9164  0.0296  0.5285  11.00000  0.05    0.25
Q19   1   0.2631  0.5857  0.7274  11.00000  0.05    0.24
Q20   1   0.5843  0.5580  0.7609  11.00000  0.05    0.24
Q21   1   0.8556  0.5872  0.6675  11.00000  0.05    0.24
Q22   1   0.1792  1.0000  0.6096  10.50000  0.05    0.23
Q23   1  -0.3776  0.5933  0.5261  11.00000  0.05    0.23
Q24   1   0.0343  1.0000  0.6029  10.50000  0.05    0.22
Q25   1   1.0000  0.0000  0.5000  10.25000  0.05    0.21
Q26   1   0.4369  0.0000  0.4637  10.50000  0.05    0.21
Q27   1   0.1314  0.5785  0.6111  11.00000  0.05    0.21
Q28   1  -0.2064  0.5672  0.5381  11.00000  0.05    0.21
Q29   1   0.7849  0.5000  0.8418  10.50000  0.05    0.21
Q30   1   0.6335  0.0000  0.4974  10.50000  0.05    0.21
Q31   1   0.6204  0.0000  0.4689  10.50000  0.05    0.21
Q32   1  -0.4336  0.5000  0.4705  10.50000  0.05    0.20
Q33   1   0.7278  0.5000  0.8693  10.50000  0.05    0.20
Q34   1   0.5890  0.1780  0.5461  11.00000  0.05    0.20
Q35   1   0.9287  0.0331  0.4929  11.00000  0.05    0.20
Q36   1   0.0601  0.5894  0.4969  11.00000  0.05    0.20
Q37   1  -0.0592  0.8574  0.6002  11.00000  0.05    0.19
Q38   1   0.6402  0.6109  0.7806  11.00000  0.05    0.19
Q39   1   0.1021  0.6567  0.6714  11.00000  0.05    0.19
Q40   1   0.1038  1.0000  0.5777  10.50000  0.05    0.19
Q41   1   0.1395  0.6225  0.6199  11.00000  0.05    0.19
Q42   1  -0.0158  0.5614  0.5184  11.00000  0.05    0.19
Q43   1   0.1384  0.5377  0.5932  11.00000  0.05    0.19
Q44   1   0.6972  0.3766  0.7373  11.00000  0.05    0.18
Q45   1   0.8917  0.0707  0.5041  11.00000  0.05    0.18
Q46   1   0.0264  0.5000  0.7997  10.50000  0.05    0.18
Q47   1   0.1463  0.5367  0.8121  11.00000  0.05    0.18
Q48   1   0.3562  0.5252  0.7003  11.00000  0.05    0.18
Q49   1   0.4147  0.1988  0.6106  11.00000  0.05    0.17
Q50   1   0.8377  0.0000  0.5711  10.50000  0.05    0.17
Q51   1   0.1547  0.8281  0.6115  11.00000  0.05    0.17
Q52   1  -0.2051  0.6406  0.5515  11.00000  0.05    0.17
Q53   1   0.3254  0.3217  0.6667  11.00000  0.05    0.17
Q54   1   0.6029  0.1038  0.5359  11.00000  0.05    0.17
Q55   1   0.1379  0.6061  0.7697  11.00000  0.05    0.17
Q56   1   0.0314  0.5383  0.7066  11.00000  0.05    0.17
Q57   1   0.0000  0.6080  0.5000  10.50000  0.05    0.17
Q58   1   0.0369  0.6539  0.7478  11.00000  0.05    0.17
Q59   1   0.5834  0.1164  0.5716  11.00000  0.05    0.17
Q60   1  -0.1655  0.5000  0.5485  10.50000  0.05    0.17
Q61   1  -0.2754  0.5000  0.5340  10.50000  0.05    0.17
Q62   1   0.3341  0.6484  0.7431  11.00000  0.05    0.17
Q63   1   0.6390  0.3312  0.5886  11.00000  0.05    0.17
Q64   1  -0.0136  0.7922  0.6191  11.00000  0.05    0.17
Q65   1   0.1641  0.5000  0.5968  10.50000  0.05    0.17
Q66   1   0.1156  0.5730  0.7420  11.00000  0.05    0.17
Q67   1   0.4159  0.1719  0.5185  11.00000  0.05    0.17
Q68   1   0.3085  0.2710  0.7401  11.00000  0.05    0.17
Q69   1  -0.0173  0.6931  0.6774  11.00000  0.05    0.17
Q70   1   0.6216  0.0750  0.5247  11.00000  0.05    0.17
;
_shelx_res_checksum              20993

_shelx_hkl_file                  
;
   0   0   6  811.62   64.66
   0   0   6  910.98   64.59
   0   0  -6  899.22   64.59
   0   0  -6  833.99   64.65
   0   0   8 3093.82  221.68
   0   0  -8 2983.03  221.60
   0   0   8 3001.49  221.60
   0   0  10   52.90    5.08
   0   0 -10   54.51    4.45
   0   0  10   50.47    4.45
   0   0  12  322.07   23.71
   0   0 -12  306.77   23.71
   0   0  12  312.47   23.48
   0   0  12  305.31   23.75
   0   0 -12  327.09   23.48
   0   0  14   30.18    4.34
   0   0  14   33.03    4.60
   0   0 -14   30.34    4.28
   0   0  14   28.76    3.42
   0   0 -14   33.13    3.52
   0   0  16  170.66   13.51
   0   0 -16  181.94   13.47
   0   0  16  172.61   13.52
   0   0 -16  171.36   13.07
   0   0  16  167.17   13.06
   0   0  18  125.27    9.88
   0   0 -18  116.74    9.67
   0   0  18  117.99    9.83
   0   0 -18  117.48    9.22
   0   0  18  110.81    9.14
   0   0  20  634.75   45.14
   0   0  20  587.22   44.81
   0   0 -20  609.40   44.82
   0   0  20  607.22   45.14
   0   0  22   30.20    5.45
   0   0  22   32.91    5.45
   0   0  22   29.76    3.87
   0   0 -22   25.51    4.39
   0   0  24   61.17    6.22
   0   0 -24   78.84    6.64
   0   0  24   69.86    7.70
   0   0  24   70.97    7.56
   0   0  26    3.97    5.78
   0   0  26   -2.86    3.47
   0   0 -26    3.56    4.32
   0   0  26    5.82    5.75
   0   0  28   10.44    3.83
   0   0 -28    6.14    4.66
   0   0  28    6.82    6.24
   0   0  30    1.85    3.79
   0   0 -30    5.20    4.91
   0   0  30    5.51    6.70
   0   0  32   57.76    6.38
   0   0 -32   72.29    7.55
   0   0  32   73.19    9.09
   0   0  34    8.70    4.34
   0   0  34   13.26    7.80
   0   0 -34   17.23    6.15
   0   0  36   29.92    8.84
   0  -1  -5  679.24   50.49
   0   1  -5  691.04   50.49
   0   1   7  119.57   10.07
   0  -1  -7  136.78   10.07
   0   1  -7  137.88   10.15
   0  -1   7  136.48   10.10
   0   1   9  311.28   21.55
   0  -1   9  284.49   21.54
   0   1  -9  295.89   21.54
   0   1   9  302.17   21.45
   0  -1  -9  314.20   21.46
   0  -1   9  264.73   21.31
   0   1  11   77.69    6.38
   0  -1  11   73.39    6.44
   0  -1  11   74.71    6.30
   0   1 -11   72.80    6.29
   0   1 -11   66.60    5.69
   0  -1 -11   80.28    6.07
   0   1  11   78.41    6.05
   0  -1  11   71.46    5.70
   0  -1  13   90.79    8.52
   0   1  13  130.72    8.44
   0  -1  13   90.24    8.38
   0   1 -13   83.40    8.40
   0   1  13  129.30    8.12
   0  -1 -13  142.44    8.16
   0   1 -13   90.92    7.80
   0  -1  13   83.55    7.78
   0  -1  15  166.59   11.24
   0   1  15  115.51   11.04
   0  -1  15  152.26   11.09
   0  -1 -15  116.96   10.78
   0   1  15  112.82   10.72
   0   1 -15  149.71   10.53
   0  -1  15  151.00   10.53
   0   1  17  826.57   54.76
   0  -1  17  738.35   54.76
   0   1 -17  707.84   54.76
   0  -1  17  689.69   54.42
   0   1  17  799.19   54.57
   0  -1  17  711.44   54.71
   0   1 -17  709.83   54.44
   0  -1 -17  795.90   54.56
   0  -1  19   18.08    4.69
   0   1  19   10.42    4.36
   0  -1  19   20.20    4.57
   0   1 -19   17.26    4.75
   0   1  19    7.85    3.38
   0  -1  19   20.17    2.71
   0   1 -19   19.29    3.00
   0  -1 -19   13.41    3.57
   0   1  21  457.21   32.09
   0  -1  21  409.30   32.11
   0   1 -21  425.75   32.14
   0  -1 -21  461.16   31.87
   0  -1  21  400.48   31.57
   0   1  21  437.77   31.78
   0   1  21  426.14   32.14
   0   1 -21  423.75   31.68
   0   1 -23   50.72    4.88
   0  -1 -23   44.70    5.43
   0   1 -23   58.31    6.29
   0   1  23   35.13    6.30
   0  -1  23   56.09    6.52
   0   1  23   41.46    6.58
   0   1  23   37.66    5.05
   0  -1  23   41.85    4.40
   0   1 -25   22.33    4.13
   0  -1 -25   27.63    4.89
   0   1 -25   24.28    5.81
   0  -1  25   20.09    5.98
   0   1  25   28.47    5.78
   0   1  25   26.22    6.12
   0  -1 -25   22.52    3.55
   0   1  25   28.78    4.36
   0  -1  25   14.13    3.46
   0   1 -27    7.24    4.12
   0  -1 -27    9.12    4.99
   0  -1  27   14.20    3.42
   0  -1  27   13.75    6.29
   0   1  27   23.61    6.15
   0  -1 -27   11.51    3.26
   0   1  27    9.26    6.33
   0   1  27   16.46    4.18
   0   1 -29   10.79    4.64
   0  -1 -29    7.38    5.11
   0  -1  29   -0.84    3.43
   0  -1  29   -4.03    6.60
   0   1  29    9.70    6.30
   0  -1 -29    0.02    3.17
   0   1  29    9.32    6.62
   0   1  29    3.31    4.17
   0  -1  31    1.29    7.26
   0   1  31    5.58    6.95
   0   1  31    2.84    4.37
   0   1 -31    9.00    4.78
   0  -1 -31    9.24    5.62
   0  -1  31    6.60    3.70
   0   1 -33    2.94    4.92
   0  -1 -33    7.32    6.19
   0  -1  33   -2.08    7.79
   0   1  33   -1.14    7.21
   0   1  33   -0.37    4.54
   0  -1 -35    2.12    6.64
   0   1  35    5.46    4.80
   0  -1  35   15.01    8.48
   0   1  35   10.51    7.93
   0  -2   0 2956.16  223.23
   0   2   0 3108.55  223.23
   0  -2  -2   30.53    2.92
   0   2   2   44.00    2.88
   0  -2   2   29.41    3.10
   0   2  -2   27.48    3.03
   0  -2   4 9999.00  731.93
   0  -2   4 9895.28  731.95
   0  -2  -6 2809.68  195.41
   0  -2   6 2653.47  195.36
   0   2  -6 2666.93  195.37
   0   2  -6 2475.88  195.43
   0   2  -8  363.15   28.41
   0  -2  -8  405.82   28.46
   0   2   8  385.50   28.48
   0   2  10  154.52   11.41
   0   2 -10  126.71   11.16
   0   2  10  152.83   11.18
   0  -2 -10  148.79   11.16
   0  -2 -12  169.80   12.38
   0   2  12  174.49   12.36
   0   2 -12  138.50   12.37
   0   2  12  170.34   12.61
   0   2  12  150.39   12.39
   0   2  14  401.49   28.19
   0   2 -14  355.55   27.91
   0  -2 -14  398.33   28.20
   0   2  14  400.68   28.31
   0   2 -14  393.09   28.25
   0   2  16  483.01   33.83
   0   2 -16  433.74   33.55
   0   2 -16  470.34   33.93
   0   2  16  491.77   33.98
   0  -2  16  414.15   34.00
   0  -2 -16  477.32   33.83
   0   2  18   15.39    3.52
   0   2  18    9.42    4.12
   0   2 -18   17.08    2.42
   0  -2 -18   10.62    3.93
   0  -2  18   14.10    4.80
   0  -2  20   53.74    6.48
   0  -2 -20   47.66    5.67
   0   2  20   50.81    5.17
   0   2  20   61.65    5.88
   0   2 -20   40.60    4.43
   0   2 -22   81.48    6.37
   0   2  22   68.22    7.06
   0   2 -22   78.27    7.99
   0  -2 -22   67.07    7.23
   0   2  22   67.11    7.47
   0  -2  22   90.45    8.08
   0  -2  24   13.19    5.98
   0   2  24   17.58    5.24
   0   2 -24   13.43    3.39
   0  -2 -24   25.12    4.96
   0   2  24   18.39    4.59
   0   2 -24    9.99    5.75
   0  -2 -24   21.32    3.70
   0   2  26   58.49    6.50
   0   2  26   50.83    7.44
   0  -2  26   66.04    8.14
   0  -2 -26   59.05    6.88
   0   2 -26   68.51    5.66
   0   2 -26   56.85    7.59
   0  -2 -26   54.94    5.81
   0  -2 -28    6.53    3.69
   0   2  28    2.42    6.25
   0  -2  28    3.94    6.80
   0  -2 -28    2.01    5.35
   0   2 -28    0.49    3.73
   0   2  28    2.65    4.66
   0   2 -28   -2.72    6.20
   0   2 -30   13.13    4.04
   0  -2 -30   19.87    5.88
   0   2  30   14.50    6.66
   0  -2  30   15.46    7.41
   0  -2 -30   11.38    3.99
   0   2  30    7.10    4.83
   0   2  30   13.81    7.37
   0  -2 -32   -3.39    6.29
   0  -2  32    8.96    7.73
   0   2  32    2.31    7.03
   0   2 -32    1.33    3.94
   0   2  32    7.42    4.94
   0   2  32   -1.19    7.55
   0  -2 -34   14.03    6.91
   0   2  34    5.80    5.24
   0   2  34    9.88    7.66
   0  -2  34   14.55    8.18
   0   2  36    9.27    8.06
   0  -2  36    6.27    7.36
   0   2  36    6.89    5.37
   0   3   1  364.04   27.13
   0  -3   1  362.31   27.13
   0  -3  -1  362.86   27.13
   0  -3  -1  335.81   27.20
   0   3  -1  383.20   27.17
   0  -3   1  362.63   27.19
   0   3  -1  376.07   27.14
   0   3  -1  373.47   27.22
   0   3   1  380.54   27.21
   0  -3  -3  216.32   15.79
   0   3   3  230.87   15.81
   0   3  -3  211.99   15.82
   0  -3   3  210.31   15.86
   0   3  -3  213.18   15.88
   0  -3   3  205.28   15.85
   0  -3  -3  183.91   15.95
   0   3  -3  217.20   15.94
   0  -3   3  209.46   15.93
   0   3   3  206.00   16.01
   0   3   5  499.74   37.00
   0   3  -5  518.68   37.05
   0  -3  -5  477.00   37.10
   0   3  -5  523.71   36.97
   0  -3   5  471.29   37.06
   0  -3   5  497.83   37.00
   0  -3   7 1030.03   75.07
   0  -3   7 1009.44   75.11
   0  -3  -7 1009.14   75.22
   0   3  -7 1019.46   75.12
   0   3  -9  617.46   45.50
   0  -3   9  587.96   45.54
   0   3  -9  628.03   45.56
   0   3   9  627.17   45.68
   0  -3  -9  650.10   45.66
   0   3  -9  599.20   45.69
   0   3 -11  435.66   30.56
   0   3 -11  457.87   30.72
   0  -3  11  420.91   30.66
   0   3  11  375.49   30.76
   0  -3 -11  355.58   30.75
   0   3 -11  402.07   30.81
   0   3  13  814.11   57.50
   0   3 -13  733.15   57.29
   0  -3 -13  829.42   57.50
   0   3 -13  723.30   57.46
   0   3  13  889.60   57.63
   0   3  15  183.60   16.35
   0   3 -15  232.84   16.40
   0   3  15  200.74   16.64
   0  -3 -15  193.50   16.40
   0   3 -15  233.82   16.04
   0  -3 -17   46.85    4.83
   0   3 -17   24.50    3.57
   0   3  17   44.29    4.80
   0   3  17   40.87    4.83
   0   3 -17   23.79    4.67
   0   3  17   51.87    5.68
   0   3  19   80.62    8.27
   0  -3 -19   77.58    7.53
   0   3  19   61.74    7.49
   0   3 -19   91.34    6.47
   0   3 -19   78.17    6.26
   0   3  19   78.50    7.36
   0   3  21   11.89    4.28
   0  -3 -21   -1.92    4.60
   0   3 -21   -0.71    2.13
   0  -3 -21   -0.53    3.82
   0   3  21   14.71    5.68
   0   3 -21   -4.73    2.36
   0   3  21    8.09    4.75
   0   3  23   39.49    6.14
   0   3 -23   61.30    4.65
   0  -3 -23   54.10    5.60
   0   3  23   38.81    6.64
   0  -3 -23   48.24    6.40
   0  -3 -25   21.33    5.31
   0   3 -25   14.29    2.84
   0   3 -25    7.80    2.36
   0   3  25   17.63    4.97
   0   3  25   19.59    5.74
   0  -3 -25   20.17    4.13
   0   3  27   36.56    5.70
   0  -3 -27   30.39    4.88
   0   3 -27   37.45    3.51
   0  -3 -27   35.54    6.14
   0   3 -27   20.94    3.15
   0   3 -27   34.41    6.86
   0   3  27   29.28    6.38
   0   3  29    8.57    6.45
   0   3 -29    2.01    2.28
   0  -3 -29   12.15    5.97
   0   3 -29    4.67    2.67
   0  -3 -29    9.89    4.42
   0   3  29   17.80    5.41
   0   3 -29    6.80    6.62
   0   3 -31   -8.13    7.24
   0  -3 -31    6.54    6.44
   0   3 -31    2.51    2.38
   0  -3 -31    1.26    4.39
   0  -3  31   -1.20    6.35
   0   3  31   -9.64    6.95
   0   3  31    2.79    5.44
   0  -3 -33   -0.18    7.24
   0   3 -33  -10.41    7.73
   0   3  33   -2.76    7.40
   0  -3  33    2.68    6.77
   0   3  33    0.08    5.48
   0  -3  35    4.59    7.20
   0  -3 -35    3.46    7.44
   0   3  35    2.82    8.01
   0   3  35    6.34    5.77
   0   3  37    1.10    6.01
   0  -3  37   -5.42    7.48
   0   4   0  595.63   43.82
   0  -4   0  591.42   43.82
   0  -4   0  584.17   43.77
   0   4   0  598.81   43.76
   0   4  -2  447.83   30.79
   0  -4  -2  393.00   30.85
   0  -4   2  419.14   30.82
   0   4  -2  412.36   30.80
   0   4   2  410.43   30.88
   0  -4   2  395.45   30.87
   0  -4  -2  396.98   30.77
   0  -4   2  422.69   30.76
   0   4   2  429.67   30.77
   0   4  -4   68.50    4.70
   0   4   4   52.69    5.50
   0  -4   4   62.62    5.17
   0   4  -4   67.64    5.23
   0   4  -4   64.54    5.13
   0  -4   4   55.70    5.21
   0  -4  -4   53.18    4.95
   0   4   4   44.60    4.99
   0  -4  -4   49.88    5.56
   0  -4   4   64.07    5.54
   0   4  -4   59.02    5.47
   0   4  -6   65.60    5.15
   0  -4   6   60.08    5.58
   0   4  -6   62.86    5.29
   0   4  -6   65.84    5.57
   0   4   6   70.41    5.32
   0   4  -6   61.42    5.73
   0  -4  -6   63.34    5.91
   0  -4   6   59.76    5.34
   0   4  -8  281.62   20.64
   0  -4   8  269.17   20.64
   0  -4   8  270.45   20.89
   0  -4  -8  284.43   20.90
   0   4  -8  288.01   20.79
   0  -4 -10 2563.56  191.88
   0   4 -10 2593.36  191.82
   0  -4  10 2618.45  191.74
   0   4 -10 2693.41  192.00
   0  -4  10 2650.35  191.83
   0   4 -10 2670.11  191.84
   0  -4 -10 2601.03  191.94
   0  -4  10 2429.20  191.91
   0   4 -12  159.64   14.16
   0  -4 -12  208.58   14.26
   0   4  12  213.81   14.23
   0  -4 -12  204.57   14.06
   0   4 -12  172.50   13.81
   0   4 -12  176.30   14.01
   0  -4  12  164.51   13.85
   0   4 -14  113.65   10.41
   0  -4 -14  133.99   10.41
   0   4  14  143.69   10.48
   0   4 -14  120.11    9.90
   0  -4 -14  136.34   10.25
   0  -4  14  113.49    9.97
   0   4  14  157.77   10.66
   0   4 -14  119.61   10.20
   0   4 -16   59.01    7.21
   0   4  16   84.14    7.17
   0   4  16   87.07    7.51
   0   4 -16   82.42    6.96
   0  -4  16   68.96    6.70
   0  -4 -16   77.52    7.10
   0  -4 -16   85.34    6.82
   0   4 -16   70.95    6.39
   0  -4 -18   26.65    5.64
   0  -4  18   34.80    4.66
   0   4  18   33.22    4.84
   0   4  18   38.88    5.16
   0   4 -18   33.92    5.09
   0   4 -18   32.39    3.95
   0  -4 -18   37.44    4.94
   0   4  18   41.41    5.98
   0  -4 -20   -8.54    4.95
   0   4  20    1.33    4.51
   0  -4  20    3.27    4.10
   0   4  20   -0.53    4.54
   0   4 -20   -3.28    2.97
   0   4  20   -3.93    5.57
   0  -4 -20   -8.67    4.22
   0   4  22  119.61   11.63
   0   4  22  129.65   11.33
   0  -4  22  147.00   11.31
   0   4  22  135.34   12.26
   0  -4 -22  130.72   11.46
   0  -4 -22  145.56   11.01
   0  -4 -24   13.29    5.43
   0  -4  24   -0.32    4.87
   0   4  24    4.03    5.49
   0   4  24   11.24    5.10
   0   4  24   10.60    6.87
   0  -4 -24    4.59    4.32
   0  -4 -26   75.40    8.20
   0  -4 -26   62.87    7.25
   0   4  26   84.73    9.43
   0  -4  26   73.14    7.95
   0   4  26   69.94    8.28
   0   4  26   86.45    7.94
   0  -4 -28   -0.08    6.10
   0  -4 -28    0.54    4.69
   0   4  28   -1.39    7.31
   0   4  28   -7.12    5.67
   0  -4  28   -3.45    5.71
   0   4  30   66.32    8.33
   0  -4 -30   53.20    6.88
   0   4  30   53.96    9.24
   0  -4 -30   73.40    8.29
   0   4  30   59.29    7.73
   0   4 -32   -0.55    7.65
   0   4  32   -4.65    7.32
   0  -4 -32   -0.97    5.05
   0  -4 -32   -1.35    7.11
   0   4  32    4.35    6.20
   0  -4  32    3.56    6.45
   0   4 -34   26.65    8.24
   0  -4 -34   14.47    7.84
   0   4  34   25.06    7.96
   0   4  34   12.66    6.43
   0  -4  34   13.79    7.10
   0  -4 -36    3.63    8.08
   0  -4  36    5.05    7.33
   0   4  36   -5.99    8.50
   0   4  36   -3.02    6.37
   0   5  -1    1.25    2.55
   0   5   1   -0.37    2.47
   0  -5  -1    2.11    2.56
   0  -5   1   -0.95    2.64
   0  -5   1   -1.86    3.83
   0  -5   1    0.04    3.32
   0   5  -1   -3.56    3.19
   0   5   1   -1.51    3.44
   0  -5  -1   -3.36    3.28
   0   5   3   61.17    6.56
   0   5  -3   76.29    6.19
   0   5  -3   78.21    6.14
   0  -5  -3   63.46    6.42
   0  -5   3   69.52    6.33
   0  -5   3   77.45    6.03
   0   5   3   72.02    6.03
   0  -5  -3   68.40    5.94
   0  -5   3   72.78    6.55
   0  -5  -5  138.61   11.84
   0  -5   5  154.98   11.82
   0   5  -5  144.35   11.51
   0   5   5  154.35   11.85
   0   5  -5  153.06   11.27
   0  -5   5  149.95   11.61
   0   5   5  158.78   11.45
   0  -5   5  140.66   11.55
   0   5  -5  148.53   11.60
   0   5  -7  588.50   43.77
   0  -5  -7  593.87   43.95
   0   5  -7  602.29   43.90
   0   5  -7  578.02   43.72
   0  -5   7  595.57   43.89
   0  -5   7  586.66   43.80
   0   5   7  613.99   43.80
   0  -5  -9  223.67   16.19
   0   5  -9  216.78   16.08
   0  -5   9  201.69   15.83
   0   5  -9  217.64   15.81
   0  -5   9  207.20   16.13
   0   5   9  203.85   15.89
   0   5 -11  487.87   36.80
   0  -5 -11  517.94   37.10
   0   5 -11  507.72   36.96
   0  -5  11  505.87   36.81
   0   5 -11  516.67   37.21
   0  -5  11  474.26   37.07
   0  -5 -11  497.16   37.18
   0   5 -11  490.18   36.92
   0  -5 -13  271.85   19.34
   0  -5  13  242.06   18.92
   0   5 -13  255.97   19.06
   0   5 -13  242.58   19.27
   0  -5 -13  262.58   19.16
   0   5 -13  250.05   18.99
   0   5  13  272.68   19.37
   0  -5  13  231.58   19.15
   0  -5 -15  184.76   13.49
   0   5 -15  169.21   13.02
   0  -5 -15  183.27   13.33
   0   5  15  202.95   13.65
   0  -5  15  150.23   13.04
   0   5 -15  155.07   13.16
   0   5 -15  153.17   13.53
   0  -5  15  154.78   13.31
   0   5  15  191.34   13.51
   0  -5 -17   34.93    5.62
   0  -5  17   11.98    4.76
   0   5 -17   42.03    5.63
   0   5  17   16.02    4.99
   0  -5 -17   42.87    5.06
   0   5 -17   38.86    4.94
   0   5 -17   20.12    3.97
   0   5  17   16.34    5.29
   0  -5  17   18.14    3.93
   0  -5  19   70.49    6.77
   0   5  19   71.64    8.08
   0   5 -19   64.11    7.15
   0  -5 -19   72.14    7.15
   0   5  19   89.48    7.45
   0   5 -19   69.31    7.55
   0  -5 -19   74.08    7.60
   0   5  21   -1.46    5.26
   0   5  21    0.41    4.81
   0  -5  21    0.81    4.06
   0   5 -21   -1.72    5.26
   0   5  21   -2.57    6.10
   0  -5 -21    2.91    4.57
   0  -5 -21   -3.78    5.22
   0   5  23   39.08    6.23
   0  -5 -23   40.03    6.52
   0  -5  23   29.34    5.54
   0  -5 -23   45.33    5.62
   0   5  23   45.08    7.69
   0   5  23   40.65    6.31
   0   5  25    8.88    5.75
   0   5  25    8.44    5.99
   0  -5  25    5.95    5.11
   0  -5 -25    6.31    4.89
   0  -5 -25    7.13    5.92
   0   5  25   15.67    7.31
   0   5  27   -8.04    5.94
   0   5  27   -9.36    6.20
   0  -5  27   11.54    5.50
   0  -5 -27    9.34    5.06
   0  -5 -27    1.52    6.16
   0   5  27  -10.71    7.73
   0   5  29   17.25    6.40
   0  -5 -29    9.95    6.73
   0  -5  29    7.62    5.89
   0   5  29   24.36    8.07
   0   5  29    0.34    6.78
   0  -5 -29    8.33    5.52
   0  -5 -31   12.74    7.44
   0   5  31   -1.43    7.11
   0  -5 -31    3.71    5.64
   0   5  31   11.83    8.68
   0  -5  31    3.27    6.27
   0   5  31    1.42    6.55
   0   5  33    5.31    8.54
   0  -5 -33    1.29    7.84
   0   5  33   -5.45    7.77
   0  -5  33   -1.05    7.41
   0   5  33    6.93    6.92
   0  -5  33   -0.45    6.58
   0  -5  35    4.12    6.92
   0   5  35    2.47    8.23
   0  -5 -35   -8.76    8.07
   0   5  35   -0.53    6.87
   0  -5  37   -1.99    7.35
   0  -5 -37   -3.88    8.41
   0   5  37   -4.27    7.09
   0   6   0   12.49    3.01
   0  -6   0   12.57    4.07
   0   6   0   12.43    3.77
   0  -6   0   16.38    2.96
   0  -6   2  208.77   16.14
   0   6  -2  215.84   15.90
   0  -6  -2  224.46   15.87
   0   6   2  191.51   15.77
   0  -6   2  217.85   15.93
   0   6   2  208.34   16.10
   0   6  -2  193.49   16.01
   0  -6  -2  208.99   16.09
   0  -6   2  219.77   16.09
   0   6   4    5.14    3.86
   0   6  -4    0.35    3.27
   0  -6  -4    2.45    3.78
   0  -6   4    4.58    3.41
   0  -6   4    2.06    4.02
   0  -6  -4    4.81    2.72
   0  -6   4    4.38    2.99
   0   6   4    1.79    2.81
   0   6  -4    2.41    3.18
   0   6   6  389.22   29.41
   0   6  -6  397.50   29.16
   0  -6  -6  340.82   29.32
   0  -6   6  408.91   29.19
   0   6  -6  430.93   29.24
   0  -6   6  398.11   29.23
   0   6  -6  400.63   28.98
   0   6   6  373.83   29.11
   0  -6  -6  361.87   29.31
   0   6  -8   13.54    3.40
   0  -6   8   16.96    3.54
   0   6   8   26.92    4.70
   0   6   8   36.92    3.33
   0  -6  -8   27.73    4.62
   0  -6   8   16.13    3.63
   0  -6 -10   36.35    5.11
   0   6 -10   40.06    4.05
   0  -6  10   30.65    4.09
   0  -6  10   46.69    4.63
   0   6  10   43.55    4.07
   0  -6 -12    5.36    4.35
   0   6 -12   12.35    3.20
   0   6 -12   12.20    2.67
   0  -6 -12    4.93    4.64
   0   6  12    1.18    2.87
   0  -6  12    8.01    2.65
   0  -6  12   15.41    3.77
   0   6 -12    7.18    4.43
   0   6  14  476.05   32.58
   0   6 -14  420.75   32.30
   0   6  14  446.11   32.60
   0   6 -14  412.98   31.99
   0  -6 -14  438.24   32.59
   0  -6 -14  443.40   32.44
   0  -6  14  430.18   32.00
   0   6  14  455.25   32.21
   0   6 -14  441.02   32.63
   0  -6  14  418.16   32.40
   0   6  16   19.14    4.97
   0  -6  16   11.03    4.38
   0  -6 -16    9.44    5.22
   0   6 -16    7.58    5.09
   0  -6  16   11.72    3.19
   0   6 -16   -5.85    4.22
   0   6  16   17.51    5.27
   0  -6 -16    3.60    4.90
   0   6  18   75.20    7.26
   0  -6 -18   70.20    7.30
   0  -6  18   61.52    6.92
   0   6 -18   53.50    7.13
   0  -6  18   52.50    6.04
   0  -6 -18   63.58    6.83
   0   6 -18   66.49    6.65
   0   6  18   76.90    7.67
   0   6  20   18.90    5.72
   0  -6 -20   12.59    5.67
   0  -6  20   12.89    5.32
   0   6 -20   22.46    5.85
   0  -6 -20   20.22    5.14
   0   6 -20   14.96    5.00
   0   6  20   22.14    6.52
   0  -6  20   15.52    4.39
   0  -6  22   16.60    4.75
   0   6  22   22.32    6.20
   0  -6 -22   23.44    6.04
   0  -6  22   10.23    5.79
   0  -6 -22   28.56    5.28
   0   6  22   18.47    5.67
   0   6 -22   18.57    6.13
   0   6  22   28.34    7.22
   0   6  24   -1.73    6.24
   0  -6 -24    3.43    6.06
   0   6 -24    1.67    6.18
   0  -6 -24   14.13    5.28
   0   6  24   12.84    5.81
   0  -6  24    7.47    4.81
   0   6  24   -5.50    7.38
   0  -6 -26    8.62    6.39
   0  -6 -26   11.38    5.43
   0   6  26   14.46    6.36
   0   6  26   13.90    6.48
   0   6 -26    5.35    6.77
   0  -6  26    0.92    5.14
   0   6  26   11.85    7.98
   0  -6 -28   16.76    7.12
   0  -6 -28   18.15    6.08
   0   6  28   20.47    6.92
   0   6 -28   30.93    7.58
   0   6  28   23.44    7.19
   0  -6  28   14.99    5.77
   0   6  28   20.47    8.52
   0  -6 -30    2.60    7.57
   0  -6 -30   -2.18    6.08
   0   6  30    8.13    6.99
   0   6  30   -5.51    7.16
   0  -6  30    5.18    5.88
   0   6  30    8.78    8.69
   0   6  32    7.68    8.82
   0  -6 -32   -7.34    7.83
   0  -6 -32   -2.55    6.20
   0   6  32   -5.76    7.85
   0  -6  32    6.34    6.41
   0   6  32    5.02    7.28
   0   6  34   11.61    8.21
   0   6  34    4.12    7.61
   0  -6 -34    4.48    8.09
   0  -6  34   -4.31    6.98
   0   6  36   -1.91    7.76
   0  -6  36   -3.04    7.33
   0  -6 -36   -9.97    8.60
   0  -7   1  123.13   10.23
   0  -7   1  114.61    9.70
   0  -7  -1  136.90    9.71
   0   7  -1  121.44    9.68
   0   7   1  112.79    9.64
   0  -7   1  131.27   10.08
   0  -7  -1  124.43   10.13
   0   7  -1  121.62    9.97
   0   7   1  112.83   10.02
   0  -7   3  720.72   52.77
   0   7  -3  694.77   52.64
   0   7   3  695.54   52.58
   0  -7  -3  742.56   52.62
   0  -7   3  729.41   52.66
   0   7  -3  692.10   52.66
   0   7   3  731.20   52.79
   0  -7  -3  716.68   52.79
   0  -7   3  685.55   52.69
   0   7   5    6.19    4.38
   0  -7  -5   13.05    4.35
   0   7  -5    5.56    3.50
   0  -7   5    4.11    3.70
   0  -7  -5   10.82    2.89
   0  -7   5    1.78    4.38
   0  -7  -5   10.27    4.49
   0   7   5    3.93    2.89
   0  -7   5    4.96    3.15
   0   7  -5    4.51    2.02
   0   7  -5    7.97    3.57
   0   7  -7  104.65    8.79
   0   7  -7  105.34    8.64
   0   7   7  133.90    9.41
   0  -7  -7  111.92    9.25
   0  -7   7  101.43    8.76
   0   7  -7   95.74    8.21
   0  -7   7   93.41    8.66
   0   7   7  121.74    8.57
   0  -7  -7  117.77    9.28
   0   7  -9    2.90    3.16
   0  -7   9    8.94    3.42
   0   7   9    0.42    3.12
   0   7   9    5.43    4.69
   0  -7   9    9.03    3.52
   0  -7  11  165.15   14.80
   0   7  11  237.64   14.99
   0  -7  11  175.02   15.07
   0   7 -11  185.77   14.78
   0  -7 -11  242.60   15.55
   0  -7  13    5.05    4.13
   0   7 -13   -1.66    2.95
   0  -7 -13   -7.98    5.33
   0   7  13   -2.02    3.35
   0  -7 -13  -13.60    5.10
   0  -7  13   -4.98    2.94
   0   7 -13  -10.00    5.11
   0   7 -13  -17.04    3.82
   0   7  15   83.81    7.66
   0   7 -15   60.32    5.73
   0   7 -15   59.47    6.60
   0  -7 -15   82.06    7.32
   0  -7 -15   82.10    7.59
   0  -7  15   51.11    5.72
   0   7  15   85.77    6.29
   0   7 -15   67.88    7.41
   0  -7  15   66.09    7.02
   0   7  15   87.76    7.52
   0   7  17  100.58   10.36
   0   7 -17  108.71    8.69
   0  -7 -17  110.95   10.38
   0  -7 -17  121.44   10.05
   0   7 -17  123.96   10.28
   0   7  17  102.15    9.25
   0  -7  17  128.34   10.00
   0   7 -17  125.81    9.73
   0   7  17  115.56   10.53
   0  -7 -19   71.11    7.13
   0  -7  19   33.30    6.58
   0   7 -19   38.43    6.85
   0  -7 -19   62.23    6.66
   0   7  19   57.19    7.26
   0   7 -19   30.01    6.05
   0   7  19   74.00    7.75
   0  -7 -21   28.71    6.67
   0  -7  21   30.27    6.06
   0   7 -21   33.29    6.57
   0  -7 -21   31.40    6.02
   0   7  21   33.25    7.24
   0   7 -21   26.55    5.60
   0   7  21   27.77    6.82
   0   7  23   17.63    6.56
   0  -7 -23   11.77    6.41
   0  -7  23   -1.59    5.78
   0   7 -23    5.51    6.35
   0  -7 -23   25.07    5.77
   0   7  23    1.10    7.35
   0  -7  23   -3.16    4.45
   0  -7  25    6.74    4.80
   0   7  25   10.02    6.68
   0  -7 -25    8.12    6.73
   0  -7  25    2.48    6.40
   0   7 -25    2.16    6.58
   0  -7 -25   -4.08    5.84
   0   7  25    7.69    8.05
   0   7  25   -7.24    6.47
   0  -7  27   15.08    5.36
   0   7  27   37.31    7.39
   0  -7 -27   10.23    7.33
   0  -7  27    6.14    6.99
   0   7 -27   10.44    7.21
   0  -7 -27   15.87    6.32
   0   7  27    8.99    7.10
   0   7  27   26.23    8.66
   0   7  29   10.32    7.58
   0  -7 -29   10.03    7.84
   0  -7  29    7.42    7.37
   0  -7 -29   13.13    6.53
   0   7  29   -5.16    7.51
   0   7 -29   14.95    7.81
   0  -7  29    2.18    5.61
   0   7  29  -11.81    8.64
   0  -7 -31   -1.31    7.84
   0  -7 -31   -3.70    6.65
   0   7 -31  -14.90    8.39
   0   7  31    0.51    7.79
   0   7  31   -5.46    9.22
   0  -7  31    1.48    5.98
   0   7  31    7.00    7.65
   0  -7 -33   -3.46    8.11
   0   7  33    4.74    8.22
   0  -7  33   -0.74    6.48
   0   7  33    4.96    7.98
   0   7  35   22.18    9.03
   0   7  35    2.62    8.40
   0  -7  35    5.63    6.98
   0  -7 -35   18.95    8.60
   0  -8   0  366.74   26.55
   0  -8   0  347.26   26.22
   0   8   0  331.97   26.25
   0  -8   0  357.99   26.48
   0   8   0  354.88   26.39
   0  -8   2  351.90   25.86
   0   8   2  350.37   25.50
   0   8  -2  314.28   25.58
   0  -8  -2  371.50   25.50
   0  -8   2  316.71   25.51
   0   8  -2  325.89   25.65
   0   8   2  364.98   25.76
   0  -8  -2  350.11   25.80
   0  -8   2  319.29   25.69
   0   8   4   51.45    6.07
   0   8  -4   42.58    5.48
   0  -8  -4   56.98    6.39
   0  -8   4   44.38    5.61
   0  -8   4   52.84    6.49
   0  -8  -4   49.29    4.97
   0  -8   4   36.81    5.22
   0   8   4   52.75    5.03
   0   8  -4   53.13    5.48
   0   8   6   96.95    8.90
   0   8  -6   90.74    8.22
   0  -8  -6  112.28    9.07
   0  -8   6   75.99    8.29
   0   8  -6  105.61    8.41
   0   8  -6   92.84    7.52
   0  -8  -6  145.67    9.25
   0  -8   6   67.00    8.00
   0   8   6  111.60    8.12
   0   8  -8   15.00    2.96
   0   8   8   30.92    5.17
   0   8  -8   16.28    4.02
   0  -8   8   22.95    4.14
   0  -8  -8   12.06    5.46
   0  -8   8   21.13    3.94
   0   8  -8    9.70    4.32
   0   8   8   11.00    3.82
   0  -8  -8    8.74    5.46
   0  -8 -10   10.83    5.40
   0  -8  10    8.23    3.95
   0  -8  10   15.62    3.94
   0   8  10   10.79    3.65
   0   8  10   16.55    5.47
   0   8 -10   14.66    3.84
   0   8 -12   24.26    3.99
   0   8 -12   26.66    3.86
   0  -8 -12   17.24    5.52
   0  -8  12   19.59    4.71
   0  -8  12   22.75    3.98
   0   8  12   19.51    4.10
   0   8 -14   14.39    3.57
   0   8 -14    7.39    4.00
   0   8  14   21.64    5.58
   0  -8 -14   22.71    5.54
   0  -8  14   12.55    4.82
   0  -8  14    6.20    3.61
   0   8 -14    5.12    5.48
   0   8  14   21.23    3.89
   0   8 -16    7.03    3.12
   0  -8 -16   14.28    5.95
   0  -8 -16    1.51    5.63
   0   8  16    0.23    3.81
   0  -8  16   10.69    5.02
   0  -8  16    1.29    3.22
   0   8 -16   17.33    5.83
   0   8  16    3.83    5.90
   0   8 -16    8.59    4.41
   0   8 -18   77.28    7.27
   0   8  18  102.14    9.55
   0  -8 -18   99.30    9.42
   0  -8  18   92.63    9.09
   0   8 -18   90.20    9.34
   0   8  18   89.06    8.04
   0   8 -18   88.49    8.40
   0   8  18  112.80    9.80
   0  -8 -18  128.61    9.18
   0   8  20   53.00    7.49
   0  -8  20   31.05    6.58
   0  -8 -20   45.10    7.36
   0  -8 -20   43.56    6.87
   0   8  20   41.22    5.27
   0   8 -20   36.96    7.09
   0   8  20   41.85    7.58
   0   8 -20   31.97    6.01
   0   8  22   11.96    6.94
   0  -8  22   -1.40    6.13
   0  -8 -22    6.78    6.80
   0   8  22   -3.23    4.34
   0  -8 -22   10.76    6.15
   0   8 -22    0.82    6.61
   0   8  22    6.57    7.46
   0   8  24   72.31    9.00
   0  -8 -24   68.80    8.86
   0  -8  24   51.62    8.36
   0  -8 -24   60.17    8.28
   0   8  24   60.65    6.82
   0   8 -24   58.09    8.89
   0   8  24   91.37    9.85
   0   8  26   10.27    7.56
   0  -8 -26   -7.18    7.65
   0  -8  26    6.62    6.57
   0   8  26   -6.26    7.10
   0  -8 -26   -0.38    6.68
   0   8 -26   -8.33    7.21
   0   8  26   -2.28    8.65
   0   8  28   27.53    8.09
   0  -8 -28    7.21    8.01
   0  -8  28   -2.35    7.24
   0  -8 -28   20.14    7.05
   0   8 -28   13.36    8.01
   0   8  28   20.77    9.13
   0   8  28    8.33    7.72
   0   8  30   -2.12    8.12
   0   8  30   -2.50    8.17
   0  -8 -30    9.44    7.07
   0  -8 -30   11.23    8.39
   0   8  30  -16.67    9.77
   0   8  32    3.16    8.74
   0  -8 -32   26.65    8.21
   0   8  32    9.27    8.66
   0   8  34    1.01    9.06
   0  -9  -1  130.24   11.61
   0  -9   1  147.08   11.60
   0  -9   1  138.76   10.89
   0  -9  -1  131.24   10.83
   0   9  -1  129.99   10.92
   0   9   1  129.84   10.88
   0  -9  -1  131.63   11.47
   0  -9   1  128.60   11.29
   0   9   1  141.57   11.32
   0   9  -1  133.03   11.23
   0  -9   3  106.95    9.86
   0   9   3  110.99    9.63
   0   9  -3  112.74    9.36
   0  -9  -3  109.83    9.76
   0  -9   3  106.98    9.46
   0   9  -3   95.16    9.06
   0   9   3  108.11    8.94
   0  -9   3   97.16    8.90
   0  -9  -3  109.15    8.92
   0  -9   5   64.88    6.39
   0  -9  -5   69.62    7.45
   0  -9   5   65.48    6.67
   0   9  -5   63.97    6.62
   0   9   5   66.28    7.14
   0   9  -5   50.39    5.13
   0   9  -5   67.85    6.44
   0  -9  -5   67.01    5.92
   0   9   5   62.30    5.98
   0   9   7   57.13    5.25
   0  -9   7   34.56    5.36
   0  -9  -7   59.43    6.68
   0  -9   7   44.80    5.88
   0   9  -7   46.90    5.58
   0   9   7   61.96    6.65
   0   9  -7   30.41    4.23
   0  -9  -7   72.26    6.96
   0   9  -7   43.76    5.74
   0  -9   9    5.85    4.46
   0  -9  -9   -1.98    5.76
   0   9  -9    1.24    4.36
   0   9   9    3.51    5.75
   0   9   9    0.93    4.00
   0  -9   9    3.28    4.18
   0  -9  -9    5.23    5.86
   0   9  11   26.66    4.40
   0   9 -11   28.98    4.76
   0   9  11   30.62    6.33
   0  -9 -11   15.61    6.26
   0  -9  11   19.66    4.73
   0  -9  11   22.51    5.03
   0  -9 -11   25.95    6.31
   0   9  13   26.06    6.28
   0   9 -13   26.43    4.37
   0   9 -13   14.59    4.13
   0  -9 -13   17.18    6.28
   0  -9  13   15.29    4.88
   0  -9  13   11.87    4.24
   0   9 -13   27.21    5.89
   0   9  13   10.86    4.17
   0   9 -15   34.62    4.81
   0   9  15   47.05    6.75
   0   9 -15   27.66    5.16
   0  -9 -15   51.13    6.86
   0  -9  15   30.18    5.79
   0  -9  15   27.31    4.82
   0   9 -15   41.38    6.85
   0   9  15   44.04    5.08
   0   9  17   11.79    4.37
   0   9 -17    3.10    3.41
   0  -9 -17    0.21    6.51
   0  -9 -17   -0.63    6.28
   0  -9  17    5.08    5.43
   0  -9  17   -1.69    3.58
   0   9 -17    2.83    6.38
   0   9  17   -8.22    6.58
   0   9 -17    9.74    4.68
   0   9  19   21.70    7.45
   0   9 -19   12.93    3.01
   0  -9 -19   27.20    7.26
   0  -9  19   14.29    6.04
   0   9  19   11.78    4.63
   0  -9 -19   14.85    6.71
   0   9 -19   21.61    6.72
   0   9  19   36.07    7.27
   0   9 -19   24.13    5.06
   0  -9 -21   38.15    7.84
   0  -9  21   23.84    6.91
   0   9  21   38.34    7.90
   0   9  21   31.36    5.39
   0  -9 -21   31.49    7.33
   0   9 -21   31.80    7.57
   0   9  21   26.01    8.17
   0  -9 -23   47.73    8.32
   0  -9  23   22.15    7.24
   0   9  23   46.17    8.38
   0  -9 -23   46.25    7.79
   0   9  23   41.57    5.81
   0   9 -23   28.11    7.96
   0   9  23   36.63    8.89
   0  -9 -25    4.16    8.04
   0  -9  25   -6.83    7.07
   0   9  25    1.30    7.86
   0  -9 -25    3.74    7.10
   0   9  25   11.09    5.19
   0   9 -25    8.36    7.60
   0   9  25   -5.39    8.83
   0   9 -27    4.07    7.82
   0   9  27   16.42    8.34
   0   9  27    5.55    5.25
   0  -9 -27    9.85    7.21
   0  -9  27  -10.72    7.63
   0  -9 -27    6.97    8.26
   0   9  27    5.42    7.74
   0   9  27    2.26    9.27
   0   9  29    8.43    8.38
   0  -9 -29   -1.98    8.60
   0  -9 -29   24.67    7.44
   0   9  29   -2.94    5.36
   0   9  29   -7.24    9.49
   0   9  29    2.89    8.20
   0   9  31    9.94    5.55
   0   9  31    4.11    8.89
   0   9  33   -4.04    5.83
   0   9  33    0.15    9.16
   0 -10   0    6.90    5.67
   0 -10   0    8.52    6.24
   0  10   0    8.01    4.30
   0 -10   0    3.49    4.30
   0  10   0   12.07    5.44
   0 -10  -2  254.05   20.09
   0 -10   2  281.96   20.14
   0  10   2  265.38   19.96
   0  10  -2  259.09   19.81
   0  10   2  243.25   19.54
   0  10  -2  258.93   19.62
   0 -10   2  243.54   19.87
   0 -10  -2  242.11   20.00
   0 -10  -2  238.92   19.47
   0 -10   2  266.91   19.59
   0  10   4   46.93    5.42
   0  10  -4   38.03    5.80
   0 -10   4   42.56    6.29
   0 -10  -4   47.88    6.96
   0 -10  -4   40.91    5.35
   0  10   4   48.84    6.82
   0  10  -4   42.11    6.16
   0 -10   4   40.09    5.63
   0 -10  -6  138.37    9.87
   0 -10   6   87.66    9.08
   0  10  -6  121.90    9.07
   0  10   6  147.69    9.84
   0  10  -6   97.65    8.82
   0 -10   6   97.14    8.80
   0  10   6  127.78    8.62
   0  10   8   21.91    6.51
   0  10  -8   25.02    5.40
   0 -10   8   25.02    5.40
   0 -10  -8   37.52    6.69
   0 -10  -8   33.89    6.78
   0  10   8   25.57    4.61
   0 -10   8   23.94    5.13
   0  10  -8   28.30    5.38
   0 -10 -10   15.25    6.54
   0 -10  10    7.20    5.04
   0 -10  10   14.44    5.02
   0  10  10   19.17    4.51
   0  10 -10    9.10    4.94
   0  10  10   25.15    6.46
   0 -10 -10   12.65    6.61
   0  10 -12   79.01    7.55
   0 -10 -12   81.96    9.17
   0 -10 -12   86.56    8.97
   0 -10  12   79.44    7.88
   0  10  12   80.67    7.45
   0 -10  12   65.77    7.57
   0  10 -12   64.41    6.82
   0  10  12   93.05    9.03
   0  10 -14   -2.15    4.49
   0  10  14    8.78    6.74
   0  10 -14  -10.09    4.26
   0  10  14    6.94    6.13
   0 -10 -14    7.39    6.60
   0 -10  14    0.27    5.08
   0 -10  14    0.37    4.45
   0  10 -14   -7.09    6.34
   0  10  14    3.40    4.53
   0  10 -16    9.90    4.27
   0  10 -16   17.36    4.54
   0  10  16   12.63    6.74
   0 -10 -16    4.60    6.76
   0 -10  16   11.42    5.39
   0 -10  16    7.18    4.43
   0  10 -16    0.81    6.58
   0  10  16   14.42    4.72
   0  10  18   26.73    5.24
   0  10 -18   21.99    4.00
   0 -10 -18   39.68    7.74
   0 -10 -18   20.37    7.22
   0 -10  18   22.32    6.23
   0 -10  18   26.27    4.50
   0  10 -18   27.08    7.35
   0  10  18   28.32    7.47
   0  10 -18   18.24    5.12
   0  10  20    2.67    7.82
   0 -10 -20    0.36    7.71
   0 -10  20    1.10    6.14
   0  10  20    0.08    5.08
   0 -10 -20    3.10    7.24
   0  10 -20   -9.46    7.27
   0  10  20    5.75    7.73
   0  10  22   18.31    8.14
   0 -10 -22   23.51    8.19
   0 -10  22    5.19    6.79
   0  10  22    9.34    5.32
   0 -10 -22   25.52    7.52
   0  10 -22   15.87    7.76
   0  10  22    6.41    8.35
   0  10  24    8.79    8.33
   0 -10 -24    3.11    8.24
   0 -10  24   -9.00    7.21
   0 -10 -24    0.81    7.22
   0  10 -24   -7.31    7.79
   0  10  24    5.64    8.82
   0  10  24    1.06    5.38
   0  10  26   16.28    9.34
   0 -10 -26   10.20    8.68
   0 -10 -26    6.67    7.46
   0  10  26   10.20    5.53
   0 -10 -28    2.97    7.63
   0  10  28   -4.01    5.54
   0  10  28    7.07    9.77
   0  10  28    9.44    8.54
   0 -10 -30   -9.32    7.81
   0  10  30   -4.73    5.68
   0  11  -1   29.90    5.76
   0  11   1   43.28    5.67
   0 -11  -1   36.52    5.42
   0 -11  -1   39.58    7.51
   0 -11   1   22.05    6.60
   0 -11  -1   40.55    7.02
   0  11   1   38.24    6.66
   0  11  -1   43.04    6.70
   0 -11   1   36.15    5.61
   0  11  -3   -0.16    4.92
   0  11   3    7.45    4.79
   0 -11  -3    3.19    6.23
   0 -11   3   -3.81    5.84
   0 -11  -3    0.15    4.62
   0 -11   3   -3.28    4.76
   0  11   3   10.55    6.16
   0  11  -3    6.65    5.81
   0 -11   5   92.00    8.85
   0 -11  -5   91.62    9.52
   0  11  -5   64.39    6.95
   0 -11   5   87.89    8.30
   0  11   5   98.75    8.12
   0  11  -5   96.34    8.47
   0  11   5  110.29    9.24
   0  11  -5  103.54    8.85
   0 -11  -7    9.41    6.94
   0 -11  -7   10.20    6.79
   0 -11   7   -2.42    5.56
   0 -11   7    7.90    4.92
   0  11  -7    7.87    2.87
   0  11   7    3.71    6.55
   0  11  -7    5.93    5.62
   0  11   7    2.81    4.70
   0  11  -7    9.21    5.29
   0 -11   9   60.14    7.75
   0 -11  -9   92.96    9.18
   0  11   9   77.29    7.32
   0  11  -9   65.97    7.82
   0  11   9   76.29    8.78
   0 -11  -9   74.83    9.16
   0 -11   9   65.57    7.88
   0  11 -11    4.05    3.48
   0 -11  11    9.01    5.36
   0  11  11   -1.55    4.79
   0  11 -11    6.20    5.18
   0  11  11    8.39    6.98
   0 -11 -11    3.49    7.13
   0 -11  11    8.45    5.26
   0 -11 -11    8.65    7.12
   0  11  11   12.26    5.77
   0  11  13   23.30    7.33
   0  11 -13   16.13    5.23
   0 -11 -13   14.94    7.69
   0 -11 -13   19.55    7.36
   0  11  13   25.77    5.27
   0 -11  13    7.09    5.68
   0 -11  13    4.72    5.26
   0  11 -13   21.84    6.94
   0  11  13   29.42    6.31
   0  11 -13    9.32    4.05
   0  11  15   16.98    7.48
   0  11 -15   10.59    4.92
   0  11 -15    0.04    4.06
   0 -11 -15   18.06    7.43
   0  11  15    9.47    5.14
   0 -11  15    9.65    5.26
   0  11 -15   10.07    7.35
   0 -11  15    5.04    5.77
   0  11 -17   11.36    4.43
   0  11  17    4.74    7.21
   0  11 -17    9.34    4.31
   0 -11 -17   17.96    7.68
   0  11  17    8.57    5.33
   0 -11  17    3.83    4.91
   0  11 -17    8.21    7.49
   0 -11  17    6.51    6.03
   0 -11  19   36.70    6.95
   0 -11 -19   33.51    8.25
   0  11  19   30.93    6.02
   0  11 -19   36.14    8.20
   0  11  19   21.74    8.37
   0  11  21   -7.04    5.53
   0 -11 -21  -17.06    8.55
   0  11 -21   -1.63    7.72
   0 -11 -21    5.94    7.77
   0  11  21  -15.78    8.59
   0 -11  21   13.80    6.78
   0  11  21   -2.09    8.49
   0  11  23    8.89    8.98
   0 -11 -23    3.54    7.63
   0  11  23    5.12    5.72
   0  11 -23    7.98    8.26
   0 -11  23   -0.49    7.07
   0  11  25    4.04    5.71
   0  11  25    6.19    9.46
   0 -11 -25   -1.50    7.87
   0 -11 -27   11.56    7.99
   0  11  27   15.40    6.06
   0 -12   0   -3.51    6.44
   0  12   0   -0.47    6.37
   0  12   0   14.78    5.46
   0 -12   0   -6.82    5.09
   0 -12  -2   32.77    7.33
   0 -12   2   37.25    7.07
   0  12  -2   25.81    6.84
   0  12   2   42.44    7.28
   0 -12   2   35.73    6.04
   0  12  -2   40.24    6.35
   0  12   2   30.40    6.06
   0 -12  -2   33.04    5.84
   0 -12   4    1.60    6.23
   0 -12  -4    1.06    6.84
   0  12   4   11.47    6.58
   0  12  -4   12.16    6.14
   0 -12  -4    4.32    4.75
   0  12   4    9.32    5.36
   0  12  -4   13.14    5.66
   0  12  -4    1.38    2.76
   0 -12   6   19.03    6.18
   0 -12  -6   10.16    7.36
   0  12   6    0.11    6.91
   0  12  -6    5.70    2.95
   0  12   6   17.71    5.44
   0  12  -6   15.44    5.95
   0 -12  -8   54.25    8.90
   0 -12   8   51.79    7.52
   0  12  -8   55.84    7.46
   0  12   8   65.61    8.51
   0 -12   8   46.00    7.08
   0 -12  -8   62.63    9.01
   0  12   8   57.07    6.77
   0  12 -10   -0.72    3.16
   0  12  10    9.41    5.30
   0  12 -10    5.65    5.92
   0  12  10   -4.24    7.42
   0 -12 -10    5.42    7.70
   0 -12  10   -4.50    5.94
   0  12  10    5.67    5.79
   0 -12  10    2.39    5.80
   0 -12 -10   -4.76    7.75
   0  12  12   40.39    8.20
   0  12 -12   31.04    6.37
   0  12  12   39.88    6.87
   0 -12 -12   34.26    8.44
   0 -12 -12   41.92    8.44
   0 -12  12   15.58    6.59
   0  12  12   40.23    6.10
   0 -12  12   20.74    6.35
   0  12 -14    9.10    5.76
   0  12  14   -0.89    7.80
   0  12  14   12.86    6.77
   0 -12 -14   22.33    8.23
   0 -12 -14   17.93    8.10
   0 -12  14   11.42    5.84
   0 -12  14    0.10    6.10
   0  12  14    4.36    5.68
   0  12 -14   22.68    8.06
   0  12  16   14.82    7.33
   0 -12 -16    9.06    8.61
   0 -12 -16   21.32    8.27
   0  12 -16    1.35    8.00
   0  12  16    1.60    6.03
   0 -12  16    5.64    6.44
   0  12  16   20.49    8.16
   0 -12  18    4.83    6.51
   0  12  18   17.03    8.72
   0 -12 -18    9.23    8.32
   0  12 -18   -6.03    8.11
   0  12  18    0.45    5.91
   0  12  18    5.33    7.82
   0  12  20   -0.88    8.56
   0 -12 -20   -0.32    8.50
   0  12 -20   -2.11    8.12
   0  12  20   10.35    6.02
   0 -12  20  -16.25    7.05
   0  12  22    8.08    6.01
   0  12  22   20.57    9.32
   0  12  24   -4.25    6.01
   0  12  24   -4.48    9.32
   0  13   1   13.41    7.18
   0  13  -1   12.55    6.94
   0  13   1   10.18    6.17
   0  13  -1    1.54    6.12
   0 -13  -1    5.98    5.55
   0 -13   1   -2.17    5.44
   0 -13  -1    6.65    7.25
   0 -13   1    0.51    7.00
   0 -13  -3   -6.52    7.44
   0 -13   3    8.12    6.92
   0 -13  -3    0.09    5.16
   0  13  -3    3.46    6.69
   0  13   3   -8.44    7.05
   0 -13   3   -0.29    5.65
   0  13  -3   -6.78    6.14
   0  13   3  -12.50    6.15
   0  13   5   49.10    7.87
   0  13  -5   24.72    7.23
   0  13   5   40.51    6.70
   0  13  -5   32.29    6.94
   0 -13   5   25.81    6.41
   0 -13  -5   23.74    8.21
   0 -13   5   20.54    7.22
   0 -13  -7   -5.85    7.80
   0 -13   7    5.58    6.59
   0  13   7   -7.32    5.36
   0  13  -7    2.42    6.58
   0  13   7    0.35    7.51
   0 -13   7   -3.49    5.83
   0  13   7    6.83    5.88
   0  13   9   23.23    6.15
   0  13   9   18.17    6.18
   0 -13  -9   26.60    8.42
   0 -13   9   13.69    6.85
   0  13   9   18.17    8.00
   0  13  -9   31.52    6.89
   0 -13   9   21.31    6.39
   0 -13  -9   15.89    8.72
   0  13  11    0.72    5.96
   0  13 -11    9.54    6.62
   0  13  11   17.88    8.11
   0  13  11    5.92    6.39
   0 -13 -11    5.94    8.42
   0 -13 -11   -4.57    8.60
   0 -13  11   11.73    6.37
   0 -13  11   13.26    6.40
   0  13  13   44.28    6.52
   0  13  13   41.18    8.82
   0  13  13   21.35    7.19
   0 -13 -13   21.60    9.14
   0 -13  13   17.43    6.81
   0  13 -13   21.84    8.21
   0 -13 -13   37.54    9.07
   0 -13  13   27.81    7.21
   0  13  15   -0.62    7.39
   0  13  15   11.17    6.08
   0 -13  15   12.48    6.66
   0  13  17    6.12    7.82
   0  13 -17   -3.47    8.29
   0  13  17   11.03    6.14
   0 -13  17   -3.21    6.91
   0  13  19   -4.37    6.33
   0  14   0   27.74    7.05
   0 -14   0   19.79    8.09
   0  14   0   36.43    8.11
   0 -14   0   25.60    6.39
   0  14   2    8.22    6.62
   0  14  -2   -2.76    6.56
   0 -14   2    6.81    7.57
   0 -14  -2   -2.47    7.99
   0  14   2   -8.37    7.82
   0  14  -2   13.47    7.45
   0 -14  -2    4.54    5.69
   0 -14   2    4.24    5.88
   0 -14   4   29.23    6.73
   0  14   4   43.89    8.39
   0  14  -4   18.01    7.85
   0  14  -4   23.79    7.03
   0  14   4   27.97    6.99
   0 -14  -4   37.61    8.62
   0 -14   4   16.73    7.64
   0 -14   6    9.02    6.46
   0  14   6    7.38    8.06
   0  14  -6    3.56    7.49
   0  14   6   18.36    6.62
   0 -14  -6   11.65    8.36
   0 -14   6    3.16    7.27
   0 -14   8   14.46    6.91
   0  14  -8   41.35    7.96
   0  14   8   22.92    8.60
   0 -14  -8   35.46    9.07
   0 -14   8   19.49    7.51
   0  14   8   42.94    7.14
   0 -14  10    4.34    6.58
   0  14  10    1.39    6.36
   0  14  12    1.57    6.42
   0 -14  12    7.80    6.79
   0  14 -12   15.30    8.34
   0  14  14   -6.37    6.32
   0  15   1    6.46    6.90
   0  15  -1    5.39    6.94
   0 -15  -1    5.95    8.57
   0 -15   1   -3.11    8.24
   0  15   1   11.32    8.43
   0  15  -1    9.22    8.50
   0 -15  -1   -1.23    6.32
   0 -15   1    7.62    6.52
   0  15  -3   -2.94    7.09
   0  15   3   -1.36    6.99
   0 -15  -3    2.57    8.57
   0 -15   3    1.81    7.74
   0  15  -3   -1.63    8.20
   0 -15   3   -4.72    6.49
   0  15   5    7.70    6.87
   0 -15   5    7.03    6.65
   0 -15   5    3.25    8.07
   0 -15   7   -1.85    6.86
   0  15   7   -0.56    6.76
  -1   0  35   24.52    8.31
  -1   0  33   -2.75    7.34
  -1   0  33    5.81    3.93
   1   0 -33    2.30    5.41
  -1   0  31   45.32    8.18
  -1   0  31   45.20    5.48
  -1   0  31   51.17    8.03
   1   0 -31   59.36    6.54
  -1   0  29    5.93    6.56
  -1   0  29    7.14    3.75
  -1   0  29    0.88    6.41
   1   0 -29   12.66    4.94
  -1   0  27   59.34    7.59
  -1   0  27   58.92    7.66
  -1   0  27   43.58    5.53
   1   0 -27   70.02    6.25
  -1   0  25   47.80    6.71
  -1   0  25   38.94    6.71
  -1   0  25   44.77    4.93
   1   0 -25   52.21    5.49
  -1   0  23  120.87   10.41
   1   0 -23  123.63    9.55
  -1   0  23  116.51   10.41
  -1   0  23  110.06    9.36
  -1   0  21  510.81   36.01
   1   0 -21  499.88   35.64
  -1   0  21  490.11   35.99
  -1   0  21  446.60   35.55
  -1   0  19  489.69   36.51
   1   0 -19  493.83   36.17
  -1   0  19  514.50   36.56
  -1   0  19  470.94   36.15
  -1   0  17  374.91   27.19
   1   0 -17  367.06   26.84
  -1   0  17  374.00   27.24
  -1   0  17  344.59   26.82
  -1   0  15   38.78    4.84
   1   0 -15   39.58    3.83
  -1   0  15   30.23    4.81
  -1   0  15   34.49    3.71
  -1   0  13   22.85    3.94
  -1   0  13   19.64    2.79
  -1   0  13   20.43    3.98
   1   0 -13   24.94    3.00
  -1   0  11    7.07    2.21
  -1   0  11    6.05    3.37
   1   0 -11    8.50    2.25
   1   0  -9    9.11    2.23
  -1   0   9    8.70    2.13
   1   0  -7  874.96   64.23
  -1   0   7  869.42   64.23
  -1   0   5   77.71    5.99
   1   0   5  525.48   38.59
  -1   0  -5  494.23   38.58
  -1   0  -5  556.90   38.61
  -1   0  -7  303.43   23.62
   1   0   7  317.18   23.60
  -1   0  -7  318.12   23.66
   1   0   7  340.65   23.68
   1   0   9  907.37   63.25
  -1   0  -9  907.62   63.25
  -1   0  -9  812.60   63.26
   1   0   9  837.51   63.16
  -1   0  -9  840.29   63.16
   1   0  11    3.54    2.32
  -1   0 -11    0.89    2.35
   1   0  11    4.69    3.08
  -1   0 -11   -0.29    3.04
  -1   0 -11    5.63    3.40
  -1   0 -13  164.20   12.86
   1   0  13  168.85   13.18
  -1   0 -13  172.32   13.20
  -1   0 -13  182.92   13.25
   1   0  13  167.39   12.86
   1   0  15   22.62    3.26
  -1   0 -15   16.79    3.24
   1   0  15   18.48    4.15
  -1   0 -15   26.65    4.28
  -1   0 -15   27.15    4.34
  -1   0 -17   66.67    6.25
   1   0  17   68.71    6.43
   1   0  17   61.73    5.63
  -1   0 -17   72.72    6.56
  -1   0 -17   59.00    5.72
  -1   0 -19   87.97    7.30
   1   0  19   84.85    7.44
  -1   0 -19   77.46    6.63
   1   0  19   66.69    6.47
   1   0  21   20.83    4.83
   1   0  21   18.51    3.56
  -1   0 -21   23.41    4.23
  -1   0 -21   27.87    5.29
  -1   0 -23   28.66    4.54
   1   0  23   29.30    4.02
   1   0  23   33.65    5.67
  -1   0 -25   -0.65    4.12
   1   0  25    0.51    3.46
   1   0  25    7.47    5.50
   1   0  27   87.34    8.33
  -1   0 -27  104.90    8.82
   1   0  27  118.87    9.94
  -1   0 -29   -1.23    4.83
   1   0  29    2.75    3.88
   1   0  29   -3.07    6.58
   1   0  31   16.37    7.26
   1   0  31   11.20    4.22
  -1   0 -31    9.33    5.33
   1   0  33    9.76    7.86
   1   0  33   15.26    4.50
  -1   0 -33   11.32    5.76
   1   0  35   18.43    8.37
   1   0  35    5.95    4.81
  -1   1  36    2.70    8.24
  -1  -1  36   -6.72    8.59
  -1   1  34   21.36    7.97
  -1  -1  34   36.29    8.51
  -1   1  34   27.30    5.17
  -1   1  34   34.08    8.32
   1  -1 -34   34.50    6.84
   1   1 -32   15.43    4.58
   1  -1 -32   18.03    6.07
  -1   1  32    4.86    4.53
  -1   1  32   23.38    7.30
  -1  -1  32    6.43    7.47
  -1   1  32   16.10    7.28
  -1  -1  32   17.08    3.69
   1  -1 -30    5.22    5.52
   1   1 -30    3.60    4.28
  -1  -1  30   10.63    7.05
  -1   1  30    4.66    6.66
  -1  -1  30    4.43    3.29
  -1   1  30   -1.36    4.34
  -1   1  30    1.66    6.91
  -1  -1  28   63.94    8.07
  -1  -1  28   71.18    8.52
  -1   1  28   66.26    8.36
   1  -1 -28   86.53    7.44
   1   1 -28   71.68    6.60
  -1  -1  28   57.79    5.95
  -1   1  28   66.88    6.66
  -1   1  28   66.44    8.44
  -1   1  26   20.27    5.83
  -1  -1  26    5.75    5.96
  -1   1  26   11.60    6.22
  -1  -1  26    2.37    5.75
  -1  -1  26   12.87    3.08
  -1   1  26    8.81    4.14
   1  -1 -26   11.73    4.80
   1   1 -26   10.90    3.88
  -1  -1  24  262.95   19.58
  -1   1  24  255.43   19.48
   1  -1 -24  267.69   19.09
   1   1 -24  265.44   18.81
  -1   1  24  247.62   18.93
  -1  -1  24  219.12   18.63
  -1  -1  24  258.76   19.50
  -1   1  24  259.13   19.67
  -1  -1  22  192.51   14.07
  -1   1  22  182.00   14.27
   1  -1 -22  183.47   13.64
   1   1 -22  188.57   13.36
  -1  -1  22  198.71   14.24
  -1   1  22  177.95   14.02
  -1   1  22  163.75   13.47
  -1  -1  22  169.08   13.15
   1  -1 -22  156.61   13.12
   1  -1 -20  286.42   22.76
  -1   1  20  287.46   23.00
  -1   1  20  317.42   23.39
  -1  -1  20  342.14   23.47
   1  -1 -20  313.35   23.06
   1   1 -20  337.20   22.90
  -1  -1  20  317.37   23.37
  -1   1  20  305.04   23.47
  -1  -1  20  301.05   22.81
   1  -1 -18  190.62   14.82
  -1   1  18  182.22   15.10
  -1   1  18  195.02   15.49
  -1  -1  18  199.75   15.53
   1  -1 -18  191.05   15.10
   1   1 -18  224.52   14.92
  -1  -1  18  216.93   15.51
  -1   1  18  178.38   15.56
  -1  -1  18  198.81   14.87
   1  -1 -16  708.04   51.84
  -1   1  16  708.36   51.98
  -1   1  16  751.71   52.22
   1  -1 -16  741.01   52.00
   1   1 -16  702.53   51.88
  -1  -1  16  660.00   51.87
  -1  -1  16  710.82   52.19
  -1  -1  14    1.90    1.87
  -1   1  14    3.19    2.93
  -1   1  14    2.19    3.86
   1  -1 -14    0.49    3.10
   1   1 -14    2.46    2.05
  -1  -1  14    2.29    3.82
   1  -1 -14    1.45    2.16
  -1   1  12    8.59    2.88
  -1  -1  12   10.67    1.81
  -1  -1  12   12.86    3.49
   1  -1 -12   12.01    2.19
  -1   1  12    4.09    3.29
   1   1 -12   10.24    1.99
   1  -1 -12    8.45    2.83
   1  -1 -10  179.49   13.34
  -1  -1  10  182.82   13.47
  -1  -1  10  167.84   13.11
  -1   1  10  175.29   13.37
   1  -1 -10  187.30   13.18
   1  -1  -8  329.46   24.32
   1  -1  -8  337.12   24.23
  -1  -1   8  315.60   24.35
  -1   1   8  319.63   24.34
   1   1  -6   34.14    4.51
   1  -1  -6   56.88    4.23
  -1   1   6   59.46    4.28
  -1   1   6   47.41    4.59
   1  -1  -6   50.14    4.47
  -1   1   4    1.10    1.69
   1   1  -4    5.20    1.82
   1  -1  -4    3.40    1.89
  -1  -1  -4   71.59    5.13
  -1   1  -4   64.90    5.10
   1   1   4   65.54    5.17
   1  -1   4   57.53    5.08
   1   1   6    9.07    2.41
  -1  -1  -6   10.38    2.50
   1   1   6   11.18    2.24
  -1   1  -6   14.82    1.82
   1   1   6   16.43    2.69
  -1  -1  -8  508.22   37.07
   1  -1   8  500.76   37.16
   1   1   8  508.99   37.09
  -1   1  -8  510.86   37.11
   1   1   8  509.93   37.08
  -1   1  -8  483.59   36.99
  -1   1 -10   -0.24    2.02
   1   1  10    6.85    2.57
  -1  -1 -10    2.71    2.47
   1  -1  10    1.61    3.25
  -1   1 -10   -4.07    3.06
   1  -1  10    3.51    1.91
   1   1  10    4.11    2.77
  -1   1 -10    1.46    3.03
  -1  -1 -12   94.02    6.85
  -1   1 -12   72.21    7.14
   1  -1  12   80.79    7.23
   1   1  12   92.26    7.06
  -1   1 -12   88.67    7.25
   1   1  12  103.20    6.88
   1  -1  12   79.45    6.51
  -1   1 -12   66.34    6.60
   1   1  14   41.73    3.95
  -1  -1 -14   40.68    3.96
  -1   1 -14   27.01    3.46
   1   1  14   41.83    4.35
   1  -1  14   24.54    4.71
   1  -1  14   26.03    3.28
  -1   1 -14   27.23    4.35
  -1   1 -14   28.67    4.62
   1  -1  16   45.91    5.48
   1   1  16   55.45    5.24
  -1   1 -16   48.10    5.47
   1  -1  16   39.04    4.20
   1   1  16   52.21    4.83
  -1   1 -16   41.83    4.27
  -1  -1 -16   52.52    4.92
  -1   1 -16   49.08    5.43
  -1  -1 -18   96.21    7.93
  -1   1 -18   86.35    7.63
   1   1  18  108.08    8.42
   1  -1  18  101.72    8.63
  -1   1 -18  104.32    8.37
   1  -1  18   92.05    7.56
   1   1  18   91.91    7.85
  -1   1 -18   99.52    8.43
   1  -1  20   39.23    4.40
   1   1  20   57.12    4.93
  -1   1 -20   40.10    5.84
  -1   1 -20   35.82    4.64
   1  -1  20   47.79    5.83
   1   1  20   58.72    5.79
  -1   1 -20   48.91    5.99
  -1  -1 -20   47.19    5.11
   1   1  22   50.19    5.14
   1  -1  22   51.35    6.50
   1   1  22   67.85    6.28
  -1   1 -22   35.38    4.98
  -1   1 -22   48.03    6.41
   1  -1  22   47.18    4.64
  -1  -1 -22   45.29    5.61
   1   1  24   40.41    5.98
   1  -1  24   42.25    6.42
  -1  -1 -24   36.90    5.20
  -1   1 -24   33.57    4.57
  -1   1 -24   36.00    6.04
   1  -1  24   30.50    4.16
   1   1  24   33.40    4.72
   1   1  26   32.19    6.26
   1  -1  26   25.53    6.69
  -1  -1 -26   33.93    5.26
  -1   1 -26   30.29    4.59
   1  -1  26   21.98    4.07
  -1   1 -26   32.78    6.06
   1   1  26   30.17    4.65
   1  -1  28  -11.23    6.87
   1   1  28   -1.89    6.29
  -1  -1 -28    3.32    5.04
  -1   1 -28    0.24    4.41
  -1   1 -28    1.64    6.20
   1  -1  28   -3.62    3.70
   1   1  28    0.53    4.17
   1  -1  30    4.56    7.11
   1   1  30    3.96    6.56
   1   1  30    9.60    4.47
  -1  -1 -30    8.89    5.44
  -1   1 -30    8.13    4.83
   1  -1  32    6.21    7.43
   1   1  32   10.54    7.22
   1   1  32    9.05    4.63
  -1  -1 -32    7.30    3.57
  -1  -1 -32   10.68    6.06
  -1   1 -32   20.00    5.12
   1   1  34    5.49    4.86
  -1  -1 -34    1.36    6.32
   1  -1  34    3.18    7.97
   1   1  34    6.21    7.71
   1   1  36    6.73    8.47
   1  -1  36   18.75    7.83
  -1  -2  35   15.81    8.54
  -1   2  35   10.73    8.03
  -1   2  35    3.88    5.23
  -1   2  35    5.93    8.22
   1  -2 -35   12.20    7.05
  -1   2  33  -13.77    7.59
  -1  -2  33   11.60    7.94
  -1   2  33    5.78    5.05
  -1   2  33    1.36    7.68
   1  -2 -33    7.02    6.46
   1   2 -31   17.62    3.88
  -1   2  31   29.39    5.47
  -1  -2  31   19.56    7.99
  -1   2  31   48.72    7.44
   1  -2 -31   28.87    6.65
  -1   2  31   28.32    7.86
   1   2 -29   13.49    3.41
  -1   2  29   13.34    4.93
  -1  -2  29   27.08    7.31
  -1   2  29   17.22    6.65
   1  -2 -29   12.38    5.84
  -1   2  29    7.66    7.21
   1   2 -27   32.52    4.55
  -1   2  27   60.10    7.03
  -1  -2  27   34.32    7.37
  -1   2  27   39.85    7.75
  -1   2  27   61.39    5.82
   1  -2 -27   60.52    6.49
  -1   2  25   84.26    8.04
  -1   2  25   83.63    8.81
   1  -2 -25   88.36    8.38
   1   2 -25   93.00    7.22
   1  -2 -25   82.21    7.45
  -1  -2  25  105.09    9.31
  -1  -2  23  152.70   13.48
   1  -2 -23  196.08   13.27
   1   2 -23  153.69   12.56
  -1   2  23  180.49   13.14
  -1   2  23  177.67   13.59
  -1  -2  23  151.93   13.76
   1   2 -21   58.28    4.80
   1  -2 -21   62.96    6.11
  -1   2  21   42.46    5.63
   1  -2 -21   50.20    5.28
  -1  -2  21   64.98    6.30
  -1  -2  21   55.25    4.50
  -1   2  21   37.83    6.20
  -1  -2  19   47.35    4.22
  -1   2  19   65.96    6.02
   1  -2 -19   53.01    5.56
  -1   2  19   55.30    5.27
   1   2 -19   51.35    4.35
   1  -2 -19   54.69    4.77
  -1  -2  19   45.49    5.68
   1  -2 -17   58.11    5.13
   1   2 -17   58.42    4.64
   1  -2 -17   63.55    5.58
  -1   2  17   58.47    6.02
  -1  -2  17   54.99    4.54
  -1  -2  17   58.19    5.82
  -1   2  17   55.59    5.63
  -1   2  15  732.63   51.19
  -1   2  15  697.56   51.12
   1  -2 -15  695.67   51.10
   1  -2 -15  692.39   50.94
  -1  -2  15  635.48   51.14
   1  -2 -13   37.54    4.40
  -1  -2  13   32.40    4.49
   1  -2 -13   39.71    3.98
  -1   2  13   43.97    4.46
   1  -2 -11  488.22   36.89
   1   2 -11  458.27   37.08
  -1   2  11  528.06   37.03
   1  -2 -11  518.54   37.01
  -1  -2  11  504.73   37.00
   1   2  -9    4.98    2.88
   1  -2  -9    5.28    2.44
  -1  -2   9    5.22    2.53
   1  -2  -9    5.07    2.91
  -1   2   9    2.97    2.97
  -1  -2   7  148.91   15.27
   1   2  -7  197.53   15.22
  -1  -2   7  212.91   15.00
   1  -2  -7  223.49   15.12
  -1  -2   7  202.24   15.09
   1  -2  -7  203.53   15.25
  -1   2   7  193.41   15.25
   1   2  -5   83.11    6.94
  -1  -2   5   74.62    6.91
   1  -2  -5   70.47    7.04
   1  -2  -5   89.70    6.96
  -1  -2   5  100.73    6.75
  -1   2   5   86.30    6.92
  -1  -2   5   89.03    6.64
  -1   2   3 1278.27   95.15
   1  -2  -3 1253.56   95.16
  -1  -2   3 1293.01   95.10
   1   2  -3 1343.79   95.16
  -1  -2   1  457.85   33.07
  -1   2   1  388.81   33.08
  -1   2   1  379.94   33.15
  -1  -2   1  466.64   33.05
   1   2  -1  500.04   33.05
   1  -2   1   12.59    2.06
  -1   2  -1   11.70    2.22
  -1  -2  -1    6.28    1.31
   1   2   1    8.46    1.95
   1  -2   3  138.32   10.41
   1  -2   5 1709.55  124.40
  -1   2  -5 1720.14  124.44
   1   2   5 1617.64  124.46
   1  -2   5 1696.54  124.43
  -1  -2  -7    5.10    2.76
   1  -2   7   12.93    2.29
   1   2   7    7.20    3.08
  -1  -2  -9   69.75    4.78
   1   2   9   71.52    4.69
   1   2   9   84.88    5.14
   1   2   9   66.95    4.49
  -1   2 -11   11.66    2.18
   1   2  11   19.39    3.18
  -1  -2 -11   21.33    3.35
   1   2  11   21.53    3.28
   1   2  11   24.14    3.82
  -1   2 -11   12.17    3.35
   1  -2  11    9.11    3.15
   1   2  13   20.41    4.15
  -1   2 -13   36.78    3.04
   1   2  13   19.81    3.92
  -1  -2 -13   17.78    4.00
   1   2  13   19.45    4.72
  -1   2 -13   39.34    4.35
   1  -2  13   40.75    4.13
   1   2  15    9.71    3.55
  -1   2 -15    6.10    2.19
  -1  -2 -15    6.53    3.61
   1   2  15    4.09    3.45
  -1   2 -15    2.61    4.01
  -1   2 -15    8.92    4.20
   1   2  15    3.46    4.30
  -1  -2 -17    9.29    3.66
   1   2  17   10.09    3.67
   1   2  17    9.37    4.14
  -1   2 -17   17.99    2.59
  -1   2 -17   14.22    4.23
   1  -2  17   21.59    4.68
  -1   2 -17   24.58    4.31
  -1  -2 -19    6.84    3.87
   1   2  19    9.36    3.72
  -1   2 -19    9.24    4.56
  -1   2 -19    4.87    2.60
   1  -2  19   11.76    4.69
   1   2  19    1.53    3.97
  -1   2 -19    8.65    4.51
  -1  -2 -21    6.35    4.54
   1   2  21   12.14    3.98
  -1   2 -21    2.74    4.96
  -1   2 -21    9.25    3.12
   1   2  21    0.67    4.52
   1  -2  21    9.16    5.21
  -1   2 -21    2.90    4.96
   1   2  23   26.51    4.82
  -1   2 -23   31.37    3.89
  -1   2 -23   33.20    5.96
  -1  -2 -23   26.59    5.10
   1   2  23   25.30    5.41
   1  -2  23   30.12    6.14
  -1   2 -25    3.75    5.72
  -1   2 -25    2.86    3.47
  -1  -2 -25    7.85    4.81
   1   2  25    3.79    4.34
   1  -2  25   -2.71    5.96
   1   2  25    6.20    5.37
  -1   2 -27    6.17    6.08
  -1  -2 -27    8.19    5.26
  -1   2 -27    4.90    3.79
   1   2  27    8.10    5.81
   1   2  27    6.64    4.65
   1   2  29   10.72    4.78
  -1   2 -29    3.30    6.54
  -1   2 -29    7.76    4.34
  -1  -2 -29   10.90    5.65
   1   2  29    3.75    6.16
   1  -2  29    9.92    6.03
  -1  -2 -31   53.81    5.86
  -1  -2 -31   61.28    7.57
  -1   2 -31   46.35    6.05
  -1   2 -31   57.17    8.47
   1   2  31   69.66    8.30
   1   2  31   54.37    6.57
   1  -2  31   52.71    7.87
   1   2  33    2.19    5.13
   1   2  33   -0.37    7.14
  -1  -2 -33    5.40    6.44
   1  -2  33   -1.58    6.95
   1   2  35   16.26    5.52
   1  -2  35   20.82    7.59
   1   2  35   14.38    8.19
  -1  -2 -35   27.81    7.10
   1   2  37    0.86    8.62
  -1  -3  36   22.81    7.69
  -1   3  36   14.36    8.48
  -1   3  36   23.85    6.18
   1  -3 -36   21.44    7.95
  -1   3  34   -8.98    7.87
  -1   3  34   -6.12    8.33
   1  -3 -34   -0.56    7.23
  -1   3  34   -0.58    5.71
   1  -3 -32   41.36    7.50
  -1   3  32   36.82    6.46
  -1  -3  32   30.49    8.27
  -1   3  32   39.97    7.90
  -1   3  30   -2.42    5.37
  -1  -3  30    1.83    7.42
  -1   3  30    4.01    6.49
   1  -3 -30   -1.93    6.43
  -1   3  28  108.05    9.68
   1  -3 -28  110.79   10.16
  -1   3  28  103.13   10.41
  -1  -3  28   97.33   10.81
  -1   3  26   32.51    6.51
   1  -3 -26   29.11    4.72
  -1   3  26   33.07    5.57
   1  -3 -26   37.65    6.17
  -1   3  24   26.81    5.79
   1  -3 -24   19.16    4.24
  -1   3  24   23.86    4.99
   1  -3 -24   19.39    5.39
  -1   3  22   20.69    5.26
   1  -3 -22   21.77    4.14
  -1   3  22   19.98    4.79
   1  -3 -22   26.72    5.02
   1  -3 -20   63.48    6.09
  -1   3  20   41.47    5.61
   1  -3 -20   50.67    5.33
  -1   3  20   38.23    5.93
   1  -3 -18   59.47    5.73
  -1   3  18   55.92    5.92
   1   3 -18   39.74    6.26
  -1   3  18   53.05    5.76
  -1   3  18   57.47    6.50
   1  -3 -18   51.20    5.18
   1   3 -16  176.26   13.98
  -1   3  16  190.71   13.89
   1  -3 -16  176.07   13.85
   1  -3 -16  171.42   13.61
   1   3 -14  106.59    9.67
  -1   3  14  128.38    9.61
   1  -3 -14  119.56    9.56
   1  -3 -14  113.39    9.22
  -1  -3  12  979.16   79.58
   1   3 -12 1083.02   79.56
   1  -3 -12 1065.90   79.41
  -1   3  12 1154.37   79.56
   1  -3 -12 1101.60   79.51
   1  -3 -10   40.38    4.19
   1   3 -10   32.16    4.45
  -1   3  10   41.53    4.55
   1  -3 -10   36.93    4.53
   1   3  -8 2001.04  143.21
  -1  -3   8 1980.42  143.09
   1  -3  -8 1943.24  143.13
   1   3  -8 1975.13  143.09
  -1   3   8 1741.30  143.20
   1  -3  -8 1969.85  143.20
  -1  -3   6  931.79   67.59
   1  -3  -6  868.55   67.64
   1   3  -6  983.32   67.70
  -1  -3   6  904.57   67.53
   1  -3  -6  745.34   67.68
  -1  -3   6  964.50   67.64
   1   3  -6  949.95   67.54
  -1  -3   6  934.17   67.53
  -1  -3   4   24.58    3.58
  -1  -3   4   26.61    3.48
   1  -3  -4   51.69    4.15
  -1  -3   4   33.12    3.93
  -1   3   2   15.30    3.29
  -1  -3   2   25.88    2.81
   1  -3  -2   10.46    2.70
   1   3  -2   28.90    2.59
  -1  -3   2   28.14    2.53
   1   3  -2   24.66    2.64
  -1   3   2   15.05    2.65
  -1  -3   0   29.83    3.17
  -1   3   0   32.50    3.49
   1  -3   0   28.38    3.60
   1   3   0   26.84    2.70
  -1   3   0   30.65    3.02
  -1  -3   0   25.04    2.72
   1   3   0   29.15    3.16
   1  -3   2   -1.17    2.46
  -1   3  -2    0.73    2.54
  -1   3  -2    3.21    2.19
  -1   3  -2   -2.71    2.83
   1   3   2    1.32    2.62
   1   3   2    2.31    1.63
  -1  -3  -2    2.09    1.58
  -1   3  -4  290.99   22.18
   1  -3   4  288.89   22.18
  -1   3  -4  284.42   22.26
   1   3   4  317.79   22.11
  -1   3  -4  275.61   22.24
   1   3   4  317.85   22.20
   1   3   6 1020.33   79.76
  -1   3  -6 1096.23   79.71
   1  -3   6 1076.70   79.70
  -1   3  -6 1116.32   79.70
   1   3   8  610.67   46.57
   1  -3   8  615.33   46.47
  -1  -3  -8  597.62   46.56
   1  -3   8  655.95   46.42
  -1   3  -8  638.27   46.42
   1  -3  10    7.06    2.72
  -1  -3 -10   10.26    3.31
   1   3  10    4.70    3.35
  -1   3 -10    3.37    2.04
   1   3  10    6.85    3.74
  -1   3 -12  120.54    8.96
  -1   3 -12  123.83    8.90
   1  -3  12  127.99    9.37
   1   3  12  110.92    9.78
  -1   3 -12  120.90    9.44
   1   3  12   94.09    9.44
  -1  -3 -12   99.49    9.52
   1   3  14   80.97    6.25
  -1   3 -14   61.49    5.39
   1  -3  14   57.00    6.17
   1   3  14   87.77    6.80
  -1   3 -14   60.04    6.40
  -1  -3 -14   81.98    6.44
   1   3  14   87.67    6.45
  -1   3 -14   62.20    5.50
  -1   3 -16   11.06    2.28
  -1  -3 -16   15.86    3.89
   1   3  16   13.98    3.90
  -1   3 -16    4.12    2.17
   1  -3  16    9.77    3.72
   1   3  16   18.43    4.68
  -1   3 -16   12.34    4.14
   1   3  16   10.67    3.66
  -1   3 -18   -0.42    2.10
   1   3  18    0.83    3.85
  -1  -3 -18   -0.79    4.03
   1   3  18    3.66    4.04
   1  -3  18    3.00    3.71
   1   3  18    3.08    4.60
  -1   3 -18   -5.05    4.33
  -1   3 -18   -1.17    2.17
  -1   3 -20   24.91    5.26
  -1   3 -20   18.15    2.82
  -1   3 -20   21.38    2.97
  -1  -3 -20   16.82    4.83
   1   3  20   11.56    4.40
   1   3  20    9.82    4.52
   1  -3  20   19.03    4.41
   1   3  20   16.24    5.43
  -1   3 -20   28.96    5.40
   1   3  22   75.16    7.72
  -1  -3 -22   66.36    6.86
  -1   3 -22   59.41    5.48
  -1   3 -22   60.58    5.62
   1  -3  22   78.63    6.92
  -1   3 -22   83.29    7.33
   1   3  22   55.42    6.93
   1   3  22   69.36    6.81
  -1   3 -22   71.74    7.41
   1   3  24   17.88    5.34
  -1   3 -24   11.42    2.89
  -1   3 -24   15.32    3.23
  -1  -3 -24   26.98    5.28
  -1   3 -24   19.05    5.76
   1   3  24   29.32    6.23
   1  -3  24   20.25    5.28
   1   3  24   19.68    5.03
   1   3  26   -2.09    5.08
  -1  -3 -26    0.15    5.35
  -1   3 -26    2.12    3.25
  -1   3 -26    9.24    6.18
   1   3  26    0.33    6.41
  -1   3 -26   -3.15    2.72
   1  -3  26   -3.42    5.28
   1   3  26    8.90    5.57
   1   3  28    4.52    5.17
  -1   3 -28   -0.58    3.55
  -1  -3 -28    9.68    5.86
  -1   3 -28   -2.29    6.48
  -1   3 -28   -0.24    2.91
  -1   3 -28   -4.18    2.80
   1  -3  28   -9.50    5.64
   1   3  28    5.43    6.08
   1   3  30   29.28    5.56
  -1  -3 -30   23.93    6.44
  -1   3 -30   20.60    3.93
  -1   3 -30    9.38    7.07
  -1  -3 -30   24.03    4.87
  -1   3 -30   13.39    3.21
   1   3  30   27.03    6.89
   1  -3  30   15.60    6.38
  -1  -3 -32   11.33    4.69
  -1  -3 -32   10.86    6.78
   1   3  32    4.75    7.13
  -1   3 -32   -8.56    7.44
   1  -3  32   18.60    6.68
   1   3  32    7.92    5.59
  -1  -3 -34    8.85    7.00
   1   3  34    7.74    7.65
  -1   3 -34   19.34    7.98
   1   3  34    3.49    5.70
   1  -3  34   -1.12    7.14
   1  -3  36   16.46    7.79
  -1  -3 -36   28.05    7.91
   1   3  36   27.86    8.47
   1   3  36   19.28    6.30
  -1   4  37   -2.11    6.63
  -1  -4  37   10.81    7.52
  -1   4  35    8.82    8.22
  -1  -4  35   12.50    7.17
  -1   4  35   21.84    6.71
   1  -4 -35   15.69    8.04
  -1   4  33   16.45    7.63
  -1  -4  33   17.50    6.88
  -1   4  33   10.12    6.40
   1  -4 -33   24.09    7.71
  -1  -4  31   19.86    6.71
  -1   4  31   29.39    7.48
  -1   4  31   31.61    6.57
   1  -4 -31   34.35    7.43
  -1   4  29   31.59    7.44
  -1   4  29   38.12    6.55
   1  -4 -29   40.12    7.22
   1  -4 -27   31.86    6.63
  -1   4  27   19.43    6.62
   1  -4 -27   30.50    5.15
  -1   4  27   30.88    6.00
  -1   4  27   21.86    7.87
   1  -4 -25   24.98    6.00
  -1   4  25   11.24    6.03
   1  -4 -25   21.79    4.76
  -1   4  25   26.09    5.51
  -1   4  25   16.41    7.50
   1  -4 -23   11.80    5.35
  -1   4  23   16.20    5.54
   1   4 -23   12.08    5.80
   1  -4 -23   16.74    4.41
  -1   4  23   15.99    5.01
  -1   4  23   16.03    6.56
   1  -4 -21   14.23    4.86
   1   4 -21   14.85    5.40
  -1   4  21    7.95    4.95
   1  -4 -21   14.57    4.22
  -1   4  21   12.40    4.64
  -1   4  21    7.26    5.95
   1  -4 -19   60.28    6.09
   1   4 -19   34.95    6.43
  -1   4  19   33.38    5.79
   1  -4 -19   56.87    5.56
  -1   4  19   42.57    6.45
  -1   4  17   88.38    7.49
   1   4 -17   66.33    7.47
   1  -4 -17   75.74    6.86
   1  -4 -17   77.72    7.33
   1   4 -15  207.34   17.45
  -1   4  15  239.27   17.50
   1  -4 -15  229.48   17.42
   1  -4 -15  229.49   17.22
   1   4 -13    0.12    3.73
   1  -4 -13   -0.50    3.51
  -1   4  13    9.60    4.07
   1  -4 -13    1.75    4.07
   1   4 -11 1247.99   94.27
  -1  -4  11 1236.86   94.26
   1  -4 -11 1354.36   94.43
  -1   4  11 1364.31   94.46
   1   4 -11 1221.96   94.43
   1  -4 -11 1313.05   94.33
   1  -4  -9 1850.81  133.03
  -1  -4   9 1770.49  132.80
   1   4  -9 1797.80  132.87
  -1  -4   9 1820.97  132.86
   1   4  -9 1800.04  133.02
  -1  -4   9 1837.01  132.99
   1  -4  -9 1801.28  132.95
  -1  -4   9 1831.62  132.91
   1   4  -7  175.23   13.22
  -1  -4   7  185.26   13.29
  -1  -4   7  172.80   13.51
   1  -4  -7  134.77   13.60
  -1  -4   7  193.84   13.49
  -1   4   7  135.78   13.36
   1   4  -7  189.44   13.60
   1   4  -7  186.72   13.24
  -1  -4   7  190.78   13.19
  -1  -4   5    7.06    3.13
   1  -4  -5   11.04    3.60
  -1  -4   5    7.51    2.66
  -1  -4   5    6.77    2.35
  -1   4   5   12.55    2.55
   1   4  -5    5.48    2.24
   1   4  -3   -2.29    2.43
  -1   4   3    8.66    3.31
  -1  -4   3    1.19    2.58
   1  -4  -3    9.81    2.41
   1  -4  -3    1.74    3.36
  -1  -4   3    4.01    2.27
   1   4  -3    4.69    2.38
  -1   4   3    6.30    2.52
  -1  -4   3    1.27    3.15
  -1   4   1   15.79    3.31
  -1  -4   1   11.24    2.85
   1  -4  -1   16.97    3.48
   1   4  -1   12.48    2.44
   1   4  -1    7.96    2.85
   1  -4  -1   20.67    2.70
  -1  -4   1    8.03    2.32
  -1   4   1   20.04    2.67
  -1  -4  -1   26.42    3.42
  -1   4  -1   23.75    3.47
   1  -4   1   21.23    3.60
  -1   4  -1   23.24    3.79
  -1   4  -1   27.15    3.12
   1   4   1   26.96    2.72
   1   4   1   20.04    3.41
  -1  -4  -1   22.17    2.72
   1  -4   1   27.78    3.25
  -1  -4  -3   -4.21    3.09
  -1   4  -3   -5.79    2.97
   1  -4   3   -2.93    3.00
  -1   4  -3    0.40    3.28
  -1  -4  -3    3.11    1.92
   1  -4   3   -1.72    2.48
  -1   4  -3    0.67    2.50
   1   4   3    5.04    1.99
   1   4   3   -3.75    2.98
   1   4   5   15.99    3.14
  -1   4  -5   40.98    3.73
   1  -4   5   38.59    3.68
  -1   4  -5   32.77    4.10
   1   4   5   12.94    4.04
  -1   4  -5   46.93    3.94
  -1   4  -5   46.51    3.24
  -1   4  -7   88.40    6.93
   1  -4   7   85.42    6.93
   1   4   7   80.01    7.20
  -1   4  -7   92.39    6.87
   1   4   7   83.53    6.75
  -1   4  -7   83.84    7.14
  -1   4  -7   89.07    7.19
   1  -4   9 1064.49   77.23
  -1   4  -9 1060.69   77.24
  -1  -4  -9  984.17   77.40
   1   4   9 1060.44   77.41
  -1   4  -9 1043.07   77.30
   1   4  11  108.16    8.65
   1  -4  11   94.10    8.03
  -1   4 -11   98.61    7.80
  -1  -4 -11  113.45    8.59
   1   4  11  103.21    8.44
  -1   4 -11   95.10    8.15
  -1   4 -13  287.05   21.66
   1   4  13  293.53   21.90
   1  -4  13  294.12   21.58
  -1   4 -13  286.66   21.53
  -1  -4 -13  275.56   21.79
   1   4  13  275.31   21.75
  -1   4 -13  290.53   21.33
   1   4  15   40.89    5.14
  -1   4 -15   41.06    3.85
  -1  -4 -15   41.96    5.18
  -1   4 -15   40.22    3.68
  -1   4 -15   41.81    4.55
  -1   4 -15   48.37    5.00
   1   4  15   47.68    5.74
   1  -4  15   45.94    4.68
  -1   4 -17    8.64    2.07
   1   4  17   12.68    4.29
  -1  -4 -17    3.25    4.51
  -1   4 -17    8.19    2.33
   1   4  17    9.82    3.81
  -1   4 -17   11.41    3.31
   1  -4  17   15.76    3.52
   1   4  17   14.39    5.09
  -1   4 -17    8.10    4.64
  -1   4 -19   21.75    2.83
   1   4  19   14.46    4.72
  -1  -4 -19   34.19    5.30
  -1   4 -19   23.12    2.88
   1  -4  19   26.75    4.45
   1   4  19   29.97    5.75
  -1   4 -19   28.08    5.44
   1   4  19   20.76    4.58
   1   4  21   -3.83    4.66
   1  -4  21    0.15    4.32
  -1   4 -21    5.05    2.17
   1   4  21   -2.28    4.63
  -1  -4 -21    0.42    4.82
  -1   4 -21   10.08    2.34
  -1   4 -21    4.68    3.47
  -1   4 -21    5.43    5.00
   1   4  21   -0.95    5.72
   1  -4  21    4.82    4.76
  -1   4 -23    1.42    2.39
  -1   4 -23    4.13    3.62
  -1   4 -23    1.09    2.36
  -1  -4 -23    5.16    5.11
  -1   4 -23   -0.58    5.46
   1   4  23  -10.88    6.15
   1   4  23    6.23    5.06
   1  -4  23    7.35    4.85
   1   4  23   -0.93    5.01
  -1   4 -25    4.97    2.60
  -1  -4 -25    7.76    5.71
  -1   4 -25    6.41    2.49
  -1   4 -25    4.38    3.61
   1   4  25   11.37    6.84
   1   4  25    9.02    5.36
   1  -4  25    1.92    5.14
   1   4  25   11.08    5.63
  -1   4 -25    5.89    5.99
   1   4  27    7.57    5.60
  -1   4 -27    6.84    6.70
  -1   4 -27    4.42    2.62
  -1  -4 -27    8.90    5.93
  -1  -4 -27    9.13    4.81
  -1   4 -27    0.09    3.34
   1   4  27   15.89    7.03
   1  -4  27    2.66    5.42
   1   4  27    1.84    5.75
   1   4  29    8.94    5.83
  -1   4 -29    3.48    2.22
  -1  -4 -29    7.53    6.36
  -1   4 -29    2.18    7.01
  -1  -4 -29    3.00    4.92
   1   4  29   -2.30    7.50
   1  -4  29   -0.72    6.03
   1   4  29    4.55    6.28
   1   4  31   16.50    6.02
  -1  -4 -31    3.91    6.79
  -1   4 -31    4.09    7.42
  -1  -4 -31   14.31    5.20
   1  -4  31    6.17    6.69
   1  -4  31   11.38    6.49
   1   4  31   19.53    7.13
   1   4  33   11.55    7.40
   1  -4  33    3.03    6.99
  -1   4 -33    3.57    7.93
  -1  -4 -33   12.27    7.24
   1   4  33    4.66    5.99
   1  -4  33   13.85    6.99
   1   4  35   21.25    6.63
  -1  -4 -35   20.28    7.88
   1   4  35    6.04    8.12
   1  -4  35   15.10    7.36
   1   4  37   12.31    6.78
   1  -4  37   10.45    7.70
   1   4  37   16.24    8.71
  -1  -4 -37    9.54    8.21
  -1  -5  38   12.68    7.69
   1  -5 -36    8.75    8.29
  -1   5  36    7.93    7.41
  -1  -5  36   -3.73    7.03
  -1  -5  34   20.18    6.86
  -1   5  34    3.58    7.17
   1  -5 -34   16.10    8.10
   1  -5 -32   50.59    8.56
  -1   5  32   54.34    7.67
  -1   5  32   38.18    8.42
  -1  -5  32   25.99    7.27
  -1   5  32   42.85    9.32
  -1  -5  30   31.56    6.52
   1  -5 -30   33.51    7.57
  -1   5  30   26.21    7.05
  -1   5  30   26.02    7.81
  -1   5  30   35.08    8.95
  -1  -5  28    6.73    5.52
   1  -5 -28    2.60    5.23
   1  -5 -28    1.33    6.56
  -1   5  28    6.22    6.12
  -1   5  28   -1.27    6.88
   1   5 -28   -8.45    7.14
  -1   5  28   12.37    8.24
  -1  -5  26    3.50    5.25
   1  -5 -26   13.48    5.08
   1  -5 -26    8.10    6.44
  -1   5  26   15.50    5.98
   1   5 -26   13.93    6.74
  -1   5  26    6.48    6.29
  -1   5  26    9.42    7.73
  -1  -5  24   11.89    4.95
   1  -5 -24   15.68    5.01
   1  -5 -24   18.75    6.16
  -1   5  24   16.12    5.91
  -1   5  24   16.10    5.96
   1   5 -24   14.69    6.18
  -1   5  24   28.33    7.14
  -1  -5  22   45.42    6.07
   1  -5 -22   55.64    6.99
   1  -5 -22   65.75    6.31
  -1   5  22   50.90    6.84
  -1   5  22   43.50    6.86
   1   5 -22   52.44    7.08
  -1   5  22   64.50    7.85
  -1   5  20   11.37    5.15
  -1  -5  20    0.18    3.95
   1  -5 -20   -6.60    5.08
   1  -5 -20    2.15    4.49
   1   5 -20    7.64    5.27
  -1   5  20   13.24    5.77
   1  -5 -18   66.60    6.82
  -1  -5  18   55.48    5.74
   1  -5 -18   58.08    6.25
   1   5 -18   44.22    6.83
  -1   5  18   63.60    6.72
   1  -5 -16   57.03    7.08
  -1  -5  16   73.28    6.74
  -1  -5  16   74.88    6.17
   1  -5 -16   61.49    6.73
  -1   5  16   76.79    7.20
   1   5 -16   64.75    7.21
   1  -5 -14  168.54   12.12
  -1  -5  14  146.19   12.19
  -1   5  14  192.55   12.60
   1  -5 -14  176.05   12.40
  -1  -5  14  132.41   11.80
   1   5 -14  132.82   12.37
   1   5 -12 1050.23   77.24
   1  -5 -12 1071.90   77.23
  -1  -5  12 1023.00   76.88
   1   5 -12 1040.92   77.01
  -1  -5  12 1072.90   77.00
  -1   5  12 1058.23   77.27
  -1  -5  12 1046.91   77.16
   1  -5 -12 1049.81   77.12
   1   5 -10  239.17   16.24
  -1   5  10  183.25   15.82
   1  -5 -10  179.68   16.26
  -1  -5  10  203.03   15.68
   1   5 -10  218.46   15.63
  -1  -5  10  218.73   15.67
   1   5 -10  216.22   15.75
  -1  -5  10  224.34   16.07
   1  -5 -10  190.16   16.13
   1   5  -8  530.81   40.71
   1   5  -8  559.28   40.72
  -1  -5   8  552.55   40.76
  -1   5   8  581.15   40.85
  -1  -5   8  533.53   40.89
   1  -5  -8  553.04   40.95
  -1  -5   8  562.10   40.91
   1   5  -8  549.28   40.98
  -1  -5   6  128.57    9.86
  -1  -5   6  137.12    9.96
  -1   5   6  116.55    9.88
   1  -5  -6  125.17   10.34
  -1  -5   6  132.20   10.15
  -1   5   6  111.14   10.33
   1   5  -6  130.00    9.76
  -1   5   4  381.22   27.89
  -1  -5   4  376.10   27.66
   1  -5  -4  346.28   27.84
   1  -5  -4  330.52   27.81
  -1  -5   4  349.13   27.74
  -1  -5   4  379.40   27.65
   1   5  -4  387.04   27.66
   1  -5  -4  392.03   27.67
  -1   5   4  365.16   27.65
   1   5  -4  387.64   27.63
   1   5  -2   -2.96    2.96
  -1  -5   2    4.09    3.10
  -1   5   2    2.46    3.48
   1  -5  -2    3.34    3.83
   1   5  -2    6.31    2.58
  -1   5   2   11.82    2.82
  -1  -5   2    0.03    2.42
   1  -5  -2    9.33    2.77
  -1  -5   2    0.68    3.62
   1   5   0   52.31    5.90
  -1   5   0   57.87    6.05
   1  -5   0   66.95    6.08
  -1  -5   0   53.23    5.86
   1   5   0   60.20    5.45
   1  -5   0   84.43    5.63
  -1  -5   0   62.04    5.46
  -1   5   0   75.91    5.62
  -1   5   0   60.98    6.18
   1   5   2   24.30    3.95
  -1  -5  -2   24.79    4.14
  -1   5  -2   20.07    3.83
   1  -5   2   24.26    4.19
  -1   5  -2   26.20    3.68
   1   5   2   33.91    3.07
  -1  -5  -2   32.61    3.17
   1  -5   2   23.26    3.53
  -1   5  -2   22.86    4.45
   1   5   4   68.48    6.38
  -1   5  -4   74.31    6.05
  -1  -5  -4   64.64    6.33
   1  -5   4   78.97    6.23
  -1   5  -4   70.56    6.01
   1   5   4   65.06    5.63
  -1  -5  -4   61.63    5.65
   1  -5   4   70.45    5.89
  -1   5  -4   70.91    6.32
  -1   5  -6   29.50    4.02
   1  -5   6   32.29    4.09
  -1   5  -6   32.47    4.06
   1  -5   6   27.29    3.92
   1   5   6   41.83    4.69
  -1   5  -6   31.65    4.37
   1   5   6   42.86    3.41
  -1   5  -6   28.63    3.43
   1   5   8  177.22   14.70
  -1   5  -8  196.71   14.46
  -1   5  -8  204.90   14.55
   1  -5   8  181.75   14.51
   1   5   8  170.83   14.39
  -1   5  -8  217.52   14.73
   1  -5   8  203.78   14.68
  -1   5  -8  197.02   14.78
  -1   5 -10   79.23    6.21
  -1   5 -10   74.48    6.70
   1  -5  10   69.11    6.16
   1   5  10   80.35    6.07
   1  -5  10   57.28    6.65
   1   5  10   79.32    6.87
  -1   5 -12  289.68   20.96
  -1   5 -12  270.12   21.14
   1  -5  12  284.54   20.96
   1   5  12  281.45   21.38
  -1   5 -12  286.45   21.43
  -1  -5 -12  263.24   21.37
  -1   5 -14   40.76    4.02
   1   5  14   60.00    5.53
  -1  -5 -14   51.41    5.46
  -1   5 -14   20.84    5.54
  -1   5 -14   38.10    4.80
   1  -5  14   38.64    4.37
  -1   5 -14   38.19    4.94
   1   5  14   65.08    5.82
   1   5  16   11.94    4.63
  -1  -5 -16    9.60    5.00
  -1   5 -16   11.68    2.63
   1  -5  16    9.51    3.51
  -1   5 -16   14.91    2.33
  -1   5 -16    8.86    3.79
  -1   5 -16   12.74    4.56
   1   5  16    5.79    5.00
  -1  -5 -18  -14.69    5.09
   1   5  18   -5.92    5.44
  -1   5 -18  -14.99    4.85
  -1   5 -18   -5.75    2.37
   1   5  18   -0.15    4.72
   1  -5  18   -2.92    3.77
  -1   5 -18   -5.06    3.81
  -1   5 -20    3.17    3.86
   1   5  20    5.21    4.98
  -1   5 -20    3.87    1.94
   1   5  20    3.96    4.57
   1  -5  20    1.96    4.18
   1   5  20   -1.26    5.80
  -1   5 -20    3.03    5.00
  -1  -5 -20   14.81    5.01
  -1  -5 -22    0.80    5.48
   1   5  22    1.40    5.11
   1  -5  22    0.45    4.56
   1   5  22    5.64    5.33
  -1   5 -22    1.74    1.79
   1   5  22    0.73    6.33
  -1   5 -22    4.08    5.36
  -1   5 -22    4.93    4.03
  -1  -5 -24   -5.09    5.82
   1  -5  24    0.40    4.86
   1   5  24   -2.69    5.42
  -1   5 -24    2.33    4.13
  -1  -5 -24    5.76    4.94
  -1   5 -24    0.26    5.63
   1   5  24   -6.93    6.69
   1   5  24   -1.60    5.58
  -1  -5 -26   26.64    6.39
   1  -5  26    7.78    6.30
  -1  -5 -26   19.65    5.24
   1   5  26   32.86    7.37
  -1   5 -26   10.65    4.22
   1   5  26   16.43    6.06
   1   5  26    9.70    5.99
   1  -5  26   16.37    5.49
   1  -5  28    1.71    6.34
  -1  -5 -28    2.85    5.33
   1   5  28   -7.42    7.73
   1  -5  28    9.17    5.81
   1   5  28    5.99    6.30
  -1  -5 -28   -0.75    6.49
  -1   5 -30   -3.39    7.60
  -1  -5 -30    5.59    5.53
   1   5  30    1.23    8.14
  -1  -5 -30   -4.71    7.02
   1  -5  30   19.44    7.05
   1   5  30    5.48    6.62
   1   5  30    6.99    6.38
   1  -5  30    3.50    6.07
   1   5  32   12.02    6.56
  -1  -5 -32   11.93    7.40
   1  -5  32   -2.32    7.27
  -1  -5 -32    7.00    5.75
  -1   5 -32    2.78    8.09
   1   5  32    1.32    7.39
   1   5  32   22.21    8.73
   1  -5  32    2.42    6.46
   1   5  34   12.17    6.94
  -1  -5 -34   15.81    7.85
   1   5  34   23.61    7.94
   1  -5  34   21.57    7.11
   1   5  36    1.69    6.98
   1  -5  36   18.98    7.38
  -1  -5 -36    3.89    8.15
   1   5  36    5.19    8.31
   1  -6 -37    7.50    8.73
  -1   6  37    4.50    8.08
  -1  -6  37   -5.24    7.39
  -1  -6  35    9.26    6.80
  -1   6  35   18.48    7.86
  -1   6  35   16.03    8.93
   1  -6 -35    4.23    8.46
  -1  -6  33    4.28    6.53
  -1   6  33   10.75    7.54
  -1   6  33   12.87    8.33
   1  -6 -33   17.78    8.16
   1  -6 -31   35.14    8.06
  -1   6  31    9.65    9.19
  -1   6  31    9.85    7.37
   1   6 -31   11.14    8.04
  -1   6  31   13.27    7.82
  -1  -6  31    5.55    6.01
  -1  -6  29   16.76    5.81
   1  -6 -29   13.94    7.62
  -1  -6  29    5.89    6.92
  -1   6  29   17.17    7.11
   1   6 -29   24.64    7.56
  -1   6  29   18.84    7.60
  -1   6  29   26.08    8.89
  -1  -6  27   19.38    5.78
   1  -6 -27   25.89    7.39
  -1  -6  27   22.57    6.81
  -1   6  27   31.15    7.17
   1  -6 -27   35.04    6.10
   1   6 -27   30.50    7.56
  -1   6  27   25.06    7.27
  -1   6  27   33.59    8.65
  -1  -6  25   18.36    5.24
  -1   6  25   30.78    6.66
   1  -6 -25   26.02    6.74
  -1  -6  25   14.54    6.37
   1  -6 -25   29.88    5.81
  -1   6  25   38.05    7.88
   1   6 -25   13.53    6.77
  -1   6  23    5.67    6.05
   1  -6 -23    6.20    6.15
  -1  -6  23    0.20    5.83
   1  -6 -23    6.85    5.18
   1   6 -23    5.67    6.12
  -1   6  23   12.01    7.09
  -1  -6  23    1.15    4.37
  -1   6  21  159.70   12.99
   1  -6 -21  147.86   13.01
   1  -6 -21  152.90   12.50
   1   6 -21  157.15   12.89
  -1  -6  21  134.37   12.08
  -1   6  21  177.76   13.49
  -1  -6  21  152.67   12.76
  -1   6  19    5.50    5.42
   1  -6 -19    4.77    5.52
  -1  -6  19    6.20    4.86
   1  -6 -19    7.29    5.09
   1   6 -19   15.52    5.56
  -1   6  19   21.88    6.11
  -1  -6  19   12.89    3.78
  -1   6  17  301.77   21.44
   1  -6 -17  288.00   21.44
   1  -6 -17  285.39   21.11
   1   6 -17  278.52   21.35
  -1  -6  17  244.84   20.78
  -1  -6  17  291.57   21.21
   1  -6 -15   18.59    5.59
  -1  -6  15   -2.58    4.20
   1   6 -15   14.36    5.10
   1  -6 -15   32.86    5.09
  -1  -6  15    0.08    2.85
  -1   6  15    2.88    5.00
  -1  -6  13  906.72   64.92
   1   6 -13  928.57   65.03
  -1   6  13  914.93   64.79
   1   6 -13  867.11   64.57
  -1   6  13  902.66   65.05
   1  -6 -13  888.14   65.03
  -1  -6  13  851.80   64.58
   1  -6 -13  921.72   64.90
   1   6 -13  835.61   64.70
   1   6 -11   24.39    2.89
   1  -6 -11   24.69    4.98
  -1  -6  11   19.70    3.18
   1   6 -11   23.88    4.54
  -1   6  11   32.77    3.57
   1  -6 -11   35.92    4.89
   1   6 -11   21.69    3.30
  -1  -6  11   22.71    4.13
   1   6  -9   89.08    7.12
  -1  -6   9   85.39    7.22
  -1  -6   9   88.31    7.74
   1  -6  -9   93.22    7.94
   1   6  -9   99.17    7.83
  -1   6   9   87.23    7.29
  -1  -6   9   94.09    7.58
   1   6  -9   82.75    7.03
  -1   6   7   47.11    5.29
  -1  -6   7   27.71    4.07
  -1  -6   7   29.50    4.88
   1  -6  -7   42.04    5.04
  -1   6   7   50.66    4.08
   1   6  -7   29.76    3.92
  -1  -6   7   28.84    4.26
  -1   6   5  845.17   59.06
   1   6  -5  825.66   58.86
  -1  -6   5  837.95   58.90
   1  -6  -5  818.13   59.07
   1  -6  -5  816.64   59.01
  -1  -6   5  811.23   58.98
   1   6  -5  707.68   58.67
   1  -6  -5  895.18   58.91
  -1   6   5  888.06   58.91
   1   6  -5  838.79   58.90
  -1  -6   5  798.38   58.89
  -1   6   3   10.11    4.22
  -1  -6   3   11.70    3.47
   1  -6  -3   14.39    4.36
  -1  -6   3   17.77    2.92
  -1   6   3   10.39    3.16
  -1  -6   3   14.82    4.02
   1  -6  -3    9.87    3.02
   1   6  -3   21.59    3.20
   1   6  -3   16.88    3.52
   1   6  -1   13.33    3.77
  -1   6   1   15.01    4.05
  -1  -6   1    9.14    3.84
   1  -6  -1   18.71    4.37
   1  -6  -1   23.78    3.36
  -1  -6   1   15.38    3.06
   1   6  -1   18.09    3.14
  -1   6   1   19.57    3.15
  -1  -6   1   14.27    4.22
   1  -6   1  110.51    8.33
  -1  -6  -1   99.30    8.15
  -1  -6  -1   99.08    8.56
  -1   6  -1  106.59    8.65
   1  -6   1  105.40    8.65
   1   6   1   97.44    8.12
  -1   6  -1  101.74    8.32
   1   6   1   96.96    8.58
  -1   6  -1  110.01    8.93
   1  -6   3   87.08    7.43
  -1  -6  -3   70.52    6.80
   1   6   3   68.65    6.71
   1  -6   3  100.41    7.11
  -1  -6  -3   79.40    7.47
  -1   6  -3   86.98    7.32
  -1   6  -3  104.60    7.16
   1   6   3   81.30    7.52
  -1   6  -3   94.21    7.66
   1  -6   5  127.14   10.39
   1   6   5  149.77   10.10
   1  -6   5  112.36   10.22
  -1  -6  -5  131.45   10.66
  -1   6  -5  128.80   10.28
  -1   6  -5  125.10   10.37
   1   6   5  143.87   10.60
  -1  -6  -5  118.83   10.59
  -1   6  -5  123.30   10.59
   1   6   7  193.97   14.60
  -1   6  -7  182.05   14.27
   1  -6   7  176.68   14.33
   1   6   7  211.34   14.17
  -1   6  -7  184.93   14.12
  -1   6  -7  183.77   14.44
   1  -6   7  168.76   14.36
  -1  -6  -7  198.56   14.72
  -1   6  -7  180.13   14.49
   1   6   9    0.11    2.46
  -1   6  -9   -0.91    3.81
   1   6   9   -4.34    3.69
  -1   6  -9    2.13    2.89
   1  -6   9    0.29    2.93
  -1   6  -9    0.79    2.57
  -1   6  -9    4.35    3.59
   1  -6   9    1.49    3.35
  -1   6 -11    5.14    2.85
  -1   6 -11    3.15    3.86
   1   6  11    4.21    2.74
   1  -6  11    0.20    2.99
   1   6  11    0.48    3.93
   1  -6  11    5.69    3.55
  -1  -6 -13   30.89    5.51
  -1   6 -13   31.11    3.75
  -1   6 -13   32.49    4.64
   1   6  13   32.39    3.76
  -1   6 -13   34.05    5.36
   1  -6  13   26.58    3.66
   1  -6  13   25.70    4.67
   1   6  13   55.14    5.31
   1  -6  15   48.77    6.32
  -1   6 -15   62.44    6.38
  -1   6 -15   53.00    6.17
   1   6  15   74.48    6.96
  -1   6 -15   65.16    7.35
   1   6  15   61.27    6.79
  -1  -6 -15   82.56    7.28
  -1   6 -15   57.51    5.34
  -1   6 -17    6.42    5.22
   1   6  17   -2.53    4.94
  -1   6 -17    0.64    4.24
  -1   6 -17    2.42    4.42
   1   6  17   12.48    5.46
  -1  -6 -17   -0.52    4.95
  -1  -6 -17    0.16    5.18
  -1   6 -17    8.16    2.58
  -1  -6 -19   41.73    5.86
  -1   6 -19   25.27    3.00
  -1   6 -19   14.69    2.58
  -1   6 -19   14.79    5.80
   1   6  19   34.73    5.67
   1  -6  19   25.19    4.27
  -1  -6 -19   36.17    5.48
  -1   6 -19   26.33    5.41
   1   6  19   41.17    6.55
  -1   6 -19   17.50    4.75
  -1  -6 -21   30.47    6.49
   1  -6  21   27.75    5.08
   1   6  21   33.75    5.75
   1   6  21   36.90    6.35
  -1   6 -21   31.39    6.35
  -1   6 -21   35.46    6.05
  -1   6 -21   33.47    5.27
  -1  -6 -21   39.47    5.87
   1   6  21   42.53    7.13
   1   6  23   -3.17    5.88
   1   6  23    2.46    5.46
  -1  -6 -23    1.27    6.06
   1  -6  23   -7.81    4.72
  -1  -6 -23    1.41    5.37
   1   6  23    6.55    6.83
  -1   6 -23   -3.57    4.55
  -1   6 -23   -0.42    5.58
   1   6  25   15.10    6.60
   1  -6  25   25.02    5.70
  -1  -6 -25   32.89    6.79
   1   6  25   35.07    6.47
   1   6  25   30.12    7.56
  -1   6 -25   25.42    6.63
  -1  -6 -25   24.37    6.00
  -1  -6 -27   -2.26    5.75
   1   6  27   -9.31    7.81
   1   6  27   -1.47    6.43
   1  -6  27    8.36    5.63
  -1  -6 -27    5.58    6.67
   1   6  27   -6.78    6.39
  -1  -6 -29   27.35    6.41
   1   6  29   29.16    8.61
  -1  -6 -29   38.89    7.67
   1   6  29   31.89    7.31
   1  -6  29   22.76    6.40
   1   6  29   27.81    7.18
   1   6  31    1.25    7.11
  -1  -6 -31  -10.31    7.53
   1  -6  31    2.60    7.10
  -1  -6 -31   13.61    6.27
   1  -6  31   15.89    6.50
   1   6  31    8.94    8.55
   1   6  31   -8.35    7.26
   1   6  33    7.85    7.99
  -1  -6 -33   23.38    7.74
   1   6  33   18.49    7.57
   1  -6  33   11.94    6.89
   1   6  35    3.23    8.32
   1  -6  35   -1.10    7.28
  -1  -6 -35    4.09    8.23
   1   6  35   -2.10    7.49
   1  -6  37    0.64    7.84
   1   6  37   10.00    7.83
  -1  -6 -37   13.05    8.71
  -1  -7  34   39.61    7.76
  -1   7  34   42.17    9.88
   1  -7 -34   25.15    8.99
  -1   7  34   46.24    8.94
  -1  -7  32    6.75    6.28
  -1   7  32   -2.12    8.66
  -1   7  32   -2.60    7.91
   1  -7 -32   -2.31    7.96
  -1   7  30   54.41    8.58
  -1   7  30   63.06   10.27
   1  -7 -30   25.16    8.38
  -1  -7  30   45.27    8.33
  -1   7  30   47.96    9.11
   1   7 -30   30.81    8.64
  -1  -7  30   46.77    6.98
  -1  -7  28   -0.68    5.41
   1  -7 -28    2.00    7.63
  -1  -7  28   -3.45    6.97
  -1   7  28   -7.48    7.19
   1  -7 -28   -2.32    6.35
  -1   7  28    7.58    7.30
   1   7 -28   -3.75    7.33
  -1   7  28   -4.76    8.71
  -1  -7  26   62.58    8.06
  -1   7  26   89.32    9.52
   1  -7 -26   83.66    9.69
  -1  -7  26   67.22    9.05
   1  -7 -26   91.16    8.69
  -1   7  26   94.83   10.65
  -1   7  26   87.52    9.52
   1   7 -26   83.51    9.54
  -1   7  24   -0.96    6.79
   1  -7 -24    4.78    6.81
  -1  -7  24    3.89    5.85
   1   7 -24    0.12    6.37
   1  -7 -24    8.91    5.71
  -1  -7  24   -4.05    4.58
  -1   7  24   13.30    7.60
  -1   7  22   65.71    8.06
   1  -7 -22   61.85    8.09
  -1  -7  22   52.13    7.28
   1   7 -22   54.12    7.73
   1  -7 -22   69.89    7.28
  -1  -7  22   43.33    6.15
  -1   7  22   73.48    8.76
  -1   7  20    6.65    6.21
   1  -7 -20   10.71    6.21
  -1  -7  20    7.60    5.40
   1  -7 -20   17.29    5.55
  -1  -7  20   10.77    3.79
   1   7 -20    8.62    5.76
  -1   7  20   20.24    6.88
   1  -7 -18  242.41   17.62
  -1  -7  18  205.50   17.66
  -1   7  18  241.03   17.22
  -1   7  18  218.12   17.99
   1  -7 -18  226.66   17.97
   1   7 -18  196.55   17.80
   1  -7 -16   83.13    8.34
  -1  -7  16   81.97    7.74
  -1   7  16   70.26    7.02
  -1   7  16   69.14    8.40
   1   7 -16   87.64    8.06
   1  -7 -16   86.75    8.04
  -1  -7  14   74.83    6.41
   1   7 -14   58.00    5.61
  -1  -7  14   60.42    5.15
   1  -7 -14   48.15    7.14
  -1   7  14   47.48    5.78
   1  -7 -14   51.43    6.86
   1   7 -14   59.65    5.01
   1   7 -14   69.38    6.84
   1   7 -12    5.12    2.83
  -1  -7  12    1.71    4.03
  -1  -7  12   -0.36    2.94
   1  -7 -12   22.40    5.33
   1   7 -12   18.78    3.16
   1   7 -12    7.81    5.28
  -1   7  12   16.82    3.70
   1   7 -10  147.81   11.25
   1  -7 -10  174.47   12.07
  -1  -7  10  132.25   11.34
   1   7 -10  149.16   11.94
  -1   7  10  170.38   11.54
  -1  -7  10  148.48   11.60
   1   7 -10  128.32   11.13
   1   7  -8   28.02    3.68
  -1   7   8   32.28    5.22
  -1  -7   8   24.89    3.95
   1   7  -8   22.13    2.87
  -1  -7   8   21.17    4.63
   1  -7  -8   16.68    5.06
  -1   7   8   31.25    3.77
  -1  -7   8   26.83    3.90
   1   7  -6   45.22    4.64
  -1   7   6   42.44    5.75
   1  -7  -6   27.68    5.61
  -1  -7   6   42.77    4.82
   1  -7  -6   36.11    5.60
  -1  -7   6   48.54    5.50
  -1   7   6   42.64    4.53
  -1  -7   6   38.72    4.59
   1   7  -6   44.53    4.66
  -1  -7   4  246.48   17.87
   1  -7  -4  272.09   18.18
   1   7  -4  196.76   17.34
  -1   7   4  277.32   17.82
  -1  -7   4  227.61   17.71
   1  -7  -4  291.31   17.84
   1   7  -4  251.55   17.78
   1   7  -4  245.38   17.81
  -1   7   4  265.73   18.12
  -1  -7   4  252.07   18.03
  -1  -7   2  119.93   10.14
  -1  -7   2  127.96    9.70
  -1   7   2  115.15    9.67
   1  -7  -2  121.92    9.72
   1   7  -2  129.81    9.69
   1  -7  -2  118.06   10.16
  -1  -7   2  119.18    9.91
   1   7  -2  127.06    9.85
  -1   7   2  109.22   10.13
  -1  -7   0  249.31   20.32
   1   7   0  268.09   20.04
  -1   7   0  267.39   20.11
  -1  -7   0  270.89   20.03
   1  -7   0  276.39   20.14
   1   7   0  272.42   20.24
  -1   7   0  259.39   20.26
   1  -7   0  271.66   20.32
  -1  -7   0  257.17   20.23
   1   7   2   58.03    5.59
  -1  -7  -2   54.02    5.58
  -1   7  -2   44.94    5.38
   1  -7   2   43.51    5.68
  -1  -7  -2   55.70    4.71
  -1   7  -2   43.52    5.07
   1   7   2   47.59    4.57
  -1   7  -2   47.40    5.91
   1  -7   2   44.62    4.94
  -1   7  -4  295.72   22.91
  -1  -7  -4  300.10   23.06
   1  -7   4  305.76   22.93
  -1   7  -4  302.66   22.88
   1   7   4  301.55   22.68
   1  -7   4  289.77   22.84
  -1  -7  -4  318.11   22.73
   1   7   4  316.90   23.04
  -1   7  -4  302.20   23.03
   1   7   6   -1.54    4.24
  -1   7  -6    3.95    3.48
  -1  -7  -6   -4.83    4.41
   1  -7   6    2.43    3.66
   1   7   6    3.10    2.69
   1  -7   6    5.05    3.29
  -1   7  -6    3.09    2.30
  -1   7  -6    6.83    3.54
  -1  -7  -6   -0.29    4.72
  -1   7  -6   -2.12    4.26
   1   7   8   20.09    4.88
  -1   7  -8   28.32    4.03
  -1  -7  -8   23.46    5.02
   1  -7   8   25.60    3.97
   1   7   8   21.31    3.46
  -1   7  -8   21.39    3.21
   1  -7   8   21.33    3.95
  -1   7  -8   14.06    4.12
  -1  -7  -8   22.68    5.14
   1   7   8   36.25    4.30
  -1   7  -8   24.90    4.80
  -1   7 -10    1.36    3.10
   1   7  10    2.47    3.09
   1   7  10   -1.45    4.70
   1  -7  10    3.79    3.64
  -1   7 -10    1.43    3.31
   1  -7  10   -0.38    3.37
   1   7  10   -6.93    4.04
  -1  -7 -10    9.88    5.23
  -1   7 -10   -1.24    4.34
   1   7  12   17.48    3.32
   1  -7  12    5.32    3.51
   1  -7  12   14.88    4.21
   1   7  12    7.47    4.61
  -1   7 -12    7.10    4.40
  -1   7 -14   10.53    3.27
  -1  -7 -14    2.01    5.32
   1   7  14    2.91    3.12
  -1   7 -14   16.24    5.21
   1  -7  14    9.55    3.16
  -1   7 -14    8.54    4.62
   1   7  14   13.02    5.02
  -1  -7 -14   -0.25    5.13
   1  -7  14   13.20    4.45
   1   7  16    6.90    5.33
  -1   7 -16   -1.46    3.10
  -1  -7 -16    2.62    5.51
   1  -7  16   -3.75    4.64
   1   7  16    2.09    3.35
  -1   7 -16    4.49    4.61
   1   7  16    2.17    5.63
  -1  -7 -16    6.13    5.19
  -1   7 -16    4.63    4.31
  -1   7 -16  -10.52    5.48
  -1   7 -18   75.82    6.71
   1   7  18   90.47    8.61
  -1  -7 -18   90.39    8.27
   1   7  18   93.09    8.86
  -1   7 -18   80.57    7.93
  -1  -7 -18   87.54    8.54
   1  -7  18   58.92    8.00
   1   7  18   84.35    7.05
  -1   7 -18   78.90    7.92
  -1   7 -18   77.68    8.42
   1   7  20   55.28    7.28
  -1  -7 -20   58.88    7.33
   1  -7  20   61.01    6.85
  -1   7 -20   41.91    4.61
  -1   7 -20   43.03    4.23
  -1   7 -20   70.33    7.25
  -1  -7 -20   63.46    6.94
  -1   7 -20   66.57    6.67
  -1   7 -20   58.88    6.53
   1   7  20   64.66    7.99
  -1  -7 -22   10.36    6.60
   1  -7  22    5.71    5.95
  -1   7 -22    6.62    6.23
  -1  -7 -22    7.22    5.77
   1   7  22   -0.11    6.86
  -1   7 -22    2.85    5.69
   1   7  22    4.76    6.24
   1   7  22    7.93    5.48
   1   7  24   19.20    6.22
  -1  -7 -24   14.36    6.84
  -1   7 -24   19.44    6.95
  -1  -7 -24   15.03    6.16
   1   7  24   11.05    7.52
  -1   7 -24   27.00    6.24
   1   7  24   13.32    6.83
   1   7  26  -13.35    7.04
  -1  -7 -26    5.03    7.00
   1   7  26   -9.08    6.54
   1   7  26    3.64    7.77
  -1  -7 -26   -1.95    6.06
   1  -7  26    6.11    5.01
  -1   7 -26   -1.14    7.20
   1   7  28    5.31    7.37
   1   7  28   12.41    6.89
  -1  -7 -28    4.13    7.32
   1   7  28    6.07    8.15
   1  -7  28    4.62    5.45
  -1  -7 -28    4.91    6.41
   1   7  30   12.00    7.52
  -1  -7 -30    3.17    7.71
   1   7  30   10.32    7.37
   1   7  30    7.79    8.74
  -1  -7 -30    3.27    6.60
   1  -7  30    4.52    5.82
   1   7  32    1.27    7.85
  -1  -7 -32   15.68    7.96
  -1  -7 -32    6.33    6.89
   1  -7  32    7.54    6.32
   1   7  32   -2.96    7.93
   1  -7  34    7.51    6.75
   1   7  34   11.31    8.07
   1   7  34   26.40    8.29
  -1  -7 -34    6.50    8.39
   1  -7  36   -0.35    7.18
  -1   8  33   19.43    9.55
  -1   8  31    8.66    8.41
  -1  -8  31    6.25    5.74
  -1   8  31    7.41    9.00
   1  -8 -31    5.22    8.15
  -1  -8  29   11.05    5.50
  -1   8  29   25.69    9.71
   1  -8 -29   16.31    8.45
  -1   8  29   29.38    8.11
  -1  -8  29   18.36    7.77
   1   8 -29    7.62    8.27
  -1   8  29   23.38    8.31
  -1  -8  27    6.43    4.93
  -1   8  27    6.21    7.79
  -1   8  27  -11.19    9.00
   1  -8 -27    9.42    8.01
   1  -8 -27   21.51    6.91
  -1   8  27    0.38    7.63
   1   8 -27    6.50    7.74
  -1  -8  27    2.14    6.91
   1  -8 -25   35.55    8.29
  -1  -8  25   38.52    7.53
   1   8 -25   35.90    7.93
   1  -8 -25   44.40    7.35
  -1   8  25   41.77    5.90
  -1   8  25   48.05    8.22
  -1   8  25   54.19    9.05
   1  -8 -23   12.03    7.40
  -1  -8  23   17.60    6.55
   1  -8 -23   22.24    6.63
  -1   8  23   22.91    4.99
  -1   8  23   31.79    7.49
   1   8 -23   29.39    7.18
  -1   8  21  187.99   14.33
   1  -8 -21  155.97   14.22
   1  -8 -21  157.79   13.73
   1   8 -21  133.89   14.00
  -1   8  21  162.10   12.98
  -1  -8  21  149.70   13.70
  -1   8  21  194.87   14.50
  -1   8  19    6.52    6.48
   1  -8 -19    5.49    6.29
  -1  -8  19    8.06    5.38
  -1   8  19    3.92    4.08
   1  -8 -19    1.61    5.85
   1   8 -19    1.68    5.97
  -1   8  19   10.04    6.83
   1   8 -17  267.66   22.28
  -1   8  17  332.95   23.65
   1  -8 -17  331.25   23.56
  -1  -8  17  320.15   23.20
  -1   8  17  333.43   22.83
   1   8 -17  321.36   23.36
   1  -8 -17  371.16   23.28
   1  -8 -15  110.58    8.17
   1  -8 -15   85.96    8.51
  -1  -8  15   59.98    6.39
  -1   8  15   92.65    6.86
   1   8 -15   70.27    6.24
   1   8 -15   68.79    7.92
  -1  -8  15   62.77    7.48
   1   8 -13  262.55   19.05
   1  -8 -13  322.79   19.85
  -1  -8  13  224.08   19.08
   1   8 -13  266.73   19.87
  -1   8  13  329.57   19.42
   1   8 -13  210.34   19.01
  -1  -8  13  243.61   19.50
  -1   8  11   57.87    7.00
   1   8 -11   38.82    4.71
  -1  -8  11   43.32    5.27
   1   8 -11   50.15    6.43
   1  -8 -11   55.71    6.59
  -1   8  11   67.34    5.54
   1   8 -11   55.13    5.11
  -1  -8  11   52.59    5.78
  -1   8   9  201.01   14.02
   1   8  -9  184.04   13.17
   1  -8  -9  164.25   13.94
  -1  -8   9  177.46   13.22
   1   8  -9  132.83   12.78
  -1   8   9  197.93   13.29
  -1  -8   9  184.63   13.36
   1  -8  -9  191.15   13.96
  -1  -8   7    1.12    3.46
  -1  -8   7   -6.25    3.94
   1  -8  -7   -3.42    5.31
  -1  -8   7    3.61    4.87
   1  -8  -7   -1.76    5.32
  -1   8   7    7.27    3.76
   1   8  -7    0.61    3.56
  -1   8   7    3.04    4.86
  -1  -8   5  143.22   12.09
   1  -8  -5  181.48   12.71
  -1  -8   5  175.83   12.55
   1  -8  -5  222.52   12.80
   1   8  -5  119.98   11.38
  -1   8   5  189.20   12.13
  -1  -8   5  143.67   11.93
   1  -8  -5  166.81   11.98
   1   8  -5  169.54   12.18
   1   8  -5  151.56   12.03
  -1   8   5  166.70   12.54
  -1   8   3   19.56    5.03
  -1  -8   3   11.92    4.43
   1  -8  -3   24.07    5.43
   1  -8  -3   15.47    3.70
  -1  -8   3   27.55    5.34
  -1   8   3   26.92    3.91
   1   8  -3   20.89    4.13
  -1  -8   3    9.94    3.70
   1   8  -3    9.29    4.19
  -1  -8   1  346.01   25.98
  -1  -8   1  316.23   25.63
   1  -8  -1  370.80   25.75
  -1   8   1  352.54   25.77
   1   8  -1  322.59   25.72
  -1   8   1  368.76   25.95
   1   8  -1  342.07   25.83
  -1  -8   1  320.60   25.85
   1  -8  -1  364.69   26.02
  -1  -8  -1  263.06   19.24
  -1   8  -1  234.45   18.93
   1   8   1  262.48   18.81
   1  -8   1  239.10   18.86
  -1  -8  -1  257.12   18.76
  -1   8  -1  224.64   19.00
   1   8   1  262.36   19.05
  -1  -8  -1  250.30   19.10
   1  -8   1  233.17   19.13
  -1   8  -3   58.39    7.17
   1  -8   3   66.40    7.45
   1   8   3   89.16    6.82
  -1   8  -3   74.23    7.19
  -1  -8  -3   88.57    6.66
   1  -8   3   68.80    6.88
   1   8   3   75.65    7.41
  -1  -8  -3   86.94    7.62
  -1   8  -5    7.29    4.01
  -1  -8  -5   17.96    5.04
   1  -8   5   -2.51    4.35
  -1   8  -5   28.25    4.47
   1   8   5   25.12    3.49
   1  -8   5    3.75    3.82
  -1  -8  -5   -1.30    3.06
   1   8   5    1.41    4.60
   1   8   7   35.14    5.31
  -1  -8  -7   23.96    5.52
  -1   8  -7   28.95    4.75
   1  -8   7   26.62    4.96
  -1   8  -7   29.72    3.84
   1  -8   7   35.63    4.64
   1   8   7   47.64    4.40
  -1   8  -7   30.10    5.04
  -1  -8  -7   33.97    6.12
   1   8   9    8.10    4.95
  -1   8  -9   11.77    3.82
  -1  -8  -9   -2.62    5.34
   1  -8   9   10.74    4.04
  -1   8  -9    1.81    3.06
   1   8   9   -4.56    3.36
   1  -8   9   14.71    4.02
  -1   8  -9    5.43    4.27
   1   8   9   10.81    4.13
  -1   8  -9    9.95    4.98
  -1  -8  -9   -7.72    5.37
   1   8  11   20.24    3.79
   1  -8  11   14.39    4.17
  -1   8 -11   20.59    4.20
   1   8  11   31.00    5.51
   1  -8  11   15.98    4.51
  -1  -8 -11   36.55    5.74
  -1   8 -11   23.34    5.17
   1   8  11   26.51    4.96
  -1  -8 -13   14.64    5.69
   1   8  13   20.61    5.31
  -1   8 -13   15.94    5.35
   1  -8  13   16.59    4.05
  -1   8 -13   16.95    3.95
   1  -8  13   16.91    4.67
   1   8  13   13.14    3.68
  -1  -8 -15    4.05    5.70
   1   8  15    8.98    5.51
  -1   8 -15    1.69    4.15
  -1   8 -15    8.70    3.61
  -1   8 -15    9.82    5.53
   1  -8  15    2.06    3.57
   1   8  15    3.29    3.53
   1  -8  15    2.40    4.91
  -1   8 -17   15.39    3.76
  -1  -8 -17   17.66    6.28
   1  -8  17   16.58    5.51
  -1   8 -17   24.24    6.15
   1   8  17   11.62    3.86
   1   8  17   21.23    6.22
  -1   8 -17    5.95    4.80
   1   8  17   24.52    6.37
  -1  -8 -17   23.17    6.06
  -1  -8 -19   43.31    7.11
   1  -8  19   40.87    6.32
  -1   8 -19   29.85    6.76
   1   8  19   39.58    4.93
   1   8  19   47.21    7.49
  -1   8 -19   32.83    6.05
  -1  -8 -19   44.82    6.71
   1   8  19   51.49    7.26
  -1   8 -19   23.04    4.19
  -1   8 -21   12.62    2.91
   1   8  21    6.17    6.79
  -1  -8 -21   34.23    7.03
   1  -8  21   30.64    6.11
  -1   8 -21   17.01    6.75
   1   8  21   15.36    4.40
  -1   8 -21   17.71    2.35
  -1   8 -21   24.53    5.87
  -1  -8 -21   27.77    6.39
  -1  -8 -23    4.48    6.80
   1  -8  23    6.23    6.44
  -1   8 -23    6.23    6.94
  -1  -8 -23   12.15    6.37
   1   8  23   -3.73    4.19
   1   8  23    2.69    7.53
  -1   8 -23   -3.21    6.00
   1   8  23   -4.18    7.12
   1   8  25   17.88    7.52
  -1  -8 -25   18.90    7.36
   1  -8  25   15.29    6.95
  -1   8 -25   17.26    7.42
  -1  -8 -25   15.71    6.77
   1   8  25    8.12    6.59
   1   8  25   24.08    8.13
  -1   8 -25   12.88    6.58
   1   8  27    5.17    7.67
  -1  -8 -27   -6.09    7.69
   1  -8  27   -8.67    7.19
  -1  -8 -27   -0.85    6.70
   1   8  27   -7.62    7.06
  -1   8 -27    6.28    7.57
   1   8  27   -1.66    8.37
   1   8  29   38.94    8.43
   1   8  29   40.93    9.38
  -1  -8 -29   24.88    7.47
  -1  -8 -29   14.56    8.34
  -1   8 -29   21.73    8.17
   1   8  29   25.56    7.92
  -1  -8 -31   -2.03    8.02
   1   8  31    2.85    8.36
   1   8  31   -8.88    8.05
  -1  -8 -31   10.47    7.33
   1   8  33   10.93    8.55
  -1   9  32    4.68    9.81
  -1   9  32   10.70    5.74
  -1   9  30   15.07    8.94
  -1   9  30   11.34    5.51
  -1   9  28    0.55    8.30
  -1   9  28   -7.17    9.61
   1  -9 -28   -2.33    8.39
  -1  -9  28   -4.04    7.51
   1   9 -28   11.36    8.30
  -1   9  28    3.56    8.35
  -1   9  28   -7.67    5.22
  -1   9  26   42.29    9.64
   1  -9 -26   34.73    8.72
   1   9 -26   10.27    8.17
   1  -9 -26   31.27    7.86
  -1   9  26   44.86    6.11
  -1   9  26   47.50    8.86
  -1  -9  26   39.51    7.80
  -1   9  24    4.93    8.39
   1  -9 -24    5.51    7.73
  -1   9  24   -3.00    5.04
   1  -9 -24    1.38    7.01
   1   9 -24    4.67    7.45
  -1  -9  24   -1.91    6.84
  -1   9  24   11.33    7.83
   1  -9 -22  175.75   15.89
   1  -9 -22  196.22   15.44
  -1   9  22  182.51   14.65
  -1   9  22  218.58   16.31
  -1  -9  22  170.39   15.37
   1   9 -22  153.32   15.66
  -1   9  22  187.65   15.98
   1  -9 -20   57.97    8.42
  -1   9  20   55.73    8.25
   1  -9 -20   46.09    7.59
  -1   9  20   43.03    5.97
  -1  -9  20   53.99    7.36
   1   9 -20   50.25    8.01
  -1   9  20   48.92    8.20
   1   9 -18   10.54    6.49
   1   9 -18   12.80    2.53
  -1   9  18   21.71    7.05
   1  -9 -18    7.94    7.02
   1  -9 -18   22.48    6.44
  -1  -9  18   18.52    5.60
  -1   9  18   17.48    4.49
  -1   9  18   10.18    6.83
   1   9 -16    1.75    5.77
  -1  -9  16    1.61    3.49
   1  -9 -16    0.62    6.45
   1  -9 -16    6.67    6.18
   1   9 -16    2.63    3.17
  -1  -9  16    4.45    5.10
  -1   9  16   -5.71    4.30
   1  -9 -14  104.67    8.93
  -1  -9  14   74.36    7.49
   1   9 -14   87.79    8.85
  -1   9  14   91.16    7.76
  -1  -9  14   84.84    8.28
   1   9 -14   78.52    7.28
  -1   9  12   14.56    6.29
   1   9 -12    2.37    3.94
   1   9 -12    1.30    2.84
  -1  -9  12    5.16    3.99
   1   9 -12    2.97    5.57
   1  -9 -12    4.42    5.99
  -1   9  12    1.31    4.02
  -1  -9  12    6.00    4.60
  -1   9  10    0.85    5.97
   1   9 -10    7.47    4.02
   1   9 -10    2.11    2.58
  -1  -9  10    3.52    4.22
   1  -9 -10   -2.14    5.86
   1  -9 -10   11.72    5.84
  -1   9  10    3.15    3.96
  -1  -9  10    9.68    4.35
   1  -9  -8   27.12    5.99
  -1  -9   8   22.51    4.60
   1   9  -8   14.46    2.70
   1  -9  -8   22.58    6.10
   1   9  -8   26.39    4.50
  -1   9   8   30.16    6.04
  -1  -9   8   18.40    4.37
  -1   9   8   25.97    4.51
   1   9  -6   25.02    4.77
   1  -9  -6   26.66    6.04
  -1  -9   6   26.72    4.87
  -1  -9   6   32.79    5.95
   1  -9  -6   36.78    6.17
  -1   9   6   26.54    4.46
  -1  -9   6   17.12    4.37
  -1   9   6   32.37    5.87
   1   9  -6   21.13    4.71
   1  -9  -4  121.41   10.09
  -1  -9   4  116.33    9.59
  -1  -9   4  121.45    9.97
   1   9  -4   85.20    8.30
   1  -9  -4  126.13    9.29
  -1  -9   4  132.35    9.25
  -1   9   4  118.48    9.20
   1   9  -4  125.71    9.30
   1   9  -4  127.44    9.43
  -1   9   4  122.61    9.96
  -1  -9   2   16.61    4.84
  -1   9   2    6.79    5.12
   1  -9  -2   14.87    5.46
   1  -9  -2   11.77    3.95
  -1  -9   2    4.77    5.51
  -1   9   2   15.10    4.04
   1   9  -2    1.47    4.04
   1   9  -2    3.13    4.43
  -1  -9   2    0.24    3.79
  -1  -9   0  228.64   15.68
   1   9   0  205.21   15.10
  -1   9   0  170.59   15.14
   1  -9   0  180.02   15.12
  -1  -9   0  204.26   15.06
   1   9   0  199.23   15.37
  -1   9   0  180.47   15.47
   1  -9   0  189.38   15.57
  -1  -9   0  201.79   15.46
  -1  -9  -2   11.31    5.22
  -1   9  -2    5.96    4.88
   1  -9   2   11.88    5.05
   1  -9   2   11.59    4.16
  -1   9  -2   10.81    4.26
   1   9   2   10.52    3.75
   1   9   2    8.20    4.95
  -1  -9  -2   12.53    5.57
  -1  -9  -2   13.64    3.60
  -1   9  -4   33.29    5.67
  -1  -9  -4   36.43    6.15
   1  -9   4   36.61    5.80
   1  -9   4   31.32    5.01
   1   9   4   42.64    4.75
  -1   9  -4   32.52    5.30
  -1  -9  -4   44.50    4.68
   1   9   4   47.54    5.91
  -1   9  -6   11.04    4.61
  -1  -9  -6   11.85    5.39
   1  -9   6    0.65    4.74
   1  -9   6    2.24    4.37
  -1   9  -6    3.99    2.78
   1   9   6    7.27    3.60
  -1   9  -6    8.87    4.36
   1   9   6    5.43    5.10
  -1  -9  -8   -1.63    5.73
   1  -9   8   -1.63    4.18
   1   9   8    2.54    3.62
   1   9   8    5.74    5.42
  -1   9  -8   -6.12    4.60
  -1  -9  -8   -5.52    5.42
   1  -9   8   -5.60    4.69
  -1   9  -8   -1.06    4.62
  -1   9  -8    3.08    2.87
   1   9   8    4.01    4.34
  -1   9 -10    6.78    3.24
  -1  -9 -10   11.37    5.69
  -1   9 -10   13.03    4.58
  -1  -9 -10   13.42    5.92
   1   9  10   13.55    5.71
   1  -9  10   -0.51    4.47
   1  -9  10    8.60    4.50
   1   9  10    1.27    3.93
   1   9  10    9.94    4.81
   1  -9  12    5.79    4.62
  -1   9 -12   -8.27    4.44
  -1  -9 -12    4.82    5.85
  -1  -9 -12    3.23    5.96
   1   9  12   -2.19    5.86
   1  -9  12   10.04    4.29
   1   9  12   -0.91    3.60
   1   9  12    0.83    4.95
   1   9  14    0.84    5.72
  -1   9 -14    2.14    4.34
  -1  -9 -14    7.03    6.14
   1  -9  14   -2.45    4.36
   1   9  14   -3.58    3.83
   1  -9  14   -1.65    4.84
  -1   9 -16    0.39    4.09
  -1   9 -16   -5.13    4.62
   1   9  16   11.99    6.23
  -1  -9 -16   -1.34    6.31
  -1   9 -16   -1.78    6.32
   1  -9  16   -3.46    4.07
   1  -9  16   -2.12    5.22
   1   9  16   -7.07    4.17
  -1   9 -18    6.67    3.93
  -1  -9 -18   -0.31    6.74
  -1   9 -18    3.79    6.74
  -1  -9 -18   13.00    6.40
   1   9  18    5.13    4.34
   1  -9  18   -2.80    5.72
   1   9  18   15.32    6.78
  -1   9 -18   10.14    5.31
  -1  -9 -20   -1.96    7.05
  -1   9 -20  -13.19    6.84
  -1  -9 -20   -0.08    6.54
   1   9  20  -11.01    4.37
   1  -9  20   -5.69    6.28
  -1   9 -20   -5.13    5.77
   1   9  20    3.42    7.25
   1   9  20  -10.25    6.97
  -1   9 -20   -3.35    3.42
   1   9  22    2.83    7.38
  -1  -9 -22    4.86    7.45
  -1   9 -22    4.38    7.15
   1   9  22   -5.15    4.56
  -1  -9 -22    7.49    6.85
  -1   9 -22    0.29    1.68
   1  -9  22   -4.78    6.50
   1   9  22   15.46    7.80
  -1   9 -22    6.39    6.09
  -1  -9 -24   -3.98    7.55
  -1   9 -24  -11.12    7.37
   1   9  24   -4.62    4.97
  -1  -9 -24    1.67    7.01
   1   9  24    6.84    7.76
   1  -9  24    3.50    6.72
   1   9  24    4.14    8.03
  -1   9 -24   -5.66    6.31
   1  -9  26   -0.90    7.23
   1   9  26    1.48    7.97
  -1   9 -26   -6.03    7.81
  -1  -9 -26   -0.77    7.26
   1   9  26  -13.09    5.34
  -1  -9 -26    3.06    7.89
   1   9  26   -3.90    7.23
   1   9  26   11.32    8.65
   1   9  28   -0.98    8.52
  -1  -9 -28   13.29    8.53
   1   9  28   -1.32    7.68
  -1  -9 -28   18.89    7.53
   1   9  28   14.51    5.39
   1   9  28    6.88    8.94
   1   9  30    2.93    8.11
   1   9  30   -1.71    5.37
   1   9  32   -3.98    8.55
   1   9  32   -2.35    5.55
  -1  10  29   36.03    9.54
  -1  10  29   15.06    5.98
  -1  10  27   -6.95    5.52
  -1  10  27    6.36    9.86
  -1  10  25   21.30    9.48
   1 -10 -25   21.01    8.70
   1  10 -25   10.36    8.30
  -1  10  25   10.61    5.38
  -1 -10  25   18.92    7.12
  -1  10  25   12.50    8.77
  -1  10  23   44.64    8.87
  -1  10  23   53.53    9.35
   1 -10 -23   32.12    8.95
   1  10 -23   35.33    8.42
  -1  10  23   31.21    6.29
  -1 -10  23   24.14    7.44
  -1  10  21    5.01    7.87
  -1  10  21   10.18    8.00
   1 -10 -21    8.49    7.81
   1  10 -21    2.02    7.38
   1 -10 -21   13.00    7.33
  -1 -10  21    3.60    6.46
  -1  10  21    2.89    5.21
  -1  10  19   27.43    5.40
   1  10 -19   20.20    2.93
  -1  10  19   34.18    7.91
  -1  10  19   30.92    7.73
   1 -10 -19   13.68    8.04
   1  10 -19   28.68    7.23
   1 -10 -19   31.06    7.35
  -1 -10  19   27.92    6.40
  -1 -10  17   10.67    5.68
   1 -10 -17   18.25    7.01
   1  10 -17   11.47    3.50
  -1 -10  17    8.27    4.05
   1  10 -17    8.51    6.58
  -1  10  17   21.23    5.09
   1  10 -15   21.89    4.33
   1  10 -15   20.88    6.46
  -1 -10  15   14.04    4.44
  -1  10  15   16.38    4.92
  -1 -10  15   19.46    5.44
   1 -10 -15    6.44    6.83
   1  10 -13    3.65    6.52
   1 -10 -13   20.33    6.63
  -1 -10  13    7.71    4.49
  -1  10  13   12.79    4.67
  -1 -10  13    5.66    4.96
   1  10 -13    2.27    4.31
  -1  10  13    8.11    6.96
   1  10 -11   27.45    6.48
   1 -10 -11   15.08    7.33
  -1 -10  11   36.88    5.44
  -1 -10  11   30.81    5.43
  -1  10  11   38.74    5.42
   1  10 -11   41.14    5.28
  -1  10  11   24.49    7.30
   1 -10 -11   43.81    7.09
  -1 -10   9   19.49    4.98
   1 -10  -9   18.09    6.50
   1 -10  -9   22.54    6.61
   1  10  -9   21.85    4.79
  -1  10   9   23.05    6.63
  -1  10   9   18.50    4.48
  -1 -10   9    7.21    4.62
   1 -10  -7   25.96    6.55
  -1 -10   7   17.14    5.23
  -1 -10   7   17.46    4.84
  -1  10   7   19.54    4.53
   1 -10  -7   34.61    6.68
  -1  10   7   21.54    6.40
   1  10  -7   20.22    5.01
   1 -10  -5   69.71    5.78
  -1 -10   5   53.36    7.17
  -1 -10   5   47.42    6.29
   1 -10  -5   69.06    7.32
  -1 -10   5   44.53    5.64
   1  10  -5   52.39    5.94
  -1  10   5   61.78    5.74
   1  10  -5   64.30    6.21
  -1  10   5   64.53    7.17
   1 -10  -3   28.31    6.48
  -1 -10   3   36.85    6.01
   1  10  -3   34.14    5.18
  -1  10   3   25.38    4.89
  -1 -10   3   35.88    4.92
  -1 -10   3   29.43    6.78
   1 -10  -3   27.09    5.01
  -1  10   3   34.93    6.37
   1  10  -3   38.58    5.66
  -1 -10   1   38.71    6.23
   1 -10  -1   34.89    6.39
  -1  10   1   29.37    5.11
   1  10  -1   32.16    5.08
  -1 -10   1   37.47    5.01
   1 -10  -1   25.88    5.05
  -1 -10   1   39.44    6.76
  -1  10   1   39.78    6.31
   1  10  -1   39.84    5.82
  -1 -10  -1    6.71    5.67
   1 -10   1   -0.65    5.68
   1  10   1   -0.46    4.24
  -1  10  -1   -1.48    4.48
  -1 -10  -1   -5.22    4.05
   1 -10   1   -0.59    4.36
  -1 -10  -1    2.08    6.21
  -1  10  -1    4.17    5.32
   1  10   1   -6.19    5.24
  -1 -10  -3   57.70    7.61
   1 -10   3   48.92    7.27
  -1  10  -3   56.99    6.64
   1  10   3   62.67    6.32
   1 -10   3   53.91    6.49
  -1 -10  -3   65.75    6.14
   1  10   3   76.93    7.36
  -1  10  -3   57.28    7.10
  -1  10  -5   22.97    5.50
  -1 -10  -5   17.55    6.15
   1 -10   5   17.73    5.62
   1  10   5   15.48    4.28
  -1  10  -5   27.52    5.09
   1 -10   5   16.53    4.86
   1  10   5   15.46    4.38
   1  10   5   29.57    5.98
  -1 -10  -7   -0.74    6.45
   1  10   7   -2.71    5.92
  -1 -10  -7   -0.56    6.07
  -1  10  -7   -2.81    5.11
   1 -10   7   -5.33    5.25
  -1  10  -7   -2.03    3.04
   1 -10   7   -6.02    4.86
   1  10   7    3.14    3.96
  -1  10  -7   -3.67    4.91
   1  10   7    3.17    4.46
  -1 -10  -9   12.68    6.39
  -1  10  -9    8.08    3.42
  -1  10  -9   11.35    5.04
   1  10   9    0.29    5.98
  -1 -10  -9   -9.43    6.40
   1 -10   9    3.38    5.02
  -1  10  -9    0.34    5.03
   1 -10   9    4.80    4.95
   1  10   9    3.67    3.99
   1  10   9    0.78    4.77
  -1 -10 -11   -5.63    6.33
  -1 -10 -11   -0.59    6.58
  -1  10 -11   -2.60    4.88
   1  10  11    1.72    6.16
   1 -10  11   -5.01    4.99
   1 -10  11    4.41    4.87
   1  10  11    6.35    4.14
   1  10  11   -1.41    5.32
   1  10  13    2.11    4.30
   1  10  13    7.18    6.78
  -1  10 -13    4.96    4.85
  -1 -10 -13    1.35    6.78
  -1 -10 -13    3.32    6.47
   1 -10  13   -3.03    5.05
   1  10  13    3.49    5.76
   1 -10  13   -1.08    4.87
   1  10  15    7.33    7.13
  -1  10 -15    8.22    4.78
  -1  10 -15    2.22    4.62
   1  10  15    9.01    6.39
  -1 -10 -15    4.15    6.63
   1 -10  15   14.95    5.48
   1 -10  15    2.47    4.74
  -1  10 -15    5.99    6.42
   1  10  15    5.67    4.44
  -1  10 -17    1.49    4.58
  -1  10 -17   -0.39    5.06
   1  10  17    6.57    6.84
  -1 -10 -17    9.56    6.99
   1 -10  17    0.71    5.68
   1 -10  17   -5.10    4.53
   1  10  17    3.28    4.67
  -1  10 -17    5.29    7.09
  -1  10 -19    0.04    4.02
  -1 -10 -19   12.96    7.60
   1 -10  19    9.73    6.03
  -1 -10 -19   -2.05    7.24
   1  10  19   -2.83    4.85
  -1  10 -19   -9.63    7.35
   1  10  19    4.38    7.21
  -1  10 -19    0.72    5.62
   1  10  21   -2.98    7.67
  -1 -10 -21    3.66    7.83
   1 -10  21   -1.48    6.49
  -1 -10 -21   -1.91    7.42
   1  10  21   -6.81    5.19
  -1  10 -21   -8.91    7.46
   1  10  21   -3.14    7.60
  -1  10 -21   -4.06    6.00
   1  10  23   -2.19    8.00
  -1 -10 -23   16.16    8.19
   1 -10  23   -1.34    6.69
  -1 -10 -23   -5.92    7.60
   1  10  23   -0.08    5.23
  -1  10 -23    6.53    7.75
  -1  10 -23    0.33    6.30
   1  10  23   10.16    8.17
   1  10  25  -27.38    8.91
  -1 -10 -25    3.58    8.51
   1 -10  25   -4.42    7.43
  -1 -10 -25    5.00    7.45
  -1  10 -25   -8.16    8.18
   1  10  25   -4.18    5.42
   1  10  25   -6.71    8.71
   1  10  27    1.92    7.93
   1  10  27   14.31    8.92
  -1 -10 -27   14.00    7.71
   1  10  27    6.13    5.66
   1  10  29    4.91    8.55
  -1 -10 -29   -6.20    7.76
   1  10  29    1.24    5.46
  -1  11  28    1.51    5.96
  -1  11  26    6.96   10.09
  -1  11  26    8.72    5.94
   1  11 -24   16.26    8.63
  -1  11  24    5.40    5.65
  -1  11  24    8.36    9.49
   1  11 -22    5.09    7.99
   1 -11 -22    1.08    8.60
  -1  11  22  -19.37    8.95
  -1  11  22    4.38    8.44
  -1  11  22  -11.48    5.85
  -1 -11  22   -0.12    6.88
  -1 -11  20   -2.91    6.36
  -1  11  20  -10.86    8.05
   1 -11 -20   12.01    8.09
   1  11 -20    9.69    7.81
  -1  11  20    2.89    5.55
  -1  11  18   35.02    7.74
   1 -11 -18   25.15    7.93
   1  11 -18   25.15    7.79
  -1 -11  18   15.17    4.67
  -1 -11  18   17.18    6.37
  -1  11  18   22.33    5.54
  -1  11  16   30.44    5.64
   1  11 -16   14.82    4.50
  -1  11  16   23.04    7.94
  -1  11  16   32.76    7.41
   1 -11 -16   28.34    7.82
  -1 -11  16   12.70    5.14
   1  11 -16   22.40    7.54
  -1 -11  16   22.68    6.17
   1  11 -14   12.22    4.89
  -1  11  14    8.25    7.61
   1  11 -14    8.26    7.15
  -1 -11  14    7.06    5.02
   1 -11 -14    7.73    7.69
  -1 -11  14   12.10    5.49
  -1  11  14   11.39    5.33
   1 -11 -14    8.71    7.44
   1  11 -12   33.42    6.91
  -1 -11  12    9.44    5.29
   1 -11 -12   23.51    7.52
   1 -11 -12   21.79    7.28
   1  11 -12   15.81    5.30
  -1  11  12   30.53    7.58
  -1 -11  12   18.48    5.54
  -1  11  12   22.91    5.33
   1 -11 -10   14.91    7.07
  -1 -11  10    6.65    5.18
   1 -11 -10    2.76    7.09
   1  11 -10   13.81    5.31
  -1  11  10    6.06    7.13
  -1  11  10   10.73    4.94
  -1 -11  10    6.65    5.15
  -1  11   8   61.11    7.11
  -1 -11   8   66.40    7.50
   1 -11  -8   81.67    8.93
  -1 -11   8   60.29    7.51
  -1  11   8   73.98    8.78
   1  11  -8   73.15    7.55
   1  11  -6    8.84    5.18
  -1  11   6    6.70    4.73
  -1 -11   6   -7.47    4.82
  -1 -11   6    2.31    5.43
   1 -11  -6    7.31    6.61
   1  11  -6    9.33    5.45
  -1  11   6   11.95    6.59
  -1 -11   4   58.01    7.53
   1 -11  -4   39.91    5.85
  -1 -11   4   43.51    6.61
   1 -11  -4   38.32    7.46
  -1 -11   4   50.61    5.90
   1  11  -4   36.47    3.78
  -1  11   4   32.23    5.77
   1  11  -4   54.83    6.20
   1  11  -4   63.36    6.57
  -1  11   4   40.28    7.36
  -1 -11   2    3.22    5.85
   1 -11  -2  -12.11    6.48
  -1 -11   2   12.71    4.60
   1  11  -2   13.08    4.93
  -1  11   2    7.72    4.88
   1 -11  -2   -8.01    4.85
  -1 -11   2    3.28    6.75
  -1  11   2    3.50    6.04
   1  11  -2    8.11    5.67
   1 -11   0   30.51    6.71
  -1 -11   0   40.43    6.78
   1 -11   0   23.06    5.34
  -1 -11   0   36.29    5.21
  -1  11   0   33.21    5.59
   1  11   0   40.48    5.61
  -1 -11   0   38.58    7.36
   1  11   0   23.68    6.28
  -1  11   0   20.31    6.56
   1  11   2    1.39    3.59
  -1 -11  -2   -2.81    6.33
   1 -11   2    0.27    6.04
   1 -11   2    5.29    4.78
  -1  11  -2    0.42    5.15
   1  11   2   -8.01    4.81
  -1 -11  -2   11.52    6.63
  -1 -11  -2   -3.13    4.28
   1  11   2   -7.03    5.80
  -1  11  -2   -2.86    5.84
   1  11   4  -12.19    5.92
  -1  11  -4    4.12    5.77
  -1 -11  -4    9.31    6.43
   1 -11   4   -4.91    5.92
   1 -11   4   -2.54    4.86
  -1  11  -4    2.58    5.18
   1  11   4   -0.28    4.59
   1  11   4   -5.64    3.99
  -1 -11  -4    0.67    4.16
  -1  11  -6   43.67    6.46
   1  11   6   42.51    6.87
  -1 -11  -6   40.50    7.41
   1 -11   6   35.09    6.60
   1 -11   6   21.37    5.65
  -1  11  -6   32.41    4.18
  -1  11  -6   37.94    6.10
   1  11   6   34.50    5.35
   1  11   6   27.21    5.17
  -1 -11  -8   -0.84    7.01
   1 -11   8   -6.88    5.33
   1  11   8   -1.73    6.43
  -1  11  -8   -0.97    5.62
  -1 -11  -8   -0.32    6.73
   1 -11   8   -2.40    5.64
  -1  11  -8   -0.44    3.39
  -1  11  -8  -10.46    5.55
   1  11   8   -1.71    4.52
   1  11   8    2.29    4.89
  -1 -11 -10    8.42    7.01
  -1 -11 -10    8.08    7.25
   1  11  10   26.00    7.07
  -1  11 -10   15.40    5.62
   1 -11  10    6.30    5.56
   1  11  10    7.53    4.47
   1 -11  10   13.47    5.77
   1  11  10    5.71    5.39
  -1 -11 -12    9.70    7.36
  -1 -11 -12   -2.85    7.18
  -1  11 -12   -5.07    5.49
   1  11  12   -8.61    7.04
   1 -11  12    6.56    5.34
   1 -11  12   -1.92    5.56
   1  11  12   -5.92    4.71
   1  11  12   -5.54    5.98
   1  11  14    1.50    5.03
   1 -11  14   13.72    5.75
  -1  11 -14    9.78    5.49
   1  11  14   12.96    7.43
  -1 -11 -14   12.69    7.81
  -1 -11 -14   17.56    7.50
  -1  11 -14    2.99    4.50
   1 -11  14    2.21    5.51
   1  11  14   16.59    6.40
  -1  11 -16   22.95    5.63
   1  11  16   45.19    8.13
   1 -11  16   15.37    6.22
  -1 -11 -16   38.43    8.00
   1  11  16   23.68    5.47
   1 -11  16   15.42    5.64
  -1  11 -16   27.08    7.82
   1  11  16   33.98    7.20
  -1  11 -16   19.47    5.45
   1 -11  18   20.73    6.48
  -1 -11 -18   14.41    8.00
   1  11  18    7.01    5.35
   1 -11  18   17.71    5.31
  -1  11 -18   21.40    7.96
  -1  11 -18   14.80    5.70
   1  11  18   17.17    7.54
  -1 -11 -20   16.29    8.43
  -1 -11 -20    4.81    8.03
   1  11  20   -0.82    7.72
   1  11  20    2.65    5.44
  -1  11 -20    5.16    7.97
   1 -11  20   -1.51    6.57
  -1 -11 -22   17.50    8.92
  -1 -11 -22   21.44    8.22
   1  11  22   23.70    8.51
  -1  11 -22   27.76    8.40
   1 -11  22   22.15    7.26
   1  11  22   23.54    5.97
   1  11  24    4.16    5.85
  -1 -11 -24    1.84    7.83
   1  11  26   -1.45    5.86
   1  11  26    7.24    9.04
  -1 -11 -26    3.49    7.93
  -1 -11 -28   -4.00    7.96
  -1  12  25   -3.25    6.10
  -1  12  23   -1.30    9.28
  -1  12  23    8.64    6.15
  -1  12  21    6.67    8.69
  -1 -12  21   -3.98    6.82
  -1  12  21   -4.46    5.85
   1  12 -21    9.62    8.25
  -1  12  19   25.21    8.41
  -1 -12  19   12.48    7.08
  -1  12  19   13.75    6.06
  -1  12  17    8.26    5.81
  -1  12  17    5.38    8.30
  -1  12  17    1.02    7.45
   1  12 -17    0.39    7.76
  -1 -12  17   -1.62    6.27
  -1  12  15  101.61   10.01
   1  12 -15   70.01   10.32
  -1 -12  15   58.31    8.51
  -1  12  15  115.10   10.58
   1 -12 -15  103.43   10.90
  -1 -12  15   71.51    9.07
  -1  12  15   95.42    9.01
   1  12 -13    7.59    7.87
  -1  12  13   -0.37    7.75
   1  12 -13   -6.86    5.63
  -1  12  13   -6.34    5.71
  -1 -12  13   -5.54    5.84
  -1 -12  13   -8.26    5.55
   1 -12 -13   -0.50    7.73
   1  12 -11   51.96    8.72
  -1 -12  11   54.96    7.53
  -1  12  11   53.10    7.14
   1  12 -11   64.85    7.46
  -1  12  11   79.62    9.16
   1 -12 -11   55.99    9.19
  -1 -12  11   53.40    7.46
  -1  12   9   -3.61    5.37
  -1 -12   9   -5.16    5.82
   1 -12  -9  -10.33    7.38
  -1  12   9   -7.67    7.53
   1  12  -9    0.62    5.90
  -1  12   7   72.15    7.85
  -1 -12   7   64.50    7.79
   1 -12  -7   75.63    9.36
  -1 -12   7   70.97    8.18
   1  12  -7   78.43    8.33
  -1  12   7   74.41    9.25
   1  12  -5   12.04    5.55
  -1  12   5    3.15    5.24
  -1 -12   5    4.61    5.13
   1 -12  -5   -6.14    7.20
  -1 -12   5    4.12    5.99
  -1  12   5   -6.47    6.86
  -1 -12   3   14.07    7.42
  -1 -12   3   15.79    6.41
   1 -12  -3   26.09    7.01
  -1 -12   3   17.22    5.23
   1  12  -3    8.74    2.31
  -1  12   3   24.05    6.98
   1  12  -3   30.13    6.45
   1  12  -3   17.57    5.74
  -1  12   3   21.97    5.67
   1  12  -1   -3.88    3.07
  -1 -12   1   -2.92    6.39
   1 -12  -1    5.27    6.60
  -1 -12   1   -1.82    4.89
   1  12  -1   -6.68    5.41
  -1  12   1   -0.98    5.49
  -1  12   1    0.39    6.65
   1  12  -1    6.12    6.29
  -1 -12   1   -8.90    7.34
   1  12   1    2.51    3.50
   1 -12   1   -7.37    6.59
  -1 -12  -1    5.40    6.60
   1 -12   1    8.76    5.11
   1  12   1    6.07    5.24
  -1  12  -1    5.91    5.59
   1  12   1   -0.38    6.34
  -1  12  -1    7.14    6.59
  -1 -12  -1    0.29    7.24
  -1 -12  -1    3.86    4.74
   1  12   3   -0.40    3.93
  -1 -12  -3   -0.21    7.08
   1 -12   3    4.99    6.43
   1 -12   3   -0.18    5.40
   1  12   3   -9.71    5.38
  -1  12  -3   -3.08    5.64
  -1 -12  -3    9.58    7.36
  -1 -12  -3    1.12    4.63
  -1  12  -3    7.33    6.47
   1  12   3   -2.08    6.60
   1  12   5    7.11    4.45
  -1 -12  -5    4.26    7.10
   1 -12   5    2.65    6.31
   1 -12   5    2.91    5.48
  -1  12  -5    7.73    3.21
   1  12   5    4.04    5.18
  -1  12  -5    9.39    5.90
  -1  12  -5    7.60    6.34
   1  12   5   10.68    6.69
   1  12   7   -9.98    7.09
  -1  12  -7   -2.63    6.31
  -1 -12  -7   -7.96    7.32
   1 -12   7    0.61    6.25
   1 -12   7   -0.38    5.50
  -1  12  -7    2.61    3.28
  -1  12  -7   -3.23    5.70
   1  12   7   13.37    5.32
   1  12   7   -0.99    5.01
   1 -12   9   22.53    6.19
   1  12   9   24.80    7.48
  -1  12  -9   28.45    6.61
  -1 -12  -9   25.41    7.90
   1 -12   9   25.41    6.51
   1  12   9   18.15    5.47
  -1 -12  -9   29.72    8.07
   1  12   9   18.02    5.86
   1 -12  11    3.49    6.19
  -1 -12 -11   -6.98    8.04
  -1 -12 -11    3.21    7.98
   1  12  11  -11.56    7.58
  -1  12 -11    0.77    6.08
   1  12  11   -3.55    5.19
   1 -12  11   -6.78    6.10
   1  12  11   12.09    5.97
   1 -12  13    6.26    5.96
  -1 -12 -13   12.31    8.17
  -1 -12 -13    6.71    8.14
  -1  12 -13   -1.25    6.05
   1  12  13   10.23    7.63
   1  12  13    4.43    5.30
   1 -12  13    1.52    6.09
   1  12  13    3.88    6.37
  -1  12 -15   -1.83    7.74
   1 -12  15  -13.90    6.24
   1  12  15    4.30    8.01
  -1 -12 -15    9.65    8.22
  -1 -12 -15    2.23    8.29
   1  12  15    0.29    6.79
   1 -12  15   -4.62    6.29
   1  12  15   -2.18    5.59
  -1 -12 -17   -6.92    8.68
   1  12  17   -5.33    5.93
   1 -12  17    5.15    6.42
   1  12  17   12.16    7.25
  -1  12 -17   -4.79    8.29
  -1 -12 -17    1.71    8.18
   1  12  19   -5.45    6.03
   1 -12  19    3.06    6.74
   1  12  19   -0.23    7.63
  -1  12 -19    6.14    8.27
  -1 -12 -19   12.44    8.58
   1  12  21    0.80    5.94
  -1 -12 -21   21.35    8.47
   1  12  21    0.97    8.19
   1  12  23   -2.34    8.61
   1  12  25    9.85    9.09
  -1  13  22    1.36    6.19
  -1  13  22   -7.55    9.52
  -1  13  20   14.54    6.51
  -1  13  20    4.72    8.85
  -1  13  18    4.79    6.22
  -1 -13  18   -0.59    6.96
   1  13 -18    5.86    8.04
  -1  13  18    1.09    8.23
  -1  13  16   -1.65    5.97
  -1 -13  16   -2.49    6.70
   1  13 -16   -2.79    7.93
  -1  13  16    1.34    7.57
  -1 -13  14    3.55    6.56
  -1  13  14    8.25    5.94
   1  13 -14   -8.35    8.03
  -1  13  14   13.50    7.22
  -1  13  12   21.94    8.15
  -1 -13  12   10.96    6.58
   1  13 -12   10.28    8.05
  -1  13  12   20.46    6.05
   1 -13 -12    7.44    8.55
  -1 -13  12   14.49    6.38
  -1 -13  10   27.86    6.58
   1  13 -10   31.13    6.95
  -1  13  10   33.80    8.26
  -1  13  10   25.04    6.33
  -1 -13  10   27.90    6.91
   1 -13 -10   28.58    8.70
  -1 -13   8   -3.29    5.61
  -1  13   8   -3.26    7.75
   1  13  -8    2.12    6.61
  -1  13   8    6.64    5.90
  -1 -13   8   -8.28    6.31
   1 -13  -8   -0.87    7.95
  -1 -13   6    9.37    5.77
   1  13  -6    1.39    6.82
  -1  13   6   -0.58    7.65
  -1  13   6   20.53    6.05
   1 -13  -6   19.18    7.87
  -1 -13   6   -0.81    6.51
  -1 -13   4   10.17    5.50
  -1  13   4    1.53    6.11
   1  13  -4    5.41    6.28
   1  13  -4   -0.48    6.82
  -1  13   4    9.79    7.56
   1 -13  -4   16.87    7.69
  -1 -13   4    6.57    6.69
   1  13  -2    5.08    6.83
  -1  13   2   -2.72    7.35
  -1 -13   2   -1.65    5.29
   1 -13  -2   -1.97    5.40
   1  13  -2   -5.56    6.07
  -1  13   2    3.72    6.23
  -1 -13   2   -5.35    6.84
   1 -13  -2   -3.35    7.39
  -1  13   0    7.73    6.23
   1  13   0   -3.42    5.98
  -1 -13   0    4.84    8.12
   1 -13   0    4.27    5.67
  -1 -13   0    5.03    5.30
  -1  13   0    6.09    7.16
   1  13   0   -5.15    7.00
  -1 -13   0   -1.25    7.01
   1 -13   0   12.00    7.30
   1  13   2   11.75    7.05
  -1  13  -2   -5.98    7.13
   1 -13   2    3.16    5.60
  -1 -13  -2    6.21    5.10
  -1 -13  -2   12.63    8.12
   1  13   2   -0.73    5.94
  -1  13  -2    3.32    6.26
  -1 -13  -2    9.65    7.40
   1 -13   2   -1.25    6.98
   1  13   4    8.32    7.26
  -1  13  -4    8.93    6.93
   1 -13   4    2.70    5.87
  -1 -13  -4    2.91    8.18
  -1 -13  -4    0.35    7.61
   1 -13   4  -14.95    7.10
   1  13   4    2.25    5.98
  -1  13  -4   18.51    6.37
   1 -13   6   15.92    7.04
  -1 -13  -6   11.81    8.02
   1  13   6   12.68    7.51
  -1  13  -6   14.44    7.07
   1  13   6   13.21    6.11
  -1  13  -6   14.36    6.58
   1 -13   6   14.92    6.24
   1 -13   8   -6.45    6.56
  -1 -13  -8    9.95    8.31
   1 -13   8    5.55    6.02
   1  13   8    7.63    5.90
  -1  13  -8   -2.03    6.47
   1  13   8   -9.01    7.84
  -1  13  -8    1.66    6.79
   1  13  10   11.77    8.01
  -1  13 -10    4.57    6.82
  -1 -13 -10   -2.48    8.41
   1 -13  10   -4.61    6.24
  -1 -13 -10   -7.81    8.56
   1 -13  10    3.17    6.69
   1  13  10   -2.75    5.88
   1  13  12    6.52    8.04
  -1  13 -12    5.83    6.66
   1 -13  12    8.31    6.54
  -1 -13 -12    9.46    8.62
  -1 -13 -12   -0.34    8.59
   1 -13  12    8.04    6.47
   1  13  12    5.93    5.79
  -1 -13 -14   -0.14    8.87
   1 -13  14   -0.12    6.80
  -1  13 -14   13.95    8.02
  -1 -13 -14    0.68    8.59
   1  13  14   -4.43    5.94
   1  13  16   -9.85    5.97
   1 -13  16    2.34    7.15
  -1  14  17    3.67    6.30
  -1  14  15   14.27    6.39
  -1 -14  13    2.41    6.72
  -1  14  13   -1.23    6.13
   1  14 -13   -7.31    8.73
  -1 -14  11   21.50    6.89
   1  14 -11   28.01    8.41
  -1  14  11   23.75    6.71
  -1  14   9   -0.41    6.23
  -1 -14   9   -9.14    6.42
  -1 -14   9    1.49    6.91
  -1 -14   7   21.28    6.59
   1  14  -7   26.61    7.50
  -1  14   7   33.48    8.44
  -1  14   7   12.59    6.61
  -1 -14   7    8.60    7.17
   1 -14  -7   24.95    8.60
  -1 -14   5    2.22    6.14
  -1  14   5   -6.37    6.55
   1  14  -5    3.62    7.40
  -1  14   5   21.43    8.14
   1 -14  -5    6.70    8.24
  -1 -14   5   -2.92    7.14
  -1  14   3   23.93    8.20
   1  14  -3   32.00    7.86
  -1 -14   3   26.02    6.21
   1 -14  -3   17.48    6.26
  -1  14   3   22.01    6.90
   1  14  -3   32.94    7.22
  -1 -14   3   28.21    7.73
   1 -14  -3   21.86    8.58
   1  14  -1    3.89    6.48
  -1  14   1    1.08    6.42
   1 -14  -1   -3.76    6.04
  -1 -14   1   -4.20    5.71
  -1  14   1   -7.76    7.92
   1  14  -1   -9.39    7.71
   1 -14  -1   -6.10    8.24
  -1 -14   1   -0.54    7.34
   1  14   1   10.58    6.86
  -1  14  -1    9.46    6.74
  -1 -14  -1   17.52    5.79
   1 -14   1   16.37    6.23
  -1  14  -1   14.81    7.85
   1  14   1   16.56    8.00
   1 -14   1   16.50    7.80
  -1 -14  -1   16.04    7.86
   1 -14   3    6.77    6.17
  -1  14  -3   11.92    7.53
   1  14   3  -17.34    7.96
  -1  14  -3   -4.40    6.50
   1  14   3   -1.80    6.59
   1 -14   3    9.96    7.68
  -1 -14  -3  -12.69    8.19
   1 -14   5   -8.54    6.36
   1  14   5    0.37    8.07
  -1  14  -5   -3.65    7.60
  -1  14  -5   -0.34    6.50
   1  14   5    2.76    6.61
  -1 -14  -5    1.13    8.24
   1 -14   5   -1.60    7.40
   1 -14   7    1.89    6.50
  -1  14  -7   10.14    6.69
   1  14   7    3.33    6.52
   1  14   7   12.88    8.20
  -1  14  -7    8.24    7.45
   1 -14   7   -0.71    7.30
  -1 -14  -7    1.31    8.65
   1 -14   9   -2.87    6.83
   1 -14   9    1.45    7.13
  -1 -14  -9   -2.20    8.92
   1  14   9   -4.45    6.60
   1 -14  11    4.79    6.81
   1  14  11    6.86    6.52
  -1  15  12    3.37    6.78
  -1  15  10   18.52    7.19
   1  15 -10    8.77    8.83
  -1  15   8    2.60    6.81
  -1 -15   8   -3.47    6.82
  -1  15   6    0.80    7.09
  -1 -15   6   17.41    6.80
  -1 -15   4    3.63    7.70
  -1  15   4    8.08    6.94
   1  15  -4   -5.77    8.22
  -1 -15   4    0.83    6.36
   1 -15  -2   -4.76    8.56
  -1 -15   2    5.71    7.93
  -1  15   2    2.45    6.95
   1  15  -2   -1.69    7.09
   1  15  -2   17.58    8.41
  -1  15   2   13.68    8.38
   1 -15  -2    4.66    6.38
  -1 -15   2   -4.72    6.47
   1 -15   0   -2.21    8.44
  -1 -15   0    4.76    8.06
   1  15   0    6.35    7.12
  -1  15   0   -1.64    6.85
   1  15   0    4.73    8.37
  -1  15   0   11.50    8.22
   1 -15   0    3.61    6.66
  -1 -15   0    2.07    6.16
  -1 -15  -2    1.87    8.44
   1 -15   2    4.15    8.22
  -1  15  -2   -6.64    7.01
   1  15   2   -5.04    7.10
   1  15   2    0.50    8.52
  -1  15  -2   -8.28    8.27
   1 -15   2    9.02    6.80
   1 -15   4    4.97    7.98
   1  15   4   -9.45    7.12
  -1  15  -4   -0.24    7.02
  -1  15  -4   -5.00    8.11
   1 -15   4    7.66    6.66
   1 -15   6    4.20    8.04
  -1  15  -6   19.72    7.11
  -2   0  36   21.66    8.57
  -2   0  34   69.34    9.35
  -2   0  34   56.48    9.01
  -2   0  34   57.11    6.12
   2   0 -32   20.31    5.17
  -2   0  32   16.35    7.37
  -2   0  32   18.93    7.22
  -2   0  32   11.01    4.02
  -2   0  30  290.24   21.71
  -2   0  30  252.78   20.56
  -2   0  30  289.84   21.82
   2   0 -30  283.44   20.84
   2   0 -28   31.98    5.05
  -2   0  28   21.16    6.90
  -2   0  28   30.93    4.37
  -2   0  28   30.49    6.77
  -2   0  26  458.04   32.93
  -2   0  26  403.40   32.19
   2   0 -26  445.22   32.29
  -2   0  26  457.31   32.90
  -2   0  24   -1.06    5.41
  -2   0  24    7.82    3.29
   2   0 -24    8.11    3.82
  -2   0  24    5.49    5.54
   2   0 -22  253.48   18.99
  -2   0  22  268.65   19.53
  -2   0  22  274.24   19.57
  -2   0  22  232.85   18.85
   2   0 -20  438.61   31.35
  -2   0  20  439.04   31.71
  -2   0  20  393.28   31.27
  -2   0  20  440.98   31.72
   2   0 -18  621.24   43.44
  -2   0  18  598.34   43.73
  -2   0  18  552.62   43.40
  -2   0  16    6.68    2.68
  -2   0  16    7.07    3.98
   2   0 -16    3.65    2.94
   2   0 -14    1.30    2.66
  -2   0  14    2.38    2.72
  -2   0  12   15.64    2.80
   2   0 -12   20.07    2.75
  -2   0  10   10.86    2.47
   2   0 -10    9.62    2.31
   2   0  -8    3.40    2.14
  -2   0   8    2.65    2.11
   2   0  -6 1483.06  109.03
  -2   0   6 1479.79  109.03
  -2   0   4   14.81    2.06
   2   0  -4   15.89    2.16
   2   0  -2  130.48    9.80
  -2   0   0  797.60   58.70
  -2   0  -2 1123.09   82.64
  -2   0  -4 4505.63  331.40
  -2   0  -6   75.47    5.72
   2   0   6   63.91    5.75
  -2   0  -6   72.35    5.69
   2   0   8  911.30   68.76
  -2   0  -8  893.85   68.76
  -2   0  -8  959.07   68.79
   2   0   8  977.12   68.79
  -2   0 -10   12.82    2.92
   2   0  10   19.28    2.85
  -2   0 -10   18.17    3.19
   2   0  10   19.98    3.35
  -2   0 -12    1.71    3.15
   2   0  12    1.16    3.21
   2   0  12    4.18    2.52
  -2   0 -12    1.05    2.80
   2   0  14   21.59    3.23
  -2   0 -14   21.14    3.44
  -2   0 -14   17.39    3.89
  -2   0 -14   24.97    4.52
   2   0  14   26.18    4.17
   2   0  16   23.99    3.45
  -2   0 -16   19.72    3.65
  -2   0 -16   31.28    4.38
  -2   0 -16   22.73    4.66
   2   0  16   25.84    4.26
   2   0  18   20.39    3.23
  -2   0 -18   19.47    3.41
  -2   0 -18   17.30    4.48
   2   0  18   19.71    4.40
  -2   0 -18   21.02    4.68
  -2   0 -20   88.84    8.77
   2   0  20  104.77    8.62
  -2   0 -20  126.16    9.64
   2   0  20  114.13    9.27
  -2   0 -20  111.03    9.33
   2   0  22    3.03    3.37
  -2   0 -22    5.27    4.66
  -2   0 -22   -3.36    3.85
   2   0  22    7.64    4.97
  -2   0 -22   -7.73    5.46
   2   0  24  272.31   20.95
   2   0  24  311.05   21.64
  -2   0 -24  280.78   21.42
  -2   0 -24  261.73   21.05
   2   0  26   16.86    4.05
   2   0  26   14.60    6.17
  -2   0 -26   16.69    4.66
  -2   0 -28  249.74   20.40
   2   0  28  262.08   20.18
   2   0  28  299.84   21.16
   2   0  30   10.39    4.33
  -2   0 -30    4.06    5.08
   2   0  30    7.02    6.92
   2   0  32   -1.65    4.60
  -2   0 -32   11.24    5.57
   2   0  32   12.41    6.83
   2   0  32    6.50    7.34
   2   0  34    0.95    4.85
   2   0  34   -0.66    7.36
  -2   0 -34   -2.90    6.00
   2   0  34   -1.47    7.80
  -2   1  35   12.09    8.03
  -2  -1  35   24.40    8.31
  -2   1  35    8.56    4.74
  -2   1  35    3.48    8.04
   2  -1 -33   35.82    6.24
  -2   1  33   28.89    5.03
  -2  -1  33   21.77    3.93
  -2   1  33   24.02    7.71
  -2  -1  33   27.52    7.89
  -2   1  33   21.97    7.84
  -2   1  31   30.76    7.44
  -2  -1  31   32.62    7.62
  -2  -1  31   27.63    4.00
  -2   1  31   32.29    5.07
   2   1 -31   26.34    4.62
   2  -1 -31   35.60    6.03
  -2  -1  31   36.90    7.31
  -2   1  31   35.22    7.79
  -2   1  29   16.39    6.84
  -2  -1  29   13.54    6.80
  -2   1  29   11.88    4.44
  -2  -1  29    9.81    3.30
   2   1 -29   17.10    4.05
   2  -1 -29   19.64    5.36
  -2   1  29   17.76    7.24
  -2  -1  29   19.80    6.48
   2   1 -27   86.75    7.43
  -2   1  27   89.04    9.64
  -2  -1  27   83.55    9.14
  -2  -1  27   80.19    7.13
  -2   1  27   75.10    7.73
   2  -1 -27  111.37    8.31
  -2   1  27   94.05    9.15
  -2  -1  27   88.25    9.23
  -2   1  25   50.87    7.10
  -2  -1  25   42.08    6.53
   2  -1 -25   42.42    5.51
   2   1 -25   41.66    4.47
  -2   1  25   37.91    4.88
  -2  -1  25   30.40    4.04
  -2  -1  25   36.31    6.44
  -2   1  25   49.35    6.40
  -2   1  23  325.99   24.95
  -2  -1  23  306.48   24.74
   2  -1 -23  362.76   25.11
  -2  -1  23  341.64   25.47
  -2   1  23  345.37   25.52
  -2   1  23  372.99   25.49
  -2   1  21   77.17    8.44
   2   1 -21  106.85    7.45
  -2   1  21   65.79    7.61
  -2  -1  21   93.17    7.20
   2  -1 -21   94.51    8.08
  -2  -1  21  108.45    8.41
  -2   1  21   75.86    8.58
   2   1 -19  328.82   23.78
  -2   1  19  300.27   23.94
  -2  -1  19  299.55   23.74
  -2   1  19  326.16   24.34
  -2  -1  19  365.86   24.34
   2  -1 -19  332.17   24.01
  -2   1  19  333.14   24.33
  -2  -1  17  171.52   13.32
  -2   1  17  155.68   13.58
  -2  -1  17  200.45   13.92
  -2   1  17  162.45   13.94
   2  -1 -17  175.25   13.67
   2   1 -17  194.47   13.36
   2   1 -15   66.43    6.16
   2  -1 -15   98.95    6.75
  -2  -1  15   67.18    6.12
  -2   1  15   99.42    6.76
  -2   1  15  104.16    7.27
  -2  -1  15   71.70    7.02
   2   1 -13   15.89    2.49
   2  -1 -13   21.14    3.39
  -2   1  13   20.91    3.53
  -2  -1  13   18.21    2.38
  -2   1  13   16.24    3.74
   2   1 -13   20.68    3.85
  -2  -1  13   18.46    3.98
  -2  -1  11   59.75    4.10
   2  -1 -11   36.64    4.64
   2   1 -11   67.68    5.05
  -2   1  11   33.87    4.70
   2   1 -11   45.40    4.07
   2   1  -9  133.59   10.03
  -2   1   9  133.20    9.67
   2  -1  -9  115.43    9.85
  -2  -1   9  133.47    9.58
  -2   1   9  111.16    9.89
   2  -1  -7  249.30   18.28
  -2  -1   7  252.17   18.12
   2   1  -7  270.28   18.33
  -2  -1   7  212.98   18.35
  -2   1   7  223.35   18.33
  -2   1   5   19.59    3.09
   2  -1  -5   22.47    2.97
   2   1  -5   26.44    2.91
  -2  -1   5   22.55    2.92
  -2  -1   5   22.35    2.36
   2  -1  -3 1564.11  112.16
  -2  -1   3 1492.77  112.14
   2  -1  -1   80.44    6.27
  -2  -1   1   78.53    6.29
  -2  -1   1   85.76    6.20
   2   1   1  569.99   44.54
  -2  -1  -1  649.66   44.52
   2  -1   1  615.10   44.53
  -2   1  -1  558.87   44.57
  -2   1  -3  137.75    9.98
  -2   1  -3  120.50    9.88
   2  -1   3  149.04    9.85
   2   1   3  140.71    9.88
  -2  -1  -3  107.32    9.87
  -2  -1  -5  706.69   49.58
  -2   1  -5  597.30   49.61
   2   1   5  711.85   49.65
  -2   1  -5  688.73   49.64
  -2  -1  -5  635.47   49.66
   2  -1   5  686.34   49.63
  -2   1  -7  242.07   16.46
   2   1   7  216.09   16.35
  -2  -1  -7  221.89   16.37
  -2   1  -7  224.80   16.45
   2  -1   7  231.39   16.41
   2   1   7  207.61   16.42
  -2  -1  -7  193.43   16.47
  -2   1  -7  214.90   16.34
  -2   1  -9   51.41    5.22
   2   1   9   69.42    5.49
  -2  -1  -9   67.66    5.59
  -2   1  -9   51.27    5.54
  -2  -1  -9   68.66    5.43
   2   1   9   76.84    5.47
  -2  -1 -11  123.51    8.84
  -2   1 -11  113.99    8.99
   2   1  11  114.39    8.83
  -2  -1 -11  113.21    8.82
  -2   1 -11  102.97    9.03
   2  -1  11   99.19    8.86
  -2   1 -11  105.04    8.64
   2   1  11  116.26    8.80
  -2   1 -13   41.30    4.56
   2   1  13   36.32    3.95
  -2   1 -13   23.63    3.64
   2   1  13   30.02    4.26
  -2   1 -13   36.46    4.33
  -2  -1 -13   32.08    3.95
  -2  -1 -13   32.62    4.14
   2  -1  13   29.65    4.29
  -2  -1 -15   55.07    5.32
   2  -1  15   55.87    5.86
  -2   1 -15   56.64    5.89
   2   1  15   64.08    5.71
  -2   1 -15   54.23    5.11
  -2  -1 -15   55.39    5.58
   2  -1  15   54.03    5.05
   2   1  15   53.80    5.33
   2  -1  15   55.29    5.79
  -2   1 -15   63.62    6.16
  -2   1 -17   -1.58    4.29
   2   1  17    0.86    3.16
   2  -1  17    2.08    4.14
   2   1  17    1.80    3.70
  -2   1 -17    2.11    2.77
  -2  -1 -17    0.92    3.35
   2  -1  17   -5.44    3.82
   2  -1  17    2.86    2.72
  -2   1 -17    1.53    4.06
  -2  -1 -17   -0.06    3.66
   2   1  19    4.46    3.47
  -2  -1 -19    2.24    3.57
  -2   1 -19    4.43    3.04
   2  -1  19   11.15    4.43
   2   1  19    6.84    4.04
   2  -1  19    7.27    2.97
  -2   1 -19    7.28    4.36
  -2   1 -19   13.69    4.82
  -2  -1 -21   81.80    7.72
  -2   1 -21   75.02    7.30
  -2   1 -21   88.94    8.23
   2   1  21   84.10    7.95
   2  -1  21   97.53    8.24
  -2   1 -21   96.05    8.42
   2   1  21   77.01    7.35
   2  -1  21   87.08    7.15
   2   1  23    7.50    3.85
  -2   1 -23    6.34    3.70
  -2  -1 -23    7.43    4.34
   2   1  23    0.17    4.98
   2  -1  23    1.10    5.37
  -2   1 -23    3.41    5.31
   2  -1  23    4.53    3.42
  -2   1 -23    5.56    5.32
   2   1  25  205.95   15.85
   2  -1  25  218.50   16.05
  -2   1 -25  212.62   15.86
   2   1  25  177.43   15.17
   2  -1  25  192.81   15.80
  -2  -1 -25  183.49   15.36
  -2   1 -25  196.48   15.13
  -2   1 -27    0.60    4.32
  -2  -1 -27    2.91    4.86
   2   1  27    9.86    5.94
   2  -1  27   -3.24    6.31
   2   1  27    0.48    4.21
   2  -1  27    2.95    5.64
  -2   1 -27    0.95    5.96
  -2   1 -29   56.50    6.45
  -2  -1 -29   58.39    6.96
   2   1  29   50.60    7.89
   2   1  29   54.47    6.31
   2  -1  29   60.92    7.72
  -2   1 -29   62.44    8.00
   2   1  31    5.64    7.22
   2   1  31    2.42    4.71
  -2  -1 -31   -5.96    5.73
  -2   1 -31    4.73    4.98
   2  -1  31   13.32    6.72
   2  -1  33    6.69    6.94
  -2   1 -33    2.62    5.47
  -2  -1 -33   10.25    6.25
   2   1  33   11.43    4.91
   2   1  33    8.04    7.61
   2  -1  35   -0.94    7.27
   2   1  35    6.81    8.24
  -2  -1 -35   -7.57    6.64
   2   1  35    9.72    5.10
   2   1  37    7.89    8.56
  -2   2  36    3.05    8.26
  -2   2  34   41.49    8.66
  -2  -2  34   37.62    8.89
  -2   2  34   37.37    6.25
   2  -2 -34   49.53    7.72
  -2   2  34   45.29    9.06
  -2   2  32   -1.28    7.25
  -2  -2  32    3.72    7.62
  -2   2  32   -5.01    5.22
   2  -2 -32    3.06    6.23
  -2   2  32   -1.62    7.65
  -2   2  30  140.82   11.21
  -2   2  30  143.80   10.65
  -2  -2  30  128.88   10.94
   2  -2 -30  152.82    9.88
  -2   2  30  141.35    9.29
   2  -2 -28    6.69    5.49
   2   2 -28   -2.28    2.69
  -2   2  28   -4.93    6.33
  -2   2  28   -3.27    4.62
  -2  -2  28  -12.31    6.07
  -2   2  28    2.91    7.17
   2   2 -26  126.23   11.21
  -2   2  26  171.31   12.05
  -2   2  26  176.48   12.92
  -2  -2  26  138.77   11.15
   2  -2 -26  192.77   12.37
  -2   2  26  196.78   13.38
  -2  -2  26  159.60   12.66
  -2  -2  24   60.00    4.99
  -2   2  24   52.04    7.22
  -2   2  24   58.99    6.36
   2  -2 -24   72.42    6.76
  -2  -2  24   76.16    7.18
  -2   2  24   48.30    7.55
   2   2 -24   60.35    5.10
   2  -2 -22  203.33   13.94
   2   2 -22  156.41   13.12
  -2   2  22  177.40   13.74
  -2   2  22  191.21   14.28
  -2  -2  22  202.42   14.18
  -2  -2  22  177.99   13.08
  -2  -2  20   21.85    4.73
   2   2 -20   14.74    2.28
   2  -2 -20   20.12    4.62
  -2  -2  20   14.45    1.98
  -2   2  20   10.82    4.77
  -2   2  20   12.94    4.02
  -2  -2  18  171.70   12.86
  -2   2  18  161.49   13.68
   2   2 -18  187.64   13.84
  -2   2  18  166.43   13.54
  -2  -2  18  182.73   13.70
   2  -2 -18  178.58   13.48
  -2  -2  16   75.51    6.23
  -2   2  16   93.24    7.26
  -2  -2  16  101.21    7.44
   2  -2 -16   96.05    7.30
   2   2 -16   99.42    7.74
  -2   2  14  331.62   25.81
   2   2 -14  357.52   25.99
   2  -2 -14  321.31   25.80
  -2  -2  14  373.53   25.84
   2  -2 -12   12.80    3.47
  -2  -2  12   -3.46    3.76
  -2   2  12    9.92    3.55
  -2  -2  12    3.88    3.18
   2   2 -12    7.64    3.96
  -2  -2  10  191.42   13.63
  -2   2  10  186.49   13.90
   2   2 -10  203.78   14.13
  -2  -2  10  166.50   14.11
  -2  -2  10  185.81   13.92
   2  -2 -10  160.58   14.04
  -2   2  10  164.16   14.04
  -2   2   8    8.69    3.28
   2  -2  -8   11.73    3.28
  -2   2   8   12.90    2.97
  -2  -2   8   24.54    3.24
   2   2  -8   27.05    3.22
  -2   2   6    9.22    3.32
   2  -2  -6   12.97    3.24
  -2   2   6   18.05    3.06
   2   2  -6   28.22    3.09
  -2  -2   6   22.52    2.09
  -2  -2   6   22.47    3.05
   2   2  -4 3216.13  234.56
  -2  -2   4 3093.08  234.57
   2  -2  -4 3062.67  234.61
  -2  -2   4 3285.45  234.52
   2   2  -2  724.13   53.72
  -2  -2   2  721.91   53.73
   2   2  -2  741.34   53.72
  -2  -2   0 1073.41   78.52
   2   2   0 1128.88   78.59
  -2  -2   0 1070.02   78.60
  -2   2   0  967.47   78.62
   2   2   2  101.30    8.88
  -2   2  -2  127.81    8.96
   2  -2   2  118.32    8.95
   2  -2   4   88.05    6.36
  -2   2  -4   84.89    6.48
   2  -2   4   91.25    6.39
  -2  -2  -4   52.22    6.44
  -2   2  -6  475.50   29.24
  -2  -2  -6  335.79   29.26
  -2  -2  -6  269.67   29.24
   2  -2   6  440.11   29.26
  -2   2  -6  448.83   29.22
  -2  -2  -8  383.98   29.76
   2   2   8  367.97   29.65
   2  -2   8  426.18   29.77
  -2   2  -8  445.53   29.68
   2   2   8  344.02   29.76
   2  -2   8  428.94   29.74
  -2   2  -8  427.45   29.75
  -2  -2  -8  378.04   29.79
   2   2  10    9.83    3.15
  -2  -2 -10    5.15    3.07
  -2  -2 -10   -2.43    3.53
  -2   2 -10    1.23    3.38
  -2   2 -10    3.77    2.39
   2  -2  10    1.75    2.71
  -2   2 -10    3.24    2.23
   2   2  10    2.47    2.64
   2  -2  10    0.16    3.12
  -2  -2 -12    8.80    3.93
   2  -2  12   20.05    3.44
  -2   2 -12   18.39    2.65
   2   2  12   19.85    3.64
   2  -2  12   22.97    3.54
   2   2  12   18.93    3.29
  -2   2 -12   19.69    3.66
  -2  -2 -12   11.91    3.67
  -2   2 -14   43.10    5.21
   2   2  14   50.15    4.85
  -2   2 -14   44.04    5.08
   2   2  14   43.34    4.70
  -2  -2 -14   46.04    4.98
   2  -2  14   43.97    4.88
  -2   2 -14   42.77    4.16
  -2   2 -16   14.12    2.99
   2   2  16   20.38    3.85
  -2  -2 -16   17.06    3.83
   2   2  16   21.34    3.83
  -2   2 -16   19.21    4.41
  -2   2 -16   19.30    4.33
   2  -2  16   18.76    3.84
  -2   2 -18    0.77    2.71
   2   2  18   -0.11    3.46
  -2  -2 -18    4.41    3.81
  -2   2 -18   -2.04    4.16
   2   2  18   -2.92    3.83
   2  -2  18    1.60    3.94
  -2   2 -18   -1.79    4.56
   2   2  20   58.12    6.41
  -2   2 -20   67.28    7.02
  -2   2 -20   62.23    5.75
  -2  -2 -20   80.84    6.83
   2   2  20   57.95    6.12
   2  -2  20   45.70    6.42
  -2   2 -20   80.44    7.48
  -2   2 -22   24.37    5.45
   2   2  22   13.83    4.33
   2   2  22   13.62    4.99
  -2   2 -22   20.12    3.57
  -2  -2 -22   20.73    4.82
   2  -2  22   26.99    4.86
  -2   2 -22   24.29    5.47
  -2   2 -24   85.84    8.76
  -2  -2 -24  117.42    9.51
   2   2  24  127.48    9.83
  -2   2 -24   96.90    9.91
  -2   2 -24  111.96   10.07
   2  -2  24   94.56    9.67
   2   2  24  130.35    9.28
  -2   2 -26   -1.30    6.11
  -2  -2 -26   12.18    5.23
   2   2  26    4.14    4.49
   2   2  26   -1.49    5.68
  -2   2 -26    6.29    3.93
   2  -2  26   15.01    5.64
  -2   2 -26    2.89    6.04
  -2   2 -28    9.07    4.29
  -2  -2 -28    8.84    5.46
   2   2  28   21.71    6.24
   2   2  28    6.34    4.85
   2  -2  28   14.55    6.01
  -2   2 -28   20.36    6.38
  -2   2 -30   18.27    4.68
  -2  -2 -30   25.50    6.00
   2   2  30    8.99    6.60
   2   2  30   19.57    5.18
   2  -2  30   14.78    6.46
  -2   2 -30    9.98    6.95
  -2   2 -32   31.49    5.53
  -2  -2 -32   44.13    7.13
   2   2  32   48.23    7.96
   2   2  32   48.86    6.10
   2  -2  32   20.83    7.46
  -2   2 -32   32.24    7.92
   2   2  34   13.93    5.56
   2  -2  34   22.97    7.60
  -2  -2 -34   21.33    7.06
   2   2  34   29.34    8.15
   2   2  36   13.71    5.69
   2   2  36   -1.69    8.65
   2  -2  36   -5.89    7.64
  -2  -2 -36   13.63    7.29
  -2  -3  35    8.59    8.62
  -2   3  35   13.42    8.33
  -2   3  35   27.91    6.38
   2  -3 -35   15.91    7.53
  -2   3  35   23.60    9.18
  -2   3  33   26.89    8.07
  -2   3  33   34.12    6.48
   2  -3 -33   36.95    7.54
  -2   3  33   27.06    8.90
   2  -3 -31   18.56    6.55
  -2   3  31    5.56    5.52
  -2   3  31    3.78    7.94
  -2   3  31    9.49    7.04
  -2   3  29  105.20   10.58
   2  -3 -29  108.96   10.04
  -2   3  29   95.10    9.48
   2  -3 -27   60.77    7.21
  -2   3  27   52.92    7.75
  -2   3  27   52.24    6.69
  -2   3  25  119.80   10.66
   2   3 -25  120.46   10.57
  -2   3  25  104.41    9.93
   2  -3 -25  115.23   10.29
   2  -3 -23   -0.20    5.03
  -2   3  23    3.14    4.52
  -2  -3  23   -2.22    4.85
  -2   3  23   -8.57    5.43
   2   3 -23    3.43    5.52
  -2   3  21   89.22    8.87
   2   3 -21  104.76    9.12
   2  -3 -21   87.06    8.65
  -2   3  21   85.57    8.52
  -2  -3  21  107.51    8.53
   2   3 -19   25.52    5.65
  -2   3  19   36.90    5.04
  -2   3  19   26.60    4.61
  -2  -3  19   12.39    5.24
  -2  -3  19   21.67    4.47
   2  -3 -19   30.44    5.10
  -2  -3  17   99.95    9.08
   2   3 -17  121.24    9.09
   2  -3 -17   92.93    8.71
  -2   3  17   90.20    8.74
  -2  -3  17  110.69    8.64
  -2  -3  15   33.87    4.59
  -2  -3  15   30.12    5.27
   2   3 -15   32.17    5.01
   2  -3 -15   47.25    5.14
  -2   3  15   48.18    5.02
  -2  -3  13  613.45   45.42
   2   3 -13  644.02   45.38
   2  -3 -13  576.21   45.30
  -2  -3  13  648.90   45.23
  -2   3  13  567.05   45.31
   2  -3 -11  540.13   36.63
  -2   3  11  546.62   36.68
  -2  -3  11  444.52   36.65
   2   3 -11  477.99   36.59
  -2  -3  11  475.74   36.45
  -2  -3  11  488.79   36.34
  -2  -3   9   31.71    4.15
   2   3  -9   34.72    4.15
  -2  -3   9   34.60    3.46
  -2   3   9   32.01    4.03
  -2  -3   9   33.78    3.33
   2  -3  -9   27.67    4.43
  -2   3   9   22.28    4.28
  -2   3   7  621.10   44.92
   2   3  -7  610.10   44.93
  -2  -3   7  636.57   44.79
   2  -3  -7  607.70   45.01
  -2  -3   7  585.59   44.73
   2   3  -5  174.15   11.99
  -2   3   5  112.00   11.91
  -2  -3   5  170.92   11.68
  -2  -3   5  168.67   11.74
  -2   3   5  112.45   12.07
   2   3  -3  144.45    9.18
  -2  -3   3  114.85    9.14
  -2   3   3   81.81    9.25
   2   3  -3  125.96    9.21
  -2  -3   3  127.99    9.15
   2   3  -1   55.80    4.64
  -2   3   1   48.88    5.03
  -2  -3   1   46.87    4.68
  -2  -3   1   57.13    4.31
   2   3   1   94.36    7.15
   2   3   1   90.19    6.71
  -2  -3  -1   81.63    7.20
  -2   3  -1   92.47    7.23
   2  -3   1   91.60    7.21
  -2  -3  -1   84.67    6.71
  -2  -3  -1   89.93    6.79
   2   3   3   98.47    7.08
  -2  -3  -3   92.42    7.31
  -2   3  -3   90.39    7.50
   2  -3   3   85.01    7.48
   2   3   3   92.59    7.55
  -2  -3  -5  323.67   22.95
   2   3   5  324.35   22.93
  -2   3  -5  296.46   22.94
   2  -3   5  292.13   22.94
   2   3   5  306.51   22.76
  -2   3  -7  690.52   52.35
  -2  -3  -7  719.26   52.39
   2   3   7  716.35   52.38
  -2   3  -7  713.04   52.32
   2  -3   7  707.65   52.32
  -2  -3  -9  232.85   17.77
  -2   3  -9  257.59   17.66
   2   3   9  222.22   17.72
  -2  -3  -9  222.79   17.75
   2  -3   9  227.84   17.73
  -2   3  -9  238.86   17.58
  -2  -3 -11  165.85   13.28
   2   3  11  157.72   13.03
  -2   3 -11  185.08   13.00
   2  -3  11  179.76   13.12
   2   3  11  161.75   13.26
   2   3  11  151.56   13.22
   2  -3  11  190.27   13.26
   2   3  13   18.61    3.96
  -2   3 -13   43.05    3.31
   2   3  13   22.64    4.33
  -2  -3 -13   18.69    4.26
   2   3  13   19.15    4.65
   2  -3  13   39.41    4.34
  -2   3 -13   20.90    3.46
   2  -3  13   38.14    4.09
  -2   3 -15   85.59    8.33
   2   3  15   95.11    8.08
   2  -3  15   97.98    8.23
  -2   3 -15   98.64    7.66
  -2  -3 -15   97.64    8.37
   2  -3  15   99.99    8.10
  -2   3 -15   99.86    8.36
   2   3  15   91.66    8.49
   2   3  15   90.97    8.26
  -2   3 -15  101.63    7.61
  -2   3 -17   48.53    4.32
   2   3  17   42.11    5.11
   2   3  17   49.98    5.49
  -2  -3 -17   43.76    5.46
   2   3  17   53.18    5.90
  -2   3 -17   47.68    5.58
  -2   3 -17   50.46    4.43
   2  -3  17   44.48    5.20
  -2   3 -17   45.09    5.71
   2  -3  17   45.10    5.41
   2   3  19   -0.64    4.09
  -2   3 -19   12.01    3.07
  -2  -3 -19   14.42    4.82
  -2   3 -19   27.21    5.40
   2   3  19   -5.98    4.65
  -2   3 -19   12.19    4.86
   2   3  19    5.60    3.88
  -2   3 -19   -0.33    2.77
   2  -3  19   -4.83    4.22
   2  -3  19    3.35    4.02
   2   3  21  113.25    9.97
  -2   3 -21  113.93    9.27
  -2   3 -21  117.79    9.23
  -2  -3 -21  115.20   10.05
   2  -3  21  132.99   10.09
   2   3  21  107.89   10.44
  -2   3 -21  136.75   10.47
   2   3  21  110.57    9.96
  -2   3 -21  118.63   10.34
  -2   3 -23   -6.64    5.24
  -2   3 -23   -0.58    3.06
  -2  -3 -23    1.05    4.97
   2   3  23    0.32    4.96
  -2   3 -23   -2.82    2.92
   2   3  23   -1.84    4.64
   2  -3  23    1.01    4.91
  -2   3 -23    0.27    5.46
  -2   3 -25   23.46    6.32
  -2   3 -25   25.14    3.83
  -2  -3 -25   17.75    5.57
   2   3  25   23.76    5.78
  -2   3 -25   24.20    3.61
   2   3  25   16.73    5.12
   2  -3  25   30.27    5.72
  -2   3 -25   31.28    6.33
  -2   3 -27   11.52    6.59
   2   3  27   16.42    5.18
  -2   3 -27    3.43    3.89
  -2  -3 -27   21.64    5.72
   2   3  27   13.24    5.90
  -2   3 -27    5.25    3.28
   2  -3  27   11.53    5.67
  -2   3 -27    7.12    6.18
  -2  -3 -29  116.48   10.09
  -2   3 -29  104.46    8.79
  -2   3 -29   78.95    8.44
   2   3  29  124.28    9.68
  -2   3 -29  121.30   10.95
   2   3  29  129.90   10.36
   2  -3  29  112.09   10.19
  -2   3 -31    3.53    4.06
  -2  -3 -31    1.31    6.43
   2   3  31   13.02    6.78
  -2   3 -31    0.24    3.31
   2  -3  31    1.73    6.55
   2   3  31   -6.06    5.44
  -2   3 -31   -1.98    7.24
   2   3  33   69.71    8.87
  -2   3 -33   68.06    9.41
  -2  -3 -33   64.25    8.53
   2   3  33   49.86    7.47
   2  -3  33   52.99    8.55
   2   3  35   14.99    8.13
   2  -3  35   13.53    7.51
  -2   3 -35    9.90    8.26
  -2  -3 -35   14.60    7.61
   2  -3  35    5.46    7.39
   2   3  35   10.56    6.00
   2   3  37   45.59    9.33
   2   3  37   45.15    7.12
  -2  -4  38   15.71    7.83
   2  -4 -36    3.48    8.22
  -2   4  36    7.91    6.73
  -2  -4  36    7.57    7.14
  -2   4  34   38.27    7.30
   2  -4 -34   36.14    8.38
  -2   4  34   47.27    8.85
  -2   4  32   54.97    7.83
  -2   4  32   63.99    9.23
   2  -4 -32   52.33    8.54
  -2   4  30   19.81    6.23
   2  -4 -30   26.24    7.21
   2   4 -30   23.75    7.55
  -2   4  30   16.78    7.28
  -2   4  28   87.56    9.08
  -2   4  28   90.33    9.93
   2   4 -28   95.84    9.92
   2  -4 -28   85.84    9.52
   2   4 -26   15.32    6.47
  -2   4  26   16.43    6.63
  -2   4  26   12.26    5.57
   2  -4 -26   21.55    6.17
   2  -4 -24   49.08    6.68
  -2   4  24   41.57    7.50
  -2  -4  24   27.91    7.07
  -2   4  24   44.98    6.75
   2   4 -24   49.34    6.89
  -2   4  24   45.73    6.37
   2  -4 -22   -5.03    5.43
  -2   4  22    9.47    4.99
  -2  -4  22    2.04    5.60
   2   4 -22    8.74    5.50
  -2   4  22    1.01    5.25
  -2   4  22    4.60    6.01
  -2  -4  20   19.06    5.50
   2  -4 -20   19.47    5.18
   2   4 -20   28.94    5.59
  -2   4  20   19.62    4.98
  -2   4  18   53.55    6.68
   2  -4 -18   77.22    7.12
  -2  -4  18   50.30    6.91
   2   4 -18   71.90    7.24
  -2  -4  16   64.05    6.74
   2  -4 -16   64.29    6.07
  -2   4  16   66.42    6.76
   2   4 -16   62.57    6.68
   2  -4 -16   64.29    6.62
   2  -4 -14  194.80   14.85
   2  -4 -14  199.43   15.12
  -2   4  14  189.89   15.19
   2   4 -14  187.30   15.04
  -2  -4  12  126.72   10.54
   2  -4 -12  145.96   11.08
  -2   4  12  150.63   11.13
   2   4 -12  132.39   11.00
   2   4 -10 1421.62  105.13
   2  -4 -10 1483.57  105.17
  -2  -4  10 1421.30  104.87
  -2   4  10 1363.13  105.18
  -2  -4  10 1439.33  104.98
  -2  -4   8  762.31   55.20
  -2   4   8  736.44   55.31
   2   4  -8  760.36   55.30
  -2   4   8  749.29   55.22
  -2  -4   8  745.06   55.09
   2  -4  -8  726.05   55.37
  -2  -4   6    4.65    2.15
  -2  -4   6    4.61    2.54
  -2   4   6   -1.82    2.65
  -2   4   6    2.34    3.65
   2   4  -6    1.05    2.12
   2   4  -6    4.17    3.01
  -2  -4   6    4.49    1.15
  -2   4   4   69.33    6.91
  -2  -4   4   72.17    6.36
   2   4  -4   78.31    6.33
  -2   4   4   94.28    6.57
   2  -4  -4   85.27    6.47
  -2  -4   4   74.16    6.34
   2   4  -2   27.24    3.39
  -2  -4   2   29.74    3.53
  -2   4   2   32.71    4.16
  -2   4   2   39.45    3.53
  -2  -4   2   26.94    3.11
  -2  -4   0   41.16    3.28
  -2   4   0   29.26    4.36
   2  -4   0   21.43    4.28
   2   4   0   42.55    3.32
  -2   4   0   26.83    3.82
  -2  -4   0   34.77    3.92
   2   4   0   36.04    3.83
  -2   4  -2   31.02    4.47
   2  -4   2   30.63    4.77
  -2   4  -2   27.68    4.72
  -2  -4  -2   56.45    3.96
  -2   4  -2   24.44    4.86
   2   4   2   62.15    3.90
   2   4   2   48.31    4.64
  -2  -4  -2   47.22    4.74
  -2   4  -4   17.82    3.74
   2  -4   4   18.47    3.65
   2   4   4   40.70    2.85
   2   4   4   31.78    3.99
  -2  -4  -4   26.38    4.01
   2   4   4   28.69    3.33
   2   4   6    8.00    2.91
  -2   4  -6    4.11    2.91
   2  -4   6    0.79    2.84
   2   4   6    9.95    1.82
  -2   4  -6    5.84    2.58
   2   4   6    7.35    3.42
   2  -4   8    3.83    2.67
  -2   4  -8    5.24    2.74
   2   4   8    3.73    3.12
  -2   4  -8   10.86    2.84
  -2   4 -10  166.85   12.36
   2   4  10  131.13   12.49
  -2  -4 -10  151.03   12.60
  -2   4 -10  167.34   12.26
   2  -4  10  170.08   12.22
  -2   4 -12    6.25    3.01
   2   4  12   26.51    4.32
   2   4  12   19.01    3.82
  -2  -4 -12   23.11    4.19
  -2  -4 -14  123.75    9.75
   2  -4  14  105.44    9.53
  -2   4 -14  112.09    9.04
   2   4  14  112.93    9.30
   2   4  14  122.27    9.75
   2  -4  14  117.19    9.30
   2   4  14  124.92    9.68
  -2   4 -16    0.74    2.32
  -2  -4 -16   -2.81    4.39
   2   4  16   -2.59    4.01
   2   4  16   -0.98    3.63
   2  -4  16    4.68    3.90
   2  -4  16    3.29    3.53
  -2   4 -16    2.29    2.71
  -2   4 -16   -0.60    3.87
   2   4  16    2.62    4.42
  -2  -4 -18  158.11   12.72
   2  -4  18  136.12   12.40
   2   4  18  146.41   12.22
  -2   4 -18  165.55   11.76
   2   4  18  141.10   12.46
  -2   4 -18  149.63   11.80
   2   4  18  147.37   12.61
   2  -4  18  151.51   12.27
  -2   4 -18  181.90   12.67
  -2   4 -20    4.40    2.59
   2   4  20    7.70    4.57
  -2   4 -20   -0.08    5.13
   2   4  20   12.61    5.12
  -2  -4 -20    2.14    4.90
  -2   4 -20    1.26    5.08
  -2   4 -20    3.99    2.93
   2   4  20    7.34    4.38
   2  -4  20    2.75    4.48
   2  -4  20    6.49    4.34
   2  -4  22   10.84    4.74
  -2   4 -22   10.49    2.88
  -2  -4 -22    5.16    5.16
  -2   4 -22    4.98    5.42
   2   4  22   12.19    4.81
  -2   4 -22   11.63    3.19
   2   4  22   16.95    5.10
   2  -4  22   16.08    5.19
  -2   4 -22   15.60    5.51
   2   4  22   16.64    5.89
   2   4  24   20.23    6.45
   2  -4  24   16.99    5.19
   2   4  24   22.22    5.45
  -2   4 -24   18.08    3.28
  -2   4 -24   22.00    6.00
  -2  -4 -24   18.65    5.74
  -2   4 -24   20.94    3.55
   2  -4  24   26.30    5.89
  -2   4 -24   12.13    5.95
   2   4  24   21.53    5.35
   2   4  26   83.15    8.84
   2   4  26   88.39    8.77
  -2   4 -26   94.85    9.48
  -2   4 -26   83.29    7.31
  -2   4 -26   97.65    9.38
  -2  -4 -26   89.94    9.03
  -2   4 -26   79.35    7.36
   2  -4  26  109.90    9.05
   2  -4  26   87.84    8.70
   2  -4  28    2.30    6.21
  -2   4 -28   -1.47    6.83
   2   4  28    1.65    5.59
  -2   4 -28    2.64    3.30
  -2   4 -28   -3.42    6.62
  -2  -4 -28    6.72    6.23
  -2   4 -28   -2.60    4.26
  -2   4 -28    9.12    3.29
   2   4  28    5.88    6.12
   2  -4  28   -1.00    5.74
   2   4  30   53.90    6.99
   2  -4  30   49.40    7.71
  -2   4 -30   41.17    4.82
  -2  -4 -30   55.65    7.80
  -2   4 -30   40.14    5.31
  -2   4 -30   38.65    4.63
   2  -4  30   58.48    7.22
  -2   4 -30   37.32    8.23
   2   4  30   49.50    7.57
   2   4  32   22.49    6.24
  -2  -4 -32   26.83    7.38
  -2   4 -32   16.08    8.03
  -2  -4 -32   13.71    5.69
   2  -4  32   24.27    7.39
   2  -4  32    8.53    6.74
   2   4  32   19.57    7.27
   2   4  34   22.96    7.99
   2  -4  34   33.28    7.81
  -2   4 -34   11.42    8.57
   2   4  34   21.62    6.60
  -2  -4 -34   20.01    7.87
   2  -4  34   31.00    7.41
   2   4  36   35.72    7.21
   2   4  36   41.93    8.89
  -2  -4 -36   28.13    8.17
   2  -4  36   28.27    8.08
  -2  -5  37   15.36    7.59
  -2   5  37   13.16    7.69
  -2  -5  35    5.02    6.96
  -2   5  35   12.01    7.24
   2  -5 -35   17.19    8.18
  -2   5  35    5.47    8.71
   2  -5 -33   68.41    9.38
  -2   5  33   62.13    8.63
  -2  -5  33   62.28    8.34
   2   5 -33   61.08    9.51
  -2   5  33   48.86    9.74
  -2   5  33   77.00   11.19
   2  -5 -31   35.62    8.14
  -2   5  31   29.84    7.16
  -2  -5  31   29.29    6.81
   2   5 -31   34.93    8.10
  -2   5  31   48.49    8.51
  -2   5  31   40.44    9.37
   2  -5 -29   68.53    9.13
  -2   5  29   68.37    8.56
  -2  -5  29   62.54    7.98
  -2   5  29   91.63   10.38
   2   5 -29   76.17    9.31
  -2   5  29   72.25    9.40
   2   5 -27   11.02    6.82
  -2   5  27   -0.12    6.69
  -2   5  27   14.83    6.21
  -2   5  27    3.15    7.69
   2  -5 -27    5.88    6.54
   2   5 -25   29.01    6.77
  -2   5  25   18.37    6.52
  -2   5  25   20.38    6.15
  -2   5  25   25.09    7.64
   2  -5 -25   24.97    6.46
   2   5 -23   31.62    6.37
  -2   5  23   26.84    6.13
  -2   5  23   18.70    6.84
   2  -5 -23   20.12    6.21
   2   5 -21   41.30    6.27
  -2   5  21   37.30    6.29
   2  -5 -21   32.46    6.29
   2   5 -19    2.22    5.15
   2  -5 -19   12.83    5.21
  -2   5  19    7.09    5.21
   2   5 -17   75.85    7.80
   2  -5 -17   89.81    7.64
   2  -5 -17   87.91    8.22
  -2   5  17   61.72    7.85
   2  -5 -15  122.17   11.50
   2  -5 -15  132.20   11.22
   2   5 -15  141.45   11.52
  -2   5  15  139.11   11.57
  -2  -5  15  148.11   10.79
   2  -5 -13  113.19    8.87
   2  -5 -13  106.12    8.52
  -2  -5  13   89.71    8.31
   2   5 -13   89.29    8.58
  -2   5  13  116.98    8.92
  -2  -5  13   93.71    7.85
  -2  -5  11  590.96   44.15
   2  -5 -11  602.57   44.58
  -2  -5  11  597.04   44.33
   2  -5 -11  592.76   44.44
  -2  -5  11  635.59   44.44
  -2   5  11  589.61   44.34
  -2   5  11  547.07   44.56
  -2  -5  11  623.89   44.21
   2   5 -11  588.20   44.47
  -2  -5   9  138.38    9.92
  -2  -5   9  123.03   10.40
   2   5  -9  127.35   10.59
  -2   5   9   96.00   10.26
  -2  -5   9  143.70   10.42
  -2  -5   9  135.27   10.08
   2  -5  -9   99.60   10.79
   2   5  -9  148.81   10.02
  -2  -5   7  248.20   18.59
  -2   5   7  243.14   18.77
   2   5  -7  238.87   18.65
   2   5  -7  262.95   18.37
  -2  -5   7  231.79   18.40
  -2  -5   7  242.71   18.58
  -2   5   7  248.10   18.52
   2   5  -5   10.95    2.62
  -2  -5   5   15.79    2.88
  -2   5   5    8.38    3.96
  -2  -5   5   12.79    2.81
  -2   5   5    3.90    3.00
  -2   5   5    3.52    4.11
  -2  -5   5   14.53    3.75
  -2   5   3    9.83    3.87
  -2  -5   3   11.44    2.93
   2  -5  -3    1.73    3.96
   2  -5  -3    1.07    2.77
  -2  -5   3    3.04    2.41
  -2   5   3    1.66    2.96
   2   5  -3    9.42    2.90
  -2   5   1   27.05    4.62
   2  -5  -1   30.57    4.79
  -2  -5   1   64.24    4.37
   2   5  -1   56.01    4.16
   2   5  -1   37.22    3.65
  -2  -5   1   40.15    3.59
   2  -5  -1   22.88    4.16
  -2   5   1   17.36    3.97
   2   5   1   92.93    6.22
  -2   5  -1   66.16    6.57
  -2   5  -1   68.37    6.91
   2  -5   1   65.66    6.99
   2  -5   1   65.99    6.54
  -2  -5  -1   79.79    6.18
   2   5   1   87.91    6.73
  -2  -5  -1   80.09    6.73
  -2   5  -1   69.59    7.00
  -2  -5  -3   25.37    4.06
   2   5   3   27.78    3.88
   2   5   3   25.71    2.99
  -2   5  -3   24.39    4.12
   2  -5   3   22.49    4.03
   2   5   3   21.14    2.69
  -2   5  -3   22.97    3.61
   2  -5   3   17.20    3.50
  -2   5  -3   23.98    4.35
  -2  -5  -3   23.72    2.68
   2   5   5   40.35    4.24
  -2   5  -5   36.77    4.52
  -2   5  -5   38.78    4.42
  -2   5  -5   34.76    4.83
   2   5   5   44.37    3.69
   2  -5   5   36.23    4.55
   2   5   5   41.89    4.69
  -2  -5  -5   34.80    5.00
   2   5   7  157.06   12.78
  -2   5  -7  166.62   12.54
   2  -5   7  151.76   12.57
  -2   5  -7  170.34   12.75
   2   5   7  166.91   12.30
  -2   5  -7  168.73   12.71
  -2   5  -7  164.81   12.42
   2   5   7  154.35   12.62
  -2   5  -9  185.39   13.98
   2  -5   9  182.80   13.78
   2   5   9  169.19   13.56
  -2   5  -9  193.35   13.74
   2   5   9  167.51   13.98
  -2   5  -9  187.27   13.75
  -2   5 -11   33.33    3.87
  -2   5 -11   38.85    4.20
   2  -5  11   36.43    3.89
  -2  -5 -11   25.15    4.80
   2   5  11   32.61    4.63
  -2   5 -13   20.39    3.13
  -2  -5 -13    8.90    4.39
   2   5  13   10.81    4.48
   2   5  13   11.58    4.42
  -2   5 -15   16.66    3.46
   2   5  15   35.55    4.95
   2   5  15   34.84    5.01
  -2  -5 -15   23.84    5.33
  -2  -5 -17   47.05    6.23
  -2   5 -17   44.33    4.37
   2   5  17   39.12    5.81
   2   5  17   35.28    4.98
  -2   5 -17   41.62    4.14
   2  -5  17   44.30    4.86
   2   5  17   30.55    5.69
  -2   5 -17   47.20    5.66
  -2   5 -19    3.48    2.49
   2   5  19    7.40    4.92
  -2  -5 -19    2.43    5.00
  -2   5 -19    2.02    2.97
   2  -5  19    6.42    4.02
   2   5  19    2.81    4.24
   2   5  19   -5.80    5.40
  -2   5 -19    8.62    4.89
   2   5  21   14.69    5.21
  -2   5 -21   32.48    6.09
   2   5  21   31.96    6.36
  -2  -5 -21   20.22    5.76
  -2   5 -21   26.14    3.77
   2   5  21   26.34    5.75
  -2   5 -21   24.62    3.31
   2  -5  21   43.47    5.91
   2  -5  21   38.47    4.98
  -2   5 -21   26.17    4.90
   2   5  23    6.14    5.16
   2   5  23   -5.78    5.57
  -2   5 -23    1.64    2.72
  -2   5 -23    0.54    5.86
   2   5  23   12.44    6.30
  -2  -5 -23    1.26    5.71
  -2   5 -23   -2.13    3.12
   2  -5  23    5.50    5.60
   2  -5  23    8.11    5.09
  -2   5 -23    0.67    4.59
   2  -5  25   13.57    5.42
   2   5  25   11.70    5.78
  -2   5 -25    8.90    2.76
  -2  -5 -25   11.02    6.00
  -2   5 -25    6.70    3.17
   2  -5  25   12.63    6.09
  -2   5 -25   15.35    4.73
   2   5  25   -0.79    6.71
  -2   5 -25    2.99    6.09
  -2   5 -25    4.51    6.38
   2   5  25   13.54    5.55
   2  -5  27   25.19    6.05
   2   5  27   22.82    6.39
  -2   5 -27   24.33    3.39
  -2  -5 -27   34.93    6.84
  -2   5 -27   21.72    3.50
   2  -5  27   28.79    6.82
  -2   5 -27   16.79    5.03
   2   5  27   28.29    6.19
  -2   5 -27   20.83    7.05
  -2   5 -27   25.12    6.92
  -2   5 -29    7.82    4.53
  -2  -5 -29   20.87    7.04
  -2   5 -29    3.69    2.80
  -2   5 -29    7.01    2.80
   2  -5  29    8.38    6.75
   2   5  29   21.24    6.45
  -2   5 -29    9.15    7.37
   2   5  29   15.80    6.54
   2   5  31   20.68    6.80
  -2  -5 -31   16.75    7.44
  -2   5 -31   35.39    8.21
  -2  -5 -31   18.29    6.24
   2  -5  31   24.57    7.42
   2  -5  31   23.63    6.99
   2   5  31   22.05    7.21
   2   5  33   14.65    7.60
   2  -5  33    3.19    7.59
  -2   5 -33    7.39    8.65
   2   5  33   22.71    6.63
  -2  -5 -33    9.33    7.48
   2  -5  33    6.91    7.13
   2   5  35   21.04    8.65
   2   5  35   22.06    7.33
  -2  -5 -35   35.75    8.02
   2  -5  35   29.72    8.00
   2   5  37    9.86    8.68
  -2  -5 -37   -4.91    8.01
   2   5  37    7.92    7.16
  -2  -6  36   14.96    7.13
  -2   6  36   24.24    8.22
   2  -6 -36   -0.73    8.41
  -2  -6  34    3.75    6.66
  -2   6  34   20.72    9.26
  -2   6  34   13.88    7.73
   2  -6 -34   19.45    8.16
  -2   6  32   37.66    8.16
   2  -6 -32   27.78    8.45
  -2   6  32   48.74   10.29
  -2  -6  32   42.35    7.16
  -2   6  32   28.73    9.26
   2   6 -32   52.43    8.90
  -2  -6  32   36.77    8.28
  -2   6  30    2.71    6.97
   2  -6 -30    5.09    7.60
  -2   6  30    6.16    8.97
  -2  -6  30   11.87    5.86
  -2   6  30   -3.43    8.00
   2   6 -30   -5.81    7.68
  -2  -6  30    2.12    6.94
  -2   6  28   85.72    9.54
   2  -6 -28   89.06    9.89
  -2   6  28  111.22   10.86
  -2  -6  28   63.65    8.29
  -2   6  28   73.95    9.80
   2   6 -28   77.65    9.81
  -2  -6  28   84.74    9.35
  -2   6  26    7.24    6.39
   2  -6 -26    5.93    6.66
  -2   6  26    4.71    7.88
  -2  -6  26   -4.13    5.12
  -2   6  26    6.92    6.69
   2   6 -26    6.97    6.78
  -2  -6  26    6.45    6.14
  -2   6  24   35.83    7.21
   2  -6 -24   47.33    7.42
  -2   6  24   54.49    8.32
   2   6 -24   42.02    7.25
  -2  -6  24   37.30    5.78
  -2  -6  24   52.23    6.73
  -2  -6  22    9.36    5.37
   2  -6 -22    3.34    6.07
   2   6 -22    2.51    5.72
  -2  -6  22    4.63    4.19
  -2   6  22    4.29    6.12
   2  -6 -20  154.85   13.25
   2   6 -20  162.30   13.11
  -2  -6  20  165.51   12.94
  -2   6  20  166.80   13.39
  -2  -6  20  143.60   12.36
   2   6 -18   21.94    5.41
   2  -6 -18    3.88    4.85
  -2  -6  18    2.37    4.70
  -2   6  18    6.67    5.68
   2  -6 -18    6.41    5.43
  -2  -6  18   12.61    3.50
  -2   6  16  223.14   18.73
   2  -6 -16  226.98   18.63
   2  -6 -16  228.91   18.33
  -2  -6  16  257.14   18.36
  -2  -6  16  237.68   17.89
   2   6 -16  245.68   18.57
   2  -6 -14   77.58    6.67
   2  -6 -14   90.10    6.30
  -2   6  14   53.61    6.29
  -2  -6  14   45.03    5.42
  -2   6  14   78.35    5.23
  -2  -6  14   44.49    4.34
   2   6 -14   63.34    6.27
   2   6 -12  352.01   25.62
  -2   6  12  316.45   25.39
   2   6 -12  357.33   25.08
  -2  -6  12  383.15   25.52
   2  -6 -12  297.28   25.73
  -2  -6  12  330.10   25.12
  -2  -6  12  323.20   25.43
   2  -6 -12  318.64   25.56
  -2  -6  12  338.90   25.11
  -2  -6  10   -1.58    2.68
   2  -6 -10    6.02    4.33
  -2   6  10   -0.34    2.88
  -2  -6  10   -1.87    3.83
   2   6 -10    3.68    2.33
  -2  -6  10    3.00    3.49
   2   6 -10    1.74    3.71
  -2  -6   8   42.09    4.13
  -2   6   8   33.78    4.32
   2   6  -8   35.29    3.94
  -2  -6   8   40.87    4.76
  -2  -6   8   42.39    4.58
   2   6  -8   44.03    4.84
  -2   6   6  213.00   16.60
  -2  -6   6  219.18   16.41
   2   6  -6  214.12   16.16
  -2   6   6  223.43   16.28
  -2  -6   6  219.42   16.23
  -2  -6   6  196.36   16.18
  -2   6   6  220.29   16.68
   2   6  -4   13.53    3.23
  -2   6   4   14.67    4.51
  -2  -6   4   11.33    3.50
   2  -6  -4    9.61    4.27
   2  -6  -4   13.81    3.18
  -2   6   4   19.24    3.28
  -2  -6   4   12.04    3.08
  -2  -6   4   17.20    4.30
  -2   6   2  136.77   10.54
  -2  -6   2  121.35   10.23
   2  -6  -2  137.16   10.69
   2   6  -2  117.63   10.19
  -2  -6   2  112.31    9.93
  -2   6   2  141.96   10.20
   2  -6  -2  150.27   10.17
   2   6  -2  122.54   10.03
  -2  -6   2  138.80   10.51
  -2   6   0   37.46    5.36
  -2  -6   0   51.71    5.13
   2  -6   0   47.06    5.70
   2   6   0   57.69    5.19
  -2   6   0   38.69    4.92
  -2   6   0   41.93    5.70
  -2  -6   0   56.51    4.54
   2   6   0   57.58    4.55
   2  -6   0   41.18    4.92
   2  -6   2    5.30    3.04
  -2  -6  -2   -2.82    2.38
  -2   6  -2    5.63    3.75
  -2  -6  -2    7.91    3.87
   2  -6   2    2.08    3.98
   2   6   2   13.29    3.70
   2   6   2    3.89    2.44
  -2   6  -2    3.53    3.15
  -2   6  -2   -4.43    4.28
   2   6   2    6.15    2.34
   2  -6   4    7.45    3.16
   2   6   4    5.20    2.37
   2   6   4    6.66    3.78
  -2  -6  -4    4.66    3.95
  -2   6  -4   16.81    3.97
   2  -6   4    4.66    3.69
  -2   6  -4    8.80    4.07
  -2  -6  -4    4.43    2.24
  -2   6  -4    7.77    3.34
   2   6   4    5.14    2.84
   2   6   6   22.95    4.38
  -2   6  -6   18.44    3.89
  -2  -6  -6   21.87    4.45
  -2   6  -6   22.18    4.04
   2   6   6   22.13    2.97
   2  -6   6   20.28    3.80
  -2   6  -6   23.89    4.52
   2   6   6   24.74    3.70
   2  -6   6   27.15    4.07
   2  -6   8    1.86    3.47
  -2   6  -8    4.55    4.15
   2   6   8   14.18    4.28
  -2   6  -8    0.12    3.39
  -2   6  -8   -1.11    3.65
   2  -6   8    2.98    3.46
   2   6   8   17.33    2.35
  -2   6  -8   -0.99    2.79
   2   6   8   17.10    3.40
  -2   6 -10   70.70    6.98
  -2   6 -10   80.43    6.71
  -2   6 -10   78.00    7.20
   2  -6  10   67.41    6.74
  -2   6 -10   72.12    6.58
   2   6  10   85.21    7.09
   2   6  10   83.55    6.32
   2   6  12   40.54    5.12
  -2   6 -12   41.75    4.32
   2  -6  12   36.41    4.18
  -2   6 -12   29.19    4.31
   2   6  12   32.85    3.80
  -2   6 -12   35.02    4.99
  -2   6 -14   90.76    9.26
   2   6  14  115.96    9.58
  -2  -6 -14  124.21    9.96
  -2   6 -14  114.55    9.87
  -2  -6 -16   34.09    5.87
  -2   6 -16   29.88    4.18
   2   6  16   45.58    5.71
  -2   6 -16   30.39    5.12
   2   6  16   49.99    5.74
  -2  -6 -18   18.24    5.53
  -2   6 -18    9.91    3.26
   2   6  18   23.53    5.30
   2   6  18   15.76    4.39
  -2   6 -18    8.93    4.78
   2   6  18    3.20    5.39
  -2   6 -18   15.65    4.80
  -2   6 -20    3.32    2.57
   2   6  20    3.80    5.58
  -2  -6 -20   15.28    5.66
  -2   6 -20    3.19    3.16
  -2   6 -20   11.10    5.32
   2   6  20   12.16    5.98
  -2   6 -20    8.12    4.89
   2   6  20    6.52    4.65
  -2   6 -22  118.23    9.51
  -2  -6 -22  152.83   11.14
   2   6  22  136.47   10.69
  -2   6 -22   99.15    9.29
   2   6  22  150.49   11.19
  -2   6 -22  137.97   10.43
  -2   6 -22  140.89   11.02
   2  -6  22   95.14   10.21
   2   6  22  164.22   11.37
   2   6  24   -3.42    6.16
  -2   6 -24   -3.13    2.43
  -2   6 -24    3.28    6.28
   2   6  24    8.85    6.89
  -2  -6 -24   -1.23    6.26
  -2   6 -24   -0.28    2.97
   2   6  24   -5.64    5.57
   2  -6  24    0.73    4.93
  -2   6 -24   -2.21    5.08
   2   6  26   41.28    6.47
  -2   6 -26   23.26    3.24
  -2  -6 -26   45.92    7.14
   2  -6  26   39.62    7.02
  -2   6 -26   35.96    5.79
  -2   6 -26   24.43    7.04
   2   6  26   46.88    7.86
   2   6  26   43.91    7.05
   2  -6  26   28.79    5.98
  -2  -6 -28   10.18    7.09
   2   6  28    4.69    6.26
   2  -6  28    6.87    6.76
  -2  -6 -28   10.66    6.16
  -2   6 -28    0.40    4.96
  -2   6 -28    7.40    7.12
   2   6  28    0.11    6.66
   2  -6  28    2.03    5.59
   2   6  30   32.80    7.44
  -2  -6 -30   26.04    7.94
   2   6  30   33.05    7.12
   2  -6  30   27.98    7.62
  -2  -6 -30   33.30    6.72
   2  -6  30   12.44    6.49
  -2   6 -30   20.18    8.07
   2   6  32   28.59    7.30
  -2  -6 -32   12.76    7.64
   2   6  32   14.32    7.59
   2  -6  32   10.41    7.69
  -2   6 -32   12.20    8.63
   2  -6  32    2.33    6.54
  -2  -6 -32   16.93    6.56
   2  -6  34   10.86    7.02
   2   6  34    5.60    7.25
  -2  -6 -34   19.03    7.92
   2   6  34   15.14    8.12
   2  -6  36    7.51    7.39
   2   6  36   16.32    8.67
   2   6  36   12.42    7.71
  -2  -6 -36    2.16    8.16
   2  -7 -35   11.23    8.44
  -2   7  35   -9.56    8.46
  -2  -7  33   14.47    6.41
  -2   7  33   21.44    8.28
   2  -7 -33   13.12    8.17
  -2   7  33   11.68    9.50
  -2   7  31   13.25    9.86
   2  -7 -31   16.15    7.76
  -2   7  31    2.05    7.67
  -2  -7  31   -0.73    5.86
  -2  -7  31    8.07    7.48
  -2   7  31    7.53    8.81
   2   7 -31   -1.63    8.34
  -2   7  29   16.14    9.11
   2  -7 -29   12.08    8.03
  -2   7  29   14.61    7.56
  -2  -7  29   15.61    5.55
  -2  -7  29    6.84    6.94
  -2   7  29    2.74    8.20
   2   7 -29   24.46    8.04
  -2   7  27   71.74    9.45
   2  -7 -27   41.26    8.38
  -2   7  27   44.25    8.24
  -2  -7  27   39.33    6.28
  -2  -7  27   49.20    7.75
  -2   7  27   51.62    8.66
   2   7 -27   36.70    8.16
  -2   7  25    5.78    7.80
   2  -7 -25    7.54    6.89
  -2   7  25    6.71    6.81
   2   7 -25    3.03    7.00
  -2  -7  25    5.45    4.63
  -2  -7  25    7.99    6.17
  -2  -7  23   99.76    9.21
   2   7 -23   91.75    9.66
  -2   7  23   90.68   10.00
   2  -7 -23   85.82    9.89
  -2   7  23  125.11   10.49
  -2  -7  23   79.93    8.18
   2   7 -21    0.31    6.03
  -2  -7  21    9.43    5.50
  -2   7  21   -2.06    6.43
   2  -7 -21   -3.48    6.26
  -2  -7  21    5.15    3.85
  -2   7  19  132.76   11.21
   2  -7 -19  137.96   11.00
   2   7 -19  116.94   10.72
  -2   7  19  130.43    9.82
  -2  -7  19  107.81   10.38
  -2  -7  19  100.14    9.53
   2   7 -17   16.13    5.60
  -2   7  17   35.40    4.32
   2  -7 -17   31.42    5.70
  -2  -7  17   16.97    5.18
   2  -7 -17   25.26    6.27
  -2  -7  17   14.82    3.46
  -2   7  17   40.20    6.37
  -2   7  15  186.67   16.74
   2  -7 -15  197.85   16.72
  -2  -7  15  197.50   15.53
  -2  -7  15  268.20   16.43
  -2   7  15  188.34   16.00
   2   7 -15  250.12   16.58
   2  -7 -15  220.01   16.43
  -2  -7  13   54.98    4.95
   2  -7 -13   31.50    6.90
   2  -7 -13   39.03    6.69
  -2   7  13   44.45    5.54
   2   7 -13   59.93    4.73
   2   7 -13   58.85    6.35
  -2  -7  13   72.34    6.02
  -2  -7  11   65.62    6.78
   2  -7 -11  105.42    8.25
  -2  -7  11   77.11    7.47
  -2  -7  11   71.96    7.30
  -2   7  11   90.28    7.33
   2   7 -11  102.59    7.94
   2   7 -11   82.13    6.70
   2   7  -9    3.56    2.88
   2   7  -9   -1.09    4.35
  -2  -7   9    4.11    4.33
  -2   7   9    2.83    3.56
  -2  -7   9   -3.04    3.50
  -2  -7   9   -1.93    3.11
  -2  -7   7   26.56    3.93
  -2   7   7   29.69    5.21
  -2   7   7   21.02    3.93
  -2  -7   7   25.31    4.58
  -2  -7   7   24.38    3.80
   2   7  -7   33.13    3.75
   2   7  -5    3.04    3.09
  -2   7   5   -5.52    4.67
  -2  -7   5   -0.04    3.51
   2  -7  -5   -5.80    4.79
   2  -7  -5   -1.25    3.14
  -2  -7   5   -0.93    2.86
  -2  -7   5   -1.13    4.11
  -2   7   5   -5.91    3.33
  -2  -7   3  153.57   12.92
  -2   7   3  162.86   13.25
   2  -7  -3  162.63   13.22
   2   7  -3  167.16   12.73
  -2   7   3  162.10   12.78
   2  -7  -3  162.69   12.79
  -2  -7   3  168.94   12.69
   2   7  -3  170.73   12.80
  -2  -7   3  171.55   13.13
   2   7  -1    8.14    3.49
  -2  -7   1   -0.49    4.39
  -2  -7   1    4.09    3.93
  -2   7   1    4.69    4.24
   2  -7  -1    6.75    4.39
  -2  -7   1    6.73    2.72
   2  -7  -1    7.06    3.24
   2   7  -1   10.81    2.98
  -2   7   1   14.26    3.22
   2   7   1  127.16   10.40
  -2   7  -1  137.63   10.61
  -2  -7  -1  140.90   10.57
   2  -7   1  142.51   10.69
   2   7   1  103.11    9.85
  -2  -7  -1  137.13   10.03
   2  -7   1  138.61   10.29
   2   7   1  136.17   10.04
  -2   7  -1  128.31   10.29
  -2   7  -1  130.62   10.70
  -2  -7  -1  130.92   10.73
   2   7   3    6.25    3.95
   2   7   3   15.77    2.87
  -2   7  -3   10.15    4.47
  -2  -7  -3    4.91    4.27
  -2   7  -3   10.89    4.06
   2  -7   3   11.88    4.15
   2  -7   3   16.03    3.61
  -2  -7  -3   10.64    2.65
   2   7   3   15.36    2.76
  -2   7  -3   15.89    3.71
   2   7   5  105.10    8.98
  -2   7  -5   95.18    8.74
  -2  -7  -5  108.78    9.04
   2  -7   5   95.34    8.82
   2  -7   5   95.65    8.65
   2   7   5  109.41    8.23
   2   7   5  120.83    8.47
  -2   7  -5   96.85    9.05
  -2   7  -5   99.19    8.69
  -2   7  -7   62.51    6.18
   2   7   7   69.32    6.71
  -2  -7  -7   54.51    6.77
   2   7   7   77.14    5.74
   2  -7   7   65.92    6.16
  -2   7  -7   51.91    5.73
   2   7   7   73.13    6.12
  -2   7  -7   64.33    6.48
   2  -7   7   61.86    6.36
  -2   7  -7   77.03    6.69
   2   7   9   15.81    3.13
  -2   7  -9    8.34    3.39
  -2   7  -9   11.58    3.84
  -2  -7  -9   12.70    5.10
  -2   7  -9   15.32    4.41
   2   7   9   19.04    4.84
   2  -7   9   13.13    3.75
   2  -7   9    9.35    3.91
  -2   7  -9   11.67    4.34
   2   7   9   19.60    4.09
   2   7  11   46.73    5.75
   2   7  11   67.15    4.86
  -2   7 -11   39.71    5.79
  -2   7 -11   44.32    5.21
   2  -7  11   41.52    5.21
   2  -7  11   33.85    5.43
  -2   7 -11   51.88    5.22
  -2   7 -13    7.28    3.64
   2   7  13    2.62    2.93
  -2   7 -13    8.09    4.48
   2  -7  13    2.68    3.49
   2  -7  13   -0.60    4.25
  -2   7 -15    0.75    4.58
   2   7  15    0.86    3.09
  -2   7 -15    7.88    5.27
   2  -7  15   -2.26    3.31
   2   7  15   -5.42    5.09
  -2  -7 -15    3.33    5.33
  -2   7 -15   -1.18    3.58
  -2  -7 -17    3.24    5.70
  -2   7 -17   -7.10    3.59
  -2   7 -17   -8.98    5.73
  -2   7 -17    1.89    4.88
   2   7  17    2.61    3.25
  -2   7 -17    2.55    4.47
   2   7  17   -8.09    5.65
   2   7  17    2.42    5.43
  -2  -7 -19   17.03    6.09
  -2   7 -19   11.79    3.66
  -2   7 -19    7.35    5.83
  -2   7 -19   10.94    5.29
  -2   7 -19    8.20    5.11
   2   7  19   14.09    6.03
   2   7  19   13.94    5.93
  -2   7 -21    3.62    2.55
   2   7  21   10.94    6.24
   2   7  21    0.78    4.94
  -2   7 -21    1.67    3.34
  -2  -7 -21   -0.68    6.27
  -2   7 -21    1.31    5.31
   2   7  21    1.96    6.27
  -2   7 -21    1.83    5.58
   2   7  23   34.64    6.26
  -2   7 -23   19.24    3.78
  -2  -7 -23   47.26    7.13
  -2   7 -23   33.15    6.76
  -2  -7 -23   45.85    6.75
   2   7  23   61.65    7.51
  -2   7 -23   35.36    6.02
   2   7  23   40.82    7.00
  -2   7 -23   21.15    3.25
   2   7  25    0.34    6.96
  -2   7 -25   -1.51    1.89
  -2  -7 -25    8.87    6.44
  -2   7 -25    1.19    5.66
   2   7  25   12.43    7.28
  -2   7 -25   -0.29    6.68
  -2  -7 -25   -0.21    6.94
   2   7  27  115.50   11.42
  -2   7 -27  104.97   11.19
   2   7  27  127.49   11.92
  -2  -7 -27  114.91   10.86
  -2   7 -27   96.69   10.25
  -2  -7 -27  122.49   11.47
   2   7  27  110.44   10.84
   2   7  29    9.20    6.88
   2   7  29   11.34    7.52
  -2  -7 -29   18.67    7.96
  -2   7 -29   18.84    7.61
  -2  -7 -29   12.39    6.84
   2   7  31   79.25    9.79
  -2  -7 -31   76.76    9.81
  -2  -7 -31   71.06    8.96
   2   7  31   63.38    9.40
   2   7  33    0.88    7.85
  -2  -7 -33   14.86    7.99
   2   7  33    8.74    8.12
   2   7  35   23.17    8.70
  -2   8  32   14.04    8.61
  -2   8  32    8.41    9.62
   2  -8 -32   20.26    8.38
   2  -8 -30   -2.23    8.12
  -2   8  30    8.10    9.96
  -2   8  30   10.19    8.18
   2   8 -30    7.46    8.47
  -2   8  30  -10.38    8.92
  -2  -8  30    4.79    5.53
  -2  -8  28   16.76    5.38
  -2   8  28   12.90    9.32
   2  -8 -28    9.68    8.15
  -2   8  28   27.55    8.12
  -2   8  28   20.18    8.65
   2   8 -28   20.89    8.11
  -2  -8  28   33.15    7.74
  -2  -8  26    6.51    4.64
  -2   8  26    5.20    7.57
  -2   8  26    0.14    8.59
   2  -8 -26    1.27    7.60
  -2  -8  26   12.26    6.82
  -2   8  26    0.33    4.95
   2   8 -26    3.78    7.35
  -2   8  24  136.32   11.47
  -2  -8  24   76.57    8.67
   2   8 -24  104.00   10.60
  -2   8  24  106.90    9.15
   2  -8 -24   91.09   10.71
  -2  -8  24  106.84   10.22
  -2   8  24  124.26   10.89
  -2   8  22   11.02    7.48
   2  -8 -22    7.80    6.99
  -2  -8  22   13.49    6.11
  -2   8  22    7.16    4.55
   2   8 -22    3.04    6.39
  -2   8  22    2.73    7.23
   2   8 -20   93.85   10.09
  -2   8  20   99.28    8.96
   2  -8 -20   96.39   10.41
  -2   8  20  105.49   10.64
  -2  -8  20  113.94    9.77
   2  -8 -18   11.20    6.47
  -2  -8  18   -5.66    5.22
  -2   8  18   -3.18    4.19
  -2   8  18    7.86    6.63
   2   8 -18    2.60    5.91
   2   8 -16  144.38   10.99
  -2   8  16  151.10   12.98
   2  -8 -16  137.46   12.87
  -2  -8  16  133.72   11.15
  -2   8  16  148.47   11.76
  -2  -8  16  182.04   12.31
   2   8 -16  170.64   12.52
  -2  -8  14   58.31    5.62
   2  -8 -14   62.46    7.79
  -2  -8  14   73.59    6.81
  -2   8  14   71.47    6.31
   2   8 -14   64.72    7.28
   2   8 -14   56.28    5.39
   2   8 -12   47.40    6.35
  -2  -8  12   38.77    6.22
  -2  -8  12   51.73    5.71
  -2  -8  12   39.40    5.01
   2   8 -12   51.87    4.81
  -2   8  12   53.93    5.41
   2   8 -10    4.09    3.34
  -2   8  10    6.64    5.54
  -2  -8  10    0.92    3.52
   2   8 -10   10.23    4.95
  -2  -8  10    3.51    4.78
  -2   8  10    5.54    3.84
  -2  -8  10    1.05    3.92
  -2  -8   8   10.33    3.75
  -2   8   8   12.08    5.40
   2  -8  -8   -3.38    5.49
  -2   8   8   -4.43    3.83
  -2  -8   8    6.99    4.91
   2   8  -8    7.45    3.56
  -2  -8   8    9.71    3.76
  -2   8   6   76.26    7.43
   2  -8  -6   69.14    7.57
  -2  -8   6   75.29    7.22
  -2   8   6   72.97    6.74
  -2  -8   6   56.92    6.26
   2   8  -6   74.95    6.47
  -2  -8   6   65.65    6.62
  -2   8   4   12.25    5.24
  -2  -8   4   15.10    4.31
   2  -8  -4   35.49    5.71
  -2  -8   4   42.53    5.23
   2  -8  -4    8.74    3.99
   2   8  -4   21.16    4.18
  -2   8   4   28.58    4.50
  -2  -8   4   13.24    3.71
   2   8  -4   43.70    4.36
  -2  -8   2  102.01    8.97
  -2   8   2   92.69    9.28
   2  -8  -2  107.22    9.57
   2   8  -2  106.14    8.78
   2  -8  -2   98.18    8.75
  -2   8   2  116.11    8.94
  -2  -8   2   93.98    8.54
   2   8  -2  106.55    8.89
  -2  -8   2  131.44    9.51
   2  -8   0   52.46    5.27
  -2  -8   0   39.54    4.82
  -2   8   0   66.82    5.66
   2   8   0   39.37    5.53
  -2  -8   0   47.86    5.87
  -2   8   0   52.14    6.05
   2  -8   0   58.05    6.24
   2   8   0   36.82    4.26
  -2   8   0   52.65    6.46
  -2  -8   0   63.47    6.38
   2   8   0   48.92    5.18
   2   8   2   79.00    7.25
  -2  -8  -2   84.25    7.44
  -2   8  -2   49.64    7.25
   2  -8   2   57.61    7.44
   2   8   2   88.48    6.32
  -2   8  -2   75.31    7.17
   2   8   2   92.13    6.75
   2  -8   2   53.92    6.84
  -2  -8  -2   74.98    6.47
  -2   8  -2   59.75    7.64
  -2  -8  -2  103.50    8.05
  -2   8  -4   18.86    4.35
   2   8   4   21.59    3.37
  -2  -8  -4   15.91    4.76
  -2   8  -4   -0.42    4.29
   2  -8   4   -2.20    4.64
   2   8   4   -1.16    4.45
   2  -8   4   -1.82    3.69
  -2  -8  -4   -1.14    2.88
  -2   8  -4   -0.56    4.87
   2   8   4    9.82    3.19
  -2  -8  -6    0.30    4.99
  -2   8  -6    1.76    4.19
   2  -8   6    4.51    4.31
   2   8   6    3.56    3.03
  -2   8  -6   -9.49    4.56
   2   8   6   -0.88    4.64
   2  -8   6    5.33    3.92
   2   8   6    0.36    3.47
  -2   8  -6    4.09    4.93
   2  -8   8    1.74    3.88
   2   8   8   -6.29    3.26
  -2   8  -8    3.73    4.13
  -2  -8  -8    4.54    5.12
  -2   8  -8    2.38    4.22
   2   8   8   18.15    4.91
  -2   8  -8   -5.11    3.30
   2  -8   8    4.38    4.20
  -2  -8  -8   -3.09    5.62
   2   8   8    4.50    3.96
  -2   8  -8    7.44    4.93
   2   8  10   50.35    4.61
  -2  -8 -10   37.64    6.24
  -2   8 -10   34.91    5.28
   2  -8  10   37.84    5.34
  -2   8 -10   33.85    5.69
   2   8  10   54.60    6.30
  -2   8 -10   40.69    4.73
   2  -8  10   44.38    5.35
   2   8  10   44.06    5.55
  -2   8 -10   52.01    6.15
  -2  -8 -10   46.99    6.58
   2   8  12   12.15    3.37
  -2   8 -12    5.57    4.14
   2  -8  12   10.42    4.46
   2   8  12    7.82    5.32
  -2  -8 -12   11.95    5.85
   2   8  12    8.03    4.89
  -2   8 -12    4.48    5.25
  -2   8 -12   17.21    3.68
   2  -8  12    3.46    4.17
  -2  -8 -14    5.76    5.89
  -2   8 -14    1.91    5.35
   2   8  14    8.40    5.14
   2  -8  14    1.07    4.64
  -2   8 -14    7.09    4.09
   2  -8  14    4.70    3.93
   2   8  14    8.11    3.45
   2   8  16    2.23    5.52
  -2   8 -16   -7.64    5.56
  -2  -8 -16   -2.14    6.12
  -2  -8 -16    7.67    6.11
  -2   8 -16    3.65    4.00
   2  -8  16   -8.41    5.23
   2  -8  16   -5.25    3.90
   2   8  16    0.46    3.41
  -2   8 -16   -6.17    5.76
   2   8  18   35.66    6.74
   2  -8  18   23.77    5.87
  -2  -8 -18   33.35    6.82
  -2   8 -18   27.44    4.56
   2   8  18   37.79    4.35
  -2   8 -18   23.75    6.76
  -2   8 -18   28.75    6.22
  -2  -8 -18   28.72    6.55
  -2   8 -18   10.15    5.44
   2   8  18   36.20    6.53
   2   8  20    9.14    6.49
  -2   8 -20   -5.44    3.82
  -2  -8 -20   18.40    6.76
   2  -8  20   -4.93    5.82
   2   8  20    3.63    3.88
  -2   8 -20   -0.81    6.26
  -2  -8 -20    3.37    6.26
  -2   8 -20   -6.06    5.50
  -2   8 -20    2.96    5.74
   2   8  20    4.29    6.45
   2   8  22   23.48    6.97
  -2   8 -22   11.26    3.68
  -2  -8 -22   16.59    6.99
   2   8  22   13.63    5.69
   2   8  22   21.63    4.30
  -2   8 -22   12.08    2.76
  -2   8 -22    9.90    7.00
  -2   8 -22   10.12    6.18
  -2   8 -22   18.42    6.33
  -2  -8 -22   18.74    6.59
   2   8  22   20.81    6.89
  -2   8 -24    0.22    2.86
  -2  -8 -24   18.05    7.43
   2   8  24    0.37    6.00
  -2   8 -24    0.13    6.21
  -2   8 -24    7.82    6.57
   2   8  24   -1.79    7.34
  -2  -8 -24    3.68    6.73
   2   8  24   -4.88    4.24
  -2   8 -24   -2.11    2.20
   2   8  24   -7.68    7.26
  -2   8 -24   -5.63    7.20
   2   8  26   30.26    7.05
  -2  -8 -26   25.28    8.09
  -2  -8 -26   19.58    7.32
  -2   8 -26   17.29    7.40
   2   8  26   33.86    8.22
   2   8  26   36.54    8.05
  -2   8 -26   17.59    7.85
   2   8  28    5.13    6.99
  -2  -8 -28    8.90    7.27
  -2   8 -28   15.67    7.53
  -2  -8 -28    7.12    8.01
   2   8  28   19.52    8.56
   2   8  28    6.13    7.90
  -2  -8 -30    1.49    8.40
   2   8  30  -10.73    7.54
  -2  -8 -30    6.71    7.18
   2   8  30    4.73    8.22
   2   8  32  -12.90    7.95
  -2   9  31   -9.77    9.91
  -2   9  31    3.56    5.56
  -2   9  29    5.47    5.49
  -2   9  29    4.41    9.13
  -2   9  29   16.58    8.62
   2  -9 -29    0.13    8.68
  -2   9  27   18.39    8.47
  -2   9  27    6.13    9.37
   2  -9 -27    4.77    8.07
  -2   9  27    6.46    5.32
   2   9 -27    7.73    7.87
  -2  -9  27    1.82    7.53
  -2   9  25   27.20    8.89
   2  -9 -25   22.95    8.19
  -2   9  25   25.17    8.28
  -2   9  25   25.07    5.77
   2   9 -25   33.51    8.06
  -2  -9  25   26.95    7.20
  -2   9  23   48.13    8.62
   2  -9 -23   34.54    7.99
   2   9 -23   22.21    7.61
  -2   9  23   28.64    5.72
  -2  -9  23   24.20    7.03
  -2   9  23   36.86    8.09
   2  -9 -21   69.88    9.30
   2   9 -21   69.91    8.88
  -2   9  21   64.19    7.25
  -2   9  21   90.88    9.69
  -2  -9  21   67.78    8.42
  -2   9  19   17.72    4.88
   2  -9 -19   29.14    7.40
  -2  -9  19   28.81    6.02
   2   9 -19   14.26    6.65
  -2   9  19   25.33    7.62
  -2   9  17   -0.79    7.04
  -2   9  17    4.20    4.42
   2  -9 -17    2.54    6.58
  -2  -9  17    0.09    2.91
  -2  -9  17    1.20    5.21
   2   9 -17    2.98    2.12
   2   9 -17    1.46    6.06
  -2   9  15   45.25    5.55
   2   9 -15   39.19    6.74
  -2  -9  15   37.23    4.74
  -2  -9  15   39.68    6.08
   2   9 -15   43.68    4.37
  -2  -9  13    0.71    4.63
  -2  -9  13   -6.26    3.91
   2   9 -13   -1.48    5.72
  -2   9  13   -0.43    4.32
   2   9 -13    2.01    3.49
  -2  -9  11   30.13    5.00
  -2  -9  11   25.72    4.74
   2   9 -11   24.97    5.98
  -2  -9  11   29.51    6.12
  -2   9  11   38.83    4.94
  -2   9  11   41.93    6.92
   2   9 -11   31.99    4.58
   2   9  -9   10.65    4.08
  -2   9   9   16.43    6.16
  -2  -9   9   14.30    4.25
   2  -9  -9    4.43    5.92
   2   9  -9   -1.31    5.09
  -2  -9   9    2.54    5.36
  -2   9   9    0.96    4.14
  -2  -9   9    2.16    4.06
  -2  -9   7   32.91    5.34
   2  -9  -7   34.59    6.46
  -2   9   7   48.27    6.66
  -2  -9   7   29.77    6.15
  -2  -9   7   35.41    4.87
  -2   9   7   37.89    5.16
   2   9  -7   42.35    5.14
   2  -9  -5   10.47    5.50
  -2   9   5   15.72    5.57
  -2  -9   5    2.21    4.46
   2  -9  -5   -6.66    4.17
  -2  -9   5    2.63    5.44
  -2   9   5    5.95    4.03
  -2  -9   5    1.51    3.78
   2   9  -5    1.40    4.32
   2   9  -3   43.83    5.41
   2  -9  -3   31.30    6.29
  -2   9   3   33.24    6.05
  -2  -9   3   38.38    5.68
  -2  -9   3   47.83    6.25
   2  -9  -3   27.94    5.11
  -2  -9   3   44.67    4.81
   2   9  -3   46.04    5.08
  -2   9   3   45.66    5.22
   2   9  -1   -1.92    4.57
  -2  -9   1    1.42    4.74
  -2   9   1    8.64    5.11
   2  -9  -1    9.84    5.41
  -2  -9   1   16.11    5.52
   2   9  -1   -2.77    3.82
  -2   9   1   11.58    4.18
  -2  -9   1   -0.33    3.56
   2  -9  -1    7.46    4.00
  -2   9  -1   83.97    8.49
  -2  -9  -1   91.80    8.49
  -2  -9  -1  107.78    8.82
   2  -9   1   81.05    8.75
   2   9   1   80.88    7.21
  -2  -9  -1  104.38    7.69
   2  -9   1   72.05    8.00
  -2   9  -1   78.66    8.12
   2   9   1   98.48    7.82
   2   9   1  104.12    8.40
   2   9   3   13.34    4.92
  -2   9  -3   -0.96    4.84
  -2  -9  -3   12.13    5.22
   2  -9   3    2.68    4.99
   2   9   3    4.16    3.52
  -2   9  -3    7.20    4.39
   2  -9   3   -2.43    4.10
  -2  -9  -3   -3.17    3.43
   2   9   3    4.14    3.15
  -2   9  -3    4.43    5.58
  -2   9  -5   18.06    5.00
  -2  -9  -5   20.65    5.57
   2  -9   5    8.51    5.29
  -2   9  -5    7.56    4.69
   2   9   5   23.58    3.73
   2  -9   5    9.63    4.23
   2   9   5   18.16    3.85
  -2   9  -5   17.02    5.82
   2   9   5   15.31    5.30
   2   9   7   15.29    5.39
  -2   9  -7   15.48    4.79
  -2  -9  -7    4.60    5.52
   2  -9   7    6.94    4.92
  -2   9  -7    3.54    3.27
   2  -9   7   10.04    4.66
   2   9   7   12.01    3.42
  -2   9  -7   16.75    4.69
   2   9   7   10.58    4.14
  -2   9  -7    8.64    5.66
   2  -9   9    2.13    4.45
   2   9   9    1.95    3.45
  -2   9  -9    7.59    4.73
  -2  -9  -9   12.51    5.69
  -2   9  -9    8.65    4.77
   2   9   9   15.43    5.63
  -2   9  -9    2.00    3.34
   2  -9   9    6.55    4.71
  -2  -9  -9    2.65    6.00
  -2   9  -9   18.03    5.80
   2   9   9    4.02    4.55
   2  -9  11   -1.39    4.65
   2   9  11    3.40    3.70
  -2   9 -11    2.68    4.62
  -2  -9 -11   -4.02    5.90
  -2   9 -11   -6.02    4.93
   2   9  11    5.96    5.85
  -2   9 -11   -1.88    3.61
   2  -9  11   -1.51    4.56
   2   9  11    6.15    4.99
  -2   9 -11   -1.83    5.64
  -2  -9 -11   -1.35    6.21
   2   9  13   10.27    6.02
  -2   9 -13    1.35    4.56
   2  -9  13    2.04    4.57
   2  -9  13    4.21    4.83
  -2  -9 -13   -8.50    6.28
   2   9  13    1.76    5.37
  -2   9 -13   -4.73    5.87
   2   9  13    4.20    3.62
  -2   9 -15    0.15    4.51
   2  -9  15    3.21    5.26
   2  -9  15    7.93    4.43
   2   9  15   -2.97    3.77
  -2   9 -15    2.20    6.01
   2   9  15   -2.95    5.72
  -2  -9 -15   13.44    6.38
  -2  -9 -17   -0.59    6.57
  -2   9 -17   12.68    6.29
   2   9  17    9.24    6.21
  -2   9 -17    5.96    4.42
   2  -9  17    0.97    5.40
  -2   9 -17    6.45    4.99
   2  -9  17    2.02    4.31
   2   9  17    2.45    4.03
  -2   9 -17    3.79    6.64
   2   9  19   32.89    7.26
  -2   9 -19   24.98    4.72
  -2  -9 -19   24.70    7.45
  -2   9 -19   15.39    7.21
   2  -9  19   27.76    6.17
   2   9  19   27.43    4.71
  -2  -9 -19   20.79    7.06
   2   9  19   32.31    6.99
  -2   9 -19   22.32    5.88
  -2   9 -19   30.68    6.89
  -2   9 -21    1.33    3.83
  -2  -9 -21   -1.26    7.35
  -2   9 -21   19.04    7.19
   2   9  21    2.00    4.40
   2  -9  21   -3.67    6.17
  -2   9 -21    5.71    6.11
  -2  -9 -21   -1.72    6.96
   2   9  21   -4.50    7.09
   2   9  21    0.73    7.24
   2   9  23   40.60    8.36
  -2  -9 -23   37.34    8.35
  -2   9 -23   31.11    8.09
   2   9  23   37.14    5.58
  -2  -9 -23   37.89    7.85
  -2   9 -23   49.74    7.56
   2   9  23   42.13    8.29
   2   9  23   34.23    6.82
   2  -9  23   29.76    7.29
   2   9  25    7.73    7.90
  -2  -9 -25    4.42    8.01
  -2   9 -25    4.29    7.76
   2   9  25    0.59    4.94
  -2  -9 -25   19.61    7.32
  -2   9 -25    2.36    7.07
   2   9  25  -10.58    7.98
   2   9  25   -2.31    6.65
   2  -9  25   -0.50    7.05
  -2   9 -27   24.21    8.30
   2   9  27   64.23    9.52
  -2  -9 -27   44.42    9.12
   2   9  27   44.96    8.31
   2   9  27   49.59    9.37
  -2  -9 -27   47.92    8.27
   2   9  27   61.48    6.55
  -2   9 -27   39.61    9.22
  -2  -9 -29   -7.02    7.38
   2   9  29   12.24    5.44
   2   9  29    8.35    7.65
  -2  -9 -31   20.93    7.70
  -2  10  28    8.06    5.72
   2 -10 -26   16.18    8.58
   2  10 -26    7.96    8.11
  -2  10  26   -4.31    5.45
  -2 -10  26   -5.78    7.61
  -2  10  26    2.90    9.40
  -2  10  24   49.08    8.97
   2 -10 -24   31.14    8.68
  -2  10  24   61.46    9.56
  -2 -10  24   35.20    7.85
  -2  10  24   23.36    5.98
   2  10 -24   27.22    8.41
  -2  10  22   14.86    8.15
   2 -10 -22    0.12    7.84
  -2  10  22   18.80    8.40
  -2  10  22   17.25    5.66
  -2 -10  22   13.16    6.71
   2  10 -22   20.63    7.83
   2  10 -20    2.92    7.13
   2 -10 -20    9.73    7.55
  -2  10  20    0.90    7.72
  -2  10  20   10.24    5.31
  -2 -10  20    8.69    6.24
   2  10 -18    6.80    6.91
  -2 -10  18    6.46    3.38
   2 -10 -18   13.84    7.35
  -2  10  18   16.23    5.16
  -2 -10  18    9.67    5.86
   2  10 -18    9.90    2.39
   2  10 -16    2.29    6.59
  -2 -10  16    9.92    3.99
  -2  10  16   19.54    4.86
  -2 -10  16   11.52    5.57
   2  10 -16    4.56    3.26
  -2 -10  14   -7.21    4.30
   2  10 -14  -12.44    6.14
  -2  10  14   -1.47    4.71
  -2 -10  14   -4.12    5.08
   2  10 -14    2.80    3.96
  -2  10  12   14.63    6.90
   2  10 -12   12.24    6.26
   2 -10 -12    7.71    6.76
  -2 -10  12   14.83    4.52
  -2  10  12   13.46    4.78
  -2 -10  12    8.15    4.87
   2  10 -12    4.13    4.29
  -2  10  10   19.10    4.96
   2 -10 -10    3.18    6.66
  -2 -10  10   17.30    4.84
  -2 -10  10   27.56    4.89
  -2 -10  10   16.15    6.23
  -2  10  10   21.10    6.89
   2  10 -10   26.59    4.82
   2  10 -10   17.76    6.04
  -2  10   8    4.31    4.42
  -2 -10   8    2.79    4.32
  -2  10   8   -8.32    6.57
   2  10  -8    1.22    4.57
  -2 -10   8    4.05    5.87
   2 -10  -8    6.57    6.21
  -2 -10   8   -3.88    4.78
   2 -10  -6    7.13    6.17
  -2 -10   6    2.49    4.99
   2  10  -6   11.41    4.78
  -2 -10   6   -1.20    4.30
  -2  10   6    2.10    4.37
  -2 -10   6    8.88    6.03
  -2  10   6   17.11    6.24
  -2 -10   4   13.51    5.41
  -2  10   4   24.33    6.27
   2 -10  -4   15.62    6.20
   2  10  -4    9.65    5.10
  -2 -10   4    8.96    4.30
   2 -10  -4   14.13    4.67
  -2 -10   4   24.19    6.22
   2  10  -4   19.69    4.72
  -2  10   4   23.90    4.60
  -2  10   2   -4.64    5.91
  -2 -10   2    3.72    5.38
   2 -10  -2   -1.53    5.95
   2  10  -2   12.61    5.05
  -2 -10   2    1.95    3.98
  -2 -10   2   10.86    6.10
   2 -10  -2   -1.66    4.43
  -2  10   2    1.62    4.44
   2  10  -2    3.22    4.34
   2  10   0   -1.53    4.25
  -2  10   0   -3.47    4.67
  -2 -10   0    5.90    5.54
  -2  10   0    1.87    5.64
   2 -10   0  -12.19    5.92
   2  10   0   -0.08    5.27
   2 -10   0   -3.71    4.56
  -2 -10   0  -11.91    4.02
  -2 -10   0   10.78    6.03
   2  10   0    0.35    2.56
   2  10   2    8.90    4.29
  -2  10  -2    6.00    4.86
  -2 -10  -2   19.69    5.52
  -2  10  -2    9.32    5.53
   2 -10   2    8.61    5.58
   2  10   2   16.92    5.47
   2 -10   2    3.07    4.63
  -2 -10  -2    1.12    6.16
  -2 -10  -2    0.46    3.77
   2  10   2    2.88    3.16
   2  10   4    5.93    3.95
  -2  10  -4    2.53    4.73
  -2 -10  -4    5.17    5.70
  -2  10  -4    8.96    5.40
   2 -10   4   -3.65    5.79
   2  10   4    7.16    5.56
   2 -10   4    5.76    4.65
  -2 -10  -4    5.26    3.57
   2  10   4    2.68    3.68
   2  10   6   -5.38    5.82
  -2 -10  -6    0.64    5.97
  -2  10  -6    0.07    5.21
   2 -10   6    5.97    5.46
  -2  10  -6   -1.68    4.89
   2  10   6   -3.66    3.95
   2  10   6    5.13    4.15
   2 -10   6    7.93    4.63
   2 -10   8   -2.03    5.10
   2  10   8   -5.47    6.01
  -2 -10  -8    1.91    6.22
  -2  10  -8   -1.02    5.18
  -2 -10  -8    7.72    6.39
  -2  10  -8    8.01    3.61
   2  10   8    5.40    3.80
  -2  10  -8    9.97    5.10
   2 -10   8    7.57    5.25
   2  10   8    6.32    4.64
   2  10  10    5.67    3.82
   2 -10  10    3.68    5.04
  -2  10 -10    1.11    5.13
  -2 -10 -10  -11.70    6.50
   2 -10  10    3.82    5.13
   2  10  10    6.84    6.06
  -2  10 -10    0.54    3.76
  -2  10 -10    8.30    5.23
   2  10  10   -2.05    4.98
  -2 -10 -10    1.13    6.80
   2  10  12   28.24    6.75
   2 -10  12   11.55    5.60
  -2  10 -12   22.20    5.44
  -2 -10 -12   30.86    7.05
  -2  10 -12   17.15    4.44
   2 -10  12   22.76    5.58
   2  10  12   28.13    4.63
   2  10  12   27.05    5.75
  -2 -10 -12   30.10    7.01
  -2  10 -14    2.54    5.03
  -2 -10 -14    2.06    7.03
   2 -10  14   10.23    5.01
   2  10  14    5.72    6.76
   2  10  14    6.20    4.31
   2 -10  14    8.95    5.16
  -2 -10 -14   -2.68    7.00
   2  10  14    6.84    5.79
  -2 -10 -16   11.82    7.13
   2 -10  16   10.25    5.79
   2 -10  16   10.70    5.16
   2  10  16   12.91    4.43
  -2  10 -16   15.73    6.98
  -2  10 -16    8.32    5.02
  -2  10 -18    7.09    4.85
   2 -10  18    1.49    5.82
   2  10  18   -2.56    4.55
  -2  10 -18    6.35    7.26
  -2  10 -18    6.62    5.32
  -2 -10 -18    7.08    7.09
   2  10  18   -4.36    6.68
  -2  10 -20    7.71    4.52
  -2 -10 -20    6.76    7.78
   2 -10  20    3.03    6.37
  -2 -10 -20   16.21    7.41
   2  10  20    4.08    4.82
  -2  10 -20   -8.67    7.49
  -2  10 -20    4.28    6.13
   2  10  20   -1.29    6.97
   2  10  22    6.86    7.99
  -2 -10 -22   10.34    8.08
   2 -10  22   15.50    6.82
   2  10  22   10.59    5.25
  -2 -10 -22   14.57    7.71
   2  10  22    3.47    7.51
  -2  10 -22   14.45    6.84
  -2  10 -22   10.97    7.62
  -2  10 -24   -6.81    8.01
  -2 -10 -24  -10.35    7.48
  -2 -10 -24    1.16    8.30
   2  10  24   -1.15    5.20
   2  10  24   -0.84    8.34
  -2  10 -24   -0.85    6.96
   2  10  24   -0.50    7.95
   2 -10  24   -0.75    6.75
   2  10  24    2.72    6.65
   2  10  26    2.93    5.31
  -2 -10 -26    8.23    7.52
   2  10  26   -4.67    7.32
   2  10  26   11.90    8.52
  -2 -10 -28   -0.10    7.58
  -2 -10 -30   -0.39    7.80
  -2  11  27    7.25    5.91
  -2  11  25   65.33   10.44
  -2  11  25   40.80    7.02
  -2  11  23    9.35    9.06
  -2 -11  23    2.96    7.08
  -2  11  23    6.83    5.61
   2  11 -23   12.35    8.20
  -2  11  21   36.27    8.93
  -2  11  21   32.68    8.95
   2 -11 -21   33.63    8.57
  -2 -11  21   28.11    7.24
   2  11 -21   49.62    8.48
  -2  11  21   31.23    6.29
   2 -11 -19    8.51    7.80
  -2 -11  19    1.28    6.19
  -2  11  19    4.75    5.57
   2  11 -19   18.52    7.51
  -2 -11  17   49.31    5.83
  -2 -11  17   34.24    6.95
  -2  11  17   48.62    6.66
   2  11 -17   50.02    8.22
   2  11 -15   -0.28    4.13
  -2 -11  15   -0.09    5.51
  -2  11  15   10.25    5.34
  -2 -11  15   -0.66    4.57
  -2  11  15   -6.45    7.78
   2  11 -13   14.64    4.81
   2  11 -13   13.67    6.82
  -2  11  13   -0.86    5.32
  -2  11  13   16.41    7.65
   2 -11 -13    9.91    7.56
  -2 -11  13    8.62    5.07
   2  11 -11    5.34    6.76
   2 -11 -11    3.28    7.12
  -2 -11  11    4.87    5.11
  -2 -11  11    1.77    4.89
  -2  11  11   -2.52    5.12
   2  11 -11   -0.93    4.97
  -2  11  11    1.03    7.29
   2  11  -9    6.10    6.33
  -2 -11   9    2.64    5.12
   2 -11  -9    2.09    6.84
  -2 -11   9   11.10    5.03
  -2  11   9   -3.15    4.90
  -2  11   9   12.78    7.07
   2  11  -9    7.78    5.25
  -2 -11   9   -0.08    6.59
  -2 -11   7   10.82    5.50
   2 -11  -7   24.20    6.95
  -2 -11   7   12.20    5.17
  -2  11   7   18.94    5.04
   2  11  -7   20.63    5.55
  -2  11   7   24.89    6.97
  -2 -11   7   12.54    6.61
   2 -11  -5   17.49    6.79
  -2 -11   5   11.93    5.77
  -2 -11   5   15.66    4.74
  -2  11   5   13.67    4.99
   2  11  -5   16.86    5.65
  -2  11   5   19.04    6.66
   2 -11  -5   12.43    5.02
  -2 -11   5   24.88    6.67
  -2 -11   3    9.49    5.84
  -2  11   3  -13.01    6.33
   2 -11  -3   -0.50    6.46
  -2 -11   3    0.50    4.55
  -2  11   3    7.92    4.81
   2  11  -3   -7.45    5.03
   2  11  -3    3.33    5.57
  -2 -11   3    1.46    6.53
   2 -11  -3    3.01    4.89
  -2  11   1    4.58    6.27
  -2 -11   1   -1.12    5.99
   2 -11  -1   -7.85    6.45
  -2 -11   1    1.04    4.34
   2  11  -1    9.53    4.87
  -2  11   1   -2.19    5.13
   2 -11  -1    2.16    4.81
  -2 -11   1   10.76    6.71
   2  11  -1   -1.58    5.67
   2  11   1   -6.55    5.79
  -2 -11  -1  -10.10    6.19
  -2  11  -1    3.09    5.96
   2 -11   1   -2.90    6.21
   2 -11   1    3.25    4.93
   2  11   1   -5.85    2.92
  -2  11  -1   10.39    5.14
   2  11   1    0.43    4.69
  -2 -11  -1   -3.16    4.10
  -2 -11  -1    2.66    6.81
   2  11   3    3.48    5.96
  -2  11  -3    6.29    6.00
  -2 -11  -3   14.84    6.55
   2 -11   3    0.83    6.32
   2 -11   3   -3.83    5.03
   2  11   3    2.15    4.75
  -2  11  -3    2.22    5.28
  -2 -11  -3    0.57    4.14
  -2 -11  -3    6.32    6.90
   2  11   3    4.94    3.51
  -2 -11  -5   -3.51    6.35
  -2  11  -5   -5.98    6.01
   2 -11   5   -2.01    6.04
   2  11   5   -3.83    6.18
  -2  11  -5   10.30    5.42
   2  11   5   -8.13    4.58
   2 -11   5   -2.58    5.07
   2  11   5    1.56    3.98
   2 -11   7   27.19    5.80
   2  11   7   39.05    6.99
  -2  11  -7   37.18    6.60
  -2 -11  -7   37.85    7.28
   2 -11   7   31.34    6.53
  -2  11  -7   18.50    4.46
   2  11   7   44.18    5.23
  -2  11  -7   33.73    6.06
   2  11   7   30.29    5.23
   2 -11   9    2.93    5.79
   2  11   9    5.36    6.70
  -2  11  -9    9.33    5.87
  -2 -11  -9   -0.74    6.93
  -2 -11  -9    6.18    7.18
   2 -11   9    5.06    5.50
  -2  11  -9    6.45    3.76
  -2  11  -9   12.64    5.64
   2  11   9    0.97    4.43
   2  11   9    0.50    4.78
   2 -11  11   -7.02    5.59
   2  11  11    4.19    6.89
  -2 -11 -11   -8.03    7.05
  -2  11 -11    2.33    5.74
  -2 -11 -11   -0.48    7.15
   2 -11  11    0.10    5.64
  -2  11 -11    4.15    4.02
   2  11  11   -6.87    4.38
   2  11  11    9.65    5.25
   2  11  13   10.33    7.19
  -2 -11 -13   19.90    7.48
  -2  11 -13   -2.36    5.66
  -2 -11 -13    1.14    7.04
   2 -11  13    6.77    5.71
   2 -11  13    6.31    5.79
   2  11  13    6.36    4.65
   2  11  13    5.08    5.78
   2  11  15    6.37    7.45
  -2 -11 -15   -7.72    7.57
  -2  11 -15   -6.54    5.59
  -2 -11 -15   -3.33    7.49
   2 -11  15   -7.10    5.56
   2 -11  15    3.06    6.04
   2  11  15   -6.07    4.88
   2  11  15    3.25    6.18
  -2  11 -17   -3.16    5.36
   2  11  17   -7.60    6.73
  -2 -11 -17    5.27    7.81
  -2  11 -17  -15.67    7.72
   2 -11  17   -1.64    5.62
  -2  11 -17    4.13    5.38
   2  11  17    6.44    7.66
   2  11  17   -1.98    5.12
   2 -11  17   -0.87    6.11
  -2  11 -19   13.42    8.02
  -2 -11 -19    9.63    7.89
   2  11  19   11.49    7.00
  -2  11 -19    9.24    6.18
   2  11  19   13.41    5.27
   2 -11  19    1.95    6.47
  -2 -11 -21   -5.66    8.26
  -2  11 -21    6.67    8.05
  -2 -11 -21   -0.51    8.03
   2 -11  21   -5.84    6.82
   2  11  21    6.65    5.31
   2  11  21   -4.30    7.48
   2  11  23   21.43    8.24
   2  11  23    8.88    5.82
  -2 -11 -23   10.10    7.90
   2  11  25   -2.65    8.47
  -2 -11 -25    8.36    7.88
  -2  12  24   -3.30    6.00
  -2  12  24    0.45    9.62
   2  12 -22   17.96    7.92
  -2  12  22   -0.60    6.04
  -2  12  22   13.21    9.12
   2  12 -20    1.39    7.70
  -2  12  20    6.11    5.85
  -2 -12  20    7.82    6.71
  -2  12  20    7.61    8.68
  -2 -12  18    1.42    6.35
  -2  12  18   -1.72    5.68
   2  12 -18    3.18    7.75
  -2  12  16   10.11    5.95
   2  12 -16   -6.31    7.53
  -2  12  16   11.21    8.41
  -2 -12  16   -4.39    6.11
   2  12 -14   32.55    7.85
  -2  12  14   16.66    6.28
  -2 -12  14   18.65    6.21
  -2  12  14   26.58    8.42
  -2 -12  14   17.14    5.68
   2 -12 -14   28.35    8.47
  -2 -12  12    4.00    5.60
   2 -12 -12   21.08    8.00
  -2 -12  12    8.64    5.68
  -2  12  12   -1.98    5.73
   2  12 -12   -7.46    7.61
  -2  12  12   -2.12    7.93
   2  12 -12    5.98    5.61
   2  12 -10    5.32    7.10
  -2  12  10    9.82    5.58
  -2 -12  10    8.73    5.64
   2 -12 -10    0.96    7.49
  -2 -12  10    3.10    5.65
  -2  12  10   13.97    7.81
   2  12 -10    6.60    5.81
  -2  12   8   23.49    5.63
  -2 -12   8   11.03    5.40
   2 -12  -8   11.78    7.50
  -2 -12   8    7.26    5.87
  -2  12   8   10.63    7.46
   2  12  -8    4.52    6.01
   2 -12  -6   -5.55    7.30
  -2 -12   6   -7.44    6.01
  -2 -12   6    5.10    5.08
  -2  12   6    0.35    5.38
  -2 -12   6    5.91    7.07
  -2  12   6    4.08    7.12
   2  12  -6   -6.26    6.11
  -2 -12   4    4.85    6.10
   2 -12  -4   -0.77    7.00
  -2 -12   4   -1.45    4.85
  -2  12   4    7.64    5.38
  -2 -12   4    2.79    7.18
   2 -12  -4   -3.28    5.21
   2  12  -4    1.65    6.04
  -2  12   4    5.30    6.92
  -2 -12   2   -8.10    6.41
   2 -12  -2   -2.82    6.97
  -2 -12   2   -2.48    4.74
   2  12  -2    0.17    5.44
  -2  12   2   -5.23    5.50
  -2  12   2   -2.64    6.71
   2  12  -2    3.07    6.10
  -2 -12   2   -7.81    7.22
   2 -12  -2   -2.12    5.33
   2 -12   0   11.02    6.85
  -2 -12   0   -2.46    4.47
  -2 -12   0   -1.93    7.11
   2 -12   0    4.91    5.24
   2  12   0    1.37    5.37
  -2  12   0    3.00    5.52
  -2 -12   0    1.17    6.63
  -2  12   0   -7.90    6.74
   2  12   0   -5.90    6.14
  -2 -12  -2   -4.68    6.89
   2 -12   2   -2.52    6.85
   2 -12   2   -5.26    5.42
  -2  12  -2    6.99    5.69
   2  12   2    5.54    5.17
  -2 -12  -2    3.26    7.31
  -2 -12  -2    6.22    4.58
  -2  12  -2    0.94    6.64
   2  12   2   -8.91    6.62
  -2  12  -4   -0.09    6.44
   2  12   4   -0.51    6.60
  -2 -12  -4   -7.24    7.04
   2 -12   4   -1.17    6.66
   2 -12   4   -3.16    5.47
  -2  12  -4   -0.69    5.76
   2  12   4    8.29    5.18
   2  12   4    1.06    3.74
  -2 -12  -4   -3.81    7.71
   2  12   6   -5.09    6.88
  -2  12  -6    2.28    6.33
  -2 -12  -6    0.45    7.24
   2 -12   6   -5.82    6.41
   2 -12   6    1.38    5.60
  -2  12  -6    6.35    3.81
  -2  12  -6    5.28    6.00
   2  12   6    4.38    5.14
   2  12   6   -0.45    4.30
   2 -12   8   -0.88    6.36
   2  12   8  -18.00    7.23
  -2  12  -8   -5.75    6.30
  -2 -12  -8    9.82    7.69
   2 -12   8   -1.40    5.66
  -2  12  -8    2.26    3.78
   2  12   8   10.88    5.08
  -2  12  -8   -6.46    6.18
   2  12   8    6.43    4.81
   2 -12  10    4.49    6.30
   2  12  10   -3.73    7.39
  -2  12 -10   -0.33    6.34
  -2 -12 -10    7.60    7.81
  -2 -12 -10   12.86    7.78
   2 -12  10   -4.88    6.00
  -2  12 -10   -2.11    4.07
   2  12  10   12.69    5.07
  -2  12 -10   -3.87    6.29
   2  12  10   15.85    5.35
   2 -12  12   15.68    6.62
  -2 -12 -12   25.63    8.26
  -2 -12 -12   28.85    8.35
   2  12  12   32.79    7.83
  -2  12 -12   23.77    6.63
   2  12  12   19.87    5.47
   2 -12  12   13.93    6.55
   2  12  12   26.18    6.03
  -2  12 -14    3.77    6.27
   2  12  14   18.17    7.97
  -2 -12 -14   14.07    8.22
  -2 -12 -14   20.82    8.16
   2 -12  14    0.32    6.37
   2  12  14   10.98    5.22
   2 -12  14    8.23    6.47
   2  12  14    0.67    6.14
   2  12  16   16.19    8.30
  -2 -12 -16    3.48    8.51
  -2 -12 -16    6.71    8.45
  -2  12 -16   12.45    8.09
   2 -12  16   12.25    6.30
   2  12  16   14.60    5.52
   2 -12  16   20.79    6.70
   2  12  16   20.13    6.68
   2  12  18    1.11    6.87
  -2  12 -18    2.07    8.38
  -2 -12 -18  -11.10    8.55
   2  12  18    0.08    5.77
   2 -12  18    2.52    6.49
  -2 -12 -20   12.04    8.66
   2  12  20    0.44    7.48
   2  12  22  -18.18    8.24
   2  12  24    0.13    8.43
  -2  13  21   13.75    9.34
  -2  13  21   15.92    6.60
  -2  13  19    2.19    8.37
   2  13 -19   -0.29    8.07
  -2  13  19   -3.79    6.32
  -2 -13  19   13.19    6.75
   2  13 -17   24.23    8.28
  -2  13  17   34.07    8.51
  -2 -13  17   14.81    7.00
  -2  13  17   31.53    6.72
  -2 -13  15    3.55    6.30
  -2  13  15   -0.20    5.85
   2  13 -15  -14.16    7.93
  -2  13  13   50.71    9.20
   2  13 -13   24.53    8.51
   2 -13 -13   53.41    9.35
  -2 -13  13   36.86    7.29
  -2  13  13   37.53    6.87
  -2 -13  11    3.37    6.26
  -2  13  11    9.02    8.40
  -2  13  11   -7.22    5.86
  -2 -13  11   -3.78    6.15
   2 -13 -11   -4.07    8.33
   2  13 -11    0.39    8.05
  -2 -13   9   24.54    6.04
  -2  13   9   38.46    8.52
   2  13  -9   26.56    6.88
  -2  13   9   23.49    6.21
   2 -13  -9    8.80    8.34
  -2 -13   9   15.99    6.62
   2  13  -9   33.45    8.09
   2  13  -7   20.29    6.73
  -2  13   7    4.72    7.82
  -2  13   7   14.69    6.01
  -2 -13   7   -2.66    5.65
  -2 -13   7    3.49    6.25
   2 -13  -7    2.48    7.94
   2 -13  -5    5.23    7.97
  -2 -13   5    6.80    6.57
  -2 -13   5    5.68    5.55
  -2  13   5    5.63    7.72
   2  13  -5    8.57    6.76
  -2  13   5   20.04    6.20
  -2 -13   5   20.73    8.03
   2 -13  -3    2.00    7.66
  -2 -13   3    5.27    6.65
  -2 -13   3   -1.63    5.17
   2  13  -3   -9.77    6.94
  -2  13   3   10.62    7.53
  -2 -13   3   -3.08    7.86
   2 -13  -3    5.51    5.64
  -2  13   3   13.75    6.20
  -2  13   1   -1.96    7.38
   2  13  -1    6.22    6.87
   2 -13  -1   -1.35    7.44
  -2 -13   1    9.63    7.06
   2 -13  -1    0.70    5.79
  -2 -13   1   -8.31    8.04
  -2 -13   1    1.13    5.03
   2  13  -1    4.45    6.02
  -2  13   1    2.85    6.23
  -2  13  -1   -1.58    7.29
   2  13   1   -2.74    7.20
  -2  13  -1   23.26    6.42
   2  13   1    6.63    5.92
  -2 -13  -1    1.69    7.93
  -2 -13  -1    5.49    5.06
   2 -13   1    4.75    5.70
  -2 -13  -1    0.65    7.18
   2 -13   1    7.96    7.31
   2 -13   3   12.96    7.46
  -2 -13  -3   17.55    7.61
   2 -13   3    8.32    5.93
  -2  13  -3   -4.88    7.21
   2  13   3    2.84    7.19
   2  13   3    5.49    5.88
  -2  13  -3   11.82    6.31
  -2 -13  -3   -1.40    8.04
  -2 -13  -3    0.89    4.76
   2 -13   5    2.85    7.10
   2  13   5   -8.17    7.38
  -2  13  -5   -6.21    7.06
   2 -13   5    3.79    6.04
   2  13   5    8.16    5.94
  -2  13  -5   19.75    6.54
  -2 -13  -5    7.68    7.71
   2  13   7    5.53    5.85
  -2  13  -7   15.50    6.60
  -2 -13  -7    1.35    8.01
   2  13   7    3.55    7.56
  -2  13  -7    1.15    6.99
   2 -13   7   -2.13    6.87
   2 -13   7    6.15    6.25
  -2  13  -9   -4.89    6.57
   2  13   9   -1.67    5.78
  -2 -13  -9  -12.86    8.67
  -2 -13  -9    0.38    8.36
   2  13   9   -0.49    7.71
  -2  13  -9    6.21    6.91
   2 -13   9    1.22    6.80
   2 -13   9   -5.72    6.21
   2  13  11   -1.74    5.85
  -2 -13 -11   -5.43    8.76
  -2 -13 -11   -4.79    8.65
  -2  13 -11   -7.63    6.98
   2  13  11   -7.36    8.05
   2 -13  11   -4.18    6.77
   2 -13  11    1.57    6.48
   2  13  13   -4.68    5.75
  -2 -13 -13  -10.09    8.90
  -2 -13 -13   -6.10    8.71
   2 -13  13    6.96    6.81
   2 -13  13   -4.16    6.92
   2  13  13    9.04    8.40
  -2  14  16    0.21    6.32
  -2 -14  14   -5.71    7.16
   2  14 -14    4.26    8.46
  -2  14  14   10.97    6.32
  -2 -14  12    9.01    6.58
   2  14 -12   13.15    8.53
  -2  14  12    5.92    6.32
  -2 -14  10   -1.45    6.24
  -2  14  10    5.35    6.28
   2  14 -10  -10.52    8.58
  -2 -14   8    8.36    6.07
  -2  14   8  -10.91    6.30
   2  14  -8   -4.38    8.11
  -2 -14   8   -2.39    6.90
  -2 -14   6    3.30    6.06
  -2  14   6   -4.96    8.36
   2  14  -6    1.55    7.50
  -2  14   6    2.05    6.38
  -2 -14   6  -12.93    7.10
   2 -14  -6   13.86    8.62
  -2 -14   4    3.68    5.78
  -2  14   4   -1.08    6.32
  -2  14   4   -4.54    8.22
   2  14  -4    5.55    7.46
   2 -14  -4   -7.65    8.35
  -2 -14   4   -6.70    7.20
   2 -14  -2    5.45    6.27
  -2 -14   2    9.22    8.67
  -2 -14   2   12.25    5.74
  -2  14   2   17.84    6.64
   2  14  -2   10.82    7.76
  -2  14   2    1.78    7.97
   2 -14  -2   10.75    8.21
  -2 -14   2   12.18    7.64
   2 -14   0    2.39    6.36
  -2 -14   0   11.83    8.55
  -2 -14   0    2.19    5.53
  -2  14   0   -1.12    6.50
   2  14   0   -5.66    6.77
  -2  14   0   -2.88    7.96
   2  14   0  -12.99    7.82
   2 -14   0    0.85    8.05
  -2 -14   0   18.77    7.69
   2 -14   2   -4.09    6.28
  -2 -14  -2   -3.12    5.29
  -2  14  -2    5.05    7.92
   2  14   2   -3.41    8.06
   2  14   2    1.65    6.61
  -2  14  -2    1.92    6.54
   2 -14   2    1.05    7.82
  -2 -14  -2    7.69    7.91
   2 -14   4   -2.85    6.42
  -2  14  -4  -11.09    6.82
   2  14   4   -3.91    6.51
  -2  14  -4   -4.69    7.86
   2  14   4   -0.12    7.98
   2 -14   4    1.78    7.49
  -2 -14  -4    6.34    8.22
  -2  14  -6    4.86    7.73
   2  14   6   -5.66    8.02
   2 -14   6    1.26    6.59
   2  14   6   -2.47    6.62
  -2  14  -6   -4.43    6.62
   2 -14   6  -11.24    7.51
  -2 -14  -6   15.11    8.61
  -2  14  -8    1.75    7.81
   2  14   8  -11.74    8.52
   2 -14   8   12.02    6.76
  -2 -14  -8   -4.34    8.86
  -2  14  -8  -12.18    6.83
   2 -14   8   -1.65    7.46
   2 -14  10  -10.66    7.44
   2  15 -11  -16.93    9.11
  -2 -15  11   10.72    7.01
  -2  15   9   -2.92    7.02
   2  15  -9   13.59    9.01
  -2 -15   9    7.59    6.80
  -2  15   7    4.56    6.85
   2  15  -7   -0.28    8.48
  -2 -15   7   -7.11    6.63
  -2 -15   5    8.93    6.43
  -2  15   5   -5.78    6.93
  -2 -15   5    0.53    7.66
  -2  15   3   -6.81    7.05
  -2 -15   3   -7.10    6.28
   2  15  -3    3.44    8.34
  -2 -15   3   -7.79    7.84
  -2  15   1   -3.62    6.86
   2 -15  -1  -16.98    6.85
  -2 -15   1   -0.67    6.14
   2 -15  -1  -11.88    8.89
  -2 -15   1  -10.43    8.10
   2  15  -1   -0.73    8.47
   2 -15   1   -3.64    8.59
  -2 -15  -1    0.85    8.36
  -2  15  -1   20.38    7.01
  -2  15  -1  -15.46    8.79
   2  15   1    7.76    8.60
  -2 -15  -3   -1.28    8.71
   2 -15   3    1.45    8.39
  -2  15  -3    2.15    8.52
  -2  15  -5   -4.87    8.45
   2 -15   5    2.18    8.00
  -3   0  35   -7.52    7.93
  -3   0  35    4.18    7.87
   3   0 -33   50.35    6.32
  -3   0  33   56.68    8.67
  -3   0  33   55.08    8.63
  -3   0  33   44.87    5.53
   3   0 -31   20.37    4.96
  -3   0  31    8.54    7.23
  -3   0  31    9.00    7.19
  -3   0  31   14.60    4.06
  -3   0  29  123.80   12.21
  -3   0  29  124.56   10.35
   3   0 -29  132.06   10.72
  -3   0  29  132.21   12.05
  -3   0  27   17.75    6.33
  -3   0  27   11.50    3.77
  -3   0  27    5.81    6.63
   3   0 -27   14.76    4.43
  -3   0  25  224.80   16.64
  -3   0  25  192.39   15.58
   3   0 -25  212.67   15.71
  -3   0  25  195.74   16.46
  -3   0  23    5.48    3.21
  -3   0  23    5.83    5.29
   3   0 -23    6.86    3.62
  -3   0  21  183.52   14.58
   3   0 -21  199.21   14.69
  -3   0  21  193.05   15.22
  -3   0  19  494.54   37.20
   3   0 -19  508.99   37.20
  -3   0  17    0.03    2.98
   3   0 -17   -1.77    2.79
   3   0 -15   66.32    5.85
  -3   0  15   68.36    5.83
   3   0 -13   66.10    6.36
  -3   0  13   69.40    6.42
  -3   0  13   83.17    5.93
  -3   0  11   16.12    2.86
   3   0 -11   12.61    2.75
  -3   0   9   22.18    2.78
   3   0  -9   22.54    2.94
   3   0  -7  271.69   20.43
  -3   0   7  276.81   20.41
   3   0  -5 2490.74  182.77
  -3   0   5 2477.07  182.77
  -3   0   3 3292.03  243.04
   3   0  -3 3315.02  243.04
  -3   0   1  120.88    9.08
  -3   0  -1  349.32   25.79
  -3   0  -3   84.73    6.50
   3   0   5 1077.24   88.38
   3   0   5 1244.25   88.33
  -3   0  -5 1265.17   88.39
  -3   0  -7   57.09    4.51
   3   0   7   48.53    4.30
  -3   0  -7   47.09    4.59
  -3   0  -9 1116.90   83.97
   3   0   9 1135.12   83.97
  -3   0  -9 1166.42   83.98
  -3   0 -11   90.13    7.42
  -3   0 -11   87.62    7.43
   3   0  11   92.27    7.39
  -3   0 -13   13.84    3.53
  -3   0 -13   14.98    3.63
   3   0  13   18.82    3.19
  -3   0 -15   21.98    3.87
  -3   0 -15   18.62    4.03
   3   0  15   27.16    3.53
  -3   0 -17  185.55   14.60
   3   0  17  180.24   14.58
   3   0  17  210.37   14.84
  -3   0 -17  187.38   14.81
  -3   0 -17  197.43   15.08
  -3   0 -19   18.62    4.39
  -3   0 -19   34.35    4.99
   3   0  19   30.05    4.06
   3   0  19   41.49    4.94
  -3   0 -19   36.90    5.78
  -3   0 -21  229.03   19.28
  -3   0 -21  263.16   19.81
  -3   0 -21  257.91   19.62
   3   0  21  277.62   19.61
   3   0  21  253.41   19.24
  -3   0 -23  131.72   10.65
   3   0  23  138.44   10.48
  -3   0 -23  130.41   11.16
   3   0  23  143.60   11.33
   3   0  23  100.58   11.07
  -3   0 -23  127.47   11.45
   3   0  25   34.47    6.22
  -3   0 -25   36.35    5.37
  -3   0 -25   29.66    6.13
   3   0  25   40.04    5.03
   3   0  25   44.59    6.53
  -3   0 -25   36.94    6.67
   3   0  27  201.92   15.77
   3   0  27  190.01   16.50
  -3   0 -27  192.52   16.43
   3   0  27  233.80   16.68
  -3   0 -27  198.41   15.95
   3   0  29   83.93    9.57
   3   0  29   93.35    8.28
  -3   0 -29   90.07    8.59
  -3   0 -31    6.91    5.49
   3   0  31  -10.27    6.69
   3   0  31    3.83    4.83
  -3   0 -33   -0.36    5.90
   3   0  33   -1.05    7.38
   3   0  35   10.80    7.74
  -3   1  36   35.44    8.97
  -3  -1  36   27.61    8.31
   3  -1 -34   10.72    6.00
  -3   1  34    2.24    7.81
  -3  -1  34    8.78    7.70
  -3   1  34    1.53    8.03
  -3  -1  34   -0.75    7.32
  -3   1  34    7.56    4.70
   3  -1 -32  126.40   10.01
   3   1 -32   90.70    8.86
  -3   1  32  132.27   11.51
  -3   1  32  129.46    9.40
  -3  -1  32   91.76    8.61
  -3   1  32  129.75   11.31
  -3  -1  32  102.22   11.25
  -3  -1  32  111.47   10.99
  -3   1  30   34.70    7.75
  -3  -1  30   29.59    7.06
   3   1 -30   19.60    4.10
   3  -1 -30   26.77    5.61
  -3   1  30   21.10    4.86
  -3   1  30   19.42    7.24
  -3  -1  30   18.63    3.52
  -3  -1  28   92.55   10.12
   3   1 -28   97.25    8.40
   3  -1 -28  117.69    9.21
  -3   1  28  104.30    8.74
  -3  -1  28   89.50    8.18
  -3   1  28  123.46   10.66
  -3   1  28  114.97   10.30
   3   1 -26    4.94    3.42
   3  -1 -26   -2.51    4.60
  -3   1  26    6.99    5.95
  -3  -1  26    0.62    2.90
  -3   1  26   -0.21    3.99
  -3  -1  26    2.68    6.15
  -3   1  26   -7.21    6.30
  -3   1  24   72.64    6.83
  -3   1  24   84.76    8.11
  -3  -1  24   68.76    6.19
  -3  -1  24   77.42    7.99
  -3   1  24   80.71    8.13
   3   1 -24   70.32    6.38
   3  -1 -24   81.06    7.13
   3  -1 -22   22.45    4.42
   3   1 -22   18.26    3.39
  -3   1  22   34.32    5.49
  -3   1  22   25.96    5.57
  -3  -1  22   21.91    5.38
  -3  -1  22   21.07    3.12
  -3   1  22   24.04    4.13
   3   1 -20  241.07   17.09
   3  -1 -20  230.54   17.40
  -3  -1  20  243.47   17.69
  -3   1  20  209.51   17.76
  -3  -1  20  229.04   17.02
  -3   1  20  199.95   17.30
   3  -1 -18   18.84    3.75
   3   1 -18   17.74    2.80
  -3   1  18   18.78    3.85
  -3  -1  18   19.27    2.84
  -3  -1  18   16.92    4.26
  -3   1  16  162.68   12.72
  -3  -1  16  168.19   12.44
   3  -1 -16  167.11   12.72
   3   1 -16  160.47   12.40
   3  -1 -14   41.12    4.77
   3   1 -14   41.18    4.11
  -3   1  14   41.60    4.95
  -3  -1  14   50.86    5.50
  -3  -1  14   52.47    4.16
  -3  -1  12    9.03    2.14
  -3   1  12    6.42    3.39
   3  -1 -12    7.92    3.10
  -3   1  12    6.18    2.54
  -3  -1  12   19.73    3.72
   3   1 -12    4.87    2.31
   3   1 -10  154.28   12.23
   3  -1 -10  148.77   12.48
  -3  -1  10  178.99   12.22
  -3  -1  10  167.22   12.66
  -3   1  10  156.73   12.51
  -3   1   8    4.29    2.86
   3  -1  -8    4.25    2.76
  -3  -1   8    5.12    2.04
   3   1  -8    1.47    2.09
  -3  -1   8    4.69    3.00
  -3   1   6   89.47    8.02
   3  -1  -6   91.98    8.02
  -3  -1   6  109.14    7.87
  -3  -1   6  110.26    8.01
  -3   1   4   89.16    7.43
   3  -1  -4  113.44    7.43
  -3  -1   4   81.25    7.26
  -3   1   2  137.86   10.06
   3  -1  -2  124.21   10.26
  -3   1   0   14.25    2.29
   3  -1   0   16.91    2.25
  -3   1  -2  333.10   25.28
  -3  -1  -2  357.85   25.19
   3  -1   2  348.69   25.16
  -3   1  -2  319.78   25.16
  -3   1  -4   10.71    2.92
   3  -1   4   16.57    2.25
  -3   1  -4   13.71    2.31
  -3  -1  -4   13.81    1.85
   3   1   4   14.38    2.48
  -3  -1  -4   11.77    2.56
  -3  -1  -6   48.00    4.12
   3   1   6   52.60    4.57
   3  -1   6   48.19    4.32
  -3   1  -6   47.52    4.33
  -3  -1  -6   49.99    4.63
  -3   1  -8    2.58    2.54
  -3  -1  -8    6.89    2.20
  -3  -1  -8    3.89    2.88
   3   1   8    4.72    2.75
  -3   1  -8    3.07    2.91
   3   1   8    9.00    3.06
   3  -1   8   -1.62    2.54
  -3  -1 -10    7.90    2.67
  -3   1 -10   10.56    3.19
   3   1  10   10.16    2.88
  -3  -1 -10    5.59    3.31
  -3   1 -10    9.12    2.75
   3   1  10    7.83    3.01
   3   1  10    8.52    3.38
   3  -1  10   14.28    2.80
  -3  -1 -12    0.41    3.07
   3   1  12    0.61    3.13
  -3   1 -12    7.92    3.36
  -3   1 -12    2.34    2.78
   3   1  12    4.05    3.27
  -3  -1 -12   -0.04    3.36
   3   1  12    1.30    3.35
   3  -1  12    1.69    2.92
  -3   1 -14  232.18   16.81
  -3  -1 -14  236.62   16.99
   3   1  14  219.87   16.92
  -3   1 -14  213.85   17.08
   3  -1  14  201.65   17.06
  -3  -1 -14  213.10   17.02
  -3   1 -14  213.28   17.05
   3   1  14  245.64   17.02
  -3   1 -16   28.52    5.05
  -3   1 -16   30.98    4.06
   3   1  16   30.02    4.03
  -3  -1 -16   38.30    4.40
  -3  -1 -16   28.18    4.28
   3  -1  16   28.30    4.65
  -3   1 -16   32.91    4.66
   3   1  16   37.21    4.47
  -3  -1 -18  403.48   30.15
  -3   1 -18  385.04   30.04
   3   1  18  410.27   30.09
  -3   1 -18  405.43   30.37
   3  -1  18  390.12   30.25
   3   1  18  452.55   30.24
  -3   1 -18  377.41   30.25
  -3  -1 -18  405.65   30.20
  -3   1 -20   11.91    5.50
   3   1  20    6.56    3.63
  -3  -1 -20    5.47    4.31
  -3   1 -20    5.53    4.70
  -3  -1 -20   15.78    4.39
  -3   1 -20   17.57    4.01
   3  -1  20    3.50    4.20
   3   1  20    1.73    4.36
  -3   1 -22  560.99   44.58
  -3  -1 -22  645.23   44.71
   3   1  22  622.07   44.66
   3  -1  22  541.80   44.84
  -3   1 -22  589.05   44.97
   3   1  22  704.12   44.94
  -3   1 -22  560.89   44.88
  -3   1 -24   -1.64    5.80
   3   1  24   11.90    4.13
  -3   1 -24   -2.78    5.44
  -3  -1 -24    4.98    4.64
  -3   1 -24    3.43    3.92
   3  -1  24    8.10    5.16
   3   1  24   11.86    5.38
  -3  -1 -26  342.31   25.18
  -3   1 -26  320.64   24.97
   3   1  26  312.18   25.04
  -3   1 -26  333.18   25.60
   3  -1  26  324.26   25.48
  -3   1 -26  325.69   25.56
   3   1  26  377.18   25.59
  -3   1 -28   10.50    6.68
   3   1  28   11.26    4.73
  -3   1 -28   17.61    6.44
  -3  -1 -28    8.60    5.32
  -3   1 -28   12.12    4.75
   3   1  28   15.45    6.46
   3  -1  28   20.18    6.29
   3   1  30   23.63    7.23
   3  -1  30   25.57    7.08
  -3   1 -30   31.83    5.53
   3   1  30   41.81    7.29
  -3  -1 -30   27.62    6.15
  -3   1 -30   29.56    7.11
   3   1  30   34.39    5.47
   3   1  32   -0.86    5.04
  -3   1 -32   -4.56    5.31
  -3  -1 -32   -0.08    6.05
   3   1  32    1.81    7.35
   3   1  32   -8.36    7.36
   3  -1  32   16.93    6.97
   3   1  34    9.74    5.39
  -3  -1 -34   10.98    6.48
   3   1  34   -0.82    7.62
   3  -1  34   12.44    7.36
   3   1  34   26.92    8.04
   3   1  36   -4.10    5.68
  -3   2  35    2.24    8.41
  -3   2  35    8.10    5.50
  -3   2  35   -1.17    8.25
  -3   2  33   28.34    8.59
   3  -2 -33   11.83    6.65
  -3  -2  33   16.45    7.22
  -3   2  33   16.44    7.77
  -3   2  33    9.61    5.33
  -3   2  31   -6.51    7.73
  -3  -2  31    8.96    6.52
   3  -2 -31   12.11    6.06
   3   2 -31    4.68    2.07
  -3   2  31    2.72    5.16
  -3   2  31    4.40    6.94
   3  -2 -29   51.36    6.22
  -3   2  29   46.37    5.51
  -3  -2  29   23.23    3.12
  -3   2  29   50.47    7.51
  -3   2  29   59.08    8.02
  -3  -2  29   34.93    6.62
   3  -2 -27    5.77    5.18
  -3   2  27    1.69    4.60
  -3  -2  27    7.66    2.10
  -3   2  27    4.24    6.35
  -3  -2  27   11.59    5.72
  -3   2  27    2.42    6.75
   3   2 -27    1.23    2.52
   3   2 -25   46.55    5.13
  -3  -2  25   78.81    7.61
  -3   2  25   88.70    8.00
  -3  -2  25   55.13    5.00
  -3   2  25   81.70    7.68
  -3   2  25   78.47    6.60
   3  -2 -25   86.82    6.93
  -3   2  23   17.97    4.79
  -3   2  23   16.33    6.01
  -3  -2  23   32.50    5.64
   3  -2 -23   18.34    5.04
  -3   2  23   18.63    5.90
   3   2 -23   24.35    2.95
  -3  -2  23   27.14    2.68
  -3  -2  21   43.80    5.58
   3  -2 -21   38.74    5.13
  -3  -2  21   31.20    3.15
  -3   2  21   47.21    5.78
   3   2 -21   26.37    3.29
  -3  -2  21   35.34    5.75
  -3   2  21   53.18    5.03
  -3  -2  19   11.17    1.83
  -3   2  19    7.08    4.03
   3  -2 -19    4.55    4.24
  -3   2  19    4.66    4.73
   3   2 -19    3.15    2.09
  -3  -2  19    7.41    4.70
  -3  -2  19   15.63    4.34
  -3  -2  17   12.54    1.84
  -3   2  17   10.55    4.06
   3  -2 -17   13.80    3.83
   3   2 -17    6.24    1.92
  -3  -2  17    9.74    3.99
  -3  -2  17   11.76    4.44
   3  -2 -15  171.34   14.42
  -3  -2  15  187.76   13.90
  -3  -2  15  211.71   14.49
  -3   2  15  165.97   14.50
   3   2 -15  194.77   14.59
  -3  -2  15  188.39   14.68
  -3   2  13   41.78    3.82
  -3   2  13   39.80    4.48
  -3  -2  13   26.54    2.89
   3  -2 -13   35.41    4.34
   3   2 -13   27.85    4.56
  -3  -2  13   22.48    4.53
  -3   2  11   13.65    4.00
  -3  -2  11   17.97    2.30
   3  -2 -11   17.55    3.68
  -3   2  11   17.96    3.30
   3   2 -11   22.73    3.85
  -3  -2  11   16.12    3.76
  -3   2   9   -2.47    3.32
   3  -2  -9    0.34    3.08
  -3   2   9    2.76    2.80
  -3  -2   9   -1.57    1.86
   3   2  -9   -0.46    3.17
  -3  -2   9    1.03    3.21
   3  -2  -7   73.42    5.97
  -3  -2   7   67.43    5.26
  -3  -2   7   59.29    5.34
  -3   2   7   64.40    5.97
   3   2  -7   81.12    5.76
  -3  -2   7   59.23    5.77
  -3  -2   5  314.35   24.80
   3   2  -5  339.59   24.90
  -3  -2   5  299.68   24.88
   3   2  -3   70.69    5.64
  -3  -2   3   69.94    5.62
   3   2  -3   78.00    5.77
  -3  -2   3   67.01    5.65
   3   2  -1    0.76    2.19
  -3  -2   1    1.28    2.19
  -3  -2   1    0.27    1.41
   3  -2  -1    4.36    2.19
   3  -2   1  195.84   12.58
  -3   2  -1  172.51   12.76
  -3  -2  -1  157.30   12.44
   3   2   1  163.88   12.58
  -3  -2  -1  149.95   12.63
  -3   2  -3   24.24    4.00
   3  -2   3   22.07    3.81
  -3   2  -3   16.76    3.51
  -3  -2  -3   47.92    3.48
   3   2   3   48.85    3.84
   3  -2   3   22.72    3.46
   3   2   5  420.18   38.24
   3  -2   5  542.63   38.30
  -3   2  -5  540.68   38.29
   3  -2   5  562.89   38.27
  -3   2  -5  545.69   38.31
  -3   2  -7   69.09    5.54
  -3   2  -7   73.88    5.44
   3  -2   7   75.85    5.46
  -3  -2  -7   45.19    5.79
  -3   2  -7   83.10    5.60
   3   2   7   40.59    5.46
  -3  -2  -7   48.30    5.58
   3   2   9  122.63   11.57
   3  -2   9  197.78   11.83
  -3   2  -9  187.87   11.76
  -3  -2  -9  117.58   11.83
   3   2   9  109.20   11.79
  -3  -2  -9  125.78   11.89
   3  -2   9  196.06   11.84
  -3   2  -9  189.31   11.91
   3   2  11   20.08    3.48
  -3  -2 -11   13.83    3.79
  -3  -2 -11   17.62    4.00
   3  -2  11   10.52    3.25
  -3   2 -11   10.67    3.07
  -3   2 -11    7.84    2.92
  -3   2 -11    3.95    3.67
   3   2  11   20.10    2.95
   3  -2  11   10.36    3.42
   3  -2  13  581.27   41.07
  -3   2 -13  592.81   41.16
   3   2  13  535.78   40.98
  -3  -2 -13  510.16   41.05
  -3  -2 -13  527.10   41.18
   3  -2  13  586.13   41.11
  -3   2 -13  600.09   40.93
   3   2  13  488.03   41.02
  -3  -2 -15   41.23    5.33
  -3   2 -15   36.31    4.95
   3   2  15   34.89    4.55
   3  -2  15   33.24    4.49
  -3   2 -15   35.79    3.94
   3   2  15   37.59    4.49
  -3  -2 -15   39.87    4.74
   3  -2  15   38.60    4.68
  -3   2 -17   36.94    5.23
  -3  -2 -17   28.51    5.34
   3   2  17   41.21    4.57
  -3   2 -17   30.87    4.91
   3  -2  17   36.40    4.60
  -3   2 -17   37.26    4.07
   3   2  17   38.12    4.58
   3  -2  17   31.63    4.70
  -3  -2 -17   30.10    4.71
  -3   2 -19   93.50    8.61
   3   2  19   86.17    8.06
   3  -2  19   93.08    8.15
  -3  -2 -19   99.19    8.38
   3  -2  19   77.94    8.11
  -3   2 -19  110.45    8.98
   3   2  19   86.10    7.98
  -3   2 -19   99.79    7.86
  -3   2 -21   49.10    7.11
  -3   2 -21   52.62    6.75
   3   2  21   64.32    6.48
  -3  -2 -21   52.07    6.33
   3  -2  21   69.59    6.71
  -3   2 -21   55.15    5.68
   3   2  21   69.34    6.15
   3   2  23  243.85   18.16
  -3   2 -23  229.74   18.29
  -3   2 -23  232.70   17.62
  -3  -2 -23  233.37   18.00
   3  -2  23  227.49   18.18
  -3   2 -23  239.78   18.42
   3   2  23  219.49   17.88
  -3   2 -25    0.50    6.08
   3   2  25    6.26    5.45
  -3   2 -25    2.82    3.90
  -3  -2 -25    1.56    4.98
   3   2  25    7.15    4.48
   3  -2  25    8.25    5.46
  -3   2 -25    2.65    5.81
  -3   2 -27   72.50    8.31
   3   2  27   76.03    8.02
  -3  -2 -27   61.57    7.51
  -3   2 -27   58.29    6.64
   3   2  27   77.39    7.15
   3  -2  27   60.56    7.84
  -3   2 -27   65.52    8.41
  -3   2 -29    6.97    6.68
  -3  -2 -29    5.81    5.77
   3   2  29    5.53    6.47
  -3   2 -29    1.62    4.47
   3   2  29    0.88    4.93
   3  -2  29    1.46    6.27
  -3   2 -29   -2.41    6.86
   3   2  31   51.09    6.45
   3   2  31   64.75    8.28
  -3  -2 -31   43.90    7.33
  -3   2 -31   38.33    6.08
   3  -2  31   44.36    7.83
  -3   2 -31   43.19    8.25
  -3   2 -33   31.98    8.03
   3   2  33   34.56    8.33
  -3  -2 -33   34.76    7.00
   3   2  33   25.01    5.90
   3  -2  33   21.87    7.57
   3   2  35   32.37    8.53
   3  -2  35   10.57    7.42
   3  -2  35   27.24    7.71
  -3  -2 -35   24.55    7.29
   3   2  35   27.29    5.95
  -3   2 -35   20.49    8.42
   3   2  37    3.48    8.50
  -3   3  36   14.43    6.36
   3  -3 -34   23.45    7.66
  -3   3  34   34.22    8.55
  -3   3  34   32.94    6.57
  -3   3  34   32.34    9.19
   3  -3 -32   22.14    6.94
  -3   3  32   17.48    5.86
  -3   3  32   20.36    8.65
  -3   3  32   10.46    7.64
   3  -3 -30    1.16    6.32
  -3   3  30   -0.13    7.28
  -3   3  30   11.02    7.99
  -3   3  30   12.52    5.61
  -3   3  28   99.34    9.51
  -3   3  28   76.49    8.21
   3  -3 -28   80.38    8.66
  -3   3  28   76.26    9.93
  -3  -3  28   76.48    8.64
   3  -3 -26   13.16    5.59
  -3   3  26    8.99    6.49
  -3  -3  26   13.92    6.48
  -3   3  26    8.19    5.14
  -3  -3  26   12.93    5.65
   3  -3 -24   34.68    5.93
  -3   3  24   26.99    6.54
  -3  -3  24   37.65    6.69
  -3   3  24   30.79    5.77
  -3  -3  24   46.03    5.92
   3  -3 -22    4.11    4.86
   3   3 -22    3.29    5.27
  -3   3  22    5.69    5.13
  -3  -3  22    5.21    5.24
  -3   3  22   -1.91    4.58
  -3  -3  22   -4.98    4.75
   3  -3 -20    6.87    4.67
   3   3 -20   -3.20    5.08
  -3  -3  20   11.90    5.09
  -3   3  20   12.08    4.54
  -3  -3  20   17.99    4.46
   3  -3 -18    6.96    4.67
   3   3 -18    2.85    5.00
  -3  -3  18    8.75    4.63
  -3  -3  18    8.93    4.11
  -3   3  18    9.21    4.30
   3  -3 -16    4.46    3.81
   3   3 -16    0.58    4.31
  -3  -3  16    2.18    4.35
  -3  -3  16   -0.57    3.57
  -3   3  16    6.36    4.17
   3  -3 -14   15.15    4.04
   3   3 -14    9.35    4.13
  -3  -3  14    7.84    4.14
  -3  -3  14    5.60    3.45
  -3  -3  14    9.44    2.20
  -3   3  14    9.60    4.27
   3  -3 -12    2.09    3.80
   3   3 -12    0.11    3.90
  -3  -3  12   -1.25    3.77
  -3   3  12    1.43    3.38
  -3  -3  12   -0.21    2.91
  -3   3  12   -2.63    3.88
   3  -3 -10  309.25   20.57
  -3  -3  10  247.28   20.08
  -3  -3  10  246.26   20.49
   3   3 -10  262.35   20.51
  -3   3  10  291.82   20.59
  -3   3  10  316.22   20.43
  -3  -3  10  278.34   20.07
  -3  -3   8  339.82   24.10
  -3   3   8  300.79   24.47
   3  -3  -8  303.00   24.44
  -3   3   8  340.16   24.32
   3   3  -8  326.22   24.34
  -3  -3   8  310.45   24.35
  -3  -3   6  382.63   27.80
   3   3  -6  388.48   27.79
   3   3  -6  367.27   27.93
  -3  -3   6  357.03   27.95
   3  -3  -6  361.25   28.06
  -3  -3   4   62.53    5.18
   3   3  -4   67.41    5.22
   3   3  -4   59.82    5.30
   3   3  -2  150.46   11.15
  -3  -3   2  147.02   11.15
   3   3  -2  133.84   11.03
  -3  -3   2  154.11   10.97
  -3   3   0  567.01   42.26
  -3  -3   0  575.51   42.20
   3   3   0  588.78   42.19
  -3  -3   0  564.65   42.03
  -3   3  -2   63.26    6.07
   3  -3   2   63.14    6.05
   3   3   2   75.91    5.56
   3  -3   2   57.62    5.79
   3   3   2   75.15    5.96
  -3  -3  -2   80.12    6.02
   3  -3   4    5.13    2.54
  -3  -3  -4    2.82    2.47
   3   3   4    5.77    2.32
   3  -3   4   -3.22    2.93
  -3   3  -4   -3.97    3.14
   3   3   4    2.64    2.88
   3  -3   6   29.37    3.41
  -3  -3  -6   22.81    3.69
  -3   3  -6   27.54    3.66
   3  -3   6   32.73    3.59
   3   3   6   18.27    3.20
  -3   3  -6   33.02    3.46
  -3  -3  -8   44.02    4.69
  -3  -3  -8   50.99    4.70
   3  -3   8   47.57    4.49
  -3   3  -8   35.61    4.43
  -3   3  -8   33.96    4.43
  -3   3  -8   41.11    4.47
   3   3   8   41.80    3.83
  -3  -3 -10   58.12    6.30
  -3   3 -10   70.14    5.96
   3  -3  10   75.65    6.01
   3   3  10   67.15    5.58
   3   3  10   52.77    6.16
  -3  -3 -10   64.49    6.25
  -3   3 -10   67.23    5.99
  -3  -3 -12  175.45   14.62
  -3   3 -12  182.45   14.39
   3  -3  12  210.59   14.60
  -3   3 -12  191.20   14.67
   3   3  12  184.03   14.33
   3  -3  12  191.85   14.50
  -3  -3 -12  188.64   14.68
   3   3  12  191.98   14.62
  -3  -3 -14  101.05    7.91
  -3   3 -14   81.22    7.43
   3  -3  14   81.39    7.73
   3   3  14  105.60    7.53
  -3   3 -14   88.07    8.03
   3  -3  14   78.90    7.65
  -3  -3 -14  105.38    8.18
   3   3  14   99.91    7.85
  -3   3 -14   85.01    7.34
  -3  -3 -16  245.71   19.51
  -3   3 -16  257.19   19.61
   3   3  16  254.25   19.34
   3  -3  16  250.30   19.44
  -3   3 -16  261.73   19.20
  -3  -3 -16  252.96   19.66
   3  -3  16  255.31   19.48
   3   3  16  243.91   19.46
  -3   3 -16  266.06   19.17
   3   3  18   15.86    4.30
  -3   3 -18   24.63    3.68
  -3  -3 -18   22.58    5.03
  -3   3 -18   26.82    5.19
   3  -3  18   16.60    4.35
  -3   3 -18   15.87    3.38
  -3   3 -18   19.15    4.86
   3   3  18   18.08    4.13
   3  -3  18   21.71    4.38
  -3  -3 -20  115.19   10.97
   3   3  20  121.64   10.74
  -3   3 -20  144.49   11.27
   3  -3  20  143.99   10.94
  -3   3 -20  129.43   10.23
  -3   3 -20  129.81   10.31
   3   3  20  114.12   10.78
  -3   3 -20  150.50   11.25
   3  -3  20  137.04   10.86
  -3  -3 -22   61.24    6.21
  -3   3 -22   37.40    6.58
   3   3  22   74.26    6.06
  -3   3 -22   34.93    6.34
  -3   3 -22   29.35    4.71
   3  -3  22   42.56    5.87
   3   3  22   62.73    5.76
  -3   3 -22   37.22    4.79
   3  -3  22   40.87    6.08
  -3  -3 -24    2.86    5.18
  -3   3 -24    1.10    3.49
  -3   3 -24   -0.10    5.93
  -3   3 -24    5.42    5.49
   3   3  24    6.86    5.20
  -3   3 -24    6.59    3.45
   3  -3  24   -0.09    5.04
   3  -3  24    8.34    5.19
   3   3  24   -1.57    4.70
   3  -3  26    2.74    5.63
   3   3  26    5.27    4.99
  -3   3 -26    1.48    3.69
  -3  -3 -26    4.18    5.49
   3   3  26    0.63    5.61
  -3   3 -26   -1.49    3.62
  -3   3 -26   -7.60    6.16
  -3   3 -26   -2.39    6.31
   3  -3  26   11.47    5.63
   3  -3  28   57.47    7.40
   3   3  28   57.98    6.76
  -3   3 -28   47.50    5.60
  -3  -3 -28   61.02    7.33
   3   3  28   57.76    7.40
  -3   3 -28   41.84    5.38
  -3   3 -28   53.67    8.05
  -3   3 -28   46.83    7.93
   3  -3  28   49.27    7.21
   3  -3  30   38.85    7.14
   3   3  30   28.17    5.97
  -3   3 -30   22.28    4.86
  -3  -3 -30   23.55    6.73
   3   3  30   37.34    7.13
  -3   3 -30   21.57    4.34
  -3   3 -30   36.28    7.67
   3  -3  30   27.53    6.76
  -3   3 -30   40.87    7.85
   3   3  32   26.46    7.58
   3  -3  32   36.85    7.45
  -3   3 -32   22.02    8.21
  -3  -3 -32   27.06    7.24
   3   3  32   22.39    6.27
   3  -3  32   48.35    7.43
   3   3  34   42.27    8.50
   3  -3  34   36.35    8.25
  -3   3 -34   33.27    8.83
   3   3  34   45.40    6.72
  -3  -3 -34   37.37    7.90
   3  -3  34   21.02    7.91
   3   3  36   22.10    6.85
  -3  -3 -36   53.19    8.49
   3   3  36   47.47    9.34
   3  -4 -35   20.59    8.21
  -3   4  35   22.99    7.00
  -3   4  33   17.14    8.32
  -3   4  33   15.09    6.54
   3  -4 -33    6.00    7.41
  -3  -4  33   10.84    8.52
  -3   4  31   66.44    9.17
  -3   4  31   54.53    7.82
   3  -4 -31   58.16    8.54
  -3  -4  31   59.16    9.27
  -3   4  29    0.26    7.26
  -3   4  29    7.41    5.94
   3  -4 -29    7.42    6.58
  -3  -4  29    8.10    7.36
  -3   4  27   53.97    8.64
   3   4 -27   81.66    8.37
  -3   4  27   57.45    7.55
   3  -4 -27   54.04    8.01
  -3  -4  27   68.37    8.79
   3   4 -25    1.85    6.06
  -3   4  25   -6.66    6.24
  -3   4  25   -2.78    5.60
   3  -4 -25    2.26    5.72
  -3  -4  25   -0.48    6.49
   3  -4 -23   -0.99    5.40
  -3   4  23    1.91    5.42
  -3   4  23    3.73    5.61
   3   4 -23    7.28    5.66
  -3  -4  23   -1.55    6.17
  -3  -4  23   -3.84    4.73
   3  -4 -21    1.81    5.18
  -3  -4  21    6.16    4.36
   3   4 -21   14.54    5.36
  -3  -4  21    5.11    5.81
  -3   4  21   -2.51    5.05
  -3   4  19    6.24    4.88
   3   4 -19   -8.67    5.29
   3  -4 -19   -4.20    4.93
  -3  -4  19    2.18    3.93
  -3  -4  19    4.76    5.18
  -3   4  17   27.42    5.20
   3  -4 -17   29.19    5.20
   3   4 -17   22.05    5.58
  -3  -4  17   26.82    4.14
  -3  -4  17   16.15    5.25
  -3   4  15    3.86    4.42
   3  -4 -15    3.92    4.24
   3   4 -15    4.64    4.21
  -3  -4  15    2.80    2.62
  -3  -4  15    4.77    3.19
  -3  -4  15   -3.46    4.44
  -3   4  13    4.12    4.35
   3  -4 -13    7.11    4.11
  -3  -4  13    3.20    4.00
   3   4 -13    6.21    4.09
  -3  -4  13    5.72    3.03
  -3   4  13    9.02    4.09
  -3  -4  13    5.97    2.74
  -3   4  11   83.59    7.84
   3  -4 -11   88.96    7.78
  -3  -4  11   90.71    7.02
  -3  -4  11   84.49    6.54
  -3  -4  11   82.69    7.57
   3   4 -11   86.40    7.56
  -3   4  11   91.40    7.72
  -3   4   9  164.52   13.61
   3  -4  -9  179.84   13.66
  -3  -4   9  165.38   12.88
  -3   4   9  178.95   13.20
  -3   4   9  189.36   13.49
  -3  -4   9  179.89   13.01
   3   4  -9  161.97   13.31
   3   4  -7  108.50    6.86
  -3   4   7   64.25    7.58
   3  -4  -7   50.89    7.70
   3   4  -7   92.77    7.31
  -3   4   7   51.80    7.12
  -3  -4   7   90.47    6.79
  -3  -4   7   95.37    6.67
   3   4  -5  225.52   17.12
  -3   4   5  177.65   17.13
  -3   4   5  189.50   17.26
   3   4  -5  253.12   17.01
  -3  -4   5  232.27   17.00
  -3  -4   5  255.34   17.04
   3   4  -3    3.71    2.30
  -3  -4   3    6.38    2.14
   3   4  -3   10.55    2.55
  -3  -4   3    5.50    2.64
  -3   4   3    1.85    3.72
   3   4  -1  210.63   14.76
  -3  -4   1  197.15   14.79
  -3   4   1  167.87   14.94
   3  -4  -1  163.12   14.96
  -3  -4   1  195.40   14.53
  -3  -4   1  201.61   14.47
  -3  -4  -1   17.77    3.46
  -3  -4  -1   19.76    2.45
  -3   4  -1   29.42    3.80
   3   4   1   19.46    3.41
   3  -4   1   26.61    3.83
  -3  -4  -1   16.16    2.10
   3   4   1   19.67    2.14
   3   4   3   92.92    7.07
  -3   4  -3  102.62    7.80
   3  -4   3   98.98    7.80
   3   4   3   96.69    7.76
  -3  -4  -3   88.18    7.73
  -3  -4  -3   90.74    7.39
   3   4   3   90.62    7.27
  -3   4  -5   44.15    4.31
   3   4   5   39.92    4.36
   3   4   5   29.43    2.90
  -3  -4  -5   30.73    3.85
   3  -4   5   40.66    4.22
   3  -4   7  148.00   12.04
  -3   4  -7  148.17   12.12
   3   4   7  166.57   11.68
  -3  -4  -7  168.67   12.11
  -3   4  -7  150.43   12.02
   3  -4   7  136.45   12.05
  -3   4  -9   71.39    6.19
   3  -4   9   69.02    6.12
  -3  -4  -9   43.58    6.32
   3  -4   9   77.93    6.29
  -3   4  -9   79.53    6.07
  -3  -4 -11  119.38    8.63
  -3   4 -11   94.53    8.36
  -3   4 -11   95.09    8.25
   3  -4  11   95.55    8.44
   3   4  11  102.94    8.04
  -3   4 -13  214.88   15.75
   3   4  13  207.28   15.76
  -3  -4 -13  201.83   16.11
   3   4  13  211.88   16.06
   3  -4  13  198.01   15.95
  -3   4 -15   72.72    5.81
  -3  -4 -15   58.09    6.75
   3  -4  15   65.52    6.47
  -3   4 -15   67.57    5.96
   3   4  15   66.54    6.65
   3  -4  15   70.68    6.19
   3   4  15   63.14    6.08
  -3   4 -15   58.67    6.91
  -3  -4 -17   62.52    6.71
   3   4  17   51.44    5.54
  -3   4 -17   64.22    5.24
  -3   4 -17   54.83    5.26
  -3   4 -17   57.54    6.46
   3  -4  17   43.44    5.96
   3   4  17   58.66    6.13
   3  -4  17   41.28    5.66
  -3  -4 -19  352.87   25.12
   3   4  19  326.38   24.86
  -3   4 -19  316.46   25.16
   3  -4  19  318.80   25.04
  -3   4 -19  343.39   24.68
  -3   4 -19  322.90   24.60
   3   4  19  352.53   25.05
   3  -4  19  322.71   24.96
  -3   4 -19  308.35   25.06
  -3  -4 -21   10.69    5.21
  -3   4 -21   12.72    5.33
   3  -4  21   20.13    5.05
   3   4  21   -2.15    4.86
  -3   4 -21   12.02    3.23
  -3   4 -21   10.37    3.55
  -3   4 -21    1.71    5.35
   3   4  21    7.45    4.50
   3  -4  21   10.83    4.57
  -3  -4 -23    6.23    5.40
  -3   4 -23   17.04    5.97
   3  -4  23    9.53    5.53
   3   4  23    3.38    5.08
  -3   4 -23    7.54    3.40
  -3   4 -23    9.24    3.60
   3   4  23    8.58    4.88
  -3   4 -23   -3.71    5.72
   3  -4  23    3.45    5.17
   3  -4  25    0.48    5.47
   3   4  25    6.51    5.23
  -3   4 -25    3.61    3.47
  -3  -4 -25    7.20    5.83
   3  -4  25    2.17    5.81
  -3   4 -25    8.51    3.73
  -3   4 -25    3.47    6.10
   3   4  25   10.00    5.34
  -3   4 -25    3.56    6.52
  -3  -4 -27  134.38   10.51
  -3   4 -27   95.20    8.90
   3   4  27  134.74   10.38
   3  -4  27  108.69   10.47
  -3   4 -27   95.14    9.02
   3   4  27  132.19   10.08
  -3   4 -27   88.24   10.76
  -3   4 -27  117.06   10.85
   3  -4  27  104.20   10.26
   3  -4  29    4.75    6.54
   3   4  29    0.73    5.75
  -3   4 -29    2.26    3.85
  -3  -4 -29    1.84    6.46
   3   4  29   12.68    6.32
  -3   4 -29    2.24    3.79
  -3   4 -29   -0.11    7.01
  -3   4 -29   14.15    7.12
   3  -4  29    7.54    6.32
   3   4  31   55.65    7.62
  -3  -4 -31   56.94    8.27
  -3   4 -31   35.03    8.96
  -3   4 -31   59.27    9.12
   3  -4  31   72.35    8.48
   3  -4  31   50.50    8.13
   3   4  31   63.97    8.34
   3   4  33   25.08    7.67
   3  -4  33   29.76    7.75
  -3   4 -33   24.25    8.37
   3   4  33   16.38    6.52
  -3  -4 -33   14.49    7.61
   3  -4  33    8.84    7.39
   3   4  35   22.25    6.89
   3   4  35   37.10    8.56
  -3  -4 -35   16.39    7.88
   3  -4  35   27.73    7.97
   3   4  37   30.98    7.21
   3   4  37   35.67    9.46
  -3  -4 -37   25.04    8.39
  -3  -5  38    4.65    7.60
  -3  -5  36   14.62    6.95
  -3   5  36   -0.43    7.38
   3  -5 -36   -2.06    8.27
  -3  -5  34   32.22    7.48
  -3   5  34   45.85    9.57
  -3   5  34   34.95    7.82
   3  -5 -34   48.87    8.82
  -3   5  32    4.67    8.46
  -3   5  32    2.54    6.77
   3  -5 -32    5.02    7.63
  -3   5  30   78.27    9.37
   3  -5 -30   72.38    9.68
  -3   5  30   96.78   10.50
   3   5 -30   84.99   10.00
  -3   5  30   87.86   10.95
  -3   5  28    5.56    6.31
   3  -5 -28    0.19    6.73
  -3   5  28    1.79    7.18
   3   5 -28    5.34    7.08
  -3   5  28    2.17    7.80
  -3   5  26    9.47    6.30
   3  -5 -26   12.08    6.42
  -3   5  26    8.76    6.87
   3   5 -26   22.39    6.86
  -3   5  26   11.23    7.64
   3   5 -24    6.60    6.23
   3  -5 -24    1.04    5.87
  -3   5  24    6.59    5.98
   3   5 -22   31.03    6.40
   3  -5 -22   33.18    6.18
  -3   5  22   26.93    6.41
   3   5 -20   18.12    5.58
   3  -5 -20   15.94    5.56
  -3   5  20    9.25    5.67
  -3   5  18   23.21    5.65
   3  -5 -18   28.20    5.40
   3   5 -18   22.07    5.49
  -3   5  16    3.11    5.23
   3   5 -16   24.50    5.24
   3  -5 -16   22.81    5.68
  -3  -5  14    3.51    3.27
   3  -5 -14   -5.91    4.84
   3   5 -14   -4.71    4.38
  -3   5  14    6.12    4.64
  -3   5  12   16.73    4.77
  -3  -5  12   10.58    2.04
  -3   5  12    7.73    3.25
   3   5 -12   16.01    4.03
   3  -5 -12   15.17    4.62
  -3  -5  12   10.63    3.33
  -3   5  12   15.43    4.50
  -3  -5  10   74.52    5.82
  -3   5  10   50.41    6.20
  -3  -5  10   62.79    5.70
   3  -5 -10   51.81    6.54
  -3   5  10   43.52    5.66
   3   5 -10   70.72    5.00
   3   5 -10   62.06    5.94
  -3  -5  10   58.99    5.09
  -3  -5   8  100.20    8.55
  -3   5   8  139.55    9.02
   3   5  -8   92.36    8.64
  -3   5   8  134.16    8.63
   3   5  -8  107.81    8.16
  -3  -5   8  106.65    8.23
  -3  -5   8   97.01    7.88
  -3   5   6   -0.98    3.27
  -3  -5   6    4.91    2.70
  -3   5   6    3.09    4.02
  -3  -5   6    3.45    2.65
   3   5  -6    5.38    2.48
   3   5  -6    3.26    3.09
   3   5  -4  191.83   14.02
  -3   5   4  177.51   14.43
  -3   5   4  161.31   14.36
   3   5  -4  174.37   14.06
   3  -5  -4  197.91   14.15
  -3   5   4  202.25   14.18
  -3  -5   4  178.31   14.04
  -3  -5   4  185.80   13.95
  -3   5   2   51.73    6.80
   3  -5  -2   65.20    6.75
  -3  -5   2   74.46    5.76
  -3   5   2   70.05    6.26
  -3  -5   2   65.73    6.31
   3   5  -2   83.77    6.14
   3   5   0   44.94    4.22
   3  -5   0   45.17    5.52
  -3   5   0   46.60    5.29
  -3  -5   0   50.12    4.16
  -3   5   0   55.48    4.86
   3   5   0   43.79    4.84
  -3  -5   0   47.10    5.03
   3   5   2   28.55    4.23
  -3  -5  -2   30.91    4.35
  -3   5  -2   33.39    3.99
  -3   5  -2   30.88    4.51
  -3  -5  -2   29.83    3.00
   3   5   2   37.78    3.10
   3   5   2   26.31    3.04
   3  -5   2   29.11    4.41
   3  -5   4  165.33   13.40
  -3   5  -4  175.72   13.41
   3   5   4  176.25   13.40
   3   5   4  171.16   12.89
  -3  -5  -4  176.15   13.41
   3  -5   6  212.26   14.64
  -3   5  -6  194.69   14.54
   3   5   6  188.97   14.66
  -3  -5  -6  175.53   14.63
   3   5   6  185.03   14.13
  -3   5  -8  129.10   11.47
   3  -5   8  134.66   11.46
   3   5   8  162.60   11.76
   3   5   8  158.31   11.06
  -3   5  -8  136.63   11.44
   3   5  10    6.99    2.10
  -3   5 -10   14.40    3.36
   3  -5  10   13.27    3.39
  -3   5 -10   18.90    3.35
  -3   5 -12  289.13   23.09
  -3   5 -12  309.37   23.06
  -3  -5 -12  332.25   23.37
   3   5  14   17.89    4.72
  -3   5 -14   25.08    3.66
  -3  -5 -14   10.92    5.08
   3   5  14   18.86    3.55
   3  -5  14   21.01    4.29
   3  -5  16  303.38   23.49
   3   5  16  317.82   23.54
   3   5  16  320.91   23.23
  -3  -5 -16  321.31   23.69
  -3   5 -16  289.80   23.14
   3  -5  18    3.08    4.67
  -3   5 -18    1.56    3.44
   3   5  18    5.19    3.90
  -3   5 -18    1.52    2.94
  -3   5 -18   -8.15    5.29
   3   5  18    2.49    4.87
  -3  -5 -18    3.56    5.12
   3   5  20   65.45    6.11
  -3   5 -20   48.91    4.98
   3   5  20   82.60    6.76
  -3   5 -20   40.70    6.61
  -3  -5 -20   61.13    6.79
  -3   5 -20   47.16    5.32
   3  -5  20   50.91    5.98
  -3   5 -20   37.17    6.71
   3  -5  20   43.44    6.58
  -3   5 -22    8.87    5.69
  -3  -5 -22   16.33    5.85
   3   5  22    8.22    4.66
  -3   5 -22   12.85    5.86
  -3   5 -22    5.73    3.70
  -3   5 -22   10.30    3.17
   3   5  22   18.02    5.53
   3  -5  22    8.10    4.76
   3  -5  22    9.47    5.61
   3   5  24   99.22    8.81
  -3   5 -24   94.17    9.15
  -3   5 -24   75.88    7.43
  -3  -5 -24   97.10    9.02
  -3   5 -24   77.40    7.22
   3  -5  24   89.16    9.04
  -3   5 -24   86.76    9.24
   3   5  24   96.35    8.40
   3  -5  24   76.45    8.36
   3  -5  26    4.95    5.34
   3   5  26   -6.52    5.78
  -3   5 -26   -2.56    3.28
  -3  -5 -26   -1.31    6.21
  -3   5 -26    3.02    3.73
   3  -5  26   10.06    6.28
  -3   5 -26    1.48    6.63
   3   5  26    3.20    5.72
  -3   5 -26    2.74    6.56
   3  -5  28   39.49    6.69
   3   5  28   46.40    6.95
  -3   5 -28   32.00    4.40
  -3  -5 -28   40.97    7.43
  -3   5 -28   35.55    4.72
   3  -5  28   44.68    7.50
  -3   5 -28   44.97    6.24
   3   5  28   45.64    7.03
  -3   5 -28   27.96    7.70
  -3   5 -28   43.92    7.87
  -3   5 -30   23.91    7.56
  -3  -5 -30    7.04    7.24
  -3   5 -30    4.77    7.62
   3  -5  30    6.61    7.00
   3   5  30   16.64    6.83
   3  -5  30   13.55    6.49
   3   5  30   15.70    6.41
  -3  -5 -32   32.43    8.09
  -3   5 -32   33.21    8.96
   3  -5  32   31.29    7.92
   3   5  32   47.68    7.90
   3  -5  32   41.84    7.58
   3   5  32   41.62    7.37
   3  -5  34   18.01    7.50
   3   5  34   16.02    7.75
  -3  -5 -34    0.33    7.62
   3   5  34   25.55    7.07
   3   5  36   25.50    8.46
   3   5  36   -0.55    7.13
  -3  -5 -36   22.92    8.21
  -3   6  37    3.16    8.26
  -3   6  35   26.06    8.21
  -3  -6  35   20.03    7.12
   3  -6 -35   15.72    8.60
  -3  -6  33   10.04    6.51
   3  -6 -33    7.93    7.95
  -3   6  33   10.05    7.85
  -3   6  33   23.21    9.35
  -3   6  31   -6.16    9.24
  -3  -6  31   17.30    6.06
   3  -6 -31    5.41    7.76
  -3   6  31    8.34    7.45
   3   6 -31    9.78    7.90
  -3   6  31   19.57    8.69
  -3   6  29    2.05    8.74
  -3  -6  29   20.59    5.68
   3  -6 -29   11.52    7.46
  -3   6  29   14.30    7.09
   3   6 -29   18.24    7.45
  -3   6  29   11.47    8.13
  -3   6  27   39.03    8.44
  -3  -6  27   24.54    5.58
   3  -6 -27   19.60    7.25
  -3   6  27   23.10    7.11
   3   6 -27   18.09    7.19
  -3   6  27   18.10    7.53
  -3   6  25    3.97    7.61
   3  -6 -25    5.60    6.49
   3   6 -25    4.17    6.68
  -3  -6  25   14.96    4.84
  -3   6  25   15.68    6.70
   3  -6 -23   -1.57    6.25
   3   6 -23   -1.76    6.11
  -3  -6  23   -2.61    4.33
  -3   6  23   -1.39    6.41
   3  -6 -21   14.23    6.08
   3   6 -21   24.39    6.04
  -3  -6  21   22.64    4.31
  -3   6  21   11.13    6.36
   3  -6 -19   14.23    5.76
  -3   6  19    1.00    5.86
  -3  -6  19    2.48    3.60
   3   6 -19    4.99    5.30
  -3   6  17    7.09    5.51
   3  -6 -17    0.57    5.38
   3   6 -17    0.58    4.93
  -3  -6  17    7.99    4.54
  -3  -6  17   -0.61    3.13
  -3   6  15    9.07    5.26
   3  -6 -15   -3.05    5.08
   3   6 -15   -5.20    4.74
  -3  -6  15    4.36    3.76
  -3   6  15   -7.17    3.80
  -3  -6  15    9.59    4.17
  -3  -6  15    3.62    2.70
  -3   6  13   16.98    5.37
   3  -6 -13   33.74    5.83
  -3  -6  13   18.23    2.85
   3   6 -13   42.33    5.24
  -3  -6  13   23.10    4.22
  -3   6  13   35.48    4.34
  -3  -6  13   27.59    4.26
  -3  -6  13   21.93    2.89
   3   6 -11    5.98    2.15
  -3  -6  11    1.65    3.72
  -3  -6  11    4.38    2.44
   3  -6 -11   -2.04    5.06
   3   6 -11    4.60    4.12
  -3   6  11   -4.80    3.32
  -3  -6  11    9.12    1.78
  -3  -6  11   10.13    3.44
   3   6  -9   29.16    3.19
  -3   6   9   16.57    3.90
  -3  -6   9   27.80    3.43
  -3  -6   9   22.44    4.32
  -3   6   9   24.31    5.06
  -3  -6   9   35.48    3.88
   3   6  -9   25.02    4.27
   3   6  -7    4.54    2.73
  -3  -6   7    5.63    2.91
  -3   6   7    8.91    3.35
  -3   6   7    1.69    4.28
  -3  -6   7    2.88    3.13
   3   6  -7   -1.42    3.51
  -3  -6   5    0.08    2.86
  -3   6   5   -1.82    4.47
  -3  -6   5    0.50    3.22
   3   6  -5   -3.81    3.06
  -3   6   5    2.05    4.25
   3  -6  -5   -1.03    3.16
   3   6  -5   -9.40    3.33
  -3   6   5   -2.90    3.32
  -3  -6   3   -0.84    3.35
  -3   6   3   -2.95    4.31
   3  -6  -3   -3.56    4.27
   3   6  -3   -3.96    3.07
  -3  -6   3    1.24    2.35
  -3   6   3   -2.26    3.41
   3  -6  -3   -0.57    3.22
   3   6  -1   16.28    3.82
  -3  -6   1   11.99    3.95
   3  -6  -1   33.77    4.68
  -3   6   1   25.57    4.70
  -3  -6   1   17.88    2.92
  -3   6   1   32.05    3.80
   3  -6  -1   29.66    3.77
   3   6  -1   18.69    2.99
   3   6   1   45.50    4.86
  -3  -6  -1   45.34    5.07
  -3   6  -1   30.00    5.25
   3  -6   1   33.03    5.44
  -3   6  -1   34.10    4.62
  -3  -6  -1   51.44    4.01
  -3   6  -1   33.29    5.33
   3  -6   1   36.61    4.59
   3   6   1   51.91    4.08
  -3   6  -3   19.57    4.05
  -3   6  -3   29.97    3.63
   3   6   3   13.57    2.53
  -3   6  -3   21.06    4.52
  -3  -6  -3    7.17    2.26
   3  -6   3   19.72    4.18
  -3  -6  -3    6.94    4.03
   3   6   3   10.07    3.80
  -3   6  -5   -3.40    3.89
   3   6   5    4.18    2.06
  -3   6  -5    3.82    3.59
  -3   6  -5   -5.77    4.27
   3  -6   5   -4.25    3.87
  -3  -6  -5   -0.71    4.13
   3   6   5   -2.57    3.83
  -3  -6  -7  212.08   18.19
  -3   6  -7  257.81   18.03
  -3   6  -7  255.94   18.12
   3  -6   7  269.71   18.07
   3   6   7  223.95   18.15
   3   6   7  211.33   17.64
  -3   6  -7  268.20   18.12
   3   6   9    6.26    2.30
  -3   6  -9   -3.49    3.68
   3  -6   9   -7.07    3.60
  -3   6  -9    8.38    4.22
   3   6   9    1.32    4.15
  -3   6  -9    7.11    3.21
   3  -6  11  216.52   15.17
   3   6  11  178.20   14.88
  -3   6 -11  213.88   15.27
   3   6  11  190.42   15.27
  -3   6 -11  208.90   15.19
  -3   6 -13   10.69    3.89
   3   6  13   27.43    3.24
   3  -6  13   11.47    3.85
  -3   6 -13   37.77    4.54
   3   6  13   14.61    4.46
  -3  -6 -13   45.91    5.66
   3   6  15  147.27   11.61
  -3  -6 -15  129.24   11.73
   3   6  15  144.17   11.46
  -3   6 -15  133.43   10.97
   3   6  17    6.91    3.94
   3   6  17   -2.83    5.03
  -3  -6 -17   -2.41    5.49
  -3   6 -17   -4.98    3.73
   3   6  19   10.97    5.49
  -3  -6 -19   10.53    5.76
  -3   6 -19    3.28    3.72
  -3   6 -19    2.73    4.96
   3  -6  19   10.91    5.15
  -3   6 -19    1.33    3.10
   3   6  19    0.46    4.45
  -3   6 -21   19.09    3.49
   3   6  21   13.69    6.06
  -3   6 -21   25.77    5.67
  -3  -6 -21   16.62    6.31
  -3   6 -21   15.68    4.10
   3  -6  21   30.15    6.01
   3   6  21   20.42    5.03
  -3   6 -21   25.56    5.58
  -3   6 -23   37.61    4.54
   3   6  23   59.53    7.17
  -3   6 -23   48.42    7.14
  -3  -6 -23   52.17    7.19
  -3   6 -23   42.08    5.11
   3  -6  23   38.20    6.88
  -3   6 -23   39.77    6.44
   3   6  23   50.70    6.34
  -3   6 -23   37.12    7.21
  -3   6 -25   63.62    7.94
  -3  -6 -25   46.55    7.60
  -3   6 -25   50.70    5.43
   3  -6  25   47.92    7.65
  -3   6 -25   53.12    6.88
  -3   6 -25   47.24    7.92
   3   6  25   58.19    7.00
   3   6  25   56.02    7.54
  -3   6 -25   44.60    4.93
   3   6  27   -0.32    6.49
  -3   6 -27   -0.60    2.98
  -3  -6 -27   15.18    7.05
  -3   6 -27    1.63    3.70
   3  -6  27    5.07    6.60
  -3   6 -27    1.03    5.69
  -3   6 -27   -6.34    7.24
  -3   6 -27   -6.77    7.13
  -3   6 -29   44.14    8.37
  -3  -6 -29   40.62    8.25
   3  -6  29   41.38    8.00
   3   6  29   56.75    7.74
  -3   6 -29   26.62    6.52
   3  -6  29   38.02    6.90
   3   6  29   40.08    7.45
  -3   6 -29   46.35    8.28
   3   6  31   12.55    7.08
  -3  -6 -31    1.81    7.45
  -3   6 -31   14.04    8.23
   3  -6  31    2.52    7.46
   3  -6  31   16.27    6.54
   3   6  31   10.43    7.04
  -3   6 -31  -11.89    7.60
  -3  -6 -31   -0.07    6.81
   3   6  33   37.43    8.10
   3   6  33   45.09    7.86
  -3  -6 -33   24.59    8.29
   3  -6  33   20.74    7.21
   3   6  35   -5.02    8.29
   3  -6  35    8.18    7.08
  -3  -6 -35    8.65    8.16
   3   6  35    8.27    7.67
   3  -7 -34    3.39    8.31
  -3   7  34   19.83    8.46
  -3   7  32   -0.62    8.07
  -3  -7  32    3.78    6.02
  -3   7  32   10.97    9.57
   3  -7 -32    0.72    7.98
  -3  -7  30    0.51    5.56
   3  -7 -30    2.67    7.61
  -3   7  30   18.65    9.32
  -3   7  30   22.22    7.81
  -3  -7  30   19.00    7.53
   3   7 -30    3.39    7.92
  -3   7  30    9.92    8.79
  -3  -7  28   -2.67    5.22
   3  -7 -28    5.79    7.72
  -3   7  28    5.16    8.64
  -3   7  28   -0.11    7.36
  -3  -7  28   11.89    6.92
   3   7 -28    7.34    7.78
  -3   7  28    2.97    8.13
  -3  -7  26   65.61    7.86
   3  -7 -26   79.57    9.67
  -3   7  26   92.14   10.60
  -3  -7  26   86.07    9.35
   3   7 -26   75.26    9.68
  -3   7  26   93.82    9.62
  -3   7  24   -2.87    7.08
  -3  -7  24    6.46    6.10
   3   7 -24   -1.88    6.72
  -3  -7  24    4.95    4.35
   3  -7 -24  -15.77    6.86
  -3   7  22   71.93    8.82
   3  -7 -22   73.66    8.52
  -3  -7  22   54.23    7.67
   3   7 -22   72.27    8.30
  -3  -7  22   62.21    6.42
  -3   7  20   -1.64    6.44
  -3   7  20   -0.28    4.12
  -3  -7  20   -3.31    5.33
   3  -7 -20   -9.18    6.17
   3   7 -20    0.91    5.75
  -3  -7  20   -0.14    3.42
   3   7 -18   61.66    6.80
  -3   7  18   50.03    5.68
  -3  -7  18   54.23    6.50
   3  -7 -18   43.16    7.15
  -3  -7  18   46.76    4.98
  -3   7  18   48.54    7.53
  -3   7  16   37.81    6.97
   3  -7 -16   46.39    6.69
  -3  -7  16   47.59    5.70
  -3   7  16   44.01    5.20
  -3  -7  16   38.22    4.15
   3   7 -16   44.39    6.27
  -3   7  14    7.56    5.63
   3  -7 -14   19.54    5.50
  -3  -7  14    3.28    2.52
   3   7 -14    3.95    4.87
  -3  -7  14    6.78    4.22
  -3   7  14   18.10    3.87
   3   7 -14    6.24    2.01
  -3  -7  14    6.12    4.39
  -3   7  12   -1.40    3.75
  -3  -7  12    3.98    2.81
   3  -7 -12   -0.49    5.45
  -3  -7  12    6.00    4.26
  -3  -7  12    7.25    3.96
   3   7 -12    0.72    4.48
   3   7 -12    5.61    2.41
   3   7 -10   93.73    7.56
  -3  -7  10   69.64    7.02
  -3  -7  10   61.39    6.61
  -3  -7  10   73.85    7.32
  -3   7   8   20.05    5.21
  -3  -7   8   14.84    4.54
  -3  -7   8   16.74    3.49
  -3   7   8   19.87    5.38
   3   7  -8   19.85    4.39
  -3   7   8   18.04    4.18
  -3  -7   8   22.83    3.66
   3   7  -8   21.35    3.46
  -3  -7   6  157.00   11.53
  -3   7   6  144.02   12.25
  -3  -7   6  147.36   11.61
   3  -7  -6  130.14   12.28
   3   7  -6  146.48   11.81
   3   7  -6  157.81   11.55
  -3   7   6  142.27   11.73
  -3   7   6  134.58   12.16
  -3  -7   6  153.09   11.93
  -3  -7   4   18.58    3.74
  -3   7   4   14.08    4.87
   3  -7  -4    7.97    4.94
   3   7  -4   18.87    3.59
  -3  -7   4   16.41    3.00
   3  -7  -4   16.46    3.72
  -3   7   4   19.91    4.01
   3   7  -2    0.65    3.46
   3  -7  -2    1.48    4.77
  -3  -7   2   -1.03    3.62
  -3   7   2    6.82    4.38
   3  -7  -2    4.45    3.29
  -3   7   2    0.98    3.45
  -3  -7   2   10.28    2.72
   3   7   0    3.19    3.86
   3  -7   0   12.97    4.69
  -3   7   0   16.93    4.46
  -3  -7   0    2.74    4.13
   3   7   0   15.19    2.90
  -3   7   0   15.96    3.69
  -3   7   0   13.29    4.64
  -3  -7   0   15.45    2.76
   3  -7   0   16.87    3.71
   3   7   2   21.89    4.19
  -3   7  -2   24.04    4.60
  -3  -7  -2   11.34    4.39
   3  -7   2   11.54    4.70
   3  -7   2   19.03    3.71
  -3  -7  -2   14.24    2.80
  -3   7  -2   15.91    4.83
  -3   7  -2   16.71    4.00
   3   7   2   24.84    3.00
   3   7   4   23.06    4.50
   3   7   4   22.08    3.09
  -3   7  -4   18.76    4.24
  -3   7  -4   24.77    4.63
  -3  -7  -4   16.51    4.71
  -3   7  -4   24.27    4.84
  -3  -7  -4   22.85    2.82
   3  -7   4   24.33    4.72
   3  -7   4   27.09    4.03
   3   7   6    1.79    4.24
  -3   7  -6    7.03    4.13
  -3  -7  -6   -6.87    4.63
   3   7   6   -3.35    2.41
  -3   7  -6   -0.33    4.01
  -3   7  -6   -3.51    4.51
   3  -7   6    2.15    3.70
   3  -7   6   -1.62    4.20
   3   7   8  171.68   11.96
   3   7   8  143.57   12.63
  -3  -7  -8  159.89   12.85
  -3   7  -8  150.13   12.40
  -3   7  -8  151.75   12.61
   3  -7   8  150.45   12.41
  -3   7  -8  162.41   12.62
   3   7   8  148.04   12.15
  -3   7  -8  151.78   12.21
   3   7  10   32.20    5.82
   3   7  10   30.01    5.03
  -3   7 -10   44.32    5.19
   3  -7  10   46.22    5.14
   3   7  10   41.15    4.31
  -3   7 -10   48.01    5.83
  -3   7 -10   41.82    5.67
  -3   7 -10   51.05    4.99
  -3   7 -12  109.19   10.13
   3  -7  12  110.33    9.68
   3   7  12  137.05    9.33
  -3   7 -12   95.00    9.63
   3   7  12  138.97    9.93
  -3   7 -12  107.24    9.78
  -3   7 -14    0.67    4.02
  -3   7 -14    7.03    4.02
   3   7  14    6.06    2.86
  -3   7 -14    6.41    5.06
   3   7  14    4.18    4.65
   3  -7  14    1.02    3.67
  -3   7 -16   13.18    4.04
   3   7  16   -1.64    5.08
  -3  -7 -16    2.04    5.54
   3   7  16    1.82    3.02
  -3   7 -16   -0.30    5.09
  -3   7 -18   23.63    5.84
   3   7  18   21.91    3.53
  -3  -7 -18   29.14    6.25
  -3   7 -18   20.89    4.38
   3   7  18    9.85    5.95
   3   7  18   12.67    5.78
   3   7  18   18.89    4.59
   3   7  20   92.01    8.39
  -3  -7 -20   83.78    8.65
  -3   7 -20   62.81    6.88
  -3   7 -20   65.71    7.85
  -3   7 -20   69.13    8.01
   3   7  20   82.51    7.40
  -3   7 -20   66.84    6.41
   3   7  22   10.95    6.56
  -3   7 -22    7.46    3.29
  -3  -7 -22   20.32    6.56
  -3   7 -22   26.39    4.29
  -3   7 -22   17.58    6.08
  -3   7 -22   16.95    5.99
   3   7  22   10.51    5.34
  -3   7 -24   36.87    4.57
   3   7  24   69.14    7.87
  -3   7 -24   53.71    7.63
  -3  -7 -24   64.98    8.05
  -3   7 -24   38.71    5.20
  -3   7 -24   43.21    7.14
   3  -7  24   44.62    7.48
   3   7  24   57.27    6.84
  -3   7 -26   23.68    7.35
   3  -7  26   28.99    7.07
  -3   7 -26   24.25    4.15
  -3  -7 -26   24.39    7.58
  -3   7 -26   19.00    6.25
  -3   7 -26   15.75    3.34
   3   7  26   36.39    7.39
   3   7  26   23.38    6.27
  -3  -7 -28   36.27    8.32
   3  -7  28   22.14    7.74
   3   7  28   40.54    7.77
  -3   7 -28   18.59    6.73
  -3   7 -28   40.48    7.97
  -3  -7 -28   39.52    7.54
   3   7  28   28.05    6.78
  -3   7 -28   22.45    8.27
  -3  -7 -30    0.24    8.03
   3  -7  30    6.76    7.72
   3   7  30    3.50    7.07
  -3   7 -30   -8.69    8.27
  -3  -7 -30    2.33    7.10
  -3   7 -30   17.41    7.63
   3   7  30    4.97    7.43
  -3   7 -32   12.98    8.09
  -3  -7 -32    4.64    7.26
   3   7  32   23.34    7.69
   3   7  32    4.93    7.69
  -3  -7 -32   22.92    8.03
  -3   8  31   10.23    8.49
   3  -8 -31    1.01    7.90
  -3   8  31    4.25    9.67
  -3  -8  29    8.30    5.35
  -3   8  29   12.66    9.56
   3  -8 -29   11.67    7.91
  -3   8  29  -13.02    8.21
  -3  -8  29    8.42    7.40
   3   8 -29   10.04    8.18
  -3   8  29   -8.97    9.24
  -3   8  29    6.84    5.48
  -3  -8  27    2.84    4.82
  -3   8  27   -0.88    8.77
   3  -8 -27   15.58    7.87
  -3   8  27    3.82    7.79
  -3  -8  27    4.32    7.02
   3   8 -27    7.91    7.90
  -3   8  27   14.05    5.47
  -3  -8  25   18.42    4.59
  -3   8  25    9.76    8.48
   3  -8 -25    6.99    7.40
   3   8 -25   16.15    7.44
  -3  -8  25   13.40    6.61
  -3   8  25    7.57    5.07
  -3   8  25    8.27    7.73
  -3   8  23   32.62    8.04
   3   8 -23   30.70    7.21
   3  -8 -23   25.42    7.69
  -3  -8  23   34.60    6.89
  -3  -8  23   25.45    4.69
  -3   8  23   35.78    5.50
   3   8 -21   14.20    6.21
  -3   8  21    8.26    4.83
  -3  -8  21   14.46    5.91
   3  -8 -21   24.82    7.03
  -3   8  21   14.21    7.44
  -3  -8  21    4.13    3.51
   3  -8 -19    6.67    6.64
   3   8 -19   15.11    5.94
  -3   8  19   10.91    4.56
  -3  -8  19    9.06    5.51
  -3   8  19   12.91    7.05
   3  -8 -17   20.64    6.54
   3   8 -17   23.30    6.03
  -3   8  17   19.51    4.54
  -3   8  17   16.33    6.76
  -3  -8  17   26.54    5.53
  -3  -8  15    6.93    4.64
  -3   8  15    2.01    6.34
  -3  -8  15    0.80    2.97
   3  -8 -15   -1.04    6.09
   3   8 -15   10.55    5.31
   3   8 -15    2.61    2.16
  -3   8  15    4.19    4.17
   3   8 -13    4.38    2.66
   3  -8 -13    2.48    5.82
  -3  -8  13    4.34    3.23
  -3  -8  13    1.64    4.98
  -3  -8  13    7.72    4.38
   3   8 -13    5.16    5.12
  -3   8  13    3.80    4.17
   3   8 -11    1.43    4.66
  -3  -8  11    5.74    4.83
  -3   8  11   13.41    4.16
  -3  -8  11   -0.04    3.55
   3   8 -11    8.11    3.11
  -3  -8  11    4.05    3.99
   3   8  -9   -1.64    4.62
  -3  -8   9    3.73    4.81
   3   8  -9    9.81    3.51
  -3   8   9    7.88    4.00
  -3  -8   9    5.59    3.84
  -3  -8   9    6.86    3.64
  -3   8   9    5.94    5.56
   3   8  -7   10.05    3.66
  -3  -8   7    7.59    4.87
  -3   8   7   -1.96    5.46
  -3  -8   7    1.43    3.70
  -3   8   7    4.80    5.41
   3  -8  -7   -8.73    5.55
  -3   8   7   -0.79    3.98
   3   8  -7   -0.87    4.49
  -3  -8   7    1.89    3.42
  -3   8   5    2.52    5.17
  -3  -8   5   -5.84    3.97
   3  -8  -5  -17.31    5.72
   3   8  -5   -0.62    3.70
  -3  -8   5    3.44    3.03
  -3   8   5  -16.87    4.19
   3  -8  -5   -3.66    3.79
  -3  -8   5  -10.11    5.00
  -3  -8   3   13.21    4.31
  -3   8   3   10.77    5.22
   3  -8  -3    4.81    5.50
   3   8  -3   18.13    4.15
  -3  -8   3   13.97    3.37
  -3   8   3    7.71    4.18
   3  -8  -3    9.80    3.93
  -3  -8   3   16.19    5.14
  -3  -8   1   -2.20    4.24
  -3   8   1   -0.22    4.75
   3  -8  -1    6.27    5.20
   3   8  -1    7.73    3.97
  -3  -8   1    1.90    2.87
   3  -8  -1    4.23    3.75
   3   8  -1   14.96    3.61
  -3   8   1    2.52    4.09
  -3  -8   1   12.62    5.28
   3   8   1    8.20    4.23
   3  -8   1   -0.08    5.04
  -3   8  -1   -0.34    4.62
  -3  -8  -1    8.26    4.52
   3  -8   1    0.67    3.75
  -3  -8  -1    0.16    2.86
  -3   8  -1    6.92    4.19
   3   8   1   18.03    3.55
  -3   8  -1   -0.13    5.01
   3   8   3   26.87    5.14
  -3  -8  -3   22.02    5.41
  -3   8  -3   36.40    5.13
   3  -8   3   39.46    5.51
  -3   8  -3   41.45    5.18
   3   8   3   31.91    4.19
  -3  -8  -3   22.96    3.68
  -3   8  -3   36.18    5.77
   3  -8   3   49.15    4.76
  -3  -8  -5    0.59    5.04
  -3   8  -5    3.34    4.49
  -3   8  -5    9.13    5.07
   3  -8   5    3.09    4.69
   3   8   5    3.43    3.07
  -3   8  -5   -9.10    4.57
   3   8   5   10.75    4.57
   3  -8   5    3.76    3.88
  -3  -8  -7   37.60    5.92
  -3   8  -7   48.24    5.60
  -3   8  -7   52.33    6.15
   3  -8   7   51.48    5.71
   3   8   7   28.52    4.32
  -3   8  -7   51.67    5.59
   3  -8   7   48.07    5.46
   3   8   7   43.22    5.98
   3   8   9    6.36    2.98
   3  -8   9   -1.04    4.03
   3   8   9    3.57    5.04
  -3   8  -9    7.52    4.50
  -3  -8  -9    6.95    5.25
  -3   8  -9    1.40    5.19
  -3   8  -9    5.13    3.65
  -3   8  -9    3.03    4.49
   3  -8   9    3.39    4.46
   3   8   9   -1.67    3.78
   3   8  11   77.80    7.81
  -3   8 -11   78.40    7.24
  -3  -8 -11   71.87    8.00
   3   8  11   87.74    6.39
  -3   8 -11   69.42    7.77
   3   8  11   76.46    7.08
  -3   8 -11   66.65    6.71
  -3   8 -11   67.25    7.34
   3  -8  11   63.21    7.13
   3  -8  11   56.40    7.06
   3   8  13   15.03    3.36
   3   8  13   24.78    5.89
  -3   8 -13    8.61    4.63
  -3   8 -13   21.05    5.59
   3   8  13   11.33    4.84
   3  -8  13   14.09    4.44
   3  -8  13    3.54    4.71
  -3   8 -13   16.02    4.19
   3   8  15   25.07    5.57
  -3   8 -15   26.64    6.08
  -3   8 -15   30.69    4.97
   3  -8  15   15.92    4.66
   3   8  15   27.56    3.93
   3   8  17   27.05    6.04
   3   8  17   26.14    4.05
  -3   8 -17   32.61    6.29
  -3   8 -17   35.42    6.61
  -3  -8 -17   32.93    6.83
  -3   8 -17   20.76    5.00
   3   8  19   12.77    6.39
   3   8  19    7.16    3.84
  -3   8 -19    4.85    6.08
   3   8  19   17.17    4.91
  -3  -8 -19   15.25    6.54
  -3   8 -19   21.54    4.67
   3   8  19    9.31    6.05
  -3   8 -21   59.28    7.57
  -3   8 -21   51.92    6.35
  -3  -8 -21   71.26    8.53
   3   8  21   80.40    8.67
   3   8  21   55.90    7.11
  -3   8 -21   54.49    5.81
   3   8  21   66.88    6.20
  -3   8 -21   67.83    7.86
  -3   8 -23    7.22    6.52
  -3   8 -23   -6.28    6.32
   3   8  23    9.38    4.04
  -3  -8 -23   -2.25    7.43
  -3   8 -23   -3.10    4.08
   3   8  23    1.43    6.93
  -3   8 -23    0.80    2.96
   3   8  23    9.07    5.79
  -3  -8 -25   90.50   10.58
   3   8  25  101.45   10.45
  -3   8 -25   80.65   10.01
  -3   8 -25   73.51    9.60
  -3  -8 -25  108.59   10.18
   3   8  25   86.45    9.36
  -3   8 -27   -0.55    7.49
  -3  -8 -27   12.42    7.35
  -3   8 -27    4.35    6.75
  -3  -8 -27    0.36    7.90
   3   8  27   -1.16    7.55
   3   8  27   -7.18    6.56
  -3  -8 -29   42.12    9.64
   3   8  29   56.91    8.32
  -3  -8 -29   75.56    8.82
  -3   8 -29   45.56    9.10
   3   8  29   58.58    9.36
  -3   8 -31   -2.35    7.99
  -3  -8 -31  -12.77    7.50
  -3   9  30   11.14    5.58
  -3   9  28    6.49    8.38
   3  -9 -28    2.68    8.20
  -3   9  28   -0.32    9.47
  -3   9  28    0.88    5.63
   3   9 -28    4.09    8.44
  -3  -9  28   13.89    7.70
  -3   9  26   15.55    8.41
   3  -9 -26   11.34    8.14
  -3   9  26   13.08    9.01
  -3   9  26   12.23    5.70
   3   9 -26    9.54    7.96
  -3  -9  26   11.30    7.27
  -3  -9  24   11.75    6.76
   3  -9 -24    5.84    7.51
  -3   9  24    0.88    5.37
  -3   9  24    2.21    8.14
   3   9 -24   -8.21    7.62
   3  -9 -22   36.54    8.06
   3   9 -22   31.32    7.64
  -3   9  22   33.27    5.75
  -3  -9  22   28.91    6.97
  -3   9  22   40.85    8.36
   3  -9 -20   36.25    7.61
  -3  -9  20   42.48    6.60
   3   9 -20   31.69    7.11
  -3   9  20   21.26    5.36
  -3   9  20   25.41    8.01
   3  -9 -18   -1.41    6.84
  -3  -9  18    3.62    5.60
   3   9 -18    2.02    6.11
  -3   9  18   -4.38    4.75
  -3   9  18    3.48    7.31
   3   9 -16    0.49    2.35
   3  -9 -16    2.73    6.57
  -3  -9  16    3.26    3.17
  -3   9  16    4.68    4.51
  -3  -9  16    2.80    5.15
   3   9 -16    0.50    5.87
   3   9 -14    5.15    2.96
  -3  -9  14    2.42    3.68
  -3   9  14   -6.01    4.56
  -3  -9  14    1.87    5.42
  -3  -9  14   -2.42    4.86
   3   9 -14   -4.16    5.70
   3   9 -12   -1.22    3.47
  -3  -9  12   -0.86    3.92
  -3  -9  12    1.88    5.35
  -3  -9  12   -0.15    4.55
   3   9 -12   -3.36    5.37
  -3   9  12   -0.37    4.34
   3   9 -10   -4.92    5.11
  -3  -9  10    5.00    5.45
  -3   9  10   -1.16    6.29
  -3  -9  10    4.30    4.14
  -3   9  10   -4.85    4.24
  -3  -9  10    1.61    4.06
   3   9 -10    6.42    3.93
   3   9  -8   -1.75    5.09
  -3   9   8    7.97    5.97
  -3  -9   8    9.49    4.36
   3  -9  -8    3.36    5.88
   3   9  -8   -3.77    4.09
  -3  -9   8    7.84    5.29
  -3  -9   8    6.49    3.97
  -3   9   8    0.30    4.52
   3  -9  -6   -6.67    5.80
   3   9  -6    5.64    4.34
  -3  -9   6    2.06    5.31
  -3   9   6   -0.65    4.34
  -3  -9   6    0.41    3.57
  -3   9   6    2.98    5.73
  -3  -9   6    3.75    4.21
  -3  -9   4   -0.43    4.56
   3  -9  -4    2.79    5.76
   3   9  -4    4.01    4.32
   3  -9  -4    3.14    4.20
  -3  -9   4    7.19    3.73
  -3   9   4   -0.07    4.10
  -3  -9   4   -3.36    5.23
  -3  -9   2   -5.39    3.36
  -3   9   2   -2.91    5.35
  -3  -9   2    2.88    4.83
   3  -9  -2   -4.49    5.59
   3   9  -2    4.19    4.56
   3   9  -2    8.41    3.64
  -3   9   2   -5.91    4.29
   3  -9  -2   -0.14    4.08
  -3  -9   2   12.62    5.54
  -3  -9   0    3.14    4.84
  -3   9   0   -0.47    5.25
   3  -9   0   -4.58    5.48
   3   9   0    5.30    4.62
   3   9   0    2.12    3.70
  -3   9   0    7.01    4.22
  -3  -9   0   -1.27    3.26
   3  -9   0   -3.34    4.16
  -3   9   0   -3.45    5.69
  -3  -9   0   11.14    5.67
   3  -9   2   12.70    4.19
  -3   9  -2    6.46    5.20
  -3  -9  -2   -4.47    5.17
   3  -9   2    1.06    5.47
   3   9   2   -5.32    4.81
  -3   9  -2    8.50    4.54
   3   9   2    4.76    3.55
  -3  -9  -2   -1.13    3.15
  -3   9  -2   -2.13    5.78
  -3  -9  -2    3.98    5.68
   3  -9   4   13.81    4.39
   3   9   4    7.42    5.08
  -3  -9  -4   11.22    5.36
  -3   9  -4    5.13    5.08
   3  -9   4    3.33    5.13
   3   9   4   10.32    3.60
  -3   9  -4    5.51    4.69
  -3  -9  -4   12.94    3.07
  -3   9  -4   14.96    5.84
  -3  -9  -6   10.06    5.45
  -3   9  -6   -1.37    5.00
   3  -9   6    8.05    4.47
  -3   9  -6    9.27    4.75
   3   9   6    5.56    3.37
   3   9   6   10.65    5.24
   3  -9   6    4.41    5.09
  -3   9  -6   -1.37    5.72
  -3   9  -8   10.16    3.81
   3   9   8   12.22    5.61
  -3   9  -8   14.27    5.13
  -3  -9  -8   11.88    5.83
   3  -9   8   12.28    4.91
   3   9   8   20.11    3.57
  -3   9  -8    6.44    4.96
   3  -9   8   18.88    4.87
  -3  -9  -8    9.65    6.29
  -3   9  -8   27.32    5.91
   3   9  10   -4.33    5.68
  -3   9 -10    6.71    4.87
  -3  -9 -10    8.75    5.99
  -3   9 -10   11.60    5.93
   3   9  10    0.18    3.29
   3  -9  10   -6.75    4.86
  -3   9 -10    2.77    4.99
   3  -9  10    6.02    4.97
   3   9  10    1.75    4.40
  -3   9 -10    1.32    3.71
  -3   9 -12    2.22    3.99
   3   9  12    6.04    5.92
  -3   9 -12   -9.08    4.90
  -3  -9 -12   -1.46    6.14
  -3   9 -12    6.59    5.97
   3  -9  12    4.66    4.79
   3   9  12    3.94    3.61
   3  -9  12    4.44    4.93
  -3   9 -12    6.51    5.14
   3   9  12    4.65    4.76
   3   9  14   16.81    3.98
  -3   9 -14   20.40    5.12
   3  -9  14   28.05    5.34
   3   9  14   21.18    6.63
  -3   9 -14   24.78    4.67
   3   9  14   14.94    5.40
  -3  -9 -14   19.36    6.80
  -3   9 -14   26.58    6.38
   3  -9  14   19.13    5.07
  -3  -9 -16   56.37    7.82
  -3   9 -16   52.24    7.43
  -3   9 -16   46.03    6.08
   3  -9  16   52.55    6.11
   3   9  16   41.87    6.77
   3  -9  16   39.12    6.55
   3   9  16   42.90    5.30
  -3  -9 -18   12.38    7.21
  -3   9 -18    8.89    4.83
   3  -9  18   -1.22    5.64
  -3   9 -18   -4.25    6.80
   3   9  18   11.42    4.05
  -3   9 -18    1.12    6.48
  -3  -9 -18    5.74    7.00
   3   9  18   17.68    6.10
  -3   9 -20   35.60    5.47
  -3  -9 -20   47.70    7.84
  -3   9 -20   38.76    7.68
  -3  -9 -20   36.08    7.65
  -3   9 -20   17.98    6.39
   3   9  20   39.05    7.82
   3   9  20   32.76    5.08
  -3   9 -22   -1.55    6.36
  -3  -9 -22    6.81    7.28
  -3   9 -22    6.30    6.79
  -3   9 -22    8.33    7.39
   3   9  22   -1.07    4.39
  -3   9 -22    8.32    4.48
  -3  -9 -22   -0.96    7.84
   3   9  22    8.85    7.46
   3   9  22    8.21    5.76
  -3   9 -22    2.66    3.41
  -3   9 -24   44.79    8.25
  -3   9 -24   35.45    8.28
  -3  -9 -24   84.14    8.85
  -3   9 -24   46.83    8.92
   3   9  24   53.69    6.33
   3   9  24   47.08    7.65
   3   9  24   58.42    9.09
  -3  -9 -24   60.71    9.32
  -3  -9 -26    1.54    8.40
   3   9  26    3.58    8.17
   3   9  26    7.32    4.99
  -3   9 -26  -14.60    7.52
  -3  -9 -26   -7.72    7.58
   3   9  26   -1.94    6.71
   3   9  28   14.72    5.45
  -3  -9 -28   15.27    7.60
  -3   9 -28   18.54    8.13
  -3  -9 -30    6.12    7.60
  -3  10  27   28.39    6.14
  -3  10  25   14.21    9.22
   3 -10 -25    2.07    8.21
  -3 -10  25   -2.40    7.29
  -3  10  25   -4.04    5.52
   3  10 -25    9.60    8.05
  -3  10  25    1.54    8.54
  -3 -10  23   28.03    7.31
  -3  10  23   20.02    5.89
   3 -10 -23   26.04    8.58
  -3  10  23   34.14    8.81
   3  10 -23   36.75    8.21
  -3 -10  21    1.53    6.32
  -3  10  21    3.97    5.48
   3 -10 -21    0.37    7.87
  -3  10  21    2.11    7.98
   3  10 -21   10.03    7.39
  -3 -10  19    9.39    6.01
   3 -10 -19    8.30    7.49
  -3  10  19   -0.26    5.28
   3  10 -19    2.23    7.19
  -3  10  19    7.70    7.84
   3  10 -17    3.30    6.57
  -3 -10  17   -0.52    3.59
   3 -10 -17   18.56    7.27
   3  10 -17    4.95    2.45
  -3  10  17    4.78    5.13
  -3 -10  17    2.48    5.68
   3  10 -15   -6.08    3.25
  -3 -10  15    0.54    4.21
  -3  10  15   -5.72    4.93
  -3 -10  15   -6.30    5.28
   3  10 -15   -9.55    6.33
   3  10 -13   -5.07    5.91
  -3 -10  13   -7.30    6.08
  -3  10  13    1.45    7.24
  -3 -10  13    2.65    4.25
  -3  10  13   -3.88    4.79
  -3 -10  13   -0.81    4.83
   3  10 -13    0.60    3.75
   3  10 -11   13.85    5.96
  -3 -10  11    5.63    6.03
  -3  10  11   19.82    6.96
   3 -10 -11   15.26    6.87
  -3 -10  11    8.67    4.56
  -3  10  11    7.65    4.78
  -3 -10  11   11.94    4.79
   3  10 -11    9.58    4.36
   3  10  -9   -4.59    5.66
  -3 -10   9    0.96    6.07
  -3  10   9   -0.83    6.58
  -3 -10   9   -3.03    4.79
   3 -10  -9    3.21    6.53
  -3  10   9   -0.99    4.76
  -3 -10   9   -2.78    4.32
   3  10  -9   -2.18    4.63
  -3  10   7   29.86    6.83
  -3 -10   7   13.74    5.09
   3 -10  -7    9.60    6.64
  -3  10   7   25.34    5.02
  -3 -10   7   16.40    4.45
  -3 -10   7   21.15    6.20
   3  10  -7   17.19    4.98
   3  10  -7   13.29    5.40
   3 -10  -5    6.88    6.39
   3  10  -5   -0.41    4.90
   3 -10  -5    3.78    4.54
  -3 -10   5   -2.85    5.99
  -3 -10   5    5.00    4.10
  -3  10   5    6.95    4.46
  -3  10   5    8.48    6.31
  -3 -10   5    4.36    5.04
  -3 -10   3    7.33    5.14
  -3  10   3    3.31    6.03
   3 -10  -3   11.35    6.21
   3  10  -3    2.96    4.99
  -3  10   3   -0.78    4.62
   3 -10  -3    7.15    4.70
  -3 -10   3    0.69    5.94
  -3 -10   3    4.89    3.95
  -3 -10   1   21.12    5.77
  -3  10   1   31.64    6.43
   3 -10  -1   35.43    6.61
   3  10  -1   18.95    5.57
  -3  10   1   37.61    5.26
   3  10  -1   20.44    4.64
  -3 -10   1   26.32    6.58
   3 -10  -1   28.56    5.06
  -3 -10   1   24.13    4.35
   3 -10   1   -2.39    4.72
  -3 -10  -1   -4.16    5.58
  -3  10  -1   -1.00    5.81
   3 -10   1    3.04    6.18
   3  10   1   -1.28    5.39
  -3  10  -1   -1.90    4.75
   3  10   1    7.05    4.10
  -3 -10  -1   -3.17    3.66
  -3  10  -1   -4.10    6.32
  -3 -10  -1   -0.97    6.12
   3 -10   3   37.24    5.57
   3  10   3   36.87    6.15
  -3 -10  -3   25.03    6.37
  -3  10  -3   24.73    6.26
   3 -10   3   37.03    6.37
   3  10   3   27.58    4.75
  -3  10  -3   31.30    5.66
  -3 -10  -3   37.56    4.33
  -3  10  -3   32.72    6.98
  -3 -10  -3   28.77    7.03
  -3  10  -5    6.25    5.59
  -3 -10  -5    4.55    6.02
   3  10   5   -0.28    4.02
  -3  10  -5    8.32    5.23
   3  10   5    1.06    5.63
   3 -10   5    5.22    5.68
   3 -10   5    1.35    4.85
  -3  10  -5    4.49    6.33
   3 -10   7   -0.69    4.88
  -3  10  -7   -3.05    5.60
  -3 -10  -7   11.00    6.36
  -3  10  -7   -0.81    5.18
   3  10   7    3.52    3.85
   3  10   7   -1.12    5.78
   3 -10   7   -4.14    5.41
  -3  10  -7   -3.46    3.76
  -3  10  -7   -5.53    6.41
   3 -10   9    0.55    5.13
  -3  10  -9    3.66    5.50
  -3 -10  -9    3.60    6.52
  -3  10  -9    1.20    5.30
   3  10   9    1.11    3.75
   3  10   9    7.65    6.13
   3 -10   9    6.31    5.39
  -3  10  -9    6.84    4.04
  -3  10  -9   -4.87    6.38
  -3 -10  -9    5.73    6.73
   3 -10  11   -4.30    5.46
   3  10  11    4.75    3.78
  -3  10 -11    5.61    5.41
  -3 -10 -11    4.91    6.85
  -3  10 -11    7.67    5.58
   3 -10  11    5.03    5.51
  -3 -10 -11    9.42    6.81
  -3  10 -11    7.20    4.11
   3  10  11    6.09    6.50
   3 -10  13   12.08    5.34
   3  10  13   -0.90    4.04
   3  10  13    3.92    6.70
   3 -10  13   -0.21    5.32
  -3  10 -13    4.60    5.46
  -3 -10 -13   -0.87    6.86
  -3 -10 -13   -4.28    7.00
  -3  10 -13   12.09    6.67
   3  10  13   -0.07    5.20
  -3  10 -13    1.78    4.37
   3  10  15   12.58    4.44
   3 -10  15    6.23    5.54
   3  10  15    4.01    7.04
   3 -10  15    7.52    5.34
   3  10  15    7.89    5.74
  -3  10 -15    2.87    5.42
  -3 -10 -15   11.00    7.21
  -3  10 -15   12.44    6.86
  -3  10 -17   20.05    7.38
  -3 -10 -17   22.61    7.85
  -3  10 -17   18.28    5.78
  -3  10 -17   34.44    7.55
   3 -10  17   20.63    5.67
   3 -10  17   23.63    6.24
   3  10  17   30.61    4.87
  -3  10 -19    3.93    5.29
   3 -10  19    3.12    6.19
  -3  10 -19   13.66    7.69
  -3  10 -19    1.67    5.76
   3  10  19   13.14    4.67
  -3  10 -19   12.50    7.33
  -3 -10 -19   13.03    7.67
  -3 -10 -21   32.33    8.38
  -3  10 -21   25.78    8.20
  -3  10 -21   32.08    7.95
  -3 -10 -21   28.71    8.30
  -3  10 -21   31.71    6.94
   3  10  21   32.10    8.25
   3  10  21   34.87    5.54
   3 -10  21   17.62    7.10
   3  10  23    5.05    6.33
   3  10  23    2.51    8.26
  -3  10 -23   17.71    7.84
  -3  10 -23    1.95    6.97
  -3 -10 -23   -6.75    7.84
  -3 -10 -23    0.92    8.27
   3 -10  23    5.19    6.90
   3  10  23    2.96    5.02
  -3  10 -23   -9.55    7.97
   3  10  25    6.41    5.46
  -3 -10 -25   24.06    7.86
  -3  10 -25   14.99    7.54
  -3 -10 -27    2.62    7.86
  -3 -10 -29   -1.01    7.97
  -3  11  26   21.73    6.09
   3  11 -24   -1.69    7.84
  -3  11  24   15.11    9.39
  -3  11  24   -1.00    5.80
   3  11 -22   -9.72    7.58
  -3  11  22    5.07    5.56
  -3 -11  22   11.90    6.83
   3 -11 -20    1.29    8.13
  -3 -11  20    3.65    6.50
   3  11 -20   -3.35    7.55
  -3  11  20   18.74    8.54
  -3  11  20  -16.77    5.81
   3  11 -18    1.46    7.40
  -3 -11  18    6.24    6.05
   3 -11 -18    7.79    7.69
  -3  11  18    0.55    5.60
   3  11 -16   -4.97    7.20
  -3 -11  16    0.76    5.53
  -3  11  16   -4.40    5.58
  -3 -11  16    7.21    4.53
  -3  11  14   17.77    8.02
  -3 -11  14   20.99    5.56
  -3 -11  14   13.64    4.90
   3  11 -14   20.11    4.29
   3  11 -14   12.61    6.91
  -3  11  14   20.77    5.55
  -3  11  12   25.89    7.58
  -3  11  12   14.05    5.62
  -3 -11  12    7.12    5.04
   3 -11 -12    9.08    7.37
   3  11 -12   13.28    4.83
  -3 -11  12   16.59    6.65
   3  11 -12   16.46    6.74
  -3 -11  12   16.48    5.30
  -3  11  10   51.87    8.29
  -3 -11  10   44.12    6.36
   3 -11 -10   40.06    8.34
   3  11 -10   59.36    6.48
  -3 -11  10   39.34    7.65
   3  11 -10   43.10    7.72
  -3 -11  10   47.27    6.32
  -3  11  10   59.22    6.58
  -3  11   8   11.85    7.17
   3 -11  -8   19.27    7.38
  -3 -11   8   15.33    5.45
   3  11  -8   19.37    5.46
  -3 -11   8   12.76    6.64
   3  11  -8   15.13    6.38
  -3 -11   8   14.81    5.06
  -3  11   8    6.38    5.25
  -3 -11   6   41.99    6.48
  -3  11   6   43.51    7.85
   3 -11  -6   57.50    7.90
   3  11  -6   36.24    6.42
  -3  11   6   42.69    6.04
  -3 -11   6   36.36    5.76
  -3 -11   6   35.81    7.45
   3  11  -4    3.17    5.58
   3 -11  -4   12.74    6.82
  -3 -11   4    2.92    5.69
  -3  11   4    3.29    6.46
  -3  11   4    5.19    5.04
  -3 -11   4    0.54    4.32
   3 -11  -4    3.64    4.97
  -3 -11   4    2.37    6.63
   3  11  -2    0.83    5.74
   3 -11  -2   10.80    6.58
  -3  11   2    5.16    6.49
  -3 -11   2   -4.56    5.86
  -3  11   2  -13.02    5.18
  -3 -11   2   -4.90    4.30
   3 -11  -2    1.15    4.96
  -3 -11   2    0.86    6.48
   3  11   0    1.48    5.78
   3 -11   0    6.85    6.90
  -3 -11   0   14.08    5.88
  -3  11   0    3.04    5.18
   3  11   0    4.98    4.63
  -3 -11   0   12.53    4.05
   3 -11   0    4.71    4.83
  -3 -11   0    2.28    6.68
   3  11   2    5.18    5.86
   3 -11   2   -0.10    6.41
  -3 -11  -2    2.91    6.08
  -3  11  -2    8.13    6.19
   3  11   2   -2.05    4.62
  -3  11  -2   -6.05    5.46
   3 -11   2   -2.81    5.19
  -3 -11  -2    0.54    6.72
  -3 -11  -2   -5.85    4.12
   3  11   4    1.43    6.06
  -3  11  -4    4.61    6.12
  -3 -11  -4    6.44    6.33
   3 -11   4   -1.67    6.30
   3  11   4    4.03    4.51
  -3  11  -4    9.78    5.46
   3 -11   4    4.31    5.03
  -3 -11  -4    6.62    6.99
  -3  11  -6    9.76    5.65
   3  11   6    3.17    4.43
   3  11   6    2.89    6.32
   3 -11   6    5.80    5.27
   3 -11   6   -3.01    6.24
  -3 -11  -6    9.44    6.70
  -3  11  -6    0.41    6.06
   3 -11   8   -5.37    6.03
  -3  11  -8    1.60    5.86
  -3 -11  -8  -17.90    7.10
  -3  11  -8   -8.19    4.07
   3 -11   8    3.25    5.25
  -3  11  -8   -8.66    5.64
   3  11   8    1.44    4.46
   3  11   8   -1.88    6.53
  -3  11  -8    9.52    6.98
   3 -11  10    7.93    6.27
  -3  11 -10   11.74    6.16
  -3 -11 -10   21.14    7.38
  -3  11 -10   13.29    4.39
   3 -11  10   12.48    5.86
  -3  11 -10   14.14    6.27
   3  11  10   31.46    4.65
   3  11  10   27.11    7.05
  -3 -11 -10   34.09    7.76
  -3  11 -10   12.55    7.25
   3 -11  12   -5.95    5.94
  -3  11 -12   -0.30    5.87
  -3 -11 -12   -1.85    7.26
  -3  11 -12    4.23    4.52
   3  11  12   -0.69    7.07
   3 -11  12    4.10    6.03
  -3 -11 -12    8.27    7.53
  -3  11 -12   -4.66    7.36
   3  11  12   -1.41    4.40
  -3  11 -14   -2.36    5.86
  -3 -11 -14    2.77    7.66
   3  11  14   -1.45    7.45
   3 -11  14   -0.46    5.87
   3  11  14    0.89    4.47
   3 -11  14    0.76    5.88
  -3 -11 -14   -8.71    7.71
  -3  11 -14    6.54    7.38
  -3  11 -16   10.60    5.88
  -3 -11 -16    1.38    8.06
   3  11  16   21.55    7.66
  -3 -11 -16   12.65    8.05
  -3  11 -16   34.17    7.78
   3  11  16    8.69    4.87
   3 -11  16   19.39    6.36
   3 -11  16   12.02    6.06
  -3 -11 -18    3.44    8.13
  -3  11 -18   16.42    7.72
   3  11  18    0.13    7.74
   3  11  18    6.18    5.20
   3 -11  18   -4.49    6.50
  -3 -11 -20   33.83    8.53
  -3  11 -20   21.50    6.55
   3  11  20   20.85    5.57
  -3  11 -20   15.10    8.64
   3 -11  20   20.42    6.84
  -3 -11 -22   27.52    8.58
  -3 -11 -24   27.33    8.34
  -3  12  23   -1.49    9.46
  -3  12  23   14.90    6.10
   3  12 -21   14.53    7.96
  -3 -12  21   -3.13    6.75
  -3  12  21    2.64    5.88
   3  12 -19   -2.96    7.84
  -3 -12  19   -3.50    6.46
  -3  12  19    6.95    5.79
   3  12 -17   -4.22    7.62
  -3  12  17   -0.49    5.72
  -3 -12  17   -4.04    6.12
   3 -12 -15   11.48    8.27
  -3 -12  15    1.55    5.85
   3  12 -15    9.48    7.70
  -3  12  15   -8.47    6.22
  -3  12  15    9.48    8.32
  -3 -12  13    0.37    5.65
  -3  12  13   -6.49    5.99
   3  12 -13   16.74    5.07
   3  12 -13    7.27    7.37
   3 -12 -13    8.79    7.95
  -3 -12  13   -4.61    5.38
  -3  12  13   -5.70    7.96
  -3 -12  11    7.11    5.47
  -3  12  11  -13.06    5.86
  -3 -12  11   -1.01    5.48
   3 -12 -11   -6.87    7.86
   3  12 -11    2.84    5.53
   3  12 -11   -2.46    7.12
  -3  12  11   11.93    7.88
  -3 -12   9   -2.40    5.32
  -3  12   9    2.09    5.50
   3 -12  -9   -3.56    7.77
  -3 -12   9   -9.52    5.72
   3  12  -9    3.92    5.87
  -3 -12   9   -4.81    7.16
   3  12  -9  -10.76    7.17
  -3  12   9   -7.36    7.70
  -3  12   7    8.20    7.37
  -3 -12   7   10.43    5.07
   3 -12  -7    0.96    7.48
  -3 -12   7   13.62    5.94
   3  12  -7   15.53    6.15
  -3 -12   7   -4.16    7.18
   3  12  -7    5.61    6.72
  -3  12   7    3.60    5.56
  -3  12   5   17.05    7.34
   3 -12  -5   12.04    7.45
  -3 -12   5   11.56    6.34
   3  12  -5    3.55    6.12
  -3 -12   5    6.94    4.83
  -3 -12   5    0.83    7.14
  -3  12   5    9.41    5.63
   3  12  -3   11.67    6.35
   3 -12  -3    1.24    7.16
  -3  12   3    5.11    7.13
  -3 -12   3   -7.77    6.30
  -3 -12   3   -0.29    4.71
  -3 -12   3   -7.06    7.40
   3 -12  -3    0.19    5.47
  -3  12   3    9.17    5.61
   3  12  -1    1.70    6.40
   3 -12  -1    8.07    7.23
  -3 -12   1   -3.49    6.52
  -3  12   1   -1.65    7.00
  -3 -12   1    5.52    4.57
   3 -12  -1    3.56    5.52
  -3 -12   1    0.96    7.41
  -3  12   1    3.48    5.77
   3  12  -1   -4.26    5.25
   3 -12   1    3.75    7.13
  -3 -12  -1    0.50    6.85
  -3  12  -1    1.89    6.87
  -3 -12  -1    0.87    4.38
  -3 -12  -1    3.20    7.33
   3 -12   1  -11.22    5.55
   3  12   1   -0.68    5.12
  -3  12  -1   -0.79    5.88
   3  12   1    5.99    6.57
   3  12   3   -0.51    6.62
  -3  12  -3   -5.17    6.62
  -3 -12  -3   -3.91    6.91
   3 -12   3   19.95    6.85
   3 -12   3   -0.80    5.55
  -3 -12  -3    3.15    4.03
  -3 -12  -3   -0.69    7.24
   3  12   3   -3.55    5.26
  -3  12  -3   -3.84    6.05
   3  12   5  -11.89    6.80
   3 -12   5   -4.73    5.66
   3 -12   5    1.07    6.58
  -3 -12  -5    2.13    7.09
  -3  12  -5   -3.05    6.65
  -3  12  -5   19.03    6.13
   3  12   5   12.29    5.20
  -3  12  -7   -2.54    4.28
   3  12   7   -6.44    7.09
   3 -12   7    2.37    5.88
   3 -12   7    5.20    6.51
  -3 -12  -7   -0.45    7.20
  -3  12  -7   -7.98    6.69
   3  12   7    1.95    5.13
  -3  12  -7    0.10    6.11
  -3  12  -9   14.45    4.54
  -3 -12  -9   17.66    7.63
  -3  12  -9   16.15    6.64
   3  12   9   15.19    7.40
   3 -12   9   17.93    6.14
   3 -12   9    6.47    6.66
   3  12   9   19.94    5.29
  -3  12  -9   19.21    6.53
  -3  12 -11   -2.13    4.51
  -3  12 -11    0.11    6.33
   3  12  11   -5.36    5.06
  -3 -12 -11   -7.26    8.15
  -3 -12 -11   -6.54    7.75
  -3  12 -11   -4.63    6.44
   3  12  11    3.88    7.53
   3 -12  11    1.86    6.13
   3 -12  11    1.08    6.58
   3  12  13   14.56    5.27
  -3 -12 -13   15.07    8.27
  -3 -12 -13   17.37    8.25
  -3  12 -13   22.48    6.76
   3  12  13   10.41    7.77
   3 -12  13   13.34    6.80
   3 -12  13   19.33    6.75
   3  12  15    0.28    5.15
  -3 -12 -15    5.88    8.35
  -3  12 -15    7.96    6.53
  -3 -12 -15   -5.39    8.57
   3  12  15    3.33    8.18
   3 -12  15   -0.66    6.46
   3 -12  15   -0.12    6.79
  -3 -12 -17   10.82    8.56
   3 -12  17    4.41    6.96
  -3  12 -17   -9.88    8.33
  -3 -12 -17   -5.81    8.59
  -3 -12 -19   -0.45    8.63
  -3 -13  18    6.10    6.51
  -3  13  18    7.15    6.44
   3  13 -18    5.34    8.21
  -3 -13  16   -3.30    6.47
  -3  13  16   -0.11    6.16
   3  13 -16    1.35    7.96
  -3  13  14    3.18    5.99
  -3 -13  14    3.67    6.12
   3 -13 -12    5.20    8.62
   3  13 -12   11.13    7.90
  -3  13  12   -8.11    5.89
  -3 -13  12    1.81    6.10
  -3  13  12   -3.13    8.62
  -3  13  10   -9.54    8.47
   3  13 -10   -5.43    7.95
  -3 -13  10    2.00    6.03
   3 -13 -10   -0.94    8.58
   3  13 -10    1.07    6.43
  -3  13  10   -6.88    5.95
  -3 -13  10    1.89    5.80
  -3  13   8    0.75    8.09
   3  13  -8  -11.81    7.93
  -3 -13   8   -5.63    7.82
   3 -13  -8   -2.73    8.29
  -3 -13   8    7.15    6.25
   3  13  -8    2.67    6.62
  -3  13   8  -17.14    6.09
  -3 -13   8   -3.29    5.51
  -3  13   6   11.72    7.88
   3  13  -6    1.99    7.33
   3 -13  -6    1.63    7.96
  -3 -13   6    1.32    6.40
  -3 -13   6    2.15    5.31
   3  13  -6   -3.40    6.81
  -3  13   6   -4.40    6.06
  -3 -13   6    8.78    7.75
  -3 -13   4   -9.44    7.86
   3 -13  -4    6.36    7.86
  -3 -13   4    2.26    6.74
  -3  13   4    6.39    7.64
   3  13  -4   -0.98    6.83
  -3 -13   4    2.72    5.17
  -3  13   4   20.49    6.23
  -3 -13   2   -5.20    7.02
   3 -13  -2   17.08    7.93
  -3 -13   2    8.31    7.86
   3 -13  -2   -3.18    5.91
  -3  13   2    6.95    7.60
   3  13  -2   -5.00    6.90
  -3 -13   2    7.70    4.88
  -3  13   2   16.80    6.43
  -3  13   0  -10.40    7.31
  -3 -13   0   10.11    7.31
   3  13   0   -6.45    7.22
   3 -13   0   20.29    7.81
  -3  13   0    9.75    6.39
   3  13   0    7.06    6.05
   3 -13   0    7.22    5.98
  -3 -13   0   -7.47    8.12
  -3 -13   0   -2.84    4.92
  -3 -13  -2   -3.76    7.68
  -3  13  -2   19.86    7.48
   3 -13   2    4.92    7.48
   3  13   2   10.19    7.39
   3  13   2   11.77    5.92
  -3  13  -2   12.57    6.66
   3 -13   2    7.26    5.91
  -3 -13  -2    3.50    4.74
  -3 -13  -2   10.01    8.21
   3  13   4   18.86    6.05
  -3  13  -4   15.38    6.74
  -3 -13  -4   29.61    8.49
   3  13   4    6.70    7.58
   3 -13   4   16.17    7.53
   3 -13   4   14.07    6.26
  -3  13  -4   22.13    7.57
  -3 -13  -4   22.10    7.96
   3  13   6   -4.73    5.89
  -3  13  -6   -7.95    6.71
   3  13   6   -0.24    7.55
   3 -13   6   -5.60    7.23
   3 -13   6    0.77    6.23
  -3 -13  -6   17.73    8.13
  -3  13  -6   -2.69    7.20
   3  13   8   -5.56    5.85
  -3  13  -8  -18.76    7.01
  -3 -13  -8   -5.69    8.24
  -3  13  -8    1.84    7.20
   3  13   8   15.09    7.75
   3 -13   8   -1.70    6.49
   3 -13   8    1.10    7.00
   3  13  10    8.31    5.80
  -3  13 -10    3.72    6.76
  -3 -13 -10   -7.46    8.42
  -3  13 -10   14.60    7.35
   3  13  10   25.04    8.06
  -3 -13 -10    9.99    8.67
   3 -13  10    1.04    6.51
   3 -13  10    1.27    7.06
   3  13  12   -8.92    8.26
  -3  13 -12    1.09    7.17
  -3 -13 -12    0.67    8.87
   3 -13  12   -4.60    6.60
   3 -13  12   -2.63    7.16
   3  14 -15    3.54    8.50
  -3 -14  15   15.93    7.02
   3  14 -13   -1.90    8.28
  -3  14  13   -1.85    6.33
  -3 -14  13  -11.09    6.73
   3  14 -11   -1.19    8.25
  -3  14  11    5.46    6.30
  -3 -14  11   -0.91    6.32
   3  14  -9   -5.60    8.43
  -3  14   9   -9.00    6.31
  -3 -14   9    6.92    5.93
  -3 -14   7    7.59    6.79
  -3 -14   7    0.47    6.03
  -3  14   7   -6.40    6.46
   3  14  -7    8.24    8.39
   3  14  -5  -21.94    8.04
   3  14  -5   -8.68    7.98
   3 -14  -5   -1.75    8.63
  -3 -14   5   -0.58    7.20
  -3 -14   5   -1.10    8.55
  -3 -14   5   -5.38    5.86
  -3  14   5  -11.88    6.65
  -3  14   5   -1.66    8.45
   3 -14  -3    9.07    6.27
  -3 -14   3  -13.57    8.65
  -3 -14   3    4.08    5.48
  -3  14   3    0.90    6.44
   3 -14  -3    9.88    8.59
  -3 -14   3   12.84    7.39
   3  14  -3    6.41    7.84
  -3  14   3   15.08    8.45
  -3 -14   1   15.08    5.55
  -3 -14   1   -2.38    8.66
   3 -14  -1   12.61    6.58
  -3  14   1   12.81    6.80
  -3 -14   1    2.76    7.72
   3 -14  -1   15.50    8.45
   3  14  -1   10.39    7.71
  -3  14   1   13.76    8.16
   3 -14   1   17.70    8.14
  -3 -14  -1    4.43    8.11
  -3 -14  -1   -1.09    5.15
   3 -14   1   10.17    6.52
  -3  14  -1   -1.51    6.79
   3  14   1    3.71    6.50
  -3  14  -1    4.30    8.04
   3  14   1    4.00    7.89
  -3  14  -3    7.35    8.17
   3  14   3    6.55    8.02
  -3 -14  -3   17.70    8.39
   3 -14   3   21.34    6.62
   3 -14   3    6.39    7.88
  -3  14  -3    2.83    6.90
  -3 -14  -5    5.88    8.62
   3 -14   5   10.47    7.84
  -3  14  -5   19.43    6.95
  -3  14  -5    1.43    8.15
   3  14   5   10.40    8.17
   3 -14   5    9.22    6.68
  -3  14  -7   -0.54    7.96
   3  14   7    2.85    8.45
  -3 -14  -7  -10.67    8.91
  -3  14  -7   16.88    7.18
   3 -14   7    2.50    7.55
   3 -14   9    4.77    7.68
  -3  14  -9   10.34    8.04
  -3 -15   4   -2.89    7.77
   3  15  -2   -9.20    8.62
  -3 -15   2    3.17    7.75
   3  15   0  -10.09    8.80
  -3 -15   0   -2.64    8.32
   3  15   2   -7.78    8.91
  -3  15  -2   -4.72    8.77
  -3 -15  -2  -14.88    9.02
   3 -15   2   -4.26    8.48
   3 -15   4    6.92    8.44
  -3  15  -4   -1.94    8.73
   3 -15   6    1.06    8.20
  -4   0  36    9.39    8.38
  -4   0  34   26.92    8.37
  -4   0  34   26.02    8.28
   4   0 -32   -3.40    4.63
  -4   0  32    4.07    4.10
  -4   0  32    1.35    7.47
  -4   0  32   -4.57    7.50
  -4   0  30   11.11    4.14
   4   0 -30   17.37    4.66
  -4   0  30   19.23    7.33
   4   0 -28   -0.96    4.24
  -4   0  28    9.44    6.63
  -4   0  28   -4.07    3.80
   4   0 -26    1.83    3.99
  -4   0  26    5.38    6.21
  -4   0  26    4.16    3.65
   4   0 -24    3.06    3.69
  -4   0  24    7.38    5.55
  -4   0  24    6.06    3.63
   4   0 -22   57.81    5.59
  -4   0  22   55.13    5.53
  -4   0  20    3.83    3.35
   4   0 -20   12.28    3.67
   4   0 -18  155.30   12.53
  -4   0  18  172.29   12.63
  -4   0  16   23.50    2.57
  -4   0  16   20.01    3.57
  -4   0  16   18.62    4.56
   4   0 -16   19.94    3.28
   4   0 -14   82.69    7.16
  -4   0  14   82.85    7.64
  -4   0  14   94.45    7.28
  -4   0  12  199.68   14.87
   4   0 -12  193.06   14.88
   4   0 -10   12.67    2.98
  -4   0  10   10.29    2.62
  -4   0   8  139.09   10.72
   4   0  -8  140.98   10.79
  -4   0   6  456.01   34.89
   4   0  -6  488.66   34.92
  -4   0   4   14.46    2.93
   4   0  -4   11.18    2.85
  -4   0   2   43.34    4.42
  -4   0   2   45.44    3.75
  -4   0   0  518.03   38.22
  -4   0  -2  569.54   42.75
   4   0   2  589.39   42.74
  -4   0  -4  120.02   10.51
  -4   0  -4  135.77   10.22
   4   0   4  141.28   10.18
  -4   0  -6    4.97    2.92
   4   0   6    1.99    1.94
  -4   0  -6   -0.02    1.93
  -4   0  -8  407.73   29.68
  -4   0  -8  408.27   29.74
   4   0   8  414.20   29.64
   4   0   8  362.03   29.74
   4   0  10   34.08    3.78
  -4   0 -10   40.44    4.40
  -4   0 -10   36.22    4.01
  -4   0 -12   91.91    7.77
   4   0  12   88.78    7.55
  -4   0 -12  100.28    7.82
  -4   0 -14  212.65   17.35
   4   0  14  230.35   17.32
  -4   0 -14  239.49   17.33
  -4   0 -16  316.97   25.54
  -4   0 -16  353.36   25.54
   4   0  16  349.97   25.49
  -4   0 -18    0.70    4.07
   4   0  18    7.19    3.48
  -4   0 -18   -0.79    4.03
   4   0  20  650.18   47.44
  -4   0 -20  661.79   47.47
  -4   0 -20  620.80   47.57
  -4   0 -20  607.38   47.77
  -4   0 -22   10.72    5.14
   4   0  22   10.37    4.11
  -4   0 -22   13.56    4.43
  -4   0 -22   20.80    5.82
   4   0  24  154.71   12.03
  -4   0 -24  146.17   12.87
  -4   0 -24  148.70   12.10
  -4   0 -24  139.88   12.56
  -4   0 -26  128.16   11.49
   4   0  26  111.31   11.14
  -4   0 -26  118.68   11.00
  -4   0 -26  129.48   10.45
   4   0  28  101.31   10.19
  -4   0 -28  103.57    9.95
  -4   0 -28   97.13    9.25
  -4   0 -28   99.80   10.44
  -4   0 -30    6.37    5.53
   4   0  30    1.57    6.61
  -4   0 -32    3.27    5.87
   4   0  32   -2.20    7.04
  -4   0 -34   -2.48    6.29
   4   0  34    8.28    7.53
  -4  -1  37    8.57    8.35
  -4   1  35   15.04    8.45
  -4   1  35   16.54    8.81
  -4  -1  35   13.59    7.84
  -4  -1  33   -0.50    7.39
  -4   1  33    6.61    8.28
   4  -1 -33    6.26    5.85
  -4   1  33   -2.36    4.74
  -4   1  33    0.70    7.86
  -4   1  31   21.67    7.83
  -4  -1  31   15.92    7.36
   4  -1 -31   21.54    5.77
  -4  -1  31   17.85    3.53
   4   1 -31   17.80    4.04
  -4   1  31   15.03    4.84
  -4   1  31   24.15    7.28
  -4  -1  29    6.27    6.82
  -4   1  29    0.36    6.94
   4  -1 -29   10.18    5.17
  -4  -1  29    2.39    3.19
   4   1 -29    0.69    3.66
  -4   1  29   -0.22    4.54
  -4   1  29    5.31    6.67
  -4  -1  27   36.88    6.73
  -4   1  27   35.85    7.00
   4   1 -27   29.30    4.36
   4  -1 -27   32.93    5.44
  -4   1  27   32.40    4.97
  -4  -1  27   25.58    3.87
  -4   1  27   36.75    6.84
   4  -1 -25   -4.77    4.47
  -4   1  25    3.57    5.95
  -4  -1  25   -4.39    5.81
  -4  -1  25    5.67    2.98
  -4   1  25   -1.98    4.26
   4   1 -25    3.53    3.34
   4  -1 -23    8.10    4.30
   4   1 -23    8.75    3.18
  -4  -1  23    9.02    5.19
  -4   1  23    5.58    4.21
  -4  -1  23    8.81    2.94
  -4   1  21   67.45    6.50
   4  -1 -21   63.91    6.52
  -4  -1  21   80.73    7.15
   4   1 -21   60.59    5.85
  -4  -1  21   72.01    5.82
  -4  -1  21   59.04    7.28
  -4   1  19   17.74    3.88
  -4  -1  19   14.51    2.94
   4   1 -19   17.46    3.32
  -4  -1  19    8.29    4.79
   4  -1 -19   14.75    4.23
  -4  -1  17   37.21    3.72
  -4   1  17   30.35    4.44
   4  -1 -17   31.18    4.31
   4   1 -17   29.43    3.65
  -4  -1  17   32.69    5.09
  -4  -1  15   -0.41    2.63
  -4   1  15   -2.36    3.61
  -4   1  15   -2.90    2.56
   4   1 -15   -0.37    2.55
  -4  -1  15    2.71    4.11
   4  -1 -15    0.12    3.36
  -4   1  13   28.27    4.15
   4  -1 -13   30.18    3.96
  -4  -1  13   27.55    3.12
  -4  -1  13   28.08    4.46
   4   1 -13   24.77    3.23
  -4  -1  11   -0.37    2.39
  -4   1  11    0.16    3.18
   4  -1 -11    4.11    3.21
   4   1 -11    0.43    2.50
  -4  -1  11    0.27    3.60
  -4  -1   9  201.03   14.63
   4   1  -9  186.16   14.39
   4  -1  -9  192.91   14.54
  -4   1   9  187.07   14.55
  -4  -1   9  191.03   14.39
  -4  -1   7   57.45    5.93
   4  -1  -7   84.76    6.19
  -4   1   7   86.77    6.24
  -4  -1   7   64.15    6.11
  -4   1   5  232.06   16.53
  -4  -1   5  199.40   16.40
   4  -1  -5  234.13   16.56
  -4  -1   3   41.75    4.05
  -4   1   3   44.77    3.83
   4  -1  -3   39.19    4.37
  -4  -1   1  570.44   44.17
   4  -1  -1  605.34   44.12
  -4   1   1  612.26   44.14
  -4   1  -1   50.12    3.27
   4  -1   1   49.34    3.08
  -4  -1  -3  386.32   30.08
  -4   1  -3  431.21   30.20
  -4   1  -3  436.86   30.32
  -4  -1  -3  369.08   30.24
   4  -1   3  448.39   30.19
   4  -1   5  219.63   16.86
  -4   1  -5  230.01   16.90
  -4  -1  -5  213.89   16.98
  -4   1  -5  245.98   17.07
  -4  -1  -7  310.52   21.83
  -4  -1  -7  292.44   21.62
   4   1   7  294.40   21.59
  -4   1  -7  274.33   21.71
   4  -1   7  292.42   21.70
  -4  -1  -7  282.08   21.83
   4   1   7  293.47   21.79
   4  -1   9   48.32    4.01
   4   1   9   36.56    3.65
  -4   1  -9   47.69    4.26
   4   1   9   34.28    4.32
   4   1   9   30.51    4.35
  -4  -1  -9   34.49    3.83
  -4  -1  -9   37.35    4.31
  -4   1 -11  320.13   24.80
  -4  -1 -11  327.95   24.63
   4   1  11  341.70   24.74
  -4  -1 -11  345.94   24.77
  -4   1 -11  318.27   24.71
   4  -1  11  320.24   24.67
   4   1  11  344.48   24.80
  -4   1 -13    6.48    3.63
   4  -1  13    5.81    3.02
  -4  -1 -13    7.23    3.20
   4   1  13    4.35    3.63
  -4   1 -13    3.34    3.19
   4   1  13    7.79    3.41
  -4  -1 -13    4.31    3.71
  -4  -1 -15   94.25    8.29
  -4   1 -15   95.13    8.44
  -4   1 -15  103.58    8.20
  -4  -1 -15   99.65    8.44
   4   1  15  101.55    8.29
   4  -1  15   99.77    8.25
   4   1  15  106.41    8.57
  -4  -1 -17   13.57    4.02
  -4   1 -17   14.17    4.71
  -4  -1 -17   15.72    3.98
  -4   1 -17   10.79    4.29
  -4   1 -17   15.82    3.68
   4   1  17   19.04    3.71
   4  -1  17   12.42    4.22
   4   1  17   17.61    4.40
   4  -1  17   21.47    3.78
  -4   1 -19  232.54   16.78
   4   1  19  206.34   16.68
  -4  -1 -19  205.01   16.80
   4   1  19  225.94   16.83
  -4   1 -19  206.11   16.90
  -4  -1 -19  243.45   16.89
   4  -1  19  198.70   16.89
  -4   1 -19  226.90   17.30
   4  -1  19  217.38   16.74
  -4  -1 -21  179.99   14.34
  -4   1 -21  162.56   14.42
   4   1  21  194.92   14.40
  -4  -1 -21  180.84   14.26
  -4   1 -21  187.43   14.78
   4  -1  21  167.68   14.40
   4   1  21  185.46   14.15
  -4   1 -21  181.80   14.08
   4   1  23   19.11    4.55
  -4  -1 -23   15.98    5.07
  -4   1 -23   27.29    5.51
   4  -1  23   20.52    5.33
   4   1  23   22.06    5.45
  -4   1 -23   21.03    6.24
  -4   1 -23   19.40    4.49
  -4  -1 -23   14.91    4.83
  -4   1 -25  222.57   18.39
   4   1  25  236.76   17.89
   4  -1  25  217.64   18.29
  -4   1 -25  243.49   18.64
  -4  -1 -25  224.18   17.96
  -4   1 -25  237.58   17.81
  -4   1 -27   43.90    7.20
   4   1  27   25.83    5.68
  -4   1 -27   54.71    7.66
  -4  -1 -27   36.94    6.17
  -4   1 -27   44.38    5.68
   4  -1  27   46.30    6.82
   4   1  29   29.35    5.31
  -4   1 -29    8.09    6.59
  -4   1 -29   17.69    7.18
   4  -1  29   10.94    6.52
  -4  -1 -29   20.27    5.92
  -4   1 -29    5.20    5.13
  -4   1 -31    2.42    6.95
   4   1  31   -1.46    5.27
   4  -1  31    7.35    6.79
  -4   1 -31    3.34    5.41
  -4  -1 -31    9.83    6.13
  -4   1 -33    7.25    5.79
  -4  -1 -33   18.12    6.66
   4  -1  33   10.67    6.94
   4  -1  33   18.03    7.46
   4   1  33   18.09    5.76
  -4   1 -33   17.72    7.67
  -4  -1 -35    2.31    6.68
   4  -1  35   11.38    7.19
  -4  -2  36    9.17    7.78
  -4   2  34    5.32    7.96
  -4   2  34   15.77    8.97
  -4  -2  34   10.77    7.41
  -4   2  34   14.17    5.58
   4  -2 -34    7.03    6.90
  -4   2  32    2.43    7.58
  -4   2  32   -1.80    5.17
   4  -2 -32   -3.11    6.41
  -4   2  32    2.97    8.04
  -4  -2  32    1.72    6.85
   4  -2 -30    6.77    5.93
  -4  -2  30   13.36    6.65
  -4   2  30    9.39    7.55
  -4   2  30    3.09    7.24
  -4  -2  30    8.12    2.08
  -4   2  30   12.87    5.18
  -4   2  28   13.18    4.96
  -4  -2  28    6.75    6.24
  -4   2  28   22.44    7.14
   4  -2 -28   20.31    5.55
  -4  -2  28    6.09    2.33
  -4  -2  28   14.96    6.83
  -4   2  28    9.98    6.73
  -4   2  26    7.94    4.97
  -4   2  26   11.85    6.75
  -4  -2  26    3.80    5.83
   4  -2 -26    7.46    5.08
  -4  -2  26    6.46    2.31
   4   2 -26    8.53    2.51
  -4  -2  26    9.30    6.38
  -4   2  26   -0.68    6.24
  -4   2  24    9.17    4.84
  -4  -2  24    9.40    5.43
   4  -2 -24   16.28    4.87
  -4  -2  24    5.31    2.33
   4   2 -24    6.91    2.45
  -4   2  24   17.16    5.91
  -4  -2  24    0.42    5.83
  -4  -2  22    6.58    5.30
   4   2 -22    6.79    2.37
  -4   2  22    3.83    4.50
   4  -2 -22    5.09    4.60
  -4  -2  22    5.32    2.14
  -4   2  22    6.59    5.35
  -4  -2  22   11.28    4.93
  -4  -2  20    0.70    2.17
  -4   2  20    3.09    4.29
   4   2 -20   -4.48    2.23
  -4  -2  20    1.96    4.96
  -4  -2  20   -2.33    4.45
   4  -2 -20   -1.40    4.40
  -4  -2  18   -0.41    4.41
  -4   2  18   -0.90    4.02
  -4  -2  18    0.93    2.18
   4  -2 -18    5.21    4.09
  -4   2  16   -2.26    4.01
  -4  -2  16   -0.10    1.91
   4  -2 -16   -1.06    3.63
  -4  -2  16    1.60    4.34
  -4   2  16    1.46    3.00
  -4  -2  14    1.20    2.15
   4  -2 -14    2.90    3.83
  -4  -2  14    2.29    3.82
  -4   2  14    2.33    3.17
  -4   2  14    3.92    3.73
   4  -2 -12   25.34    4.08
  -4  -2  12   19.71    2.92
  -4  -2  12   21.90    4.18
  -4   2  12   22.69    4.42
  -4  -2  10   17.22    3.59
   4  -2 -10   14.09    3.96
  -4   2  10   13.93    3.86
  -4  -2  10   13.67    2.65
  -4   2   8    5.18    3.32
  -4  -2   8    2.48    2.43
   4  -2  -8    6.68    3.40
  -4  -2   8    4.26    3.11
  -4   2   6   13.45    3.70
  -4  -2   6   19.76    2.99
  -4  -2   6   22.98    2.78
   4  -2  -6   22.41    3.52
  -4   2   4  193.05   14.61
  -4  -2   4  192.25   14.50
   4  -2  -4  209.60   14.79
  -4  -2   4  187.45   14.49
   4  -2  -2  180.41   16.32
  -4   2   2  162.29   16.34
  -4  -2   2  249.28   16.35
  -4  -2   2  262.04   16.24
   4   2   0   14.04    2.84
  -4  -2   0    8.78    1.72
  -4  -2   0   11.29    2.94
  -4   2   0   21.85    2.80
   4  -2   0   26.74    2.62
  -4   2  -2  153.89   10.31
   4   2   2  114.34   10.05
  -4   2  -2  137.40    9.98
   4  -2   2  147.05    9.95
  -4  -2  -2  108.99    9.88
  -4   2  -4  277.26   21.83
  -4   2  -4  298.00   21.97
   4  -2   4  283.25   21.80
   4  -2   4  291.08   21.89
  -4  -2  -4  316.36   21.84
  -4   2  -6  355.40   28.01
  -4   2  -6  376.35   28.08
  -4   2  -6  360.25   28.07
   4   2   6  424.01   28.05
   4  -2   6  351.17   27.98
  -4  -2  -6  386.05   27.83
  -4   2  -8   40.20    4.59
  -4  -2  -8   32.32    3.62
  -4   2  -8   39.05    4.24
   4  -2   8   42.27    4.09
  -4  -2  -8   43.15    4.79
  -4   2  -8   46.60    4.45
   4   2   8   38.31    4.38
  -4  -2 -10  180.63   16.15
   4  -2  10  256.61   16.36
  -4   2 -10  245.62   16.39
  -4  -2 -10  202.31   16.48
   4   2  10  199.05   16.40
  -4   2 -10  259.26   16.53
  -4  -2 -10  206.51   16.48
   4   2  10  202.42   16.43
  -4   2 -12   34.41    4.91
   4   2  12   70.91    5.21
   4  -2  12   35.86    4.99
  -4   2 -12   31.09    4.96
  -4   2 -12   35.62    5.23
  -4  -2 -12   70.51    5.58
   4   2  12   66.66    5.43
   4  -2  12   27.44    5.16
  -4  -2 -12   64.11    5.56
  -4   2 -12   35.37    5.29
  -4  -2 -12   57.68    4.75
   4   2  12   73.61    4.87
  -4  -2 -14  183.86   15.20
   4   2  14  176.12   15.08
  -4   2 -14  218.27   14.96
   4   2  14  192.16   14.98
  -4   2 -14  227.48   15.27
   4  -2  14  211.63   15.09
   4  -2  14  194.09   15.11
  -4  -2 -14  187.05   15.29
   4   2  14  170.04   15.16
   4  -2  16  118.36   10.16
   4   2  16  141.85   10.13
  -4   2 -16  116.72   10.43
  -4   2 -16  121.20    9.99
   4   2  16  131.92   10.18
  -4  -2 -16  127.58   10.69
   4   2  16  133.35   10.41
   4  -2  16  112.56   10.32
  -4  -2 -16  127.48   10.36
  -4  -2 -18   19.47    5.62
  -4   2 -18   25.20    5.41
   4   2  18   13.84    4.08
  -4   2 -18   21.54    4.76
   4  -2  18    8.73    4.03
   4   2  18   12.40    4.55
   4  -2  18   12.72    4.39
   4   2  18    6.21    4.08
  -4   2 -18   23.65    3.97
  -4  -2 -18   26.20    4.88
   4  -2  20  154.71   12.58
   4   2  20  192.08   12.66
  -4   2 -20  149.10   12.82
  -4  -2 -20  159.23   12.67
  -4   2 -20  154.19   12.87
  -4  -2 -20  140.36   13.04
   4   2  20  157.53   12.83
   4  -2  20  141.78   12.69
  -4   2 -20  157.82   12.34
   4   2  20  153.34   12.51
  -4   2 -22   29.26    6.25
  -4  -2 -22   18.30    6.12
   4   2  22   26.65    5.66
   4  -2  22   45.77    5.69
   4   2  22   30.32    4.92
  -4   2 -22   29.64    4.52
   4   2  22   23.20    5.48
  -4   2 -22   36.32    5.62
   4  -2  22   38.21    5.39
  -4  -2 -22   25.21    5.40
  -4   2 -24  100.50    8.75
   4   2  24   94.72    9.01
   4   2  24  115.88    9.51
  -4   2 -24  108.24    9.80
  -4  -2 -24  110.74    9.37
   4  -2  24   82.59    9.45
  -4   2 -24  109.68   10.16
   4   2  24  102.00    9.66
   4  -2  24   98.50    9.45
  -4   2 -26   14.18    4.70
  -4  -2 -26   23.30    5.91
  -4   2 -26   14.10    6.79
  -4   2 -26   20.47    6.49
   4   2  26   35.58    6.21
   4   2  26   33.98    5.27
   4  -2  26   22.34    6.02
   4   2  26   31.51    6.37
   4  -2  26   20.23    5.86
  -4  -2 -28    4.94    5.86
  -4   2 -28    7.76    4.55
  -4   2 -28    2.43    6.91
  -4   2 -28    5.34    6.36
   4   2  28   -0.91    6.30
   4   2  28    0.54    5.15
   4  -2  28    1.00    5.90
   4  -2  28   20.97    6.17
  -4   2 -30   17.67    7.56
  -4   2 -30   -0.75    7.33
   4   2  30    7.51    5.42
   4   2  30   11.92    6.64
  -4   2 -30   13.30    5.03
  -4  -2 -30   13.26    6.22
   4  -2  30   18.02    6.54
   4  -2  30   11.23    6.51
   4  -2  32   37.08    8.02
  -4  -2 -32   54.10    7.61
  -4   2 -32   33.31    8.43
   4   2  32   51.28    6.73
  -4   2 -32   30.96    6.33
   4   2  32   63.81    8.25
  -4   2 -32   42.88    8.75
   4  -2  32   46.11    7.80
  -4  -2 -34    9.67    6.98
   4  -2  34   12.43    7.25
   4  -2  34    6.93    7.37
  -4   2 -34   11.48    7.99
   4   2  34   16.30    5.94
  -4  -2 -36   -1.03    7.14
   4   2  36    2.59    6.26
   4  -3 -35    0.10    7.49
  -4   3  35    1.77    6.19
  -4   3  33    7.92    8.83
   4  -3 -33   13.35    7.01
  -4  -3  33    1.13    6.93
  -4  -3  33    4.09    8.31
  -4   3  33    0.73    8.09
  -4   3  33    3.60    5.93
   4  -3 -31   10.40    6.58
  -4   3  31    5.73    5.72
  -4  -3  31    1.96    7.59
  -4   3  31   15.96    7.64
  -4   3  31    4.37    8.19
  -4  -3  31    5.99    6.51
   4  -3 -29    7.56    6.18
  -4   3  29   -2.30    5.46
  -4  -3  29   -6.01    7.32
  -4   3  29   -8.78    7.40
  -4   3  29    5.08    7.60
  -4  -3  29   -5.10    6.05
   4  -3 -27   80.42    8.67
  -4   3  27   73.25    8.51
  -4  -3  27   84.45    9.41
  -4   3  27   81.60    9.42
  -4  -3  27   84.71    8.78
  -4   3  27   91.74    9.79
   4  -3 -25    5.80    5.31
  -4   3  25   10.18    5.42
  -4  -3  25    0.45    6.09
  -4   3  25    2.89    6.27
  -4  -3  25   -0.69    5.49
   4  -3 -23   39.66    6.19
  -4   3  23   40.71    6.03
  -4  -3  23   37.97    6.69
  -4   3  23   36.59    6.71
  -4  -3  23   50.26    6.18
  -4  -3  21   43.99    6.18
  -4  -3  21   34.93    5.67
   4  -3 -21   41.99    5.86
  -4   3  21   38.80    5.94
  -4  -3  19    7.48    5.04
  -4  -3  19    8.53    4.19
   4  -3 -19   -3.88    4.75
  -4   3  19    1.98    4.54
   4   3 -17    2.10    4.66
  -4   3  17    4.01    4.39
   4  -3 -17    4.56    4.64
  -4  -3  17    7.12    1.35
  -4  -3  17    3.20    1.83
  -4  -3  17    7.01    3.69
  -4  -3  17    5.29    1.32
  -4  -3  17    2.76    4.45
  -4   3  15   23.64    4.71
  -4  -3  15   29.83    2.79
   4  -3 -15   26.87    4.53
  -4   3  15   26.29    4.16
   4   3 -15   26.19    4.58
  -4  -3  15   27.59    2.60
  -4  -3  15   18.60    4.71
  -4  -3  13   17.06    4.00
  -4   3  13   12.66    3.67
  -4   3  13   17.03    4.26
   4  -3 -13   16.21    4.20
  -4  -3  13   10.12    2.19
   4   3 -13   17.81    3.89
  -4  -3  13   14.29    2.08
  -4  -3  11   16.30    4.05
  -4  -3  11   16.16    2.69
  -4   3  11   16.15    3.71
   4  -3 -11   18.07    4.29
  -4  -3  11   21.95    2.49
   4   3 -11   23.54    3.92
  -4   3  11   13.37    4.28
  -4   3   9    0.21    4.01
   4  -3  -9    0.10    3.68
  -4  -3   9    2.82    2.38
   4   3  -9    1.62    3.26
  -4  -3   9    5.95    3.44
  -4  -3   9    5.09    2.15
  -4   3   7   62.06    7.93
   4  -3  -7   70.45    7.94
  -4  -3   7  103.33    7.28
   4   3  -7  105.61    7.62
  -4  -3   7   96.92    7.58
  -4  -3   5    8.87    2.38
   4  -3  -5    2.69    3.56
   4   3  -5    6.61    2.60
  -4  -3   5    3.86    2.32
  -4  -3   3   18.70    2.28
   4   3  -3   15.17    2.45
   4   3  -3   24.30    2.86
   4  -3  -3    6.77    2.90
  -4  -3   3   16.05    2.69
  -4   3   1   62.94    4.96
   4   3  -1   49.30    4.45
  -4  -3   1   51.07    4.59
  -4  -3   1   35.59    3.82
   4  -3  -1   59.88    4.49
   4  -3   1   35.36    4.41
  -4  -3  -1   34.44    3.21
  -4   3  -1   28.85    3.80
   4  -3   1   35.66    3.69
   4   3   1   32.58    3.92
  -4  -3  -1   34.58    4.10
  -4   3  -1   32.93    4.23
  -4   3  -3  300.03   21.80
  -4   3  -3  260.95   21.67
   4  -3   3  303.69   21.76
  -4  -3  -3  284.60   21.76
   4   3   3  304.68   21.74
   4  -3   3  292.62   21.67
   4   3   5    6.48    3.34
  -4   3  -5   12.36    3.00
   4  -3   5    9.37    2.77
  -4   3  -5    9.08    3.44
   4  -3   5    4.17    3.28
   4   3   5    4.71    2.65
  -4   3  -7  173.26   14.01
  -4   3  -7  190.57   14.05
   4  -3   7  171.08   13.91
   4   3   7  195.00   13.96
  -4  -3  -7  186.05   14.01
  -4   3  -7  181.33   14.03
  -4  -3  -9    0.32    3.72
  -4  -3  -9   -0.89    3.64
   4  -3   9   -2.80    3.15
  -4   3  -9    2.14    3.33
  -4   3  -9   -2.82    3.70
   4   3   9    6.32    2.14
   4   3   9    4.30    3.31
  -4   3  -9    5.40    3.44
  -4  -3 -11  587.12   42.97
   4   3  11  599.22   42.74
   4  -3  11  548.34   42.88
  -4   3 -11  577.58   42.86
  -4   3 -11  569.30   42.94
  -4  -3 -11  601.75   43.01
   4   3  11  578.01   42.92
   4   3  11  553.43   42.94
  -4   3 -13   41.96    4.58
   4   3  13   49.98    4.96
  -4  -3 -13   41.51    5.20
  -4  -3 -13   48.47    5.42
   4  -3  13   49.04    4.92
  -4   3 -13   31.18    4.73
   4   3  13   41.96    4.30
   4   3  13   41.60    4.95
  -4   3 -13   42.56    4.99
  -4  -3 -15  189.62   14.28
  -4   3 -15  169.01   13.88
   4  -3  15  179.25   14.10
   4   3  15  193.67   13.86
  -4   3 -15  182.66   14.32
   4   3  15  191.80   14.18
  -4  -3 -15  192.19   14.40
   4  -3  15  159.52   14.02
   4   3  15  190.84   14.15
  -4   3 -15  171.65   13.82
  -4  -3 -17  146.41   11.72
  -4   3 -17  130.00   11.52
   4   3  17  145.18   11.13
   4  -3  17  124.71   11.30
  -4   3 -17  137.49   11.02
   4  -3  17  130.50   11.32
  -4  -3 -17  143.19   11.84
  -4   3 -17  150.53   11.11
   4   3  17  151.18   11.40
  -4   3 -19   10.58    3.62
   4   3  19   20.47    4.46
  -4  -3 -19   13.97    4.84
  -4  -3 -19   14.01    5.19
  -4   3 -19    8.31    5.22
  -4   3 -19   17.42    5.01
   4   3  19   16.97    4.09
  -4   3 -19   17.85    3.71
   4  -3  19   19.80    4.53
   4  -3  19   16.89    4.41
  -4   3 -21   70.06    6.61
   4   3  21   72.15    7.22
  -4  -3 -21   69.92    7.51
  -4  -3 -21   79.41    7.98
  -4   3 -21   77.68    7.87
  -4   3 -21   65.36    6.56
   4  -3  21   73.79    7.40
   4   3  21   75.73    7.20
  -4   3 -21   71.75    7.69
   4  -3  21   70.40    7.34
  -4  -3 -23   13.25    5.39
  -4   3 -23   14.06    6.04
  -4   3 -23    3.37    5.59
   4   3  23   14.16    5.00
  -4   3 -23    7.85    3.85
   4  -3  23   11.42    5.26
   4   3  23    9.16    4.92
  -4   3 -23    8.00    3.99
   4  -3  23   17.79    5.15
  -4  -3 -25   -5.36    5.66
  -4   3 -25   -1.15    4.00
  -4   3 -25    7.46    6.42
  -4   3 -25   -0.11    6.00
   4   3  25    7.61    5.46
  -4   3 -25    0.14    3.87
   4  -3  25   -1.21    5.44
   4  -3  25    9.00    5.45
   4   3  25   -4.85    4.98
   4   3  27   21.07    5.57
  -4  -3 -27   27.49    6.33
  -4   3 -27   24.59    4.49
  -4   3 -27   16.55    6.98
   4   3  27   16.63    6.24
  -4   3 -27   18.38    4.41
  -4   3 -27   17.20    6.69
   4  -3  27   17.34    6.18
   4   3  27    6.20    6.61
   4  -3  27   27.48    6.24
   4   3  29    7.71    5.35
  -4   3 -29    3.61    4.36
  -4  -3 -29    9.32    6.48
  -4   3 -29    8.46    7.36
   4   3  29   11.61    6.56
  -4   3 -29    4.86    4.16
  -4   3 -29    5.32    7.08
   4  -3  29    2.16    6.36
   4   3  29   10.70    6.80
   4  -3  29   -4.05    6.44
   4  -3  31   30.90    7.44
   4   3  31   28.73    6.45
  -4   3 -31   37.59    5.49
  -4  -3 -31   18.91    7.38
   4   3  31   24.43    7.64
  -4   3 -31   35.55    5.07
   4   3  31   24.98    7.93
   4  -3  31   44.79    7.49
  -4   3 -31   29.90    8.16
  -4   3 -31   51.51    8.38
  -4   3 -33    3.09    8.28
  -4  -3 -33   10.99    7.26
  -4   3 -33   23.84    8.44
   4   3  33   28.73    7.86
   4  -3  33   15.34    7.43
   4   3  33   26.74    8.20
   4  -3  33   18.52    7.50
   4   3  33   27.86    6.34
  -4   3 -35   33.85    9.19
   4   3  35   40.61    7.22
  -4  -3 -35   42.25    8.20
   4   3  35   44.81    8.84
   4   3  37   13.22    6.65
  -4   4  36    0.29    6.83
  -4   4  34   18.02    8.88
  -4   4  34   13.04    6.86
   4  -4 -34   13.38    7.91
  -4  -4  32   12.56    8.41
  -4   4  32   26.34    8.58
  -4   4  32   19.87    6.64
   4  -4 -32   21.66    7.54
  -4  -4  30    2.29    7.83
  -4   4  30    4.61    8.00
  -4   4  30    1.33    6.17
   4  -4 -30   10.83    6.92
   4  -4 -28    6.60    6.50
  -4   4  28   10.44    5.99
  -4  -4  28    7.00    7.57
  -4   4  28    7.37    7.37
  -4  -4  28    6.31    5.91
   4  -4 -26    1.68    6.10
  -4   4  26   -2.33    5.98
  -4  -4  26    7.24    6.96
  -4   4  26    2.98    6.64
  -4  -4  26    3.97    5.45
   4  -4 -24    7.52    5.66
  -4   4  24   14.45    5.82
  -4  -4  24    1.95    6.58
  -4   4  24    2.10    6.39
  -4  -4  24    6.16    5.08
   4  -4 -22   21.63    5.52
  -4  -4  22   13.81    4.87
  -4  -4  22    9.91    5.94
  -4   4  22    7.50    5.61
   4   4 -22   15.12    5.63
   4  -4 -20   53.68    6.20
  -4  -4  20   36.28    6.51
  -4   4  20   44.23    6.37
  -4  -4  20   37.81    5.51
   4   4 -20   48.05    6.32
  -4   4  18  120.64   10.35
  -4  -4  18  116.45    9.76
  -4  -4  18  118.32   10.40
   4   4 -18  117.64   10.35
   4  -4 -18  116.97   10.26
   4  -4 -16    4.88    4.97
  -4   4  16    5.78    4.79
  -4  -4  16   -0.16    4.45
   4   4 -16    3.14    4.84
  -4  -4  16    3.41    2.56
  -4  -4  16   -0.39    3.59
  -4   4  16    2.54    4.11
  -4  -4  14    2.19    4.02
  -4  -4  14    3.04    1.53
  -4   4  14    2.68    4.50
   4  -4 -14    0.19    4.45
  -4  -4  14    2.16    1.74
  -4   4  14    4.77    3.87
  -4  -4  14    8.34    3.21
   4   4 -14   -0.68    4.21
  -4  -4  12    1.13    4.02
  -4  -4  12    1.55    2.04
  -4  -4  12    4.06    1.91
  -4   4  12    5.95    4.33
   4  -4 -12    6.18    4.27
  -4   4  12    3.95    3.86
   4   4 -12    2.77    3.74
  -4  -4  12    4.57    2.53
  -4   4  10   25.39    4.71
   4  -4 -10   26.41    4.68
   4   4 -10   17.30    3.88
  -4   4  10   25.92    4.29
  -4  -4  10   21.20    2.82
  -4  -4  10   17.10    4.12
   4  -4  -8   10.43    4.46
  -4   4   8   10.64    4.36
   4   4  -8   13.95    3.51
  -4   4   8    9.81    4.04
  -4  -4   8    7.54    3.31
  -4  -4   8   11.38    2.55
   4   4  -6    7.42    2.93
   4   4  -6    8.72    2.43
   4  -4  -6   14.54    3.92
  -4  -4   6    6.90    2.42
   4   4  -4   10.16    2.64
   4   4  -4   13.57    2.89
  -4  -4   4   12.46    2.85
  -4  -4   2   24.00    3.30
   4   4  -2   21.78    2.57
  -4   4   2   23.64    4.18
  -4  -4   2   18.79    2.30
  -4  -4   2   13.01    2.04
   4   4  -2   22.88    3.24
  -4   4   0   69.64    6.98
   4  -4   0   65.94    6.90
  -4  -4   0   77.00    5.90
   4   4   0   76.48    5.96
   4   4   0   84.29    6.65
  -4  -4   0   84.55    6.69
   4  -4   2   16.25    3.55
  -4   4  -2   20.18    4.25
   4  -4   2   22.80    4.28
  -4  -4  -2   25.40    2.18
  -4  -4  -2   39.50    4.12
   4   4   2   35.42    3.80
   4   4   4   -3.62    3.51
  -4  -4  -4    5.52    3.57
   4  -4   4    3.09    3.54
   4   4   4    4.76    2.56
   4  -4   4    4.66    3.08
  -4  -4  -4    0.81    2.81
  -4   4  -4    4.80    3.74
  -4  -4  -6  411.09   29.56
   4   4   6  407.43   29.50
   4  -4   6  389.70   29.60
  -4   4  -6  394.88   29.63
   4  -4   6  393.72   29.56
  -4   4  -6  366.84   29.61
   4   4   6  409.19   29.64
   4  -4   8   83.93    7.45
  -4   4  -8   87.80    7.72
   4   4   8   94.97    7.45
  -4  -4  -8   94.99    7.80
  -4   4  -8   91.11    7.56
  -4   4  -8   78.15    7.54
   4  -4   8   94.04    7.62
  -4   4 -10 1068.00   78.25
  -4   4 -10 1076.90   78.29
  -4  -4 -10 1101.54   78.34
   4   4  10 1054.40   78.27
   4   4  10 1060.51   78.10
  -4   4 -10 1026.69   78.30
   4  -4  10 1035.99   78.27
  -4  -4 -12    9.91    4.15
  -4  -4 -12   12.02    4.16
   4  -4  12    3.72    3.59
  -4   4 -12    2.66    3.46
   4   4  12    8.73    2.64
  -4   4 -12   -1.10    3.83
  -4  -4 -14  357.00   26.14
   4   4  14  342.91   25.77
   4  -4  14  345.63   26.01
  -4   4 -14  351.03   25.90
  -4  -4 -14  336.42   26.12
  -4   4 -14  338.91   26.01
   4   4  14  346.81   26.03
   4   4  16   16.40    4.70
  -4  -4 -16   37.90    5.63
  -4  -4 -16   34.03    5.24
   4  -4  16   14.43    4.45
  -4   4 -16   19.43    4.16
  -4   4 -16   43.70    4.31
  -4   4 -16   23.99    5.41
   4   4  16   21.97    3.88
  -4   4 -18  252.18   19.53
   4   4  18  242.51   19.01
   4  -4  18  273.92   19.35
  -4   4 -18  253.77   19.03
  -4   4 -18  250.06   18.90
   4   4  18  243.85   19.25
  -4  -4 -18  235.45   19.39
  -4  -4 -20    7.81    5.26
  -4   4 -20    0.83    5.11
  -4   4 -20    7.88    5.17
   4   4  20    9.58    4.25
  -4   4 -20   -3.98    3.78
   4  -4  20    8.19    4.49
   4  -4  20   -6.89    4.83
   4   4  20   11.55    4.76
  -4   4 -20    1.22    3.43
  -4  -4 -22   -3.93    5.62
  -4   4 -22    4.01    5.68
   4   4  22    0.07    4.72
  -4   4 -22   -2.42    5.63
  -4   4 -22   -2.15    3.96
   4  -4  22   -0.43    4.92
   4  -4  22    3.05    5.23
  -4   4 -22    3.41    3.64
   4   4  22   -4.16    5.06
  -4  -4 -24    2.61    5.75
  -4   4 -24    6.79    6.32
  -4   4 -24   -1.30    6.11
   4   4  24    7.31    5.14
  -4   4 -24   -1.40    4.09
   4  -4  24    1.11    5.19
   4  -4  24    1.92    5.78
   4   4  24    7.29    5.21
  -4   4 -24    4.04    3.92
  -4  -4 -26    6.95    6.44
  -4   4 -26   10.54    4.29
  -4   4 -26   22.00    6.88
  -4   4 -26   17.54    6.73
   4   4  26   25.39    5.96
  -4   4 -26   23.64    4.46
   4  -4  26   31.10    6.03
   4  -4  26   21.32    6.16
   4   4  26   14.01    5.77
   4   4  28   29.45    6.23
  -4   4 -28   25.66    4.60
  -4   4 -28   23.34    7.52
  -4  -4 -28   24.32    6.86
  -4   4 -28   27.71    7.45
   4   4  28   32.65    6.37
  -4   4 -28   21.36    4.73
   4  -4  28   20.01    6.70
   4  -4  28   22.81    6.51
   4  -4  30   39.51    7.25
   4   4  30   28.07    6.40
  -4   4 -30   22.67    4.68
  -4  -4 -30   23.71    7.35
   4   4  30   32.17    7.05
  -4   4 -30   18.36    4.79
  -4   4 -30   15.32    7.82
  -4   4 -30   26.87    7.77
   4  -4  30   35.93    7.01
   4   4  30   25.12    7.64
   4   4  32   10.30    6.42
  -4  -4 -32   18.31    7.33
  -4   4 -32    1.85    7.96
   4  -4  32   17.81    7.28
   4  -4  32   13.04    7.04
   4   4  32    3.32    7.64
   4   4  32   30.71    7.49
  -4   4 -32    7.62    7.92
   4   4  34   34.90    7.07
   4   4  34   41.26    8.73
  -4  -4 -34   24.36    7.93
   4  -4  34   33.62    7.95
   4   4  36   -0.92    6.86
  -4  -4 -36    2.98    7.62
   4   4  36   12.48    8.68
  -4   5  35    4.17    7.26
   4  -5 -35   -3.88    8.23
  -4   5  33   28.80    7.74
  -4   5  33   26.46    9.56
   4  -5 -33   36.58    8.65
  -4   5  31    5.83    6.85
  -4   5  31    0.60    8.60
   4  -5 -31   13.00    7.71
  -4   5  29   10.58    6.69
  -4   5  29   11.65    7.93
   4  -5 -29   11.32    7.15
  -4   5  27    1.26    6.59
   4  -5 -27   -6.05    6.70
  -4   5  27    3.23    7.22
   4   5 -27  -11.00    6.76
  -4  -5  25    7.50    6.88
  -4   5  25   -2.37    6.27
   4  -5 -25    9.37    6.12
   4   5 -25   -1.79    6.10
  -4  -5  23   19.40    6.46
  -4   5  23   14.49    6.18
   4   5 -23   10.11    6.01
   4  -5 -23   10.73    6.10
   4  -5 -21    1.97    5.56
  -4   5  21    7.76    5.90
  -4  -5  21   -1.09    4.30
   4   5 -21    8.95    5.47
  -4  -5  21    5.27    5.79
  -4   5  19    9.86    5.58
   4  -5 -19   13.00    5.47
  -4  -5  19   11.50    5.47
   4   5 -19   10.93    5.26
  -4  -5  19    7.28    4.00
   4  -5 -17    2.28    5.19
  -4   5  17    6.24    5.29
  -4  -5  17   14.89    3.38
  -4  -5  17   10.57    3.61
   4  -5 -15   24.93    5.56
  -4   5  15    5.78    5.16
   4   5 -15   24.38    5.19
  -4  -5  15    5.77    3.23
  -4  -5  15   10.53    3.17
  -4   5  15    5.72    4.60
  -4  -5  13   -1.94    1.77
   4  -5 -13   -7.48    5.03
  -4   5  13    3.45    4.79
  -4   5  13  -12.07    3.61
   4   5 -13   -4.73    4.36
  -4   5  13    5.87    4.28
  -4  -5  13   -1.45    2.69
  -4  -5  11   -3.75    2.00
  -4   5  11    2.20    4.44
   4  -5 -11    2.71    4.67
   4   5 -11    4.12    3.67
  -4   5  11  -10.54    3.38
  -4   5  11    0.35    4.10
  -4  -5  11   -0.75    2.29
  -4  -5   9    1.76    1.82
   4   5  -9    3.88    3.41
  -4   5   9   -0.83    3.42
  -4   5   9    2.03    4.31
   4  -5  -9    5.82    4.49
  -4  -5   9   -2.89    2.19
   4   5  -9    3.42    2.23
  -4   5   7   33.16    4.88
  -4  -5   7   45.34    4.38
  -4   5   7   39.73    5.65
   4   5  -7   55.13    4.35
  -4  -5   7   54.02    4.70
   4   5  -7   46.89    4.74
  -4   5   5   -8.07    3.41
   4   5  -5    5.16    2.80
  -4   5   5    0.10    3.99
  -4  -5   5    0.52    2.63
  -4  -5   5    0.96    2.75
   4   5  -5    5.21    2.83
  -4  -5   3   80.75    6.62
  -4   5   3   84.36    7.19
  -4  -5   3   73.67    6.18
   4   5  -3   81.47    6.59
   4   5  -3   72.46    6.33
  -4  -5   1    5.10    3.44
  -4  -5   1    3.38    1.75
  -4   5   1    1.98    4.09
  -4  -5   1    6.76    1.94
   4  -5  -1    3.58    4.32
   4   5  -1    0.96    2.20
   4   5  -1   -1.19    3.23
  -4  -5  -1   13.88    3.69
  -4  -5  -1   14.79    2.54
  -4   5  -1   12.25    3.96
   4  -5   1   11.46    4.05
  -4  -5  -1   13.02    1.90
   4   5   1   12.85    3.51
  -4  -5  -3   10.08    3.68
   4   5   3    9.34    1.82
  -4   5  -3    9.94    4.09
   4   5   3   10.85    3.58
   4   5   3   13.60    2.40
   4  -5   3   14.08    3.92
  -4  -5  -3   10.71    2.76
   4   5   5  175.84   13.80
  -4   5  -5  214.30   14.43
   4  -5   5  234.92   14.51
   4   5   5  195.83   14.42
  -4  -5  -5  186.94   14.49
   4   5   5  175.24   14.05
  -4  -5  -5  178.78   14.15
  -4  -5  -7   53.05    5.23
   4  -5   7   43.70    5.48
  -4   5  -7   47.15    5.49
   4   5   7   60.09    4.26
   4   5   7   55.54    5.61
   4  -5   7   34.79    5.15
   4   5   7   54.15    5.03
   4  -5   9  146.26    9.79
  -4  -5  -9  108.85    9.71
  -4   5  -9  138.67    9.72
   4  -5   9  126.83    9.73
   4   5   9  105.96    9.04
  -4   5  -9  136.65    9.77
  -4   5 -11  111.76   10.53
   4   5  11  139.37   10.04
  -4   5 -11  131.97   10.41
  -4   5 -11  131.92   10.44
   4  -5  11  123.85   10.49
   4  -5  13  108.19    9.22
  -4   5 -13  107.46    9.01
   4   5  13  100.03    8.68
  -4  -5 -13  130.06    9.82
  -4   5 -13  111.96    9.28
   4  -5  15   69.60    6.39
  -4   5 -15   57.25    5.98
   4   5  15   56.66    5.64
   4   5  15   57.22    6.52
  -4  -5 -15   58.52    7.04
   4   5  17  144.96   11.09
  -4   5 -17  127.67   10.43
  -4   5 -17  113.36   10.51
  -4   5 -17  122.84   11.36
   4   5  17  135.63   10.47
   4  -5  17  114.74   10.95
  -4  -5 -17  157.96   11.30
   4  -5  19   13.88    5.11
   4   5  19    7.61    4.13
  -4   5 -19   -3.82    5.70
  -4   5 -19   -4.34    4.23
  -4   5 -19    6.22    3.53
  -4  -5 -19   15.72    5.58
   4   5  19    8.60    5.13
  -4   5 -21    3.03    5.44
   4   5  21    3.49    4.47
  -4   5 -21   -2.88    5.57
  -4   5 -21   -3.18    4.17
   4  -5  21    3.69    5.39
  -4  -5 -21    3.52    5.78
   4   5  21   -3.02    5.28
  -4   5 -21   11.91    3.55
  -4   5 -23   12.29    6.02
  -4   5 -23   20.41    6.35
   4   5  23   21.54    5.18
  -4   5 -23   21.74    4.40
   4  -5  23   17.43    5.81
   4   5  23   11.85    5.74
  -4   5 -23   16.33    3.94
  -4  -5 -23   10.53    6.13
  -4   5 -25   -0.11    6.44
  -4  -5 -25    6.76    6.27
   4   5  25    3.33    5.34
  -4   5 -25    1.53    6.46
  -4   5 -25   -2.03    4.21
   4  -5  25   -5.66    5.41
   4  -5  25   -3.16    5.89
  -4   5 -25    2.54    3.90
   4   5  25   15.72    5.89
   4   5  27   41.63    6.82
  -4   5 -27   39.88    4.85
  -4  -5 -27   38.28    7.45
   4   5  27   46.77    6.65
  -4   5 -27   22.41    7.70
  -4   5 -27   38.24    5.23
   4  -5  27   27.57    6.65
  -4   5 -27   25.07    7.96
   4  -5  27   41.06    7.32
   4   5  29   10.78    6.47
  -4   5 -29   14.18    4.01
  -4  -5 -29    9.95    7.19
  -4   5 -29   -0.13    7.41
   4   5  29   16.60    6.53
  -4   5 -29   13.45    4.43
  -4   5 -29   16.51    7.73
   4  -5  29   14.12    6.27
   4  -5  29   20.53    7.13
   4   5  31   30.40    6.95
  -4  -5 -31   10.69    7.60
  -4   5 -31   42.48    8.44
   4  -5  31   39.41    7.76
   4  -5  31   28.68    7.08
   4   5  31   24.44    7.30
  -4   5 -31    9.35    8.01
  -4  -5 -33   12.02    7.51
   4  -5  33    5.80    7.02
  -4   5 -33   16.55    7.86
   4   5  33    0.11    6.79
   4   5  33    9.31    7.60
   4   5  35   11.65    7.20
  -4  -5 -35   18.84    7.98
   4   5  35   11.06    8.39
  -4   6  36    5.50    8.12
   4  -6 -36   16.52    8.63
  -4  -6  34    5.53    6.58
  -4   6  34   -0.94    7.89
   4  -6 -34    3.28    8.26
  -4  -6  32   26.82    6.40
  -4   6  32   14.17    7.63
  -4   6  32   24.49    9.46
   4  -6 -32   10.65    8.03
  -4   6  30    7.56    7.23
  -4   6  30  -14.00    9.02
  -4   6  30    2.11    8.80
   4   6 -30    7.97    7.75
   4  -6 -30   10.99    7.63
  -4   6  28   11.01    7.20
  -4   6  28    7.93    8.58
   4  -6 -28   18.53    7.41
   4   6 -28   23.80    7.36
  -4   6  28    4.81    8.12
   4  -6 -26    3.40    6.92
   4   6 -26   -4.31    6.84
  -4   6  26    4.03    7.02
   4  -6 -24    6.42    6.38
   4   6 -24    5.30    6.39
  -4   6  24    1.84    6.68
   4  -6 -22    1.93    6.19
   4   6 -22   10.63    6.19
  -4   6  22   -0.10    6.47
  -4   6  20   -2.49    6.24
   4   6 -20   -1.96    5.68
   4  -6 -20    9.81    5.99
  -4   6  18   12.27    6.06
   4   6 -18   25.89    5.67
   4  -6 -18   22.93    5.97
  -4   6  16   15.32    5.71
  -4   6  16   12.80    4.14
  -4  -6  16   17.11    4.11
   4   6 -16   31.07    5.11
   4  -6 -16   16.40    5.77
  -4  -6  14   24.39    3.93
  -4   6  14   10.95    5.05
  -4  -6  14   16.68    2.37
  -4   6  14   15.51    5.55
   4  -6 -14   -1.12    5.50
  -4   6  14    8.00    3.94
   4   6 -14    7.98    4.72
  -4  -6  12   33.38    4.27
  -4   6  12   28.05    6.14
   4  -6 -12   55.06    6.64
  -4  -6  12   51.82    5.20
  -4   6  12   65.60    5.39
   4   6 -12   72.29    5.92
  -4  -6  12   40.20    5.21
  -4   6  12   46.36    6.07
   4   6 -10    9.26    2.51
  -4  -6  10    8.97    1.35
  -4   6  10   -0.29    4.59
  -4  -6  10   11.02    2.78
   4  -6 -10    6.73    5.20
   4   6 -10    1.58    3.91
  -4   6  10   -5.96    3.63
  -4  -6  10    8.04    3.40
  -4   6   8  144.78   12.00
   4   6  -8  155.82   11.30
  -4   6   8  131.71   11.64
   4   6  -8  151.39   11.68
  -4  -6   8  133.81   11.35
  -4  -6   8  163.67   11.50
  -4  -6   6    6.21    2.92
  -4  -6   6    5.79    3.07
  -4   6   6    3.03    4.65
   4   6  -6    3.74    2.76
  -4   6   6    9.17    4.45
   4   6  -6    6.28    3.14
  -4   6   6   11.86    3.56
  -4  -6   4   24.60    3.17
  -4  -6   4   26.56    3.73
  -4   6   4   18.53    4.94
   4  -6  -4   16.78    5.05
   4   6  -4   24.01    3.36
  -4   6   4   17.58    4.94
   4   6  -4   29.64    3.66
  -4   6   4   17.77    3.86
   4   6  -2    0.41    3.27
  -4   6   2    3.37    3.41
   4  -6  -2   -1.48    4.42
  -4   6   2   -7.46    4.52
  -4  -6   2   -3.38    3.52
  -4  -6   2   -1.38    2.14
   4   6  -2    1.07    2.75
  -4   6   0   32.83    4.01
  -4  -6   0   25.71    2.99
  -4   6   0   28.02    4.94
   4  -6   0   27.55    4.94
   4   6   0   30.02    4.24
  -4  -6   0   28.31    4.39
  -4  -6  -2   -0.85    4.05
   4   6   2    1.00    1.89
  -4   6  -2   -3.51    4.18
   4  -6   2   -1.83    4.07
  -4  -6  -2    0.67    1.79
   4   6   2   -0.75    1.94
   4   6   2   -1.14    3.72
  -4  -6  -4   27.68    4.66
   4   6   4   23.46    2.67
  -4   6  -4   15.03    4.41
   4  -6   4   31.11    4.59
   4   6   4   25.88    4.41
   4   6   4   24.11    3.05
  -4  -6  -6   58.35    6.83
  -4   6  -6   65.34    6.63
   4   6   6   71.27    6.81
   4   6   6   75.98    5.56
   4   6   6   65.96    5.98
   4  -6   6   66.18    6.75
   4   6   8   98.04    8.18
   4  -6   8  114.50    8.92
  -4   6  -8  119.12    9.09
  -4  -6  -8   99.96    9.33
   4   6   8  107.50    9.27
  -4   6  -8  120.54    8.88
  -4   6 -10   77.96    7.60
   4  -6  10   73.81    7.52
  -4   6 -10   75.95    7.62
   4   6  10   86.85    7.88
   4   6  10   93.54    6.74
  -4   6 -12   63.31    6.53
   4   6  12   67.66    5.62
   4  -6  12   64.24    6.62
  -4   6 -12   72.26    6.68
   4  -6  12   68.48    6.41
  -4  -6 -14   98.63    9.19
   4  -6  14  100.14    8.77
  -4   6 -14  104.08    8.58
   4   6  14   93.26    7.82
   4   6  14  103.63    8.17
  -4   6 -14   99.11    8.65
   4   6  16   23.69    4.00
  -4   6 -16   16.60    4.56
   4  -6  16    4.96    4.82
  -4  -6 -16   32.02    5.78
   4   6  16   19.59    5.34
   4   6  18   17.80    4.21
  -4   6 -18   10.11    4.46
  -4   6 -18   10.54    5.98
   4  -6  18    5.68    5.15
  -4  -6 -18   16.50    5.84
   4   6  18   13.06    5.55
  -4   6 -20   -4.15    3.67
  -4   6 -20   -2.27    4.38
   4  -6  20   -1.78    5.19
   4   6  20   -1.60    4.30
  -4   6 -20   -4.11    6.03
  -4  -6 -20   -2.41    5.95
   4   6  20   -0.28    5.75
  -4  -6 -22   99.67    9.92
   4  -6  22   90.16    9.56
  -4   6 -22  108.82    8.71
  -4   6 -22  100.27    9.59
  -4   6 -22   92.61    9.87
   4   6  22   88.04    8.85
   4   6  22  100.72    9.61
  -4   6 -22   95.51    8.21
  -4   6 -24   11.61    6.52
  -4   6 -24    9.71    4.69
  -4  -6 -24   24.71    6.97
   4  -6  24   10.02    6.27
   4   6  24   23.49    5.58
  -4   6 -24    4.92    6.90
   4   6  24   37.20    6.42
  -4   6 -24   13.44    3.86
  -4   6 -26   33.34    7.50
  -4  -6 -26   25.56    7.19
  -4   6 -26   13.06    4.81
  -4   6 -26   19.14    3.99
   4   6  26   21.92    6.51
   4   6  26   25.59    6.00
  -4   6 -26   20.67    7.32
   4  -6  26   16.60    6.73
  -4   6 -28    3.31    7.59
   4  -6  28   21.45    7.31
  -4  -6 -28   18.82    7.57
  -4   6 -28   17.04    6.45
   4   6  28   17.33    6.90
   4   6  28   15.22    6.35
  -4   6 -28   17.66    7.71
  -4  -6 -30   21.21    7.79
   4  -6  30   27.35    7.65
   4   6  30   17.24    7.14
  -4   6 -30    5.33    7.85
   4   6  30   22.09    6.84
  -4   6 -30   14.41    8.07
  -4  -6 -32   26.56    8.01
   4   6  32   12.42    7.27
  -4   6 -32   15.72    7.90
   4   6  32    8.98    7.45
   4   6  34    0.48    7.41
  -4  -6 -34   14.08    8.09
  -4   6 -34   -2.76    8.05
   4  -7 -35    3.55    8.63
  -4   7  33   10.99    8.46
   4  -7 -33    8.09    8.49
   4  -7 -31    4.09    7.93
  -4   7  31    3.62    9.49
   4   7 -31    5.44    8.14
  -4  -7  31   -4.90    5.91
  -4  -7  31   -4.44    7.48
  -4   7  31    2.06    7.84
  -4   7  29   26.30    7.86
   4  -7 -29   15.56    7.71
  -4   7  29    5.39    8.90
  -4  -7  29   14.66    5.64
   4   7 -29    4.08    7.83
  -4   7  29   -1.40    8.92
  -4  -7  29    8.34    7.28
  -4  -7  27    0.12    6.79
  -4   7  27    3.53    7.60
   4  -7 -27  -10.38    7.62
   4   7 -27   -1.03    7.46
  -4  -7  27    3.70    5.02
  -4  -7  25   37.82    7.05
   4  -7 -25   35.39    7.77
  -4   7  25   28.94    8.08
   4   7 -25   56.69    7.88
  -4  -7  25   29.59    5.45
  -4   7  23   14.79    4.88
  -4  -7  23   19.45    6.11
   4  -7 -23    5.70    6.81
  -4   7  23   12.66    7.29
  -4  -7  23   23.70    4.40
   4   7 -23   14.47    6.87
   4   7 -21    8.35    6.33
   4  -7 -21   22.97    6.60
  -4   7  21   14.21    6.84
  -4  -7  21    6.89    5.62
  -4  -7  21   14.46    3.91
  -4   7  21   11.41    4.68
   4   7 -19    4.17    5.55
   4  -7 -19    5.12    6.23
  -4   7  19    3.70    6.56
  -4  -7  19    2.57    5.20
  -4  -7  19    0.94    3.28
  -4   7  19   -3.69    4.28
   4   7 -17    2.31    5.31
  -4   7  17    2.62    6.30
   4  -7 -17    6.06    6.02
  -4  -7  17    4.26    4.74
  -4   7  17   -5.71    4.32
  -4  -7  17    0.52    4.40
  -4  -7  17   -0.68    2.78
  -4   7  15   24.50    6.40
   4  -7 -15   26.94    6.22
  -4  -7  15   22.45    3.12
  -4  -7  15   35.89    5.00
  -4   7  15   22.30    4.53
  -4  -7  15   28.33    4.82
   4   7 -15   32.36    5.40
  -4  -7  15   25.98    3.03
  -4  -7  13   -1.08    4.20
  -4  -7  13   10.10    2.78
  -4   7  13    1.88    5.62
   4  -7 -13    9.49    5.59
  -4   7  13    8.90    3.84
   4   7 -13    4.33    4.56
  -4  -7  13    2.66    4.03
   4   7 -13    5.44    2.36
  -4   7  11   12.96    5.35
  -4  -7  11   13.28    4.40
  -4  -7  11   10.22    3.16
   4  -7 -11    7.17    5.67
   4   7 -11   10.06    2.72
  -4   7  11    5.85    4.02
  -4  -7  11   15.68    3.88
   4   7 -11    6.19    4.46
   4   7  -9   65.48    5.58
   4   7  -9   61.06    6.43
  -4  -7   9   61.76    6.45
  -4   7   9   57.88    6.98
  -4   7   9   60.78    6.31
  -4  -7   9   65.57    5.91
  -4  -7   9   57.83    5.67
  -4  -7   7    6.55    3.37
  -4   7   7   17.68    5.31
  -4  -7   7    9.87    3.60
   4   7  -7   37.82    4.37
  -4   7   7    7.19    4.92
  -4   7   7   40.09    4.42
   4   7  -7   12.07    3.34
  -4  -7   5   -0.91    2.79
  -4   7   5    4.06    4.90
  -4  -7   5   -2.76    3.62
   4  -7  -5   10.34    5.34
  -4   7   5    6.75    3.98
   4  -7  -5   -3.17    3.56
  -4   7   5    0.87    4.74
   4   7  -5    0.68    3.23
   4   7  -5    0.44    3.77
  -4  -7   3   32.12    4.70
  -4   7   3   50.61    5.72
   4  -7  -3   49.73    6.11
  -4   7   3   52.31    5.03
  -4  -7   3   29.68    3.78
   4  -7  -3   56.89    4.82
   4   7  -3   31.29    4.62
   4   7  -3   20.71    4.42
   4  -7  -1   -8.81    5.16
  -4  -7   1    0.20    2.53
  -4   7   1   -1.99    3.79
   4  -7  -1    3.02    3.50
  -4  -7   1   -7.05    4.13
   4   7  -1    4.06    3.64
  -4   7   1   -0.63    4.83
   4  -7   1  195.35   14.95
  -4  -7  -1  166.95   14.51
   4   7   1  185.91   14.99
  -4  -7  -1  188.29   15.10
  -4   7  -1  211.23   15.22
   4  -7   1  230.58   15.37
  -4   7  -1  209.37   15.31
  -4   7  -1  222.75   15.06
  -4  -7  -3   32.50    5.12
   4  -7   3   27.10    5.04
  -4   7  -3   35.03    5.08
   4   7   3   20.39    3.04
  -4   7  -3   34.14    4.64
   4   7   3   24.31    3.26
  -4  -7  -3   26.59    2.85
  -4   7  -3   23.33    5.26
   4   7   3   29.88    4.67
   4   7   5  321.45   23.68
  -4  -7  -5  315.29   23.77
  -4   7  -5  324.63   23.67
  -4   7  -5  326.68   23.74
   4  -7   5  339.70   23.71
   4   7   5  305.86   23.19
  -4   7  -5  345.37   23.69
   4   7   5  275.21   23.24
  -4   7  -7   51.94    6.28
   4  -7   7   54.19    6.32
  -4   7  -7   45.48    6.62
   4   7   7   67.62    5.08
  -4  -7  -7   67.02    6.84
   4   7   7   45.98    6.39
  -4  -7  -9  255.64   21.46
  -4   7  -9  275.98   21.22
   4   7   9  290.84   21.40
   4  -7   9  284.18   21.19
   4   7   9  274.21   20.75
  -4   7  -9  280.07   21.12
  -4   7  -9  292.24   21.40
   4   7  11   -0.82    2.55
  -4   7 -11    6.34    4.32
   4  -7  11    6.06    4.14
  -4   7 -11    4.67    3.92
   4   7  11   12.52    4.98
  -4   7 -11   13.71    5.16
   4  -7  13  123.76   10.40
  -4   7 -13  124.95   10.97
  -4   7 -13  114.55   10.41
  -4   7 -13  108.72   10.39
   4   7  13  139.54    9.81
   4   7  15   -0.77    2.81
  -4   7 -15    0.45    5.56
  -4   7 -15   -2.12    4.50
  -4   7 -15    9.59    4.41
   4   7  15    3.32    3.57
  -4  -7 -15   -4.60    5.67
  -4  -7 -17   14.14    6.06
  -4   7 -17    5.60    4.66
  -4   7 -17   11.03    5.78
   4   7  17    7.03    3.11
   4  -7  17   10.42    5.11
   4   7  17    8.53    5.85
   4   7  17    8.70    4.14
  -4  -7 -19   43.80    7.20
  -4   7 -19   39.14    5.56
  -4   7 -19   40.60    6.86
   4   7  19   41.86    4.46
   4  -7  19   32.24    6.36
   4   7  19   45.60    6.91
   4   7  19   39.38    5.49
   4   7  21   26.73    6.81
  -4   7 -21   25.24    6.59
   4  -7  21   29.79    6.41
  -4  -7 -21   33.31    7.22
  -4   7 -21   37.41    5.17
   4   7  21   22.85    5.34
  -4   7 -21   25.71    4.45
  -4   7 -21   36.89    6.33
  -4   7 -23   50.32    7.58
  -4  -7 -23   70.84    8.51
  -4   7 -23   48.16    6.19
   4  -7  23   56.82    7.69
  -4   7 -23   49.45    7.75
   4   7  23   75.95    7.88
  -4   7 -23   50.85    5.54
   4   7  23   62.32    6.74
  -4   7 -23   29.39    8.09
  -4   7 -25    9.43    7.21
  -4  -7 -25   18.37    7.49
  -4   7 -25   23.14    4.81
  -4   7 -25   15.76    6.70
  -4   7 -25   20.06    7.58
   4   7  25   19.00    5.93
   4   7  25   25.77    7.06
  -4   7 -25   20.27    3.95
   4  -7  25   33.80    6.95
  -4   7 -27    6.70    7.85
   4  -7  27   17.23    7.14
  -4  -7 -27   31.68    8.03
  -4   7 -27   20.04    6.96
   4   7  27   19.04    7.27
  -4   7 -27   16.40    7.85
   4   7  27   28.07    6.45
  -4   7 -29   18.43    7.86
   4  -7  29   29.12    7.73
  -4   7 -29   11.54    8.31
   4   7  29   35.73    6.89
  -4  -7 -29   25.54    8.14
   4   7  29   15.06    7.60
  -4  -7 -31   -6.98    8.15
   4   7  31    8.78    7.13
   4   7  31   -7.86    7.74
  -4   7 -31   11.60    7.87
  -4   7 -33    0.27    7.89
   4  -8 -30   12.97    8.04
  -4   8  30   -4.15    5.91
  -4   8  30   -3.25    8.23
  -4   8  30   -2.71    9.96
  -4   8  28   -2.65    9.33
   4  -8 -28   13.43    7.99
  -4   8  28    8.37    8.21
  -4  -8  28   11.48    7.42
  -4   8  28    5.61    5.66
   4   8 -28   -2.78    7.95
   4   8 -26    1.72    7.68
   4  -8 -26   -1.05    7.68
  -4   8  26    0.88    7.85
  -4  -8  26   -1.31    6.71
  -4  -8  26   -0.24    4.55
  -4   8  26    1.11    5.37
   4   8 -24    6.29    7.35
   4  -8 -24   -4.03    7.26
  -4   8  24    9.91    7.80
  -4  -8  24   -4.23    6.34
  -4  -8  24    2.58    4.08
  -4   8  24   -0.27    5.31
   4   8 -22   13.33    6.78
   4  -8 -22   14.29    7.17
  -4   8  22   23.11    7.63
  -4  -8  22   15.61    6.24
  -4  -8  22    9.46    3.92
  -4   8  22   25.32    5.24
  -4   8  20   -0.33    4.66
  -4  -8  20    6.60    5.65
  -4   8  20    5.50    7.11
   4  -8 -20    8.06    6.57
   4   8 -20   -1.27    6.28
  -4  -8  20   -7.34    3.13
   4  -8 -18   35.04    7.00
   4   8 -18   32.57    6.34
  -4   8  18   29.56    5.29
  -4   8  18   29.68    7.59
  -4  -8  18   33.27    5.77
  -4   8  16   34.31    6.85
  -4  -8  16   18.78    3.30
   4  -8 -16   23.43    6.73
   4   8 -16   31.61    5.76
  -4  -8  16   26.87    5.29
  -4   8  16   33.80    4.88
  -4  -8  16   19.98    5.33
   4   8 -14    6.43    2.61
  -4  -8  14    9.23    3.36
   4  -8 -14    4.53    6.16
   4   8 -14    6.60    5.19
  -4  -8  14   12.33    4.98
  -4  -8  14   15.93    4.58
  -4   8  14   10.58    4.40
   4   8 -12   62.84    6.60
  -4  -8  12   55.54    6.69
   4   8 -12   58.22    5.25
  -4   8  12   63.91    6.27
  -4  -8  12   69.87    6.24
  -4  -8  12   45.59    5.56
  -4   8  10   41.47    6.39
  -4  -8  10   24.17    5.35
  -4  -8  10   28.93    4.36
   4   8 -10   20.55    5.18
   4   8 -10   26.29    3.97
  -4   8  10   37.59    4.84
  -4  -8  10   35.16    4.67
  -4   8   8  101.88    9.15
  -4  -8   8   83.85    7.98
   4   8  -8   96.20    7.82
   4   8  -8   85.36    8.26
  -4   8   8  105.28    8.27
  -4  -8   8   79.12    8.58
  -4   8   8  106.80    9.06
  -4  -8   8   86.75    7.92
   4   8  -6   -0.25    3.63
  -4   8   6   -1.86    5.36
  -4  -8   6   -4.95    5.04
  -4  -8   6    6.12    3.90
  -4   8   6    0.34    5.36
   4  -8  -6   -1.66    5.50
  -4  -8   6    0.98    3.18
   4   8  -6    0.47    4.02
  -4   8   6    0.14    4.17
  -4   8   4   48.38    5.38
  -4  -8   4   39.57    4.42
   4  -8  -4   48.96    6.65
  -4  -8   4   41.64    5.26
  -4   8   4   50.63    6.29
   4  -8  -4   47.28    5.21
   4   8  -4   46.74    5.14
   4   8  -4   21.85    5.12
  -4   8   2   19.34    4.90
  -4  -8   2    1.47    4.38
   4  -8  -2   15.67    5.47
   4   8  -2   14.50    4.21
   4  -8  -2   12.35    3.93
  -4  -8   2   10.30    3.10
  -4   8   2    6.96    4.11
  -4   8   0   84.07    7.75
  -4  -8   0   67.60    7.59
   4  -8   0   71.57    8.10
  -4  -8   0   76.75    6.53
   4  -8   0   83.15    7.19
  -4   8   0   83.21    7.99
  -4   8   0   72.66    7.46
   4   8   0   85.02    7.40
   4  -8   2   -4.53    4.00
  -4   8  -2    1.98    4.96
  -4  -8  -2    2.90    4.76
  -4   8  -2   -0.72    4.18
   4   8   2  -10.22    3.09
  -4   8  -2    8.91    5.35
  -4  -8  -2   -0.99    2.53
   4   8   2   -3.00    2.15
   4  -8   2   -1.84    5.11
   4   8   2    4.72    4.33
  -4   8  -4  148.14   11.59
   4   8   4  133.52   10.86
   4   8   4  146.05   11.61
  -4  -8  -4  149.74   11.76
  -4   8  -4  151.43   11.67
   4  -8   4  140.75   11.73
   4  -8   4  133.94   11.36
   4   8   4  131.69   10.79
  -4   8  -4  148.78   11.90
   4  -8   6   -3.11    4.18
  -4  -8  -6   -5.88    5.17
  -4   8  -6   -3.08    4.87
  -4   8  -6    2.13    4.41
   4   8   6    0.79    2.84
  -4   8  -6    3.57    5.26
   4  -8   6    7.43    4.76
   4   8   6    1.00    4.87
   4   8   8  108.68    9.00
   4   8   8  112.00   10.15
  -4  -8  -8  121.22   10.36
  -4   8  -8  107.74    9.99
  -4   8  -8  121.17   10.07
   4  -8   8  119.92   10.05
  -4   8  -8  115.43    9.52
  -4   8  -8  118.87   10.37
   4   8  10   -3.46    5.22
   4   8  10   -2.08    2.83
  -4  -8 -10   -4.15    5.62
  -4   8 -10    2.92    4.85
   4  -8  10   -1.77    4.64
  -4   8 -10    7.66    5.52
  -4   8 -10   -0.84    4.85
  -4   8 -10   -4.34    4.20
  -4   8 -12   26.06    4.68
  -4   8 -12   35.98    5.51
   4  -8  12   26.08    5.26
  -4   8 -12   30.84    6.30
   4   8  12   27.12    3.76
   4   8  12   36.81    6.24
  -4   8 -14  -10.89    5.00
   4  -8  14   -5.01    4.62
  -4   8 -14   -2.39    4.38
  -4   8 -14    4.15    5.76
   4   8  14   -3.13    3.11
  -4   8 -16   23.55    6.53
   4   8  16   22.72    3.82
  -4   8 -16   16.87    5.25
  -4   8 -18   61.16    8.03
   4   8  18   63.06    5.77
   4   8  18   57.90    6.44
  -4  -8 -18   55.89    8.21
  -4   8 -18   57.77    6.79
  -4   8 -20    8.08    5.15
   4   8  20   21.88    5.08
   4   8  20   13.10    3.88
  -4   8 -20   14.65    6.70
   4   8  20   12.08    6.82
  -4  -8 -20   15.43    6.98
   4   8  22   49.13    7.97
  -4   8 -22   41.81    7.27
  -4  -8 -22   58.03    8.44
  -4   8 -22   55.42    6.30
   4   8  22   55.55    5.49
  -4   8 -22   41.18    7.88
  -4   8 -22   39.72    5.39
   4   8  22   47.86    6.53
   4  -8  22   39.49    7.37
  -4   8 -24   29.96    7.19
  -4  -8 -24   20.49    7.94
  -4   8 -24   29.56    5.23
   4   8  24   13.60    4.59
  -4   8 -24   25.27    7.32
   4  -8  24   27.87    7.11
   4   8  24   32.49    7.50
  -4   8 -24   23.16    4.08
   4   8  24   23.36    6.14
  -4   8 -26   21.75    7.80
   4   8  26   23.89    6.32
  -4   8 -26    4.09    8.15
  -4   8 -26   22.07    7.35
  -4  -8 -26   37.60    8.38
   4   8  26   34.14    7.81
[truncated: 520,747 more chars]
